# Supplementary material for: Transcriptome profiling of the honeybee parasite Varroa destructor provides new biological insights into the mite adult life cycle
Source: BMC Genomics. 2018 May 4;19:328. doi: 10.1186/s12864-018-4668-z (PMC5936029; doi:10.1186/s12864-018-4668-z)
Supplement: Supplementary file 1 — Distribution of contigs according to length. (XLSX 9014 kb) [file 12864_2018_4668_MOESM10_ESM.xlsx]

## Sheet: Supplementary Table S7
#contig_name	R204-8	R204-7	R204-2	R204-1	R204-10	R204-6	R204-5	R204-4	R204-3	R41-1	R41-2	R245-9	R41-10	R41-5	R41-6	R41-3	R41-4	R41-7	R41-8	R78-6	R78-5	R78-9	R78-10	R41-9	R78-2	R78-1	R78-4	R78-3	R245-8	R245-7	R245-6	R245-5	R245-4	R245-3	R245-2	R245-1	R245-10	R204-9	R78-8	R78-7
VARROA_14-3-3epsilon	2	41	3	4	76	96	9	21	30	18	18	1	237	15	14	36	88	20	10	13	3	1	63	0	3	8	37	2	6	93	71	68	339	377	83	183	229	0	0	4
VARROA_14332	114	133	155	61	63	198	129	89	69	85	53	52	85	134	149	54	87	50	69	128	125	135	55	62	94	77	102	118	47	184	352	155	163	140	119	176	96	96	24	87
VARROA_ABD12	2	50	4	0	0	0	0	0	1	0	0	0	1	2	0	0	0	55	0	0	3	0	19	0	0	0	2	4	2	111	2	1	6	0	0	8	5	0	0	68
VARROA_ACAC	14133	8912	33302	8449	9446	12031	18279	7693	4370	10325	8455	7781	8767	12406	8808	3767	6340	6156	8922	7908	8713	13196	6803	9648	16303	9398	8640	4489	7924	13594	21038	16428	19501	9309	21630	22294	9158	12754	5269	5018
VARROA_ACH1	44	79	56	21	51	38	49	35	24	16	20	18	93	27	24	18	44	44	14	28	19	24	23	25	9	35	26	27	18	60	45	51	57	25	21	58	35	33	15	33
VARROA_ACT1	1245	1377	687	722	1001	2537	1199	488	431	790	224	807	1060	1216	2458	352	439	982	781	1432	643	1436	734	879	620	736	566	370	804	1860	3171	1120	1300	665	433	1811	530	1622	696	852
VARROA_ACT2.1.4	525	645	532	255	703	2033	804	353	317	360	171	784	731	947	1226	243	353	697	511	1198	466	1236	618	635	520	900	498	314	611	1312	3075	1233	1111	429	510	1197	544	946	599	591
VARROA_ACT2.2.4	2269	2159	2471	1016	2425	6631	3671	1623	1089	1438	1033	2955	3275	3029	4394	974	1516	2532	2006	4067	2146	4570	2492	2490	2011	3164	2150	1323	2126	5129	8508	4433	4187	1618	2273	5360	2195	3706	2017	2057
VARROA_ACT2.3.4	3999	4764	3471	1688	5255	21055	7335	3164	2080	1818	1441	4591	7716	8243	14391	1940	3236	5132	3188	11897	3446	7209	5319	4033	3187	4958	4386	2162	3933	8559	25447	8800	8344	3360	2487	7811	4239	5766	3116	4385
VARROA_ACT2.4.4	898	924	791	387	941	3071	1178	515	446	461	354	1180	1146	1421	2142	433	591	1016	722	2073	584	1931	811	983	694	1119	578	500	892	1859	3930	1607	1421	663	707	1861	653	1401	691	938
VARROA_ACT22	857	897	469	409	607	1718	738	285	374	468	172	616	676	885	1259	277	330	742	482	1035	355	1138	479	723	469	487	349	268	577	1345	2192	755	838	409	337	1152	353	1147	477	547
VARROA_ACT4	2	938	0	1	2	0	1	0	1	1	0	0	2	2	0	0	4	428	0	0	1	0	266	0	0	0	3	0	7	1430	7	4	28	5	1	0	16	0	1	1217
VARROA_ACTB	711	738	412	304	442	1018	329	165	308	351	202	534	365	526	759	270	180	707	450	673	249	990	269	713	374	467	188	220	469	1136	1317	416	507	348	344	780	191	1110	390	540
VARROA_ACTB1	6639	5719	4439	3763	5035	10142	6621	2856	2543	4294	1821	4778	6178	6125	9185	1973	3124	5101	4222	5947	3556	7704	4120	4955	3329	4394	3203	2117	4831	9188	13401	6643	7367	3279	2895	8671	3073	8239	3878	3754
VARROA_ACTY	1784	1682	1819	991	1573	4507	1801	897	979	1257	910	2206	1691	2312	3472	963	949	2208	1398	2992	1148	3818	1454	1988	1485	2060	923	948	1799	3857	5820	2309	2089	1321	1608	2956	1113	3130	1353	1605
VARROA_ALKB8.1.2	19	12	60	27	74	15	46	36	45	39	50	20	87	18	21	42	40	11	25	10	34	33	39	27	40	20	28	57	20	27	23	32	57	87	88	55	46	26	18	13
VARROA_ALKB8.2.2	46	54	95	53	155	38	73	100	117	53	114	54	228	50	25	106	106	38	52	16	80	36	81	51	101	61	54	101	36	67	51	110	116	119	97	82	103	54	35	33
VARROA_ANCHR	1977	1846	2616	1230	3790	1192	2095	2033	2635	1475	2371	1235	3915	1165	975	2402	1919	1557	1577	629	1752	1920	2288	1327	2348	1224	1579	2462	1226	3003	1432	2121	2554	3862	3872	3017	2170	1776	771	1648
VARROA_ANKHM	74	19	92	43	114	38	93	58	65	51	63	47	130	77	33	83	78	19	39	34	31	67	68	46	57	43	52	104	43	45	67	89	123	125	123	120	78	57	13	31
VARROA_ANKLE2	56	58	100	39	92	54	60	40	61	41	50	44	113	41	37	61	44	51	41	15	39	74	56	24	46	24	42	62	20	61	57	50	53	88	112	35	63	36	19	36
VARROA_ANPRB	88	42	87	53	147	68	105	84	61	45	59	35	77	74	44	58	63	20	40	27	81	114	52	52	61	49	45	85	46	68	85	86	154	132	124	153	80	56	15	38
VARROA_ANR17.1.2	221	67	346	141	280	96	201	178	204	180	193	124	319	194	101	271	244	68	118	82	173	207	165	166	211	122	121	315	97	131	207	222	320	410	540	370	279	163	63	67
VARROA_ANR17.2.2	173	52	294	91	215	62	153	128	157	131	153	95	249	139	76	173	153	36	91	59	132	135	115	124	136	85	135	244	58	74	156	218	218	322	352	257	244	111	50	59
VARROA_AP2S1	1067	1150	1523	593	1905	915	1046	1120	957	1089	1125	829	1762	764	626	1149	1003	905	1087	442	1061	1255	1142	974	1328	764	990	1119	748	1848	1153	1312	1718	2175	2436	2074	1522	1007	481	943
VARROA_AP3D	11	13	61	26	9	9	19	24	21	10	26	2	18	36	9	23	11	0	2	5	17	34	2	7	21	14	28	44	0	20	28	29	85	43	84	36	25	4	1	7
VARROA_AP3D1	22	13	64	31	9	13	15	19	24	10	17	2	9	29	18	14	9	0	5	0	12	37	3	23	19	15	16	41	1	21	20	19	56	37	72	56	16	1	1	24
VARROA_ARF1	10485	8654	15008	4759	16554	9214	10851	9408	10563	8732	11829	6676	14678	7443	6785	11632	10203	7454	8283	4870	9631	10861	11006	8153	12466	6202	9398	13021	6049	13087	11471	11379	16703	19402	20652	17514	12376	8865	3842	6956
VARROA_ARI1A	749	507	979	312	753	662	755	572	672	534	641	403	762	620	516	782	670	407	429	322	721	800	542	562	633	278	605	1054	305	889	903	770	1313	1241	1298	1329	924	549	264	512
VARROA_AT1A1	3	203	0	0	0	0	3	0	0	0	0	1	0	0	0	0	0	86	0	1	0	0	36	0	1	0	4	0	2	317	0	0	0	0	2	1	2	0	0	171
VARROA_AT1A3	0	95	0	0	0	1	0	0	0	0	0	0	0	0	0	1	0	48	0	2	0	0	15	0	0	0	0	1	0	131	0	0	1	1	2	0	0	0	1	90
VARROA_AT5G	4	22	1	2	53	100	13	15	23	28	23	1	188	4	2	23	69	10	11	16	2	0	61	0	4	11	29	3	3	97	74	71	297	309	111	241	319	0	0	0
VARROA_AT7L3	45	38	74	50	146	31	58	52	154	44	124	42	136	46	33	119	73	21	43	21	44	43	60	28	97	45	43	125	21	59	33	56	62	167	159	63	73	47	25	45
VARROA_ATCU2	22	21	22	15	33	8	15	16	15	14	15	31	36	23	17	17	14	9	14	11	26	36	17	23	16	21	29	21	7	30	21	35	35	29	23	42	12	20	10	15
VARROA_ATG4A	162	104	341	135	266	140	157	161	222	146	231	123	310	172	100	222	182	128	122	86	135	249	156	173	272	124	150	236	127	253	201	208	255	492	479	352	189	162	75	118
VARROA_ATP5G2	1	16	1	7	19	159	10	10	28	26	11	3	157	2	6	23	69	10	10	8	2	0	43	3	0	4	37	3	1	55	54	68	335	341	161	211	371	1	0	1
VARROA_ATP7B	25	21	46	29	36	20	19	31	24	27	28	22	39	32	18	11	16	15	24	17	36	33	13	16	29	19	28	32	8	66	32	28	31	23	35	56	33	20	8	12
VARROA_ATP9B	552	517	1158	485	776	377	538	504	829	460	788	317	650	526	364	732	541	291	298	291	500	607	467	420	794	356	459	1242	262	917	814	682	917	1464	1722	1170	732	369	193	599
VARROA_ATX7	78	207	185	65	139	17	75	76	130	75	124	37	88	61	41	163	83	113	44	12	72	73	61	64	122	26	67	236	37	326	82	87	159	298	401	204	124	50	23	197
VARROA_AZ42_gp1	61	58	85	61	22	45	68	28	17	27	10	41	45	18	34	11	26	25	53	22	18	70	24	52	38	34	24	13	51	69	76	55	17	12	35	49	19	86	53	14
VARROA_AaeL_AAEL000090.1.2	152	459	384	176	271	101	146	165	268	85	274	72	211	150	100	289	183	156	55	69	141	177	169	104	222	107	159	371	63	696	135	172	240	485	539	387	231	72	38	439
VARROA_AaeL_AAEL000090.2.2	18	74	68	25	45	13	29	32	44	24	36	18	32	29	25	51	44	41	16	6	23	34	36	18	40	19	32	55	16	92	33	37	33	63	91	67	50	23	7	48
VARROA_AaeL_AAEL001847.1.2	14	12	18	14	56	13	16	13	22	17	17	15	47	9	16	16	23	9	17	6	11	18	27	23	12	6	20	16	17	21	22	24	33	37	24	35	21	20	10	14
VARROA_AaeL_AAEL001847.2.2	71	56	93	36	144	80	86	66	81	87	67	67	165	48	55	69	92	72	64	32	57	70	85	78	69	58	65	73	72	82	79	76	119	120	109	93	67	110	40	24
VARROA_AaeL_AAEL002182	83	57	257	49	161	67	114	73	145	81	153	65	141	44	42	145	105	37	72	44	77	96	77	76	143	57	69	151	42	85	71	93	123	232	328	178	148	83	23	45
VARROA_AaeL_AAEL005071	123	96	225	109	202	98	163	148	110	113	148	101	266	131	103	134	172	63	70	63	158	168	161	131	159	99	116	165	79	159	180	200	230	223	276	281	165	110	47	60
VARROA_AaeL_AAEL006153	282	216	304	169	504	302	330	256	296	253	293	202	482	180	183	285	285	205	273	101	256	322	273	294	318	174	244	256	224	309	288	338	395	392	482	390	328	321	98	123
VARROA_AaeL_AAEL008811	815	1218	1462	603	1733	1125	1102	1017	1271	665	1204	670	1670	785	865	1158	1103	1041	736	568	995	1153	1293	726	1347	669	793	1263	747	1617	1361	1060	1212	1878	1855	1470	1029	998	433	924
VARROA_AaeL_AAEL009590	1829	1417	2589	1273	4101	1864	2386	1729	1859	1525	1606	1726	4042	1451	1316	1559	2156	1454	1626	1028	1399	2031	2375	1640	1924	1598	1544	1839	1504	2376	2445	2604	3522	3260	3019	3573	2330	2296	1018	1313
VARROA_AaeL_AAEL011652	35	3	51	46	100	15	38	29	52	15	57	14	104	25	4	46	36	6	10	4	23	38	25	40	43	10	25	87	10	24	18	36	50	98	132	52	52	30	14	11
VARROA_AaeL_AAEL011744	181	93	286	154	403	96	220	218	300	164	282	122	335	112	98	328	256	81	125	53	176	171	181	116	288	155	129	328	125	156	135	189	289	596	476	324	256	171	74	93
VARROA_AaeL_AAEL011925	1873	1298	2176	1046	3362	1540	2072	1755	1616	1608	1601	1539	3461	1446	1061	1813	1715	1182	1482	759	1491	1953	1749	1521	1975	1288	1414	1516	1393	2047	1742	2216	2844	2864	2800	3104	1845	2225	936	879
VARROA_AaeL_AAEL012666	1516	640	1784	1060	2481	882	1707	1250	1646	1404	1658	1117	2649	1058	737	1443	1368	797	1273	650	1143	1422	1587	1147	1487	1153	1083	1350	1238	1172	1444	1796	2071	2239	2195	2491	1537	1586	712	542
VARROA_AaeL_AAEL013805	36	33	70	31	171	37	48	60	121	57	70	54	164	53	41	87	82	35	40	18	49	58	84	67	74	25	50	77	34	58	32	94	117	121	119	93	85	66	23	29
VARROA_Abca1.1.6	9	14	36	17	24	16	49	18	9	20	17	15	36	10	7	7	16	6	13	7	26	29	11	22	22	20	17	21	18	17	34	34	75	22	21	42	29	13	12	15
VARROA_Abca1.2.6	4	4	4	5	3	5	9	2	1	8	8	2	5	5	7	4	7	3	1	2	8	8	4	10	4	4	1	9	1	17	4	20	39	5	5	12	17	6	1	5
VARROA_Abca1.3.6	25	22	67	18	27	27	50	29	22	30	21	11	37	31	30	18	21	22	9	9	29	37	27	28	31	29	16	30	11	53	39	55	54	40	28	106	40	23	14	27
VARROA_Abca1.4.6	30	21	32	33	18	40	49	33	13	22	21	10	49	22	29	18	29	16	17	19	40	49	17	27	21	20	26	20	15	52	40	44	48	40	55	76	44	30	13	18
VARROA_Abca1.5.6	105	105	185	90	147	151	136	121	75	108	70	68	166	93	100	104	118	72	73	82	129	211	111	125	108	80	109	105	51	205	170	161	248	152	138	269	146	76	39	61
VARROA_Abca1.6.6	45	24	34	27	55	18	44	29	18	15	25	21	48	20	26	23	38	16	16	21	33	47	46	31	29	31	38	40	10	48	39	61	74	31	47	77	45	24	18	23
VARROA_Abcc1	20	392	15	18	88	6	30	25	36	13	27	24	53	18	22	24	27	327	25	5	22	9	67	11	22	7	23	24	17	491	20	42	45	66	33	39	51	20	15	274
VARROA_Abcc10.1.10	33	17	49	23	27	27	50	19	27	25	37	8	31	18	25	24	19	9	11	14	25	43	21	17	35	21	28	45	5	25	35	37	62	51	55	54	26	9	8	23
VARROA_Abcc10.10.10	162	144	217	116	163	111	152	116	144	94	130	86	174	133	98	135	144	89	67	79	103	178	89	130	162	117	112	185	77	261	273	233	326	274	274	258	185	90	47	91
VARROA_Abcc10.2.10	41	14	47	35	53	31	35	31	28	17	43	13	25	25	25	29	25	9	5	8	29	66	12	20	35	29	26	58	14	51	51	36	55	53	68	52	15	17	11	15
VARROA_Abcc10.3.10	886	716	966	531	1338	784	991	707	801	715	811	632	1181	736	636	761	703	642	584	363	755	928	801	789	745	596	678	830	585	1255	1134	1079	1470	1169	1195	1305	914	916	389	555
VARROA_Abcc10.4.10	93	88	117	63	103	68	98	54	76	39	63	56	130	55	46	69	73	48	30	31	61	92	65	67	82	45	58	88	34	139	89	104	160	122	123	184	92	59	31	61
VARROA_Abcc10.5.10	63	37	90	34	41	45	47	44	62	35	44	20	56	42	44	68	60	17	28	29	42	107	43	38	78	50	34	90	24	63	80	89	121	107	103	122	78	22	13	29
VARROA_Abcc10.6.10	18	12	47	46	8	15	27	21	23	10	15	3	30	15	12	13	15	8	3	12	20	26	7	14	20	10	20	29	6	29	16	36	36	42	29	31	16	2	1	15
VARROA_Abcc10.7.10	12	16	44	28	19	24	20	17	17	8	29	7	11	13	6	18	8	7	6	6	14	23	10	16	15	13	10	22	6	31	28	26	44	24	44	28	20	9	2	4
VARROA_Abcc10.8.10	36	16	41	22	31	13	19	10	24	10	10	12	16	15	16	16	16	8	14	5	18	23	8	10	22	15	25	23	8	50	24	36	43	43	33	66	42	12	3	9
VARROA_Abcc10.9.10	91	88	83	62	155	106	146	108	82	95	90	77	170	89	64	87	79	74	90	51	86	104	104	105	69	58	89	80	103	139	130	123	187	124	130	147	103	118	64	59
VARROA_Abcc2	1485	363	2350	1025	2667	708	1569	1190	1613	1360	1907	1202	2330	881	545	1618	1738	312	1283	390	1199	1534	1442	1386	1568	1007	1245	1883	1085	703	1106	1589	2086	3075	2864	2354	1675	1572	650	377
VARROA_Abcd1.1.3	17	8	53	24	20	9	15	19	21	22	24	13	10	22	21	12	13	5	14	14	19	34	12	16	32	17	9	41	12	25	41	39	71	47	49	83	49	13	10	14
VARROA_Abcd1.2.3	349	116	921	417	240	295	289	285	337	435	393	219	257	465	386	295	314	72	190	190	293	536	209	301	531	354	297	554	134	347	723	637	938	667	1407	1428	552	163	118	162
VARROA_Abcd1.3.3	1962	1022	2765	1524	2565	1516	1568	1230	1460	2374	1889	1346	1823	1627	1351	1271	1512	1039	1498	1024	1238	1992	1529	1436	2116	1325	1231	1722	1405	2190	3136	2378	3618	2426	3703	3878	2246	1886	950	1010
VARROA_Acat1	5929	3635	7485	4484	7180	4277	7352	5309	4259	5286	4992	5210	8614	4852	3729	4325	5456	3937	4582	2521	5784	6977	5824	4883	6143	4495	5533	4775	3799	7576	6415	7550	9497	8076	9633	12192	6434	6307	2526	2933
VARROA_Aco1.1.2	3810	1767	5743	2724	5393	2571	4163	3172	3127	2971	4271	2469	5575	3139	2354	3248	3627	1697	2594	1373	3039	4161	3275	3021	3963	2704	2941	3584	2230	3167	3513	4284	5731	5645	7660	6239	4185	3333	1379	1344
VARROA_Aco1.2.2	526	185	894	368	571	276	547	465	432	347	572	326	698	439	330	471	531	157	276	164	430	710	375	300	618	398	478	502	242	377	443	634	809	873	1286	1025	624	300	132	173
VARROA_Acox3	1526	496	1688	984	1456	804	1419	924	781	1519	994	1164	1544	1087	790	746	926	583	1239	704	1215	1709	1283	1315	1156	1173	1027	839	1092	918	1453	1808	2202	1333	1741	2448	1354	1732	732	458
VARROA_Actl6b	876	647	1257	587	1530	637	984	789	1183	719	1161	784	1490	628	541	1330	1028	606	791	324	769	1004	901	777	1185	641	703	1205	611	1003	707	891	931	2276	1961	1288	1074	927	397	515
VARROA_Adcy3.1.2	9	7	30	14	3	10	8	4	3	0	3	1	2	16	9	2	2	1	3	10	10	19	4	9	5	5	11	10	2	16	29	13	39	14	27	30	13	1	0	15
VARROA_Adcy3.2.2	25	64	79	44	17	90	44	29	26	13	14	11	18	59	59	14	35	9	8	44	38	80	13	18	38	18	46	57	9	83	141	69	176	69	81	147	59	9	2	53
VARROA_Adcy9.1.8	1513	1204	1871	863	1888	1690	1650	1255	949	1068	1259	1054	2425	1133	1188	1058	1432	1039	1216	1027	1476	1536	1749	1143	1303	827	1389	1080	891	1855	1985	1698	2248	1316	2034	2198	1549	1353	578	909
VARROA_Adcy9.2.8	107	42	230	112	128	54	118	69	57	72	53	53	119	110	62	54	69	21	70	28	111	159	75	66	83	75	121	160	66	64	107	120	160	152	253	324	109	89	26	36
VARROA_Adcy9.3.8	22	21	70	42	15	16	31	11	16	11	9	10	31	33	13	14	17	5	9	14	31	38	32	19	29	24	20	29	9	33	28	29	44	54	54	88	39	19	4	22
VARROA_Adcy9.4.8	1351	1106	1513	660	1871	1628	1481	1099	863	973	1129	918	2189	942	1078	968	1344	979	1064	898	1415	1345	1612	1035	1173	769	1181	903	906	1717	1823	1508	1984	1102	1607	1841	1401	1266	556	887
VARROA_Adcy9.5.8	40	19	106	42	33	19	44	43	17	18	21	14	33	30	35	22	20	10	26	8	38	45	29	37	33	35	52	52	9	23	33	47	76	61	119	124	41	25	14	9
VARROA_Adcy9.6.8	81	64	181	93	97	114	108	88	87	48	85	33	97	105	87	67	64	46	56	61	129	112	74	67	97	47	105	119	35	124	215	92	236	105	235	200	144	53	19	66
VARROA_Adcy9.7.8	26	11	84	29	11	24	21	29	20	10	18	2	22	24	20	15	22	10	15	11	29	49	23	14	24	21	19	40	5	17	48	27	44	48	71	90	30	20	1	22
VARROA_Adcy9.8.8	70	65	165	95	69	68	69	79	64	43	84	33	93	90	69	52	78	27	28	58	90	90	55	45	78	54	65	97	31	80	166	93	168	100	196	199	100	42	18	40
VARROA_Adsl.1.2	1955	1145	2930	1287	3389	1303	1739	1836	2146	1732	2357	1294	3218	1484	1011	1936	1795	966	1706	855	1588	2117	1921	1431	2579	1370	1471	2280	1268	1750	1701	2004	2921	3690	3913	3004	1982	1984	813	1088
VARROA_Adsl.2.2	343	206	516	178	329	191	325	278	231	332	355	280	351	246	196	249	276	178	349	167	280	458	341	337	397	232	263	272	225	415	325	325	529	407	670	557	386	276	121	233
VARROA_AgaP_AGAP002647	364	313	571	235	685	348	377	329	384	288	463	259	539	229	193	390	353	288	254	177	316	379	469	287	389	255	296	404	281	450	338	405	447	670	651	559	378	356	176	208
VARROA_AgaP_AGAP007789	54	42	83	32	126	38	64	50	79	42	40	35	106	20	42	74	59	24	27	33	58	50	68	35	68	37	46	69	43	69	53	81	97	127	83	78	79	54	20	21
VARROA_AgaP_AGAP009093	40	56	52	26	110	26	29	51	62	39	57	15	85	29	13	62	48	30	24	13	32	37	62	22	40	17	24	60	18	71	29	22	54	68	78	90	45	42	18	30
VARROA_AgaP_AGAP010594	742	490	918	316	1067	492	698	501	752	550	636	545	980	463	382	716	746	439	528	283	414	592	563	564	636	356	431	693	470	593	609	614	779	1091	896	889	545	768	289	285
VARROA_AgaP_AGAP011065	48	12	60	25	60	30	58	39	43	72	46	21	50	18	20	43	34	17	26	23	47	37	34	30	36	32	31	56	27	32	48	48	68	66	85	81	64	41	19	9
VARROA_AgaP_AGAP011554	24	14	18	20	70	13	39	13	38	9	32	27	37	17	15	43	17	15	8	6	10	23	23	24	29	4	25	64	11	14	23	36	52	68	88	60	29	29	5	6
VARROA_Agl	3079	1977	2357	1767	3457	2539	2871	2079	1611	2848	1606	3024	2945	2200	1737	1484	1837	1765	2334	1319	2509	4161	2521	3154	1969	2429	2192	1932	2215	3672	3419	3748	5517	3191	3047	5623	3029	4038	1379	1825
VARROA_Ahcyl2.1.3	33	26	85	42	38	62	37	41	33	35	36	7	9	64	77	34	28	13	13	30	28	75	17	22	53	27	39	57	13	74	98	56	74	79	104	104	53	18	8	29
VARROA_Ahcyl2.2.3	2086	1496	2321	1075	2250	4455	1887	1703	1575	1619	1538	984	1907	2425	3107	1519	1446	963	1092	1844	1449	2030	1389	1373	1701	1029	1359	1712	1008	2948	6064	2058	3101	2580	3026	3510	2002	1629	705	1466
VARROA_Ahcyl2.3.3	98	62	158	121	66	125	109	127	81	91	74	34	75	166	102	72	62	19	30	76	80	155	43	70	110	77	59	113	32	139	239	117	243	211	256	346	139	45	32	39
VARROA_Aldh2.1.2	11602	6863	14202	8244	11600	4859	8719	6589	7105	12971	9431	10217	13248	6783	4206	7167	7416	6321	9820	3050	6522	13124	7968	10821	9806	8900	5809	7089	8338	13858	8332	10692	12218	12861	15481	18275	7866	14952	5562	6605
VARROA_Aldh2.2.2	1	158	2	0	0	3	2	1	2	0	0	0	3	2	0	1	0	72	1	3	0	0	13	1	0	0	2	0	1	222	5	0	13	3	3	5	0	0	2	123
VARROA_Aldh8a1.1.3	81	71	121	60	94	81	127	79	53	73	56	63	130	59	72	49	90	41	46	58	52	159	54	81	52	55	69	75	42	86	107	78	162	78	89	118	77	108	13	44
VARROA_Aldh8a1.2.3	58	45	36	31	79	70	83	52	37	50	27	76	92	36	45	41	41	43	64	25	77	60	59	52	41	37	46	26	30	70	75	85	84	63	62	77	40	89	17	45
VARROA_Aldh8a1.3.3	1172	921	1384	680	1323	1293	1471	886	719	1051	793	1156	1968	882	919	660	888	836	760	740	932	1271	1046	1124	985	730	1040	782	726	1190	1439	1112	1696	1049	1373	1607	855	1559	485	726
VARROA_Amci	2	52	37	10	19	129	34	6	15	240	43	3	109	16	74	27	27	60	1	48	7	0	31	1	32	129	33	6	5	184	102	60	183	181	373	3832	99	0	0	0
VARROA_Anapc1.1.6	123	56	153	68	473	68	137	153	322	128	305	125	372	94	42	320	205	62	141	40	120	100	210	133	183	83	102	274	119	115	76	167	183	362	272	232	189	176	70	73
VARROA_Anapc1.2.6	20	12	27	18	44	14	32	25	49	26	55	25	41	14	11	57	26	10	24	3	17	25	26	23	35	9	25	63	14	12	8	19	45	65	60	49	36	26	8	18
VARROA_Anapc1.3.6	51	27	82	39	77	26	62	45	148	37	131	41	119	37	20	145	63	12	18	5	48	61	63	42	65	41	44	163	35	57	37	52	63	141	130	97	83	38	21	27
VARROA_Anapc1.4.6	40	29	56	25	161	38	70	56	147	65	117	60	116	38	17	109	81	25	50	17	46	43	75	31	41	42	45	99	47	36	26	73	72	131	68	61	56	69	38	20
VARROA_Anapc1.5.6	97	57	131	74	274	62	85	117	247	122	240	119	213	79	42	230	152	59	99	33	93	74	142	83	112	56	96	250	95	70	45	99	175	250	202	164	120	134	55	41
VARROA_Anapc1.6.6	42	24	69	18	19	10	28	27	39	24	37	11	46	21	19	33	26	15	6	11	27	48	29	22	35	21	22	63	9	22	23	26	30	81	59	46	24	11	7	19
VARROA_Aqr.1.12	69	35	100	61	75	40	89	44	53	37	49	34	92	40	37	82	69	14	33	19	46	57	31	56	56	55	53	113	33	40	56	68	87	127	108	107	87	38	10	26
VARROA_Aqr.10.12	132	60	181	72	211	77	164	126	161	108	171	101	268	124	75	179	137	46	85	33	145	143	100	117	127	110	118	207	61	109	146	180	208	271	277	206	171	110	44	59
VARROA_Aqr.11.12	79	36	104	59	125	42	84	68	71	72	79	81	148	60	36	73	101	40	74	12	49	96	86	74	61	51	61	86	52	61	47	93	95	134	102	117	109	93	47	21
VARROA_Aqr.12.12	88	50	94	49	164	60	95	86	99	95	95	86	183	53	48	96	97	52	79	17	57	106	122	73	105	74	80	92	66	78	85	99	123	166	141	147	104	102	36	36
VARROA_Aqr.2.12	134	93	139	98	398	137	161	151	157	150	174	150	290	130	82	155	155	107	109	55	113	166	135	131	122	84	93	148	126	140	161	165	243	230	194	177	148	231	65	69
VARROA_Aqr.3.12	39	27	75	27	53	34	59	34	45	29	47	22	61	45	25	56	40	7	19	13	44	62	34	40	47	38	51	56	11	43	42	82	77	82	71	77	44	32	13	11
VARROA_Aqr.4.12	74	40	124	62	140	80	104	75	113	83	113	72	169	72	43	116	83	28	40	26	80	86	68	66	80	78	71	122	43	51	95	124	151	172	165	192	116	73	32	41
VARROA_Aqr.5.12	61	63	77	41	200	56	86	70	87	59	74	70	145	59	47	100	89	54	58	22	61	52	71	64	68	30	44	91	66	85	67	80	141	120	92	93	85	112	50	31
VARROA_Aqr.6.12	114	47	104	65	179	62	107	93	107	102	129	75	187	67	51	121	89	40	86	26	88	101	89	74	75	49	76	114	68	73	72	118	132	171	150	175	126	94	52	42
VARROA_Aqr.7.12	45	27	73	32	54	27	61	21	58	36	43	13	56	21	18	55	52	1	11	14	44	43	25	25	57	25	46	70	11	26	33	58	95	101	76	84	48	29	11	18
VARROA_Aqr.8.12	110	56	133	60	265	76	135	72	142	107	135	90	200	83	53	132	147	49	102	31	101	132	110	98	105	87	88	109	102	104	107	117	119	180	147	160	118	139	64	36
VARROA_Aqr.9.12	600	151	809	318	495	355	707	566	526	451	558	246	711	360	322	684	552	77	229	215	713	815	331	472	628	400	463	891	117	434	493	784	956	1118	1551	1282	927	211	84	171
VARROA_Atg8a	2	23	1	0	25	75	8	5	9	16	16	1	68	3	2	11	43	7	21	2	2	1	21	0	0	4	5	2	0	51	37	32	235	178	86	87	248	0	0	0
VARROA_Atp2b3.1.6	29	25	47	25	55	84	67	45	36	19	26	33	52	39	47	21	31	30	17	44	43	62	39	19	41	24	38	51	12	90	106	44	69	63	39	66	41	35	14	33
VARROA_Atp2b3.2.6	30	40	83	25	41	90	61	37	38	24	25	25	37	48	54	32	39	22	16	44	52	56	32	36	55	40	37	52	23	66	125	63	111	75	66	82	57	25	14	44
VARROA_Atp2b3.3.6	12	3237	20	13	29	28	15	21	15	12	6	21	37	27	18	12	13	2194	9	21	17	15	355	16	6	16	45	20	15	4245	59	38	50	13	24	45	32	15	18	2679
VARROA_Atp2b3.4.6	71	79	178	62	111	193	124	73	82	74	58	36	104	100	143	59	88	26	38	113	162	187	75	58	135	117	120	197	21	240	392	154	194	164	258	315	169	42	19	88
VARROA_Atp2b3.5.6	66	68	103	65	109	183	111	67	63	72	51	62	113	111	99	56	72	62	61	94	101	116	113	48	101	77	87	79	45	141	198	129	171	99	136	186	90	74	40	70
VARROA_Atp2b3.6.6	127	141	152	78	158	281	168	112	119	49	102	85	158	156	172	71	99	70	70	135	142	174	106	89	105	104	132	148	67	257	328	207	220	153	224	266	116	105	65	100
VARROA_Atp5a1.1.2	0	7	1	0	22	23	3	5	5	14	9	0	28	7	0	7	18	4	6	8	0	0	17	0	2	5	2	2	2	23	17	19	171	93	68	170	185	0	0	0
VARROA_Atp5a1.2.2	0	18	1	5	26	54	12	3	14	45	10	0	108	5	0	20	46	8	5	9	1	0	27	0	1	4	16	2	3	88	41	61	260	238	156	297	289	0	0	1
VARROA_Atp5b	0	3	0	1	12	26	1	0	7	12	9	0	21	0	5	6	16	0	0	1	0	0	3	0	2	0	4	0	0	19	9	21	88	62	34	55	106	0	0	1
VARROA_Atp8b2.1.7	123	51	132	82	191	106	111	84	72	102	114	90	146	69	64	64	99	45	96	70	82	160	128	104	76	76	78	89	95	117	139	124	190	140	126	204	114	171	52	52
VARROA_Atp8b2.2.7	58	29	79	35	62	45	60	45	26	59	43	37	56	62	15	37	55	17	29	32	33	70	51	57	53	44	40	47	24	48	60	93	86	34	66	60	58	74	28	20
VARROA_Atp8b2.3.7	75	31	110	53	62	40	76	54	52	69	75	65	74	42	44	48	43	20	77	34	70	90	78	68	78	49	68	52	43	61	110	85	150	68	105	101	67	56	27	29
VARROA_Atp8b2.4.7	35	15	33	24	25	20	22	23	14	28	23	15	22	19	4	17	24	9	14	5	15	26	17	15	27	15	26	17	20	24	33	37	54	30	33	43	17	18	9	2
VARROA_Atp8b2.5.7	64	27	64	42	63	27	46	20	29	43	43	34	70	32	16	26	29	20	31	26	41	71	59	55	25	29	46	35	34	59	53	38	79	55	73	56	52	51	23	30
VARROA_Atp8b2.6.7	55	23	58	38	58	18	47	14	29	35	23	22	60	29	23	19	24	12	25	21	33	51	52	31	36	39	43	39	36	37	57	49	67	48	40	42	32	51	26	13
VARROA_Atp8b2.7.7	45	29	97	70	116	51	56	58	35	70	70	47	81	52	31	41	38	7	34	31	56	88	86	70	58	55	58	67	40	80	100	91	96	92	77	120	78	65	37	37
VARROA_Atrn.1.5	57	90	222	60	109	27	64	74	141	46	124	19	89	68	52	142	64	37	38	13	45	68	38	37	141	46	38	210	21	57	59	47	94	323	392	161	80	23	5	34
VARROA_Atrn.2.5	16	92	54	22	20	10	19	15	13	4	10	4	18	22	16	18	16	37	10	7	14	6	9	8	20	8	22	52	4	86	24	18	35	43	56	32	10	2	3	54
VARROA_Atrn.3.5	38	79	172	59	76	45	75	56	105	36	84	11	65	52	30	82	60	34	20	22	47	36	49	15	101	33	44	153	14	71	60	36	97	219	248	123	56	25	12	59
VARROA_Atrn.4.5	23	68	112	24	66	13	33	29	66	15	70	4	50	35	40	51	36	29	13	15	14	37	38	16	69	13	22	84	11	58	44	28	63	103	145	62	70	20	6	39
VARROA_Atrn.5.5	35	68	142	45	75	20	42	30	85	16	98	7	72	34	39	79	43	25	14	10	38	48	33	17	78	28	24	141	22	46	48	28	53	209	225	79	42	8	6	23
VARROA_B52	2	3	1	2	13	17	5	4	7	4	6	4	32	0	1	13	19	2	2	3	1	0	4	0	0	0	5	0	3	43	18	6	116	74	43	60	89	1	0	0
VARROA_BATDEDRAFT_13567	92	74	230	62	248	78	96	75	164	97	129	71	174	57	46	216	146	47	99	40	88	94	106	64	164	80	79	177	75	87	107	115	148	298	300	119	115	117	49	55
VARROA_BATDEDRAFT_9655	129	229	113	63	235	573	166	216	163	109	163	179	244	87	104	254	115	179	156	537	130	187	93	128	168	12557	228	115	54	377	1429	125	400	399	271	190	198	87	43	164
VARROA_BICC1	104	22	146	71	134	34	137	111	147	56	92	52	97	76	45	129	108	9	31	17	98	102	59	91	125	63	83	160	24	27	46	104	121	278	297	179	153	40	17	16
VARROA_BOP1B	2081	911	3756	1349	3531	1432	2384	1845	2325	2119	2220	1562	3319	1558	1100	2629	2195	743	1639	747	1832	2342	1859	1773	2463	1332	1708	2513	1484	1303	1930	2538	3243	4469	4381	3559	2635	2238	840	657
VARROA_BRAFLDRAFT_102942	20	15	14	19	34	21	20	13	27	11	18	24	26	25	9	23	31	17	18	12	10	19	22	18	12	12	7	19	14	12	18	35	40	32	10	24	9	25	9	12
VARROA_BRAFLDRAFT_113531	74	57	101	37	110	41	58	53	53	46	70	37	78	48	47	80	52	34	33	19	37	58	47	33	97	36	40	62	39	65	70	66	68	96	107	99	55	53	23	41
VARROA_BRAFLDRAFT_114823	24	8165	5	2	6	3	2	2	5	3	1	3	19	1	2	1	15	5938	0	3	9	7	884	3	3	2	61	2	18	11656	14	17	90	7	10	5	55	3	0	6144
VARROA_BRAFLDRAFT_117134	563	290	905	345	661	321	605	512	652	483	690	398	929	423	309	840	592	129	349	180	464	667	502	480	627	361	434	981	215	494	463	606	886	1218	1508	1095	849	345	157	254
VARROA_BRAFLDRAFT_124440	1259	1056	1394	628	2100	993	1197	1166	1208	950	1201	814	1868	849	720	1275	1040	939	918	529	872	1212	1526	864	1530	761	883	1202	870	1870	1226	1082	1598	2129	2163	1774	1232	1170	538	1108
VARROA_BRAFLDRAFT_125744.1.2	46	28	40	31	41	26	34	29	25	32	30	24	39	32	15	31	36	32	33	19	16	33	27	36	40	28	30	38	24	58	30	28	64	42	64	49	34	31	19	21
VARROA_BRAFLDRAFT_125744.2.2	29	40	33	27	30	19	25	26	23	27	19	24	26	36	22	23	31	17	29	8	33	35	25	21	19	13	23	27	13	30	31	35	55	24	43	57	19	25	20	18
VARROA_BRAFLDRAFT_127524	26	6	28	27	24	21	33	36	22	23	20	10	23	17	10	21	23	6	6	5	13	27	11	3	21	12	23	34	10	8	16	29	37	52	45	30	22	10	3	6
VARROA_BRAFLDRAFT_236015	55	30	82	52	53	61	72	41	54	43	54	30	65	32	32	53	63	18	24	20	53	46	31	46	52	31	51	87	26	56	57	41	73	126	82	121	53	38	23	29
VARROA_BRAFLDRAFT_239174	14	48	44	14	62	7	23	36	56	16	44	8	54	32	16	33	37	44	7	5	24	6	34	9	26	20	10	50	16	67	4	19	27	85	74	32	36	26	14	34
VARROA_BRAFLDRAFT_75378.1.2	41	34	18	21	22	15	28	12	15	21	7	17	23	17	21	4	15	28	17	14	19	10	11	30	11	16	18	11	9	35	19	20	12	21	10	29	25	29	10	11
VARROA_BRAFLDRAFT_75378.2.2	7	22	19	18	11	17	25	9	15	19	14	35	27	21	24	11	12	22	9	14	16	11	14	12	5	17	22	8	17	20	21	24	19	11	14	24	20	30	7	21
VARROA_BRAFLDRAFT_82748	36	112	76	19	62	36	38	35	41	16	39	29	97	18	24	42	69	102	20	16	22	28	62	23	39	24	29	42	25	180	37	47	88	34	82	35	48	25	11	111
VARROA_BRAFLDRAFT_83835	41	51	125	42	92	25	47	46	96	25	104	31	57	36	20	102	44	55	17	14	35	48	44	37	75	32	22	178	17	88	56	45	108	197	174	124	61	26	11	59
VARROA_BRAFLDRAFT_84516.1.2	32	31	32	16	96	30	45	23	50	28	48	19	37	17	21	36	46	28	21	11	28	30	35	25	37	13	27	46	23	54	30	37	45	85	57	32	53	52	17	54
VARROA_BRAFLDRAFT_84516.2.2	31	29	54	22	69	28	29	27	42	27	43	19	48	13	6	38	31	47	19	5	37	29	29	24	33	9	23	62	22	58	39	27	42	50	53	29	39	53	8	62
VARROA_BRAFLDRAFT_97984	44	352	181	47	56	21	41	69	124	26	86	21	46	38	21	85	73	218	23	13	61	76	46	24	112	52	42	287	8	430	34	85	92	310	295	147	110	21	2	207
VARROA_Baiap3	185	75	206	133	322	168	108	115	158	125	155	75	197	140	81	108	102	62	177	157	137	125	285	126	165	156	135	150	125	169	195	164	278	184	147	225	190	177	79	89
VARROA_BarbCV_gp1	75	48	54	45	17	16	41	10	16	37	18	24	24	38	15	7	15	26	35	20	13	60	26	29	30	34	18	7	38	61	62	58	23	20	34	72	7	73	36	11
VARROA_Bckdhb	3369	2091	4122	2620	5261	2493	4094	3338	2880	3485	3274	2775	6687	2996	2178	2867	3785	2139	2775	1313	3153	3804	3768	2732	3425	2751	3101	3165	2549	4377	3466	4824	5912	4810	5760	7974	4156	3245	1634	1857
VARROA_Bm1_02130	199	4	223	130	586	62	279	279	248	257	294	216	620	119	66	262	296	3	221	27	213	192	357	223	238	135	195	223	231	8	64	287	352	453	364	300	392	272	139	7
VARROA_Btaf1.1.6	30	28	40	16	21	28	31	27	27	10	21	5	31	22	11	16	13	17	13	14	23	18	21	17	21	12	23	31	12	40	35	23	58	43	38	43	23	14	8	26
VARROA_Btaf1.2.6	62	66	81	43	118	77	95	71	81	60	66	47	89	51	55	64	75	42	51	47	41	70	47	59	76	31	62	67	43	155	99	90	109	97	92	140	51	78	27	64
VARROA_Btaf1.3.6	41	73	68	19	91	53	69	39	43	45	57	29	67	44	39	69	45	36	41	28	30	55	37	41	40	32	51	50	28	98	56	57	107	80	79	92	58	36	20	49
VARROA_Btaf1.4.6	32	61	76	22	36	39	32	31	39	31	43	22	56	37	35	42	30	27	22	8	24	56	18	28	40	29	25	62	16	65	54	28	77	92	66	84	28	20	11	58
VARROA_Btaf1.5.6	45	59	69	22	73	48	51	20	31	31	44	32	42	28	46	47	47	25	30	27	27	52	44	26	49	27	36	33	25	84	62	33	87	69	73	84	41	22	15	37
VARROA_Btaf1.6.6	50	66	88	44	45	39	51	43	43	37	55	29	66	58	54	49	50	34	29	26	43	73	43	39	41	20	28	71	13	81	66	22	89	72	75	93	57	38	16	49
VARROA_Btrc.1.6	34	54	191	66	64	23	57	58	73	20	85	7	39	30	24	121	51	18	31	16	57	60	26	24	91	18	49	176	7	53	42	52	98	231	354	146	50	11	7	52
VARROA_Btrc.2.6	17	31	71	25	38	8	24	28	64	12	36	4	45	27	18	59	24	10	19	11	16	27	20	21	38	13	21	82	11	24	20	21	45	118	122	66	30	10	3	17
VARROA_Btrc.3.6	17	7	48	22	24	5	15	24	42	13	30	6	26	20	7	34	25	4	11	6	19	32	13	22	23	8	21	82	5	8	12	36	43	101	117	51	32	14	6	2
VARROA_Btrc.4.6	37	42	89	51	67	9	35	40	72	26	64	18	45	26	19	63	48	16	27	8	31	29	22	28	60	21	28	67	14	23	34	36	68	145	123	95	42	32	3	19
VARROA_Btrc.5.6	57	55	210	99	170	40	96	115	172	51	141	28	90	72	31	190	97	24	44	40	98	109	57	54	148	60	81	281	21	106	76	94	126	300	347	200	110	34	18	64
VARROA_Btrc.6.6	36	20	92	27	48	19	30	33	49	27	31	7	37	35	13	41	33	22	8	11	27	33	22	21	72	23	26	68	11	12	25	41	35	130	104	50	32	13	6	14
VARROA_C1TC	5464	977	5042	3582	5864	1815	4656	3477	2519	5429	4558	3585	6371	3201	1352	2708	3202	1044	4110	925	3084	6360	3442	4150	3902	3570	2929	2505	3533	1657	2453	4571	6611	4482	6173	6974	3678	6385	2666	816
VARROA_C2D1A	627	267	874	438	825	475	565	576	528	568	611	376	822	554	379	684	595	243	391	204	513	692	492	517	667	426	498	725	326	518	673	753	1086	1190	1122	1186	781	494	241	233
VARROA_C7H17orf49	70	64	98	38	96	50	71	57	70	50	92	43	99	48	39	68	83	43	66	26	43	78	56	54	56	67	63	84	49	99	65	63	89	116	197	144	94	59	23	59
VARROA_CALM1	2387	1608	4252	1452	2628	2653	2576	2332	2024	2061	2177	1448	2933	1945	1981	2638	2341	1274	1430	1592	2695	3067	1997	1756	3230	1877	2200	3154	1086	3039	3953	3006	3879	4780	5738	5099	3094	1573	839	1743
VARROA_CAOG_02459	1517	924	2525	801	3138	1520	1649	1557	2114	1393	2277	1120	2894	1263	1098	2177	1922	807	1410	769	1416	1739	1609	1227	1939	964	1397	2172	1006	1557	1945	1882	2642	3214	3218	2659	2177	1354	534	745
VARROA_CAPSD	8443	9325	15593	11715	13076	12384	25303	8665	13251	8577	12818	9669	13374	11411	11726	9668	27682	9238	8305	11286	18716	9761	10639	8101	14346	12142	23266	12669	4257	11701	12326	20351	10785	16128	15729	13370	9105	12299	10849	9585
VARROA_CBG14893	301	186	266	95	818	240	181	301	382	172	273	172	230	119	145	429	145	190	178	133	175	255	245	196	259	172	163	303	121	318	295	228	371	667	417	373	280	260	104	173
VARROA_CBG20916	66	73	78	44	79	36	37	56	62	59	62	41	65	53	43	84	53	55	46	27	52	66	53	43	70	30	29	99	23	110	68	45	85	127	94	126	80	47	21	42
VARROA_CDYL	883	563	1795	645	2052	633	954	1067	1481	873	1411	659	1709	657	603	1539	1151	566	748	404	815	1065	1096	765	1512	619	858	1546	593	1044	859	966	1376	2899	2435	1470	1394	999	396	546
VARROA_CFB	117	40	98	74	106	47	98	70	55	118	41	101	117	75	34	28	54	45	64	24	62	103	61	99	51	72	56	40	68	79	79	90	136	67	107	214	73	130	47	21
VARROA_CHCHD10	8833	4892	10351	4657	10739	5568	9253	5076	5438	6064	4925	5697	13904	5758	4778	4267	6270	4792	5530	3629	4010	8971	6819	6079	5609	6425	5603	4690	5411	7044	7773	9730	12053	7013	7755	13149	5879	10298	3836	3527
VARROA_CHDM	14	19	16	12	9	9	11	18	18	16	16	0	8	12	5	24	7	1	4	7	13	11	10	8	15	9	8	28	0	15	16	19	24	34	38	44	15	4	3	3
VARROA_CLIP2	161	57	163	88	131	93	180	143	85	133	108	93	137	148	108	89	95	46	84	74	166	223	112	132	157	114	146	124	76	263	202	196	341	170	271	447	172	124	47	76
VARROA_CLSPN	789	489	736	327	1452	911	720	737	939	737	1072	592	1395	488	526	909	940	456	633	403	670	683	769	605	710	381	599	1031	500	803	930	797	1192	1053	1048	1196	1004	805	377	372
VARROA_CO4A2	31	40	34	28	41	82	39	56	34	11	25	25	48	42	55	43	59	52	42	59	36	37	40	16	46	31	31	41	12	80	109	36	56	65	54	73	46	12	12	58
VARROA_COAC.1.2	435	406	568	278	785	393	537	388	451	421	457	380	788	316	299	452	449	392	367	228	424	518	572	398	544	315	436	435	280	690	536	520	767	730	805	705	541	504	202	297
VARROA_COAC.2.2	41	37	66	24	81	28	40	39	32	34	46	36	71	30	50	56	35	34	33	19	25	46	47	38	56	32	32	40	36	71	57	41	59	80	59	76	45	46	16	32
VARROA_COPB.1.2	54	93	85	25	165	68	58	66	58	64	85	67	137	55	37	82	60	57	52	25	49	71	68	54	80	43	56	58	55	89	65	66	113	119	80	91	65	90	23	57
VARROA_COPB.2.2	43	50	41	17	54	31	18	29	28	29	33	34	48	32	23	33	27	35	18	10	22	27	28	15	38	21	22	38	37	48	41	47	46	66	52	27	32	27	23	27
VARROA_COX1.1.3	178160	123676	172541	103892	228661	231805	225777	148129	108434	153921	116306	129241	206532	103113	123121	102910	124802	109282	141826	110002	183572	205790	200169	146431	152468	121288	174707	109138	105208	242941	230358	264019	301040	185080	229762	288497	203836	153380	74514	75654
VARROA_COX1.2.3	112	649	247	152	1570	2156	504	381	618	820	856	96	6574	289	482	1149	2573	717	306	315	149	143	1710	151	408	253	1110	113	114	3548	1918	2385	10312	9055	3056	7507	8191	125	52	97
VARROA_COX1.3.3	451	1038	539	195	732	393	454	400	434	394	378	363	644	331	299	370	455	703	310	233	375	560	587	361	436	311	418	409	300	1435	472	516	699	637	621	711	542	488	217	964
VARROA_COX2	13303	8027	11648	5880	19075	14031	14271	11568	8199	12542	7010	9637	16267	6263	10849	7824	9072	6862	10954	6274	9545	13511	14309	11460	8948	9114	10236	6809	7505	14414	17934	25562	22888	13749	15030	20853	17385	11586	5760	4843
VARROA_COX3.1.2	66017	43037	54035	31912	87597	80741	78904	53140	36365	51199	34723	54600	65567	31116	51163	34237	39118	36727	50668	39881	66338	77755	76682	50540	50025	47114	60922	39323	42132	87089	91007	114327	118335	78028	95635	107919	85482	58857	30900	26574
VARROA_COX3.2.2	1	28	5	3	108	95	31	28	47	25	38	0	315	16	24	61	99	43	16	11	1	0	118	2	22	5	47	1	1	174	99	123	496	529	82	250	349	1	0	3
VARROA_COX7S	5189	3858	6116	3193	9399	7861	6448	4660	4457	4107	4101	4861	8459	5005	5618	4105	4754	4324	4274	3663	4166	7220	5912	3895	5492	4767	4116	4429	4799	7162	9823	7343	9286	7519	7655	10123	5733	7073	3384	3301
VARROA_CRE_03576	61	80	40	22	83	203	44	47	43	45	33	360	94	43	43	40	214	41	45	79	69	131	110	289	46	314	35	39	100	215	308	302	704	507	75	243	158	48	35	99
VARROA_CSRN1	5	213	12	5	42	1	18	16	25	8	9	0	27	14	0	23	22	172	16	2	17	14	29	10	11	3	8	19	6	348	0	23	22	37	29	16	15	4	1	169
VARROA_CTL1.1.2	0	3	0	0	19	30	0	1	46	0	6	0	42	2	1	1	26	5	3	0	0	0	9	0	0	0	15	0	0	20	36	12	206	44	53	5	134	0	0	0
VARROA_CTL1.2.2	0	10	0	0	22	79	5	5	93	0	1	0	86	2	1	19	39	0	3	1	0	0	12	0	0	0	7	2	0	52	44	31	418	115	96	20	303	0	0	0
VARROA_CTL4	255	34	174	115	88	68	157	114	73	225	84	186	98	90	46	65	79	41	189	47	176	191	137	205	114	138	138	54	215	103	138	301	257	74	128	313	108	328	113	45
VARROA_CTR9.1.4	18	18	31	19	52	18	37	24	28	24	18	32	63	30	24	29	30	23	33	16	20	25	31	23	14	33	23	26	29	25	33	43	33	41	36	34	24	24	15	12
VARROA_CTR9.2.4	25	19	65	28	48	21	40	35	38	27	48	19	49	33	34	37	41	10	20	7	46	33	20	36	44	31	23	52	8	21	29	58	66	74	62	97	26	16	9	20
VARROA_CTR9.3.4	43	47	62	43	78	41	61	51	70	53	58	53	103	41	56	49	81	29	62	17	35	43	54	56	34	29	54	52	39	69	54	52	104	104	68	101	55	60	27	16
VARROA_CTR9.4.4	57	41	120	54	79	70	63	43	71	49	75	32	84	52	40	80	48	29	27	18	67	56	38	45	76	53	51	89	20	72	74	65	91	116	99	126	89	47	20	34
VARROA_CYB	3	87	21	4	268	329	58	62	89	67	108	5	722	36	42	152	287	87	51	38	7	4	315	13	26	27	115	6	6	324	206	372	1217	1180	430	826	1264	2	1	8
VARROA_CYC	3608	2506	2231	1458	3404	6750	4047	2106	1114	1896	545	3146	3727	3429	5125	837	1785	2816	2069	3434	2403	4852	3017	2445	2084	2725	2126	1298	2890	5357	8620	4992	5059	2042	1672	7113	2590	4679	2534	2096
VARROA_CYTB	96564	54450	67000	40093	116147	101553	110846	78493	52455	87156	45121	67966	98872	48791	59565	43996	51342	48569	79432	47237	86913	108591	108327	74609	67641	62261	78981	46377	55568	111907	102045	143518	164835	94166	105735	157467	115743	73471	37054	30219
VARROA_Cacnb2.1.4	58	58	104	38	109	65	72	48	68	48	77	49	131	36	43	60	67	49	50	48	38	53	76	41	68	32	48	70	33	53	52	69	64	96	86	109	66	48	19	33
VARROA_Cacnb2.2.4	71	62	90	53	126	67	64	57	122	45	83	54	147	43	42	78	81	55	56	26	45	56	48	39	73	35	49	76	35	72	71	61	110	71	80	65	73	69	29	38
VARROA_Cacnb2.3.4	75	65	157	52	179	77	125	62	117	56	125	42	161	64	61	77	108	67	86	50	51	87	83	59	108	66	69	121	41	88	74	93	125	145	149	149	99	83	42	50
VARROA_Cacnb2.4.4	39	66	87	25	129	26	52	55	108	32	74	39	109	45	39	71	63	35	40	30	53	69	64	23	47	38	43	92	44	59	70	72	78	118	98	65	41	45	27	28
VARROA_Cct5	5468	3874	9348	4356	10172	3792	6457	4773	5953	5161	5313	4301	10322	4069	3457	6005	5800	3280	4579	2085	4250	6065	5398	4638	6538	4216	4128	5557	4396	5975	5302	6648	7995	11183	10505	7797	6147	6614	2570	3260
VARROA_Cct7	4381	2035	7683	2951	8729	3548	4840	4180	5487	3732	5454	3282	7491	3184	2765	5774	4354	1865	3537	1965	3832	4415	4425	3192	5934	2961	3363	5420	3221	3161	4380	4616	6146	10820	9899	6518	5225	4815	1930	1688
VARROA_Cd109.1.12	102	100	86	68	98	85	97	58	89	66	71	56	65	96	58	89	67	69	31	21	52	100	57	70	86	59	55	103	62	158	100	90	133	131	115	193	83	69	27	70
VARROA_Cd109.10.12	49	44	74	38	20	13	46	37	28	23	29	6	28	53	29	39	23	16	9	12	33	35	21	30	30	28	24	63	6	76	50	42	88	74	99	148	42	16	3	28
VARROA_Cd109.11.12	1186	1397	918	494	1539	983	1280	867	902	932	836	867	1106	885	771	840	818	1094	818	472	894	947	956	1032	693	602	824	944	784	2214	1292	1247	1628	1288	912	1861	988	1040	452	1055
VARROA_Cd109.12.12	164	169	213	100	151	143	192	135	130	141	131	102	119	179	181	135	144	76	77	61	197	185	78	120	142	111	133	225	95	346	223	225	285	298	275	407	178	114	49	174
VARROA_Cd109.2.12	32	22	44	27	6	22	29	19	22	18	12	6	19	14	28	22	21	2	4	10	11	33	6	11	29	23	22	46	2	43	30	32	26	53	58	67	23	6	0	21
VARROA_Cd109.3.12	17	23	38	18	7	8	16	18	18	18	8	6	15	26	22	23	5	4	0	7	8	34	9	9	28	14	21	53	4	43	23	36	44	33	48	111	23	0	3	13
VARROA_Cd109.4.12	35	38	52	32	18	26	44	19	31	18	24	13	20	50	39	34	29	8	14	14	34	31	12	15	22	31	36	57	11	64	42	48	54	70	67	83	48	4	7	20
VARROA_Cd109.5.12	24	33	34	26	17	31	36	28	22	14	19	8	15	42	22	39	22	6	8	7	21	29	11	22	24	18	19	41	8	47	45	27	59	48	51	78	23	17	4	24
VARROA_Cd109.6.12	13	14	36	12	9	11	23	12	16	8	12	1	15	34	24	11	8	3	2	10	18	18	17	16	15	14	23	30	2	36	21	42	38	33	34	68	14	3	0	14
VARROA_Cd109.7.12	77	78	106	80	86	64	87	62	70	58	65	46	66	93	70	74	77	32	34	26	51	121	35	37	90	58	81	105	20	113	97	137	118	139	122	241	96	42	18	70
VARROA_Cd109.8.12	77	63	180	97	33	33	82	67	64	59	59	10	65	104	62	106	64	10	15	31	50	90	32	59	89	64	74	186	10	134	79	60	159	179	246	224	82	20	7	58
VARROA_Cd109.9.12	52	54	71	45	42	25	54	37	57	30	50	23	27	46	40	56	37	12	9	16	35	32	16	42	37	29	34	103	10	86	60	69	81	111	110	134	57	21	8	34
VARROA_Cdc5l	1290	685	2154	803	3300	975	1513	1562	2867	1136	2769	1180	2606	985	769	2958	1881	614	1202	459	1175	1444	1422	1170	1835	806	1174	3179	995	1024	1121	1571	1945	4070	3749	2221	1977	1367	532	635
VARROA_Cdk5	968	494	1322	670	1030	595	894	768	786	945	858	712	955	591	488	785	715	370	739	377	741	1084	714	842	1039	749	674	1013	548	837	840	964	1358	1487	1948	2113	817	799	375	442
VARROA_Clc	0	4	0	0	1	14	2	5	7	2	1	0	17	4	0	6	7	2	4	0	2	0	7	0	0	0	5	0	0	7	11	3	55	45	11	18	70	0	1	5
VARROA_Clec16a.1.10	55	47	68	22	70	50	36	38	44	41	50	21	60	26	30	45	51	29	29	19	23	31	42	43	30	28	27	46	33	53	47	45	74	52	55	73	20	64	27	33
VARROA_Clec16a.10.10	16	37	44	11	14	11	18	26	23	13	29	8	20	22	7	18	17	9	9	11	16	25	17	18	36	17	19	34	6	51	21	22	26	56	74	58	22	8	6	36
VARROA_Clec16a.2.10	34	23	43	21	10	17	24	13	26	30	13	18	14	14	24	29	19	12	22	3	23	30	27	28	20	26	19	28	18	27	29	32	51	50	33	54	20	38	15	17
VARROA_Clec16a.3.10	37	26	49	12	59	27	22	17	26	21	27	20	21	22	24	30	25	15	25	13	8	38	12	24	21	14	28	21	23	12	24	35	59	31	26	45	24	35	14	14
VARROA_Clec16a.4.10	31	12	23	17	38	15	20	15	26	17	31	18	38	11	18	24	26	18	19	11	9	28	16	17	26	14	16	17	16	28	21	18	40	35	14	45	15	16	6	7
VARROA_Clec16a.5.10	179	216	398	111	124	105	140	132	175	135	185	103	154	120	79	203	152	117	87	81	136	174	126	146	284	157	116	325	58	396	132	170	272	376	504	355	169	72	46	231
VARROA_Clec16a.6.10	136	135	231	99	141	75	80	92	128	131	156	111	95	78	49	115	79	69	92	54	84	166	91	131	170	140	64	151	82	177	129	140	190	207	239	276	91	137	65	107
VARROA_Clec16a.7.10	33	49	66	28	22	18	33	28	31	20	53	5	22	17	18	42	27	20	8	14	37	21	33	29	53	32	22	43	15	89	40	36	43	72	82	76	26	20	6	42
VARROA_Clec16a.8.10	106	78	147	66	124	34	61	51	80	83	78	62	74	56	39	55	75	47	71	38	47	96	83	58	80	72	49	86	54	113	87	95	120	132	98	152	71	85	42	75
VARROA_Clec16a.9.10	29	63	75	23	30	16	26	19	23	31	43	23	35	23	19	23	25	22	22	8	26	54	42	20	49	22	20	45	14	79	34	37	47	49	78	77	48	17	10	30
VARROA_Cltc.1.7	23	21	71	31	20	14	44	19	41	26	45	22	38	35	22	46	31	12	13	21	17	40	23	24	43	29	20	68	13	33	51	30	43	96	111	64	42	17	10	23
VARROA_Cltc.2.7	683	486	837	359	1189	528	640	475	690	452	668	379	908	443	400	570	525	352	457	353	357	506	566	432	596	353	533	613	484	575	839	607	847	1057	869	758	631	660	288	297
VARROA_Cltc.3.7	52	44	186	68	59	44	74	54	78	46	67	26	84	57	51	79	64	15	27	27	55	93	29	58	82	51	47	140	26	77	90	81	100	182	197	125	103	35	12	32
VARROA_Cltc.4.7	1623	1219	3044	1362	2606	1218	1891	1373	2108	1389	2037	1147	2277	1472	1166	2027	1550	950	1190	759	1228	1954	1587	1261	2144	1127	1267	2408	1085	1720	2344	1945	2496	3953	3849	2600	1939	1693	793	919
VARROA_Cltc.5.7	40	21	127	48	45	32	56	53	74	31	48	31	60	44	38	72	47	9	14	24	38	52	35	48	65	32	37	84	16	55	60	48	66	110	142	98	75	35	9	27
VARROA_Cltc.6.7	23	10	63	32	11	16	16	19	28	24	21	12	27	31	21	41	29	9	14	8	16	21	12	15	28	21	22	57	8	31	41	28	30	74	81	48	34	14	7	14
VARROA_Cltc.7.7	214	135	620	243	211	129	261	201	312	185	262	104	232	253	209	370	234	59	82	79	221	363	122	163	347	163	174	534	85	291	367	267	415	711	988	530	299	99	46	159
VARROA_Col5a3	38	73	40	45	149	127	58	31	51	32	22	31	51	99	163	66	41	54	32	131	37	59	136	26	61	60	31	42	57	156	359	96	127	75	40	160	56	34	59	143
VARROA_Copa.1.7	50	57	99	34	68	45	56	54	66	41	61	10	66	58	40	57	38	20	15	38	43	61	46	45	68	42	34	75	22	98	98	73	80	112	151	85	55	25	17	44
VARROA_Copa.2.7	46	30	52	19	37	25	25	32	32	15	19	7	23	29	23	35	24	10	13	15	20	23	20	10	42	23	12	35	5	32	44	31	46	44	61	42	21	17	8	22
VARROA_Copa.3.7	36	38	68	30	43	25	41	24	34	21	27	17	34	35	21	32	32	23	22	15	28	38	32	32	51	41	26	46	17	87	61	46	78	86	111	91	48	31	13	29
VARROA_Copa.4.7	2185	1745	2663	1069	3552	2137	2153	1931	2045	1667	1992	1599	2786	1278	1362	1937	1620	1556	1754	1155	1537	1911	2155	1630	2324	1176	1612	1926	1373	2521	2418	2063	2921	3630	3552	2960	2233	2030	863	1165
VARROA_Copa.5.7	292	254	798	318	184	228	312	268	265	206	262	77	264	293	244	343	248	65	79	144	229	451	187	211	435	235	252	437	47	578	447	375	406	747	1141	685	390	93	26	230
VARROA_Copa.6.7	254	242	424	153	329	196	247	227	233	185	263	182	322	179	174	231	220	152	199	120	180	257	233	198	312	143	185	268	140	357	295	243	310	491	525	439	267	177	93	177
VARROA_Copa.7.7	263	253	574	264	215	127	217	197	249	165	207	70	213	273	192	293	203	81	73	114	229	279	125	127	348	172	162	361	54	433	333	308	411	566	763	504	297	96	41	225
VARROA_Cpd.1.2	39	16	78	32	56	26	30	21	31	30	24	19	31	38	20	39	20	19	24	8	13	65	16	34	33	34	36	43	19	38	44	44	65	70	93	80	52	37	10	23
VARROA_Cpd.2.2	17	28	114	69	14	15	21	24	24	13	24	5	11	48	16	14	19	15	3	13	14	37	6	17	48	18	17	96	5	76	62	33	74	82	156	130	24	5	4	21
VARROA_CpipJ_CPIJ002566	733	384	1196	482	1475	681	1138	743	940	640	923	622	1684	595	500	776	974	409	681	311	657	896	948	592	905	697	734	985	556	713	843	1147	1519	1270	1481	1451	1064	893	460	304
VARROA_CpipJ_CPIJ005390.1.3	552	1135	1111	391	1597	531	652	644	1218	555	1229	423	1106	504	430	1127	863	859	495	262	525	636	781	413	1110	341	478	1221	502	1903	715	780	986	2015	1740	1011	854	642	261	947
VARROA_CpipJ_CPIJ005390.2.3	259	314	507	191	566	189	309	274	343	221	342	219	632	250	193	273	313	260	249	105	229	332	335	201	339	195	217	316	232	510	284	348	398	604	527	427	280	264	120	237
VARROA_CpipJ_CPIJ005390.3.3	177	436	430	158	502	176	219	221	373	190	408	179	389	204	140	368	277	309	171	81	232	254	305	154	375	178	177	457	199	734	268	344	364	695	655	334	298	227	105	349
VARROA_CpipJ_CPIJ011537	5337	1850	9498	4036	8867	2608	5909	5285	6958	4585	8107	3264	9408	4010	2507	8057	6420	1367	4141	1630	4284	5915	4721	4333	6529	3586	4685	8370	2922	3016	4398	6742	7936	13421	13989	8698	7446	4238	1879	1568
VARROA_Crc.1.2	0	39	0	2	40	72	6	14	16	44	8	0	102	3	5	27	36	4	9	13	1	5	30	0	2	9	12	1	5	96	56	41	328	237	81	533	512	0	3	3
VARROA_Crc.2.2	7	62	15	12	154	182	36	41	51	99	35	6	431	34	41	91	179	43	19	33	3	7	129	7	3	23	87	7	14	312	155	194	971	653	153	966	998	2	0	6
VARROA_Crnkl1.1.2	606	347	950	458	1497	470	696	682	1267	627	1310	538	1229	452	356	1228	999	369	512	233	503	669	765	490	823	398	551	1262	470	564	640	782	885	1644	1575	954	935	671	281	376
VARROA_Crnkl1.2.2	60	27	107	64	123	51	86	77	124	48	148	70	152	43	20	110	128	29	55	27	44	70	83	61	85	61	53	144	61	54	80	76	127	200	222	99	109	44	27	39
VARROA_Cstf3.1.8	108	61	141	56	249	68	104	100	144	70	121	55	161	71	65	133	113	38	88	36	95	102	92	77	113	62	61	115	53	108	94	79	124	252	207	139	98	74	37	33
VARROA_Cstf3.2.8	22	20	47	23	44	22	41	16	27	21	27	19	24	28	16	30	26	12	19	6	23	49	29	17	32	16	22	47	15	28	30	31	48	66	50	64	29	20	5	14
VARROA_Cstf3.3.8	26	9	33	17	24	9	30	14	28	16	20	11	31	9	9	32	24	5	13	6	15	35	13	16	30	20	24	37	7	12	19	24	21	59	42	45	24	15	12	7
VARROA_Cstf3.4.8	68	60	81	42	115	52	77	55	93	59	67	47	92	51	50	88	78	32	55	11	52	65	57	48	67	28	33	92	68	40	41	82	90	124	113	82	85	69	38	24
VARROA_Cstf3.5.8	81	41	121	39	154	53	103	80	100	45	113	44	103	43	44	94	80	39	50	28	69	89	77	58	89	39	70	111	48	81	57	77	101	185	168	111	90	61	21	28
VARROA_Cstf3.6.8	141	97	287	116	295	119	162	167	258	114	231	96	243	156	130	265	230	75	128	65	153	176	120	119	217	144	153	329	81	141	173	205	339	458	382	298	251	139	70	68
VARROA_Cstf3.7.8	26	14	32	21	39	16	27	24	47	13	35	18	31	26	15	31	36	11	15	8	20	30	15	26	36	16	17	41	15	29	22	16	44	54	42	28	24	22	8	6
VARROA_Cstf3.8.8	51	38	100	38	73	44	59	56	94	42	75	26	83	39	43	56	76	24	29	23	41	80	44	60	79	38	54	105	23	73	75	98	117	151	149	147	74	49	16	12
VARROA_Cul3.1.2	529	3426	1059	424	724	393	479	552	888	271	921	193	456	478	347	833	626	2115	217	170	465	548	548	371	736	302	543	1630	152	4856	610	518	940	1845	1925	1277	654	219	111	2433
VARROA_Cul3.2.2	453	325	589	200	1171	490	504	529	792	491	1012	438	923	305	269	897	720	338	479	186	494	377	577	398	556	211	400	808	369	512	397	514	705	1221	945	746	545	514	196	280
VARROA_Cul4a.1.3	30	28	92	46	56	46	69	58	50	36	63	39	44	54	32	80	57	23	24	17	87	102	44	47	84	41	56	98	20	62	75	72	113	126	187	139	83	34	17	32
VARROA_Cul4a.2.3	707	400	1020	423	978	632	779	615	700	557	714	530	775	462	489	723	615	378	476	299	637	800	595	539	733	453	583	918	370	711	715	752	1009	1252	1356	1332	715	588	220	338
VARROA_Cul4a.3.3	194	116	404	148	248	135	225	200	217	116	186	105	175	201	170	227	179	59	111	62	215	279	118	168	276	151	148	343	56	238	265	260	376	492	532	479	282	118	46	105
VARROA_CyCV-USbat_gp1	213	240	277	72	3659	85	221	870	1255	103	403	217	516	177	64	1210	192	159	202	74	267	361	342	257	857	83	192	1187	158	397	137	205	773	2276	1241	262	395	307	93	253
VARROA_DCAF7	24	31	81	40	10	32	21	32	53	14	29	9	7	49	40	26	21	5	0	17	25	43	9	12	36	15	23	60	4	50	84	29	58	92	85	110	46	3	1	35
VARROA_DCL21	17	10	57	26	15	26	20	14	24	6	12	6	10	25	14	11	9	2	12	17	15	21	8	10	25	11	13	53	9	29	27	14	41	47	60	50	16	16	3	11
VARROA_DDX6.1.2	5818	883	13112	4443	16563	2341	6446	7413	13838	4393	12735	2937	13196	4389	2364	13992	9718	438	4018	1066	5555	4914	6622	3608	11255	3357	5499	15661	3011	1331	2916	7084	9378	28135	25353	9923	10096	3708	1682	758
VARROA_DDX6.2.2	9	191	47	7	10	2	2	8	16	8	28	2	12	0	0	23	18	112	0	1	0	11	16	8	13	1	8	54	4	234	3	6	9	26	63	20	4	4	3	129
VARROA_DFFB	178	128	249	125	440	147	196	198	307	174	232	134	340	119	124	269	195	137	173	93	188	184	194	167	215	113	164	300	168	227	173	206	251	509	338	305	246	231	106	110
VARROA_DHX8	23	17	35	22	33	12	18	16	18	16	16	20	31	21	13	21	18	17	17	6	19	21	16	20	23	13	13	18	11	36	30	29	31	45	42	40	15	22	10	16
VARROA_DJ30_gp1	44	9	41	20	26	32	25	17	24	38	22	15	47	27	20	16	33	9	23	23	26	32	24	28	29	8	13	10	24	9	26	28	20	15	37	24	17	43	21	11
VARROA_DMRT1	183	83	235	115	200	136	178	138	116	152	201	96	243	163	92	107	122	74	163	80	129	201	142	143	167	97	162	171	108	162	229	237	339	185	336	306	169	204	85	45
VARROA_DNA2	55	13	98	57	128	17	79	53	74	66	100	23	96	44	23	84	76	4	17	9	37	65	60	52	92	37	63	125	23	9	54	55	61	181	191	129	61	29	8	5
VARROA_DNAJ.1.3	1717	1364	2462	1205	2601	1646	1952	1498	1662	1334	1645	1355	2882	1188	1043	1636	1652	1291	1411	971	1425	2030	1933	1321	2144	1342	1445	1707	1272	2611	2239	1987	2420	2907	3154	2814	2009	1893	859	1173
VARROA_DNAJ.2.3	313	265	341	166	516	355	316	247	252	237	250	244	410	197	189	317	286	255	218	135	227	304	283	196	326	162	232	246	221	409	297	331	439	446	373	452	253	368	129	192
VARROA_DNAJ.3.3	5	2059	0	1	4	0	5	0	0	0	0	2	6	2	0	1	2	1506	0	5	5	2	212	1	2	1	14	2	2	2993	8	9	5	2	2	0	15	0	2	1718
VARROA_DNJ6A.1.2	13	2434	15	5	17	2	12	4	21	2	11	11	17	5	5	10	11	1698	9	5	6	14	356	1	11	3	26	8	8	3825	10	20	49	15	9	14	34	7	5	2196
VARROA_DNJ6A.2.2	13	2053	6	8	10	4	5	0	9	3	2	1	12	11	9	0	13	1340	6	5	6	5	239	3	5	5	26	7	8	3431	13	14	25	12	13	10	28	4	1	1743
VARROA_DNJC5	0	111	0	0	0	0	0	0	0	0	1	0	1	1	0	0	0	55	0	0	0	1	32	0	0	0	2	0	1	147	0	0	0	1	0	0	0	2	0	90
VARROA_DNLI1	90	101	209	76	116	31	90	92	177	49	157	36	61	89	59	181	108	64	37	27	97	98	56	46	147	51	71	254	27	110	64	103	129	332	335	175	111	45	14	74
VARROA_DPN	1	0	3	2	411	6	1	30	190	0	73	2	8	5	3	364	34	3	1	3	0	5	0	1	97	0	2	174	5	1	4	0	4	915	150	1	89	2	0	1
VARROA_DUT	1868	226	3149	1543	6336	794	1891	2405	4251	1348	3134	1075	5627	1144	668	4297	3085	178	1395	348	1348	1345	2476	1058	3594	1239	1388	4174	1321	286	852	1971	2662	7947	6206	2985	3001	1653	750	161
VARROA_DYL2	0	1	8	0	18	14	1	2	8	5	3	0	32	0	0	5	11	5	0	0	0	0	4	0	0	0	4	0	1	21	6	5	64	58	39	43	47	0	0	0
VARROA_DYNLL2	9992	7265	14670	7557	17117	8323	9985	7848	11702	8101	11400	8139	18326	7574	6720	10090	10519	7188	8668	5335	7793	13212	10713	8694	11585	7801	7146	10634	7737	10866	10935	11085	13412	17390	17212	14877	9910	13059	4881	6487
VARROA_Daam1.1.4	27	65	12	10	44	34	22	17	16	16	8	20	24	13	7	14	12	23	9	5	22	14	27	19	11	14	13	14	10	65	29	14	55	21	15	67	35	21	11	43
VARROA_Daam1.2.4	81	190	57	25	115	54	72	65	46	62	20	63	88	59	50	57	78	132	42	41	65	56	89	82	40	47	54	57	40	169	64	73	90	90	60	80	79	78	32	147
VARROA_Daam1.3.4	23	91	31	13	17	25	36	16	13	14	9	5	32	17	13	19	23	35	2	17	23	40	21	28	12	10	15	28	6	83	43	43	33	36	49	69	16	8	4	105
VARROA_Daam1.4.4	52	158	34	28	78	45	52	26	26	48	18	33	75	49	29	32	67	89	37	25	36	41	60	39	29	15	47	26	25	137	70	44	101	61	63	65	82	54	26	93
VARROA_Dana_GF20776	2008	3473	2001	867	3579	2849	2113	1924	1880	1693	1673	1710	2919	1676	2282	2262	2076	3206	1444	1638	1813	1959	2442	1897	1760	1161	1997	2334	1562	5438	3895	2566	3450	3779	2940	3595	2394	2395	981	2504
VARROA_Ddhd2	453	1974	779	443	810	327	620	534	511	401	513	307	826	402	333	605	629	1235	305	194	450	503	680	336	544	360	515	710	271	2722	644	742	937	1083	1038	984	755	377	189	1512
VARROA_Ddx17.1.3	105	104	183	89	183	33	158	92	163	64	151	60	196	111	32	205	133	46	47	16	73	112	79	79	114	85	103	279	49	148	54	108	187	333	327	167	153	78	35	100
VARROA_Ddx17.2.3	95	84	122	80	160	22	116	73	121	48	99	55	125	87	18	133	90	35	37	11	42	66	60	57	80	65	88	184	36	115	33	89	98	269	235	158	91	51	29	73
VARROA_Ddx17.3.3	255	228	375	211	487	91	315	263	448	157	344	142	431	186	92	537	339	137	112	44	175	246	234	196	251	192	231	624	95	281	106	287	378	815	713	454	327	172	73	208
VARROA_Ddx23.1.3	572	379	898	278	651	441	535	474	615	433	694	292	621	463	370	734	606	158	283	242	649	624	391	402	734	394	484	953	191	560	540	624	938	1233	1483	1271	680	255	103	268
VARROA_Ddx23.2.3	471	362	652	274	924	438	508	467	594	513	649	404	898	351	312	617	547	271	449	205	454	455	464	410	568	352	375	632	398	482	407	540	678	848	724	624	510	555	249	256
VARROA_Ddx23.3.3	118	106	229	83	206	144	140	143	174	127	189	77	159	101	106	162	180	39	63	43	127	148	123	90	168	77	136	199	64	123	120	186	245	273	264	257	157	89	50	78
VARROA_Dennd5a.1.4	21	11	17	10	32	11	25	10	6	11	12	16	15	15	9	13	12	5	10	4	18	10	14	13	15	13	17	10	12	19	14	18	30	13	12	28	12	17	7	8
VARROA_Dennd5a.2.4	35	11	27	10	29	10	26	12	16	25	17	17	31	20	13	24	13	8	11	5	8	36	22	17	20	11	22	18	13	31	24	24	63	18	31	34	16	21	11	16
VARROA_Dennd5a.3.4	38	20	42	38	24	22	26	12	30	27	27	16	15	27	15	23	23	4	13	5	25	40	6	27	20	15	32	39	8	22	24	27	69	40	60	75	24	22	13	7
VARROA_Dennd5a.4.4	37	72	22	17	27	3	28	6	17	12	13	10	17	20	13	15	15	51	16	10	22	23	19	8	24	13	21	22	8	90	29	27	20	37	31	34	26	20	3	59
VARROA_Dgri_GH13851	482	1316	685	330	827	341	535	471	638	445	775	401	685	351	274	623	516	868	404	185	416	525	609	469	514	399	397	740	318	1801	418	595	703	951	983	875	548	511	210	948
VARROA_Dgri_GH14032	1238	1106	2071	937	2662	1147	1587	1278	1623	1258	1475	1030	2741	947	903	1511	1369	1020	1006	581	1075	1391	1519	1081	1593	1009	1179	1560	999	1796	1435	1603	1966	2735	2587	2263	1644	1469	572	943
VARROA_Dgri_GH15074	730	577	1003	530	1122	619	846	603	576	626	693	581	1244	503	416	668	714	486	604	370	734	866	769	591	860	516	653	707	618	980	808	900	1105	1167	1115	1100	741	918	369	425
VARROA_Dgri_GH16350	31	90	123	53	26	41	37	32	27	21	25	3	17	46	52	30	27	52	2	13	48	56	21	20	48	44	48	65	8	176	99	64	95	74	130	145	42	9	3	78
VARROA_Dgri_GH21223	5331	3350	5653	2939	7648	6194	5699	3969	3990	3820	4135	3864	6821	3849	4327	3744	3808	3311	3709	3324	3503	5942	4951	3539	5127	3478	3664	3841	3583	6245	7933	5832	7560	6963	7088	8060	4586	5720	2768	2767
VARROA_Dhx33.1.6	30	24	52	23	35	14	26	26	44	16	43	35	63	24	14	44	22	11	29	8	24	34	33	22	48	18	28	44	12	20	25	36	56	80	65	43	37	21	14	17
VARROA_Dhx33.2.6	14	16	46	14	45	12	19	25	49	21	44	37	54	30	13	37	30	12	14	8	15	39	27	28	40	25	16	41	13	27	15	29	46	66	49	28	38	18	8	14
VARROA_Dhx33.3.6	77	34	129	46	96	33	67	31	95	59	82	38	108	68	28	93	71	24	55	23	37	68	46	46	90	62	33	98	35	58	70	79	86	97	130	106	74	63	35	22
VARROA_Dhx33.4.6	187	104	363	99	381	108	172	113	262	115	229	90	270	135	99	241	166	96	130	78	91	131	179	126	229	88	128	209	105	170	151	195	215	328	306	202	148	167	71	86
VARROA_Dhx33.5.6	113	37	265	73	150	52	139	102	166	105	163	91	181	97	69	176	127	67	71	37	85	159	118	63	135	100	65	193	84	84	115	146	150	265	234	198	103	99	37	45
VARROA_Dhx33.6.6	92	56	157	77	125	47	109	82	149	78	124	68	104	61	77	123	86	46	59	19	63	96	67	68	106	68	58	124	67	79	63	124	114	149	165	147	104	89	48	27
VARROA_Dhx8.1.6	135	146	145	93	289	110	165	103	187	151	124	110	232	95	89	140	165	110	131	98	138	140	156	118	152	113	127	148	123	190	162	143	174	227	162	220	138	214	92	87
VARROA_Dhx8.2.6	37	20	23	13	64	14	27	20	32	33	23	28	65	30	21	15	32	14	25	9	17	21	19	21	22	21	17	22	24	34	27	35	48	50	30	41	7	30	16	16
VARROA_Dhx8.3.6	51	34	83	22	59	53	65	45	34	52	54	33	61	48	33	53	40	14	39	20	33	73	34	41	54	32	31	66	18	49	78	57	113	85	161	141	62	20	13	33
VARROA_Dhx8.4.6	63	64	81	39	148	58	118	57	96	92	57	61	148	58	61	69	71	61	87	24	61	97	96	50	70	41	39	74	49	105	91	80	147	121	108	100	54	101	36	48
VARROA_Dhx8.5.6	21	13	31	11	19	21	21	16	37	19	18	8	15	15	9	44	23	5	6	6	14	39	12	23	27	14	12	35	5	29	32	25	49	45	48	44	13	14	6	15
VARROA_Dhx8.6.6	23	22	42	31	47	29	26	50	34	28	29	19	61	31	29	28	42	5	32	12	32	64	20	28	58	26	39	58	13	61	37	31	75	100	53	64	39	15	10	23
VARROA_Dicer1.1.6	66	47	117	38	28	40	63	51	69	24	58	15	58	43	25	49	55	16	27	14	48	57	36	38	57	29	59	125	3	63	39	56	88	214	184	98	106	23	6	43
VARROA_Dicer1.2.6	1464	1022	1692	700	3191	1068	1647	1426	1923	1223	1872	1205	3049	890	749	1900	1658	874	1267	482	1350	1442	1852	1147	1604	795	1226	1605	1063	1475	989	1530	1953	3009	2493	2028	1952	1553	608	767
VARROA_Dicer1.3.6	78	101	153	53	136	73	84	96	98	63	123	42	116	83	49	141	107	25	39	33	84	107	68	59	99	64	82	175	26	152	79	104	178	269	238	165	122	34	24	53
VARROA_Dicer1.4.6	27	17	52	20	20	19	25	16	27	12	26	6	16	22	7	30	22	9	6	9	24	18	10	10	33	17	15	57	3	26	19	28	45	76	64	40	36	10	5	11
VARROA_Dicer1.5.6	27	22	117	34	51	35	47	36	47	20	55	19	29	47	27	55	33	6	8	11	48	52	23	31	60	33	48	82	9	46	36	32	57	166	191	109	74	12	2	37
VARROA_Dicer1.6.6	227	166	353	139	427	185	219	205	312	164	315	154	358	162	99	258	277	82	161	84	220	206	198	159	233	146	212	324	77	280	180	233	317	540	535	384	264	157	64	138
VARROA_Dmoj_GI14298	33	57	38	26	36	23	27	30	22	20	23	25	49	22	25	17	29	56	22	18	32	54	23	24	18	22	9	28	13	96	38	34	39	30	21	25	28	29	12	54
VARROA_Dmxl2.1.10	59	21	72	42	100	23	36	43	55	34	66	22	81	35	35	49	35	24	32	18	40	47	36	40	47	33	45	88	22	53	59	51	68	114	96	97	77	33	10	20
VARROA_Dmxl2.10.10	44	28	77	54	79	16	52	36	59	22	56	28	62	64	27	58	50	15	39	7	33	40	28	31	47	26	43	101	19	53	52	37	95	92	114	78	71	28	18	24
VARROA_Dmxl2.2.10	259	152	387	229	620	254	325	308	363	177	346	185	443	223	185	313	296	110	183	149	276	273	312	183	328	190	267	369	190	335	402	343	457	578	529	505	388	247	131	128
VARROA_Dmxl2.3.10	39	17	45	26	76	22	45	35	57	19	38	11	76	30	21	40	35	17	21	15	30	40	27	23	53	23	28	46	16	32	47	38	58	97	78	63	47	22	12	12
VARROA_Dmxl2.4.10	26	6	36	25	28	6	11	17	35	14	29	5	29	17	8	14	18	3	15	4	24	22	22	16	26	7	7	32	4	6	14	11	34	33	58	36	31	12	5	7
VARROA_Dmxl2.5.10	15	2	43	15	29	11	15	10	43	9	28	10	22	16	16	23	27	3	17	7	9	14	22	15	20	9	18	29	9	24	29	21	35	55	45	39	18	4	6	7
VARROA_Dmxl2.6.10	263	128	316	190	518	159	224	179	249	152	254	134	348	178	144	278	248	90	129	79	189	272	227	158	236	153	209	295	125	217	279	244	384	431	398	423	291	192	79	103
VARROA_Dmxl2.7.10	72	39	136	98	203	40	99	97	151	59	114	64	149	75	58	120	104	27	41	30	79	103	94	51	102	69	91	145	74	96	113	142	188	213	201	159	123	73	40	51
VARROA_Dmxl2.8.10	28	19	77	39	42	14	22	24	62	16	54	17	42	35	20	40	46	9	20	12	27	33	17	20	48	23	15	68	14	31	37	40	38	95	72	56	47	17	11	19
VARROA_Dmxl2.9.10	15	6	30	13	19	6	20	18	20	6	18	6	24	14	12	10	23	4	14	2	8	14	12	10	20	8	8	40	7	19	19	15	21	28	40	25	22	8	6	4
VARROA_Dnajc13.1.14	11	14	111	40	7	34	35	37	36	10	16	3	20	33	19	16	14	0	3	7	47	21	9	13	34	31	28	77	0	58	49	41	65	73	131	106	37	4	0	25
VARROA_Dnajc13.10.14	313	260	601	261	122	273	306	249	227	128	177	51	150	252	197	195	172	25	61	147	260	400	115	215	324	190	259	362	30	457	399	313	453	479	716	659	313	55	20	223
VARROA_Dnajc13.11.14	30	22	140	45	6	40	38	42	43	22	24	2	14	57	34	25	23	5	1	19	38	63	8	14	55	49	49	87	0	66	90	65	66	102	147	105	53	3	0	29
VARROA_Dnajc13.12.14	19	14	77	30	1	18	20	20	24	14	16	2	12	28	16	26	11	0	0	14	38	41	12	11	29	18	28	52	0	18	25	34	61	50	113	101	32	8	4	16
VARROA_Dnajc13.13.14	31	11	83	40	2	33	35	18	26	10	19	0	8	29	26	22	13	0	0	12	44	63	8	18	30	38	21	48	1	20	55	18	55	51	105	101	18	6	0	22
VARROA_Dnajc13.14.14	32	13	50	10	17	12	39	21	34	11	20	2	17	26	20	13	12	1	0	30	26	58	7	16	27	22	17	37	0	35	37	21	63	48	82	74	20	3	1	26
VARROA_Dnajc13.2.14	2530	2153	2681	1168	4381	2588	2554	2046	1944	2256	2031	2250	3987	1636	1707	1851	2030	1943	2167	1233	1858	2384	2753	2161	2005	1419	1954	1669	1864	3062	2613	2463	3631	3041	2646	3289	1991	3063	1209	1642
VARROA_Dnajc13.3.14	16	15	46	29	3	19	16	25	8	4	14	0	5	8	12	19	6	0	1	13	7	26	4	6	12	16	17	43	1	37	28	24	41	39	63	63	18	7	1	14
VARROA_Dnajc13.4.14	366	317	681	313	224	328	329	295	264	189	264	108	266	398	277	271	245	63	97	184	354	536	154	283	400	225	293	418	74	588	525	389	648	605	756	851	340	145	44	315
VARROA_Dnajc13.5.14	30	45	69	26	40	43	34	28	34	21	31	19	48	44	25	32	21	12	24	9	39	50	22	34	46	30	35	40	13	53	57	42	65	59	61	61	40	30	10	29
VARROA_Dnajc13.6.14	333	298	452	228	407	332	317	306	241	246	245	231	410	278	233	271	238	161	216	168	261	380	257	278	321	211	261	298	183	474	428	315	530	428	472	541	309	288	114	249
VARROA_Dnajc13.7.14	73	29	261	59	6	63	61	72	57	42	57	10	53	84	56	53	49	5	6	24	77	144	12	54	112	53	74	127	9	76	83	93	152	165	333	233	98	4	2	59
VARROA_Dnajc13.8.14	198	211	357	173	149	188	187	181	161	127	128	88	187	188	142	161	139	60	83	89	184	278	128	154	207	132	154	236	65	336	282	235	330	335	366	456	181	110	43	141
VARROA_Dnajc13.9.14	346	323	478	237	434	317	345	304	256	267	292	242	404	251	240	241	241	164	207	160	279	347	285	310	309	211	289	313	196	461	400	361	559	454	498	594	301	302	121	258
VARROA_Dnm1l	2047	1228	3183	1592	3384	1670	2147	1807	2709	1766	2604	1325	2815	1465	1164	2543	1960	883	1367	748	1758	2142	1844	1464	2591	1600	1680	3124	1302	1771	1707	2289	2578	5106	4872	4199	2153	1764	855	991
VARROA_Dock7.1.11	1142	745	1354	592	1765	891	1136	1004	1124	1062	1170	1089	1849	766	726	1048	1133	638	966	434	959	1221	1250	986	945	680	910	1100	883	1123	1103	1220	1900	1455	1275	1830	1133	1286	481	542
VARROA_Dock7.10.11	230	167	305	140	258	194	193	168	200	185	203	129	236	174	145	160	185	110	127	89	165	214	186	141	145	119	155	253	91	218	224	222	370	314	278	426	223	160	75	95
VARROA_Dock7.11.11	31	6	85	36	5	12	29	19	29	6	13	3	2	28	23	18	9	0	1	5	19	53	4	4	29	19	15	74	4	37	51	23	35	45	91	87	63	1	3	11
VARROA_Dock7.2.11	99	73	137	64	62	68	104	82	49	37	43	30	40	76	61	80	45	18	20	28	69	129	34	65	63	40	57	106	14	97	100	74	136	131	144	146	71	34	10	43
VARROA_Dock7.3.11	12	8	20	4	11	7	21	9	15	11	8	7	2	20	15	12	7	0	7	4	13	19	4	7	14	8	7	22	3	15	13	12	20	25	28	27	20	5	2	2
VARROA_Dock7.4.11	46	36	70	28	47	32	49	53	54	21	25	31	28	43	45	49	31	12	16	10	46	46	28	43	57	22	36	75	13	54	44	48	108	90	107	70	33	21	9	25
VARROA_Dock7.5.11	85	63	150	69	67	108	93	74	77	52	66	40	47	74	64	82	61	24	37	28	78	120	57	78	68	45	90	114	11	111	99	77	171	151	130	162	89	36	7	48
VARROA_Dock7.6.11	45	35	74	42	45	40	29	43	46	30	31	9	22	42	24	20	48	14	9	8	37	57	21	15	42	13	29	63	8	64	37	33	88	88	77	87	41	18	11	24
VARROA_Dock7.7.11	32	11	37	13	16	31	25	14	21	10	17	9	11	19	18	19	9	5	5	7	16	26	15	15	15	7	18	45	3	33	26	18	45	40	31	35	19	18	7	7
VARROA_Dock7.8.11	33	28	38	24	41	23	26	25	25	21	25	12	21	41	39	29	19	12	6	9	23	56	25	31	35	29	13	46	7	38	34	37	46	43	34	84	34	18	8	15
VARROA_Dock7.9.11	30	28	172	66	3	34	35	39	42	17	27	5	27	50	38	38	25	2	4	15	40	101	9	21	47	20	45	148	0	54	82	36	83	96	200	199	45	1	0	34
VARROA_Dopey1.1.4	32	27	74	18	20	7	29	20	39	12	19	4	3	19	10	20	15	1	5	6	31	37	11	32	38	35	19	54	2	52	58	44	50	71	80	90	42	16	3	20
VARROA_Dopey1.2.4	1764	1256	2402	903	2222	1166	1524	1264	1707	1675	1736	1120	1508	1044	845	1461	1173	828	1340	681	1449	1707	1469	1593	1634	1129	1385	1590	1181	2096	1930	2084	2733	2279	2670	3135	1628	1531	665	1066
VARROA_Dopey1.3.4	61	59	183	90	44	31	70	53	78	65	80	32	33	75	57	77	44	10	39	24	72	119	36	66	79	52	72	134	16	131	132	127	174	193	219	272	108	46	17	62
VARROA_Dopey1.4.4	9	17	57	16	18	11	26	13	29	10	27	7	5	24	8	23	18	3	10	3	29	29	12	23	42	24	24	42	6	36	52	40	58	54	66	77	30	10	5	18
VARROA_Dper_GL11895	24	11	36	18	10	20	30	19	26	20	24	9	13	24	13	27	14	6	13	14	19	27	10	10	28	17	17	30	7	36	38	44	80	59	59	49	34	14	5	5
VARROA_Dpp8.1.5	226	197	286	143	354	214	252	169	199	186	229	164	286	177	135	182	197	157	171	95	143	209	175	200	205	134	150	235	138	298	231	255	352	350	279	321	188	210	88	123
VARROA_Dpp8.2.5	156	149	260	112	235	112	151	124	169	146	247	111	254	131	91	188	164	94	119	72	163	177	152	100	212	118	131	292	76	270	166	187	226	337	396	348	212	151	61	133
VARROA_Dpp8.3.5	169	140	284	130	240	108	172	154	186	143	248	111	305	113	89	199	172	102	110	87	154	169	175	95	194	148	136	291	70	207	159	198	222	320	400	298	179	126	49	118
VARROA_Dpp8.4.5	74	70	83	58	93	69	91	75	64	62	76	39	94	61	53	76	56	32	29	27	57	75	46	65	68	45	49	74	44	90	78	101	105	144	90	114	73	49	27	39
VARROA_Dpp8.5.5	1861	1690	1866	936	3014	1646	1795	1300	1600	1582	1552	1459	2723	1165	1187	1348	1702	1215	1342	727	1240	1542	1645	1352	1337	1001	1241	1518	1331	2066	1797	1783	2459	2386	2152	2703	1681	1924	766	940
VARROA_Dpse_GA30464	1157	1007	1676	904	1750	1078	1364	1116	953	1166	1024	933	2276	917	777	926	1155	1170	926	645	1099	1382	1252	1073	1346	922	1024	906	890	1670	1470	1422	1974	1615	1762	1915	1306	1462	609	718
VARROA_Drg2	931	1092	1719	548	2306	914	1113	995	1567	819	1347	739	1933	686	699	1575	1203	1050	729	462	788	1031	1180	705	1430	594	776	1520	673	1861	1014	1096	1326	2559	2264	1480	1127	932	454	1052
VARROA_Dsec_GM13181	22	16	39	23	37	32	25	12	15	23	16	14	33	21	14	26	23	7	19	18	12	22	18	5	20	37	17	20	20	36	36	17	35	38	24	36	23	26	12	14
VARROA_Dsec_GM16912	69	21	35	60	158	66	42	55	38	105	38	32	55	43	65	53	62	34	71	59	25	89	79	80	46	66	53	47	75	58	134	86	139	91	54	78	115	63	24	56
VARROA_Dtd1.1.2	140	234	219	97	399	144	197	187	245	136	295	121	343	106	110	256	217	156	115	55	139	211	214	166	238	104	146	279	133	312	198	235	308	421	379	310	229	151	82	140
VARROA_Dtd1.2.2	272	347	432	158	659	250	361	291	478	235	476	197	609	199	207	413	384	321	202	144	238	323	368	196	422	215	267	444	212	631	360	370	463	723	602	505	401	334	144	286
VARROA_Dus3l	837	1263	1237	534	1743	533	846	835	1376	792	1293	587	1298	556	432	1255	927	915	751	239	654	742	865	633	1060	532	622	1241	530	1853	731	873	1294	1835	1819	1272	1087	872	353	1106
VARROA_Dvir_GJ18506	8578	6600	9131	5083	13307	10679	9241	6638	7252	6341	6787	6411	12452	7396	7641	6768	6914	6956	6447	5881	6626	10145	8661	6295	8646	6251	5971	6708	6778	11597	14104	10145	12267	12317	11381	13157	7775	10214	4889	5211
VARROA_Dvir_GJ20556	1642	1356	1908	1057	2345	1306	1701	1246	1312	1290	1424	1220	2388	1260	978	1167	1362	1238	1336	748	1275	1683	1590	1306	1606	1087	1256	1146	1298	2022	1740	1986	2375	2122	2245	2453	1563	1887	839	983
VARROA_Dwil_GK23743	643	574	710	331	1121	500	661	520	552	477	515	602	890	383	366	520	494	446	463	206	517	672	711	610	576	417	511	560	426	858	509	623	849	929	792	1071	607	677	259	469
VARROA_E2AK3	93	93	170	103	162	83	132	86	110	91	109	74	148	81	57	117	105	83	99	42	73	127	116	71	129	80	82	170	62	184	98	97	184	215	217	249	133	113	32	74
VARROA_E75	19	16	40	12	34	8	14	13	37	7	37	7	14	18	9	50	20	8	10	3	5	16	18	16	25	9	17	62	8	18	8	17	34	44	80	35	21	12	3	9
VARROA_EED	48	25	64	37	89	39	51	34	66	27	79	29	49	34	28	58	57	30	47	9	31	42	28	40	73	30	24	81	31	38	40	61	80	140	99	62	47	33	17	12
VARROA_EIF4H	5	667	2	2	3	8	3	8	4	8	2	4	22	2	1	7	11	394	2	1	3	1	117	8	6	1	7	1	3	1131	8	13	15	9	3	1	7	0	3	542
VARROA_EPRS	3882	2670	5537	2462	7058	3444	4429	3599	3902	3446	3847	2814	7517	3240	2823	3983	4222	2255	2974	1644	3259	4031	4155	3156	4269	2610	3169	3923	2566	4050	4713	4617	6439	6491	6770	5835	4665	4074	1617	1961
VARROA_ERCC4	37	53	31	23	70	21	29	43	64	29	45	23	64	25	28	35	54	19	33	14	22	45	40	23	64	25	30	60	16	49	38	38	46	108	85	39	54	38	23	26
VARROA_ERKA	239	71	397	161	352	118	224	216	280	133	236	109	267	186	118	289	197	44	102	52	243	247	160	175	311	162	164	453	71	136	202	257	374	622	527	453	319	132	46	84
VARROA_EVI1B	4	33	1	2	0	16	2	2	2	0	1	0	0	4	16	3	4	17	0	6	1	1	11	3	2	0	7	0	0	66	25	3	12	9	0	7	3	1	1	50
VARROA_Edem2.1.3	42	90	81	28	26	25	30	48	44	20	59	29	53	40	16	55	40	51	24	16	35	53	32	32	95	32	29	73	20	168	47	52	76	122	150	72	49	28	11	82
VARROA_Edem2.2.3	92	175	165	64	100	71	95	97	135	66	115	38	104	93	48	115	107	100	59	40	105	135	113	88	148	65	78	163	48	307	99	122	153	243	270	221	125	52	36	187
VARROA_Edem2.3.3	1015	1456	1621	480	2055	970	1111	1119	1356	842	1450	739	1582	633	526	1169	1113	1062	886	522	980	959	1334	761	1343	611	958	1290	675	2457	940	1181	1641	2227	2275	1583	1356	917	411	1337
VARROA_Eif4a3	2432	1627	3641	1468	4393	2398	2845	2551	3070	2601	3283	2137	3549	1810	1952	3449	2594	1639	2264	1227	2296	2919	2540	2163	2759	1858	2158	3333	1861	2530	2696	2803	3746	4954	4797	4629	3080	2579	1041	1279
VARROA_Eml1.1.10	138	117	217	83	75	161	125	113	84	62	81	54	87	140	127	84	93	52	42	90	107	138	72	75	110	81	99	141	29	200	187	143	195	216	303	344	134	44	25	123
VARROA_Eml1.10.10	16	21	44	23	9	31	34	30	9	22	7	7	14	30	14	10	24	10	12	10	21	27	12	21	21	11	19	36	6	54	38	35	62	29	58	73	23	10	3	19
VARROA_Eml1.2.10	396	396	448	237	366	478	388	284	291	300	243	226	403	344	317	232	329	202	173	232	342	471	282	269	252	231	305	370	146	653	620	390	696	509	517	801	377	289	138	374
VARROA_Eml1.3.10	118	107	180	73	68	136	122	79	71	63	92	35	69	119	89	64	101	33	28	74	94	125	62	69	111	87	109	134	34	184	176	128	227	160	226	285	121	25	11	106
VARROA_Eml1.4.10	18	35	92	38	8	28	42	17	25	16	23	9	13	48	27	20	26	4	4	11	31	40	11	16	41	23	38	57	1	60	56	41	56	48	77	88	32	12	2	22
VARROA_Eml1.5.10	17	15	47	14	22	12	15	17	6	5	13	6	16	16	14	15	21	6	6	13	20	20	1	12	17	27	25	25	4	36	30	7	44	42	32	50	26	9	2	16
VARROA_Eml1.6.10	115	116	172	64	68	148	126	100	62	59	64	36	77	112	119	87	80	49	39	74	96	135	59	82	106	76	100	123	26	196	183	115	200	155	215	290	115	50	26	121
VARROA_Eml1.7.10	28	36	83	26	12	21	23	26	31	18	15	6	14	32	28	23	17	14	6	13	37	43	14	16	47	24	23	51	9	70	44	33	55	47	68	93	32	10	3	24
VARROA_Eml1.8.10	27	20	59	17	13	26	26	31	15	14	13	12	15	29	24	13	15	2	3	22	34	24	10	17	37	12	22	30	5	32	42	32	30	29	57	50	14	15	7	20
VARROA_Eml1.9.10	17	7	25	20	10	12	14	7	5	9	13	2	12	18	10	11	10	5	8	6	18	13	1	9	19	17	14	17	2	9	28	10	28	25	42	38	21	9	4	9
VARROA_Epg5.1.11	33	20	85	24	3	12	24	30	27	7	19	3	7	23	10	19	17	0	5	8	27	17	7	15	24	18	35	67	0	21	31	34	27	77	74	86	33	4	1	9
VARROA_Epg5.10.11	9	7	32	28	6	18	23	18	18	5	6	1	4	19	9	9	8	0	3	2	14	10	4	4	14	19	17	38	1	10	20	18	32	34	66	53	21	4	1	10
VARROA_Epg5.11.11	182	102	365	119	67	153	187	137	164	86	115	55	112	141	100	120	100	8	34	60	180	214	32	107	177	111	137	273	21	204	232	230	284	372	443	451	223	46	13	65
VARROA_Epg5.2.11	1145	762	1090	581	1822	783	1136	951	1024	980	1024	873	1767	736	649	914	1032	675	808	393	872	1090	1149	904	838	603	803	898	883	1071	1008	1240	1563	1493	1215	1572	1072	1302	526	502
VARROA_Epg5.3.11	364	184	315	148	362	215	292	265	252	202	266	197	321	238	161	265	215	131	197	82	225	332	260	217	236	188	212	249	170	275	288	324	490	440	347	533	289	225	105	142
VARROA_Epg5.4.11	32	20	99	33	14	33	40	35	48	25	24	6	23	22	31	18	19	0	4	4	28	55	6	7	37	27	43	75	2	40	50	48	123	108	154	145	80	6	3	15
VARROA_Epg5.5.11	24	11	65	13	23	18	41	23	24	17	22	12	20	25	22	22	23	5	3	8	27	61	15	20	44	19	21	52	6	34	38	40	40	69	69	58	44	9	4	16
VARROA_Epg5.6.11	358	217	260	153	560	241	315	295	262	275	278	209	496	179	200	256	262	196	226	124	234	253	390	238	261	169	251	195	257	287	250	346	382	432	320	373	354	347	137	133
VARROA_Epg5.7.11	19	7	106	45	5	20	24	12	11	9	10	9	26	22	18	12	5	3	4	6	10	44	9	8	32	27	21	45	4	20	28	25	45	65	86	86	28	6	3	10
VARROA_Epg5.8.11	214	84	260	112	135	156	193	155	174	133	130	115	185	181	104	161	137	35	75	65	175	213	88	124	170	121	121	191	54	213	204	269	326	349	307	367	230	127	44	70
VARROA_Epg5.9.11	16	11	96	54	8	16	23	32	16	14	15	1	22	38	23	24	11	5	3	9	31	46	9	12	43	19	31	108	8	26	60	27	63	119	136	173	54	11	5	19
VARROA_FAD1	122	115	241	122	183	109	140	122	113	169	128	114	209	108	95	162	163	101	158	51	121	189	142	113	205	131	110	161	108	253	144	230	231	299	334	311	173	148	66	107
VARROA_FBXW7	116	285	289	117	166	122	140	111	147	85	135	50	154	115	151	156	111	139	64	61	122	152	117	90	152	58	102	238	31	385	151	100	186	362	332	324	130	54	26	253
VARROA_FK506-bp2	1	1	3	2	40	53	3	1	16	13	10	0	71	3	2	14	32	11	9	1	2	0	29	0	3	5	9	1	2	62	31	38	188	122	53	91	192	1	1	5
VARROA_FOXK1	21	29	44	21	9	5	13	17	19	7	19	10	15	13	1	26	8	23	22	2	9	15	21	12	24	4	13	30	1	33	4	4	7	53	44	34	11	6	1	35
VARROA_FOXL1	27	9	25	21	30	13	18	22	16	36	33	18	22	17	9	19	12	5	31	11	31	37	29	31	17	20	27	25	24	9	35	15	42	34	33	77	13	19	10	16
VARROA_FUCA1	115	22	278	83	107	2015	78	45	69	110	44	113	180	78	1241	63	70	37	104	2547	125	135	451	111	75	85	155	55	71	59	4804	138	357	110	124	167	331	209	57	176
VARROA_FUSIL.1.2	171	109	344	159	293	182	243	160	151	180	182	127	215	206	193	154	128	77	147	89	164	246	145	192	215	150	171	173	117	167	259	235	296	355	391	416	209	184	83	78
VARROA_FUSIL.2.2	233	170	384	183	399	350	303	247	177	150	177	164	322	303	375	199	204	139	160	141	199	314	165	178	218	130	198	246	161	304	493	242	421	497	415	472	242	208	79	131
VARROA_Fabp.1.2	0	4	0	0	39	51	7	0	0	4	4	0	55	0	0	3	57	5	11	6	1	0	10	2	1	0	6	0	1	25	23	18	74	62	36	9	112	0	0	0
VARROA_Fabp.2.2	0	14	0	0	35	89	9	4	5	13	8	0	109	1	1	6	67	4	8	15	0	0	16	1	1	0	15	1	0	40	23	32	120	145	40	31	103	0	0	1
VARROA_Fastkd5	22	26	13	6	32	33	17	12	9	25	9	13	29	14	9	9	11	18	14	18	7	24	23	21	12	11	10	6	11	24	14	42	28	29	23	25	20	27	10	31
VARROA_FeCycl_gp1	36	4	54	24	29	33	30	19	21	59	22	18	60	20	36	13	36	4	29	40	30	32	23	31	26	22	24	16	28	5	32	23	49	10	35	40	24	60	17	8
VARROA_Fer1HCH	0	25	1	2	11	40	13	2	3	3	3	0	56	2	10	6	20	7	0	9	0	0	22	0	3	2	10	0	0	32	33	30	167	71	18	52	143	0	0	1
VARROA_Fig4.1.11	10	15	12	10	30	9	12	12	4	11	9	13	30	11	14	13	12	13	14	6	11	6	9	9	11	13	9	11	10	20	15	5	19	26	28	18	16	22	9	7
VARROA_Fig4.10.11	59	59	44	18	56	41	27	30	32	54	32	29	70	28	26	34	34	44	45	19	39	37	36	39	32	25	33	47	26	94	65	54	66	66	71	60	41	43	9	49
VARROA_Fig4.11.11	25	25	23	17	46	10	20	17	24	16	16	14	37	20	10	23	16	11	23	8	22	21	7	18	23	14	23	21	8	29	20	32	23	32	33	36	25	25	12	17
VARROA_Fig4.2.11	63	61	81	37	88	31	57	48	43	62	49	43	82	45	29	54	41	37	35	18	43	61	44	52	65	22	40	63	41	105	50	60	91	121	107	78	76	46	29	48
VARROA_Fig4.3.11	21	21	13	21	25	11	21	20	18	28	22	25	39	14	9	10	21	11	11	6	19	22	13	21	7	9	16	20	11	37	22	24	24	40	34	30	23	17	9	13
VARROA_Fig4.4.11	28	22	42	19	47	28	43	27	26	29	17	25	54	19	18	36	28	25	24	8	30	26	20	25	37	11	26	21	16	49	40	20	43	43	52	39	33	23	14	24
VARROA_Fig4.5.11	8	25	21	11	29	9	13	17	13	7	10	12	22	5	18	17	7	13	14	2	13	19	8	18	14	12	8	8	4	19	17	26	19	23	28	22	12	23	3	15
VARROA_Fig4.6.11	9	13	12	2	25	9	8	17	10	12	9	9	22	7	8	18	11	12	4	1	14	10	11	1	15	2	8	11	6	15	7	10	20	26	21	20	6	10	4	11
VARROA_Fig4.7.11	99	119	150	68	204	91	139	100	110	128	102	104	213	82	67	125	106	83	101	43	102	138	117	103	115	71	85	87	82	205	118	128	166	212	153	187	111	137	56	128
VARROA_Fig4.8.11	73	98	105	30	110	43	75	54	65	65	69	79	92	58	29	94	66	73	43	19	63	84	73	70	83	55	50	85	59	154	96	91	97	159	169	109	117	86	34	76
VARROA_Fig4.9.11	15	19	19	18	32	14	17	11	16	13	11	18	18	13	9	13	15	20	11	4	19	12	11	25	11	9	8	14	8	27	24	12	12	19	24	18	18	18	7	18
VARROA_G	1610	1774	3024	2192	2446	2333	4834	1567	2521	1600	2362	1819	2481	2031	2143	1805	5683	1612	1523	2290	3504	1866	2005	1432	2761	2338	4607	2493	831	2316	2341	3905	1996	3218	3076	2503	1714	2304	1936	1701
VARROA_GAK	971	969	974	552	1651	1145	1004	872	901	962	797	952	1581	638	679	757	927	847	800	494	791	882	1130	908	737	580	758	780	722	1279	1150	987	1525	1288	1291	1492	883	1106	474	662
VARROA_GBF1.1.3	58	33	75	33	33	16	23	37	17	55	28	47	51	39	17	20	16	23	32	19	49	54	33	55	30	34	36	32	36	58	38	61	58	51	60	71	45	80	20	27
VARROA_GBF1.2.3	120	167	227	81	161	120	132	118	100	101	129	75	165	100	80	102	116	84	62	62	104	129	132	107	135	78	132	136	73	202	129	132	208	231	250	191	140	82	38	125
VARROA_GBF1.3.3	50	73	76	38	111	47	44	61	49	45	45	35	86	43	43	58	39	40	25	24	42	68	71	34	66	36	56	80	26	89	70	52	74	112	94	122	66	35	28	55
VARROA_GLU2B	81	57	81	39	144	51	65	49	103	51	71	37	119	44	45	71	51	60	52	34	56	64	75	45	76	49	42	78	37	79	62	88	79	144	99	92	63	75	35	48
VARROA_GMPR2	608	5654	812	416	1146	474	732	560	896	410	781	461	1251	400	385	861	833	3961	448	245	460	570	1151	401	593	430	517	922	465	7505	680	774	889	1365	1104	831	801	649	319	3798
VARROA_GNAS	15	20	92	18	35	39	26	17	13	21	14	17	44	28	37	14	21	14	18	22	25	56	13	23	24	8	24	50	12	34	66	17	45	47	59	101	23	23	10	17
VARROA_GPTC3	1439	1602	1629	673	2921	1436	1472	1332	1469	1305	1351	1234	2292	990	862	1449	1413	1378	1301	628	1107	1402	1565	1156	1384	834	1168	1246	1097	2216	1274	1370	1877	2494	2180	2230	1459	1708	640	1243
VARROA_GSTM1	243	185	410	127	308	330	239	172	106	175	176	180	285	183	240	123	165	181	212	151	209	318	167	205	224	154	161	147	165	217	368	233	299	157	298	346	192	288	87	127
VARROA_GSTM4	55	41	41	24	43	102	33	40	14	27	35	19	83	62	94	24	46	51	48	61	25	66	41	26	50	46	29	30	45	71	130	55	44	20	68	87	54	57	21	24
VARROA_Ganab.1.2	3647	4389	7211	2387	6042	3947	4301	3653	3761	3403	4339	2472	5302	3274	2921	4255	3754	3576	2846	2055	3446	4102	3795	3075	5174	2683	3231	4576	2382	6920	5046	4976	5955	7078	8227	6999	4011	3328	1412	3497
VARROA_Ganab.2.2	3529	4110	7099	2313	5597	3659	4081	3457	3772	3179	4249	2348	5062	3097	2657	4127	3511	3250	2636	1874	3356	3796	3446	2968	4965	2503	3184	4518	2216	6632	4885	4597	5759	6822	8230	6695	3829	3140	1302	3284
VARROA_Gcn1l1.1.6	110	49	195	81	181	69	156	99	120	68	117	61	198	114	72	116	144	13	44	33	129	136	102	93	113	76	94	166	51	79	131	123	164	292	272	228	192	68	27	34
VARROA_Gcn1l1.2.6	62	16	151	65	24	38	78	49	58	14	44	6	41	59	30	64	54	0	4	26	82	79	22	28	87	57	76	121	0	40	62	79	126	227	209	136	108	12	2	16
VARROA_Gcn1l1.3.6	19	6	71	29	19	14	54	28	29	10	26	1	17	38	21	40	37	0	1	11	50	52	10	16	57	27	40	57	3	13	33	54	66	149	99	103	65	1	0	6
VARROA_Gcn1l1.4.6	152	68	280	113	186	101	175	175	143	85	120	54	165	134	77	158	155	11	43	60	153	161	86	102	165	96	150	202	38	78	172	220	285	430	319	291	243	51	23	40
VARROA_Gcn1l1.5.6	2142	1174	2791	1404	5643	1695	2904	2217	2198	1870	2116	1749	5205	1645	1429	2371	2935	954	1795	854	2133	2144	2584	1853	2121	1335	2031	2185	1679	1583	2103	2875	3809	4278	3257	3033	3152	2519	958	777
VARROA_Gcn1l1.6.6	65	21	148	51	45	38	65	38	57	26	55	25	80	64	31	82	72	5	11	12	71	62	32	31	72	62	75	92	6	43	88	122	139	174	169	154	127	11	2	12
VARROA_Gdi2	11727	8366	18282	5606	18851	12760	11971	11812	11329	9070	12218	7221	13118	8839	8590	11921	9830	6927	8767	5980	10746	13148	11268	9177	14048	6603	10271	13562	6588	13256	14256	12254	19105	22580	24115	20170	13390	10409	4165	7049
VARROA_Glg1	28	35	73	29	19	17	27	32	34	14	35	11	24	38	21	20	31	25	26	9	29	45	16	18	44	26	33	56	8	51	38	22	56	74	105	82	30	20	9	29
VARROA_GlnS	0	13	7	0	25	47	15	7	11	4	11	0	48	3	6	10	34	5	1	10	0	0	27	0	0	0	22	0	0	48	27	41	245	129	31	79	136	0	0	0
VARROA_Gmpr	141	1124	196	101	283	111	172	104	222	98	183	117	338	108	90	231	212	851	115	65	122	154	263	105	165	136	131	277	101	1840	178	185	218	361	336	230	238	141	96	827
VARROA_Got2	1905	1113	4228	1412	4421	1830	2370	2182	3112	1615	3372	1378	3684	1744	1435	3071	2530	1197	1641	1214	1673	2247	2250	1451	3618	1518	1710	3144	1416	1683	2749	2578	3262	5459	6345	3016	2348	2154	935	851
VARROA_Gpsm2.1.6	9	9	25	5	24	8	8	7	18	5	10	2	8	14	11	13	14	5	2	13	9	15	3	11	10	4	12	31	2	9	17	7	17	35	21	21	7	7	2	5
VARROA_Gpsm2.2.6	31	14	52	27	30	26	27	18	29	8	35	5	41	32	21	34	34	2	10	15	21	25	14	24	36	15	25	53	7	46	47	31	53	62	74	84	41	11	7	11
VARROA_Gpsm2.3.6	147	117	315	104	191	183	164	155	191	122	126	90	119	141	137	224	108	56	88	112	172	216	135	105	219	117	155	304	64	283	276	163	274	379	449	390	213	74	39	104
VARROA_Gpsm2.4.6	20	17	53	24	36	16	27	20	34	20	31	9	26	24	27	30	32	4	9	22	23	28	15	22	26	17	26	50	8	38	32	28	34	79	72	63	35	16	4	16
VARROA_Gpsm2.5.6	66	28	89	48	70	56	49	65	64	41	75	22	66	47	54	80	50	13	27	34	37	47	51	41	76	32	55	110	19	47	69	95	64	164	148	113	53	29	14	15
VARROA_Gpsm2.6.6	25	16	45	19	30	27	19	22	37	25	41	17	32	20	23	30	26	6	9	19	20	32	16	13	30	24	24	61	7	32	47	36	38	88	83	54	32	12	4	17
VARROA_Gusb.1.2	696	559	466	442	1060	469	813	609	479	711	451	617	1082	557	356	477	561	455	573	261	541	699	634	680	415	424	510	494	415	832	505	786	997	719	688	926	706	753	259	424
VARROA_Gusb.2.2	1155	1033	775	750	1741	1062	1308	915	731	1028	668	892	1693	964	652	772	927	797	908	483	894	1303	1173	1062	779	736	828	647	805	1324	1092	1404	1693	1180	995	1570	1140	1321	515	698
VARROA_H	7505	8543	13978	10133	11689	10979	23099	7536	11617	7887	11454	8825	12072	9739	10562	8777	27315	7706	7192	10245	16821	8685	9627	7148	12929	11095	21423	11710	3657	10317	11111	18257	9483	14517	14075	11744	8192	10987	9406	8374
VARROA_H257_12762	11	13	15	9	31	17	10	13	18	14	10	12	17	11	2	14	18	9	16	4	6	14	16	8	9	6	8	16	12	21	20	18	26	34	29	28	7	12	6	17
VARROA_H2A	14005	3339	16674	10403	29647	7534	12900	14051	24644	13695	25485	8993	28249	7986	6437	22788	19040	2976	11741	3698	8750	12203	13587	9817	15593	8523	9926	23825	9009	3925	8362	12763	15268	35324	29612	21213	17683	13446	6023	2381
VARROA_H2AV	1755	2006	2284	1201	5010	2173	1750	1955	3849	1448	3235	1206	2928	1355	1594	3714	2715	1627	1356	1099	1292	1701	1903	1371	2594	1258	1344	3876	1311	2750	2464	1907	2472	6524	4728	2708	2338	1656	769	1498
VARROA_H3	18	60	12	23	329	72	22	86	82	37	14	11	50	15	29	66	53	55	8	44	5	19	36	7	54	14	10	101	8	75	85	33	76	158	65	40	48	23	16	69
VARROA_H32	8	80	3	14	197	20	5	75	55	13	5	2	23	6	18	76	41	55	12	8	2	7	18	3	33	6	4	70	2	25	11	9	42	124	32	12	25	6	9	21
VARROA_H33	4535	6577	4805	1911	9941	5012	4102	4640	5100	3444	4914	2936	5879	2992	3509	6389	4112	5284	3607	2445	3488	4231	4941	3677	4310	2407	3547	5477	2829	8886	4900	4097	7129	10085	7272	6208	4798	4157	1430	4891
VARROA_HELRODRAFT_108064	10	10	12	6	14	1	7	11	24	8	21	3	17	11	2	34	19	12	6	0	9	8	8	3	23	3	5	42	9	18	3	5	7	55	34	9	13	7	6	17
VARROA_HELRODRAFT_142525	18	667	18	16	30	50	26	13	22	17	21	19	47	19	29	26	53	585	19	14	30	17	50	21	30	14	18	24	20	993	42	34	36	39	35	27	38	29	8	363
VARROA_HELRODRAFT_160493	16	11	25	17	56	8	24	20	15	17	25	17	38	15	10	40	23	12	16	8	12	35	23	23	14	12	14	27	13	17	15	40	23	30	27	29	16	26	10	7
VARROA_HELRODRAFT_185694	39	471	104	56	19	42	69	48	32	26	52	15	72	48	49	19	34	379	43	37	45	73	111	42	47	39	34	47	41	853	127	73	113	52	74	99	55	67	13	415
VARROA_HELRODRAFT_189106.1.2	26	9	21	8	33	12	23	22	16	14	12	20	24	18	13	16	17	15	11	12	20	15	15	12	19	18	13	16	22	18	27	19	51	26	32	24	22	17	12	12
VARROA_HELRODRAFT_189106.2.2	43	16	41	26	55	21	43	18	23	26	31	26	52	22	18	29	24	14	29	11	32	43	20	35	24	12	23	29	13	25	19	28	37	43	40	51	23	29	16	10
VARROA_HELRODRAFT_189299	67	61	144	66	239	92	103	91	146	79	106	83	186	66	34	104	120	59	58	47	67	66	125	51	92	51	62	140	69	104	107	132	147	203	160	158	88	112	49	31
VARROA_HELRODRAFT_64289	220	135	266	124	311	199	230	190	209	133	224	148	298	157	138	207	217	137	117	116	172	199	201	170	247	124	176	243	142	317	274	256	320	342	367	252	207	208	85	128
VARROA_HELRODRAFT_66738	75	97	120	68	148	63	103	85	61	64	60	67	66	72	72	84	70	74	44	42	70	120	51	55	91	76	75	78	41	142	84	100	125	155	147	186	71	62	33	62
VARROA_HELRODRAFT_98295	3770	3747	6540	2820	5269	3123	3766	2794	3653	2993	5552	3103	8337	2959	2341	3410	4549	3547	3307	2239	3241	4707	4096	3379	5167	2813	2864	4049	2808	5487	4474	4039	5252	5940	8448	5747	3794	4466	1556	2940
VARROA_HETIRDRAFT_421044	92	180	69	71	202	721	94	152	141	127	91	176	226	77	108	223	104	132	124	455	70	136	73	92	89	9153	315	81	38	285	303	154	466	324	205	229	365	68	40	94
VARROA_HEX70b.1.3	0	95	199	86	93	98	64	18	96	2419	44	15	204	5	16	53	52	39	4	15	8	2	133	3	206	845	142	63	57	1897	754	509	845	956	2429	31273	545	0	0	12
VARROA_HEX70b.2.3	0	8	68	53	41	18	3	2	15	1551	9	18	17	2	4	4	10	7	4	2	0	0	18	0	60	571	78	15	48	1355	495	211	149	529	1759	32720	212	0	0	2
VARROA_HEX70b.3.3	0	24	105	70	44	43	16	13	30	1692	26	14	81	7	4	18	28	11	4	12	4	0	35	3	103	625	90	27	30	1228	430	292	257	569	1958	28441	311	0	0	1
VARROA_HIPK1.1.2	10	5	25	15	18	4	33	9	18	12	18	12	13	7	5	10	23	7	5	7	14	5	8	10	24	13	8	13	14	15	9	25	32	23	19	48	31	17	12	9
VARROA_HIPK1.2.2	13	14	25	16	35	13	14	20	12	24	26	19	14	19	14	13	24	11	10	11	15	19	11	15	18	12	13	19	7	20	28	34	33	36	51	40	27	21	13	10
VARROA_HOP2	26	22	50	19	112	33	31	41	58	24	38	14	73	21	18	52	70	16	26	18	60	18	65	26	39	9	42	46	17	38	23	63	65	79	66	25	79	26	9	14
VARROA_HS71L	6	4057	9	0	2	10	2	2	2	1	0	4	23	4	2	0	4	2938	1	7	8	8	512	2	3	2	30	1	14	6995	10	22	46	8	6	18	36	0	1	3572
VARROA_HSP70.1.2	436	315396	320	110	515	191	235	151	775	128	118	220	829	297	177	220	541	231170	143	253	555	250	22415	270	275	152	2083	116	606	365037	721	667	2252	634	457	322	1364	167	156	193967
VARROA_HSP70.2.2	31	21643	18	2	10	9	12	6	36	3	3	4	37	11	13	6	16	15135	4	26	33	9	1421	8	10	4	149	6	35	24915	45	36	120	26	18	14	105	5	11	13238
VARROA_HSP71	70	47306	45	18	64	38	26	24	123	19	19	37	113	35	30	35	48	34314	25	40	108	48	3959	40	33	21	273	15	127	58697	119	112	374	98	60	51	243	32	23	31093
VARROA_HSP7C.1.2	2	2402	5	3	11	2	4	4	12	1	2	3	6	1	2	0	6	1594	3	4	11	3	478	5	5	4	23	4	5	4576	15	9	27	15	4	8	16	1	2	2345
VARROA_HSP7C.2.2	1674	3444	2959	1435	4231	669	1889	1723	3300	1404	2880	1381	3482	1135	732	3333	2041	2525	1395	336	1140	1674	1884	1263	2522	1065	1229	3147	1277	5237	1063	1976	2463	5455	4356	2114	2250	1987	654	2649
VARROA_HSP7D	33	3473	60	22	61	28	23	35	42	38	18	11	51	15	16	36	36	2305	28	12	31	27	761	12	32	19	48	37	23	6962	58	49	86	64	73	74	93	18	11	4070
VARROA_Hbs1l	1967	1608	3642	1587	3742	1700	2159	1962	2537	1690	2620	1557	3867	1758	1308	2653	2403	1464	1652	897	1707	2151	2155	1563	2824	1557	1600	2846	1488	2566	2222	2358	2883	4506	4480	3137	2325	2169	853	1358
VARROA_Hdlbp	3489	3375	8850	2372	3070	2602	3971	3169	3356	2390	3318	1399	2489	3622	2092	3549	2670	1450	1498	1513	3432	4627	1834	2511	4473	2179	3236	5404	949	5308	4061	4309	6802	7288	10345	7493	4056	1549	829	2893
VARROA_Hex110.1.4	7	955	612	371	2064	2027	616	340	923	6950	3551	44	7545	292	607	1211	2011	967	248	299	46	3	2312	64	718	2588	1176	198	103	5909	2697	2913	10566	13079	7457	79465	6017	5	0	73
VARROA_Hex110.2.4	0	0	13	5	7	1	5	0	5	189	134	2	27	4	0	2	4	6	0	1	0	0	4	0	12	100	4	2	3	210	46	28	28	103	307	5720	18	0	0	0
VARROA_Hex110.3.4	0	3	13	9	16	6	0	3	6	157	138	3	13	3	5	0	0	1	0	2	1	0	13	1	9	92	11	3	2	159	72	26	30	84	318	6320	22	0	0	0
VARROA_Hex110.4.4	0	1	13	5	9	8	2	0	4	180	151	3	4	0	4	6	7	0	1	1	0	0	2	0	6	75	5	5	4	112	57	26	23	111	402	4057	41	0	0	0
VARROA_Hex70a	1	1285	118	51	2151	2890	542	306	638	1065	153	24	5324	176	187	995	2611	648	196	725	39	4	2380	27	76	477	1419	39	45	4605	2302	2908	20523	23909	1262	18815	16129	3	1	52
VARROA_Hex70c.1.2	2	63	128	30	111	86	37	30	56	1246	56	3	235	13	19	73	77	59	6	7	1	0	107	2	112	386	47	31	16	401	186	197	405	438	764	9897	200	0	0	1
VARROA_Hex70c.2.2	0	8	44	30	15	19	6	0	14	1095	47	10	25	2	2	12	10	5	3	1	0	0	24	0	47	396	44	11	19	541	145	66	89	206	1058	15833	136	0	0	2
VARROA_Hipk2.1.8	18	28	26	13	58	7	30	24	25	16	23	16	43	19	26	18	23	15	10	6	7	25	26	16	13	10	14	16	20	30	34	27	20	27	26	27	20	22	8	10
VARROA_Hipk2.2.8	35	36	36	17	81	25	44	25	34	17	32	19	46	25	20	28	23	23	15	17	28	18	27	17	21	24	30	31	20	32	35	32	54	49	26	53	23	37	16	8
VARROA_Hipk2.3.8	46	14	39	27	48	21	27	10	22	17	32	9	37	15	18	19	33	12	23	8	11	10	20	27	25	13	14	24	17	15	30	36	41	33	33	33	15	16	12	5
VARROA_Hipk2.4.8	77	40	80	48	115	54	76	49	70	49	48	40	132	47	48	74	82	48	38	22	48	57	52	38	47	40	47	72	49	113	84	63	119	94	72	95	72	63	41	36
VARROA_Hipk2.5.8	182	94	177	86	202	123	194	107	146	152	132	118	281	118	75	170	150	110	135	66	114	119	138	89	151	78	118	146	106	188	176	226	221	214	268	246	153	143	52	66
VARROA_Hipk2.6.8	36	13	26	12	37	28	17	17	26	23	24	23	63	23	19	37	29	10	19	12	8	31	10	15	16	18	22	22	11	25	30	32	48	24	35	37	14	35	9	10
VARROA_Hipk2.7.8	34	36	31	11	33	28	41	20	33	37	40	13	45	19	25	40	47	18	21	16	22	28	15	16	28	25	30	26	24	49	36	38	58	46	46	48	27	40	16	17
VARROA_Hipk2.8.8	17	25	51	13	28	7	21	14	24	14	14	15	47	12	13	29	22	12	19	11	14	13	23	20	11	17	38	46	16	10	34	36	45	35	27	50	24	29	5	14
VARROA_Hsc70-3	3	8	3	1	27	43	4	8	10	8	4	2	82	3	4	15	29	8	2	5	7	1	36	1	2	4	21	0	1	72	30	30	171	138	30	75	225	3	0	1
VARROA_Hsc70-4.1.2	7	56	16	22	116	116	17	29	69	109	37	8	331	15	20	32	204	18	24	28	10	1	81	5	3	18	51	16	8	295	142	192	1104	732	480	346	1231	2	0	10
VARROA_Hsc70-4.2.2	17	113	27	12	245	306	41	21	101	105	49	11	864	24	44	68	345	70	34	36	18	8	241	11	10	17	92	13	19	442	235	292	1140	1268	485	368	1348	5	5	14
VARROA_Hsp90	1	2	3	0	4	12	2	0	4	9	4	0	38	6	7	2	14	1	6	1	0	0	6	0	0	4	6	0	0	14	4	10	42	80	40	20	47	0	0	0
VARROA_Huwe1.1.7	5989	3360	7283	3469	9465	4710	6459	5168	5434	4810	4993	4281	8584	3921	3300	5455	5358	2590	4138	2281	4744	6102	5753	4785	5562	3379	4622	5715	3641	5426	6148	6403	8749	9242	8506	8667	7110	5453	2343	2525
VARROA_Huwe1.2.7	50	36	125	45	24	17	57	49	30	14	40	4	14	59	27	45	37	3	8	27	25	58	7	28	39	20	42	96	1	43	58	59	80	94	128	118	56	10	2	27
VARROA_Huwe1.3.7	9	4	95	24	1	6	26	13	16	11	16	7	5	27	12	9	5	0	0	8	19	32	6	12	37	9	22	56	1	16	43	33	92	68	147	122	48	0	0	6
VARROA_Huwe1.4.7	39	17	206	91	13	23	46	64	40	41	22	3	22	66	39	45	27	1	6	20	56	79	11	19	64	54	64	141	6	33	97	78	99	187	284	220	102	7	3	28
VARROA_Huwe1.5.7	20	6	74	26	2	9	13	18	12	6	1	1	7	13	5	7	4	0	0	6	9	23	2	9	16	5	16	33	0	1	13	19	27	54	79	68	18	1	1	4
VARROA_Huwe1.6.7	313	202	866	345	202	257	368	362	325	171	232	91	237	354	308	334	289	21	76	146	309	532	120	211	389	214	290	605	44	359	490	435	701	813	1065	1009	462	102	43	151
VARROA_Huwe1.7.7	404	180	779	293	279	269	401	345	384	219	306	148	389	399	285	350	323	36	123	170	346	536	168	350	387	261	328	618	94	347	538	460	679	797	907	914	540	131	47	175
VARROA_ICA	10	107	1	14	189	229	66	40	93	70	106	16	548	43	54	53	212	53	9	111	11	6	177	12	16	32	106	9	18	350	264	265	1554	1288	122	707	1588	7	1	12
VARROA_IF4A2	51	10	80	38	96	29	39	47	99	28	118	13	55	29	32	94	52	12	27	16	67	55	45	29	74	19	40	149	19	38	57	31	97	140	149	104	53	35	12	22
VARROA_IPP2	8	6166	2	0	11	1	1	3	11	5	1	1	17	9	3	3	13	5194	2	3	16	3	346	5	4	2	25	1	11	7635	20	7	38	6	12	5	24	2	3	3801
VARROA_ITF2.1.3	10	16	30	17	60	2	24	15	45	10	39	6	21	17	12	34	29	12	9	6	15	9	13	8	34	10	15	63	6	13	14	11	13	69	49	16	14	9	1	15
VARROA_ITF2.2.3	8	14	43	19	38	7	10	11	51	8	29	5	28	8	11	30	24	7	7	11	11	13	16	5	21	9	10	40	12	16	9	12	48	93	52	27	19	11	2	23
VARROA_ITF2.3.3	9	19	41	20	37	6	20	24	40	12	61	4	35	7	6	53	33	8	8	4	17	19	17	3	30	16	14	65	7	24	10	20	18	78	71	14	18	10	4	12
VARROA_Iars	2659	1834	5367	1809	5000	2189	2944	2471	3156	2257	2734	1907	4278	2022	1961	2919	2686	1558	1937	1187	2338	2739	2586	2116	3543	1846	2350	3349	1871	3033	3425	3303	4410	6017	5733	4069	3446	2614	999	1324
VARROA_Ints2.1.9	24	7	40	15	28	14	16	18	33	15	16	22	22	16	11	21	22	2	15	12	15	18	16	12	16	22	14	29	12	15	14	18	24	44	27	88	23	19	6	11
VARROA_Ints2.2.9	21	15	36	15	43	8	28	11	29	26	40	24	47	17	11	21	18	11	21	5	14	21	24	15	20	17	22	33	26	15	22	30	29	43	39	33	15	36	16	14
VARROA_Ints2.3.9	15	4	23	18	36	13	15	9	37	21	22	19	37	14	9	34	18	7	16	3	10	16	20	19	15	29	10	24	12	16	11	33	41	28	20	32	25	20	6	8
VARROA_Ints2.4.9	14	9	46	8	13	12	17	14	23	6	23	7	33	16	6	18	14	3	6	5	32	23	8	12	29	19	18	45	3	19	7	41	55	66	54	32	16	10	4	12
VARROA_Ints2.5.9	23	10	35	17	30	13	24	13	26	16	31	19	38	18	10	27	18	11	13	1	13	12	10	17	21	19	8	12	24	19	7	24	32	42	28	26	8	21	10	13
VARROA_Ints2.6.9	13	7	29	17	43	8	13	15	26	27	34	18	39	18	8	33	13	10	22	7	16	20	23	11	19	21	16	28	11	15	10	32	32	30	21	28	19	33	11	9
VARROA_Ints2.7.9	97	55	170	88	135	65	109	94	128	87	102	96	179	69	51	116	110	58	79	32	75	105	95	94	94	70	84	103	45	92	96	103	111	186	151	221	100	88	53	37
VARROA_Ints2.8.9	28	7	94	54	26	19	46	23	50	51	35	15	20	34	16	62	44	11	8	17	33	58	30	31	55	23	37	60	12	34	30	63	44	98	120	66	58	26	16	15
VARROA_Ints2.9.9	38	6	54	28	37	19	30	19	34	24	25	15	36	15	20	35	24	7	4	5	10	14	9	13	32	30	32	45	5	30	40	34	59	55	47	75	36	6	0	9
VARROA_IscW_ISCW000010	120	142	197	81	300	117	147	127	228	107	225	113	207	104	89	223	147	84	114	77	99	114	180	100	192	82	117	244	86	107	143	143	176	371	318	213	181	108	77	98
VARROA_IscW_ISCW000095	936	620	1562	539	2437	972	1104	972	1352	790	1097	754	1697	753	745	1263	974	548	732	539	665	1177	986	755	1239	671	732	1187	815	1002	1511	1283	1671	2243	1889	1722	1099	1162	523	477
VARROA_IscW_ISCW000131	335	376	470	226	753	245	367	316	456	265	413	267	650	288	187	417	408	344	250	115	256	335	358	290	404	262	282	398	290	755	365	453	568	817	724	523	437	349	191	272
VARROA_IscW_ISCW000180	1149	695	1384	778	1861	864	1068	995	1041	1067	1062	880	1748	705	588	1059	937	637	801	462	927	1240	1047	911	1200	749	922	1074	803	1125	953	1212	1439	2057	2050	1701	1297	1167	491	541
VARROA_IscW_ISCW000212	182	182	244	115	308	401	349	159	134	186	114	245	342	218	252	112	168	176	123	216	286	360	271	205	186	291	261	163	160	356	516	439	436	215	218	549	285	290	142	152
VARROA_IscW_ISCW000237	5983	3144	10090	4194	8379	3337	4945	4383	4941	5160	5230	3756	9976	3902	2722	5143	5669	3146	4893	1952	3724	6127	4830	4020	7144	4220	3448	4835	4067	4243	3739	4629	5842	9203	9836	9089	4329	6712	3048	2644
VARROA_IscW_ISCW000473	1877	1020	2991	1421	2546	1554	2195	1724	2461	1606	2588	1466	2835	1390	1189	1825	1965	850	1380	927	1900	2395	1882	1480	2189	1480	1690	2792	1250	1853	1952	2307	2947	3105	3713	3743	1955	1760	851	971
VARROA_IscW_ISCW000602	64	65	110	49	138	80	82	67	89	48	93	60	107	75	43	85	85	44	53	24	56	96	79	55	75	37	51	104	52	107	87	107	136	159	174	179	82	86	33	48
VARROA_IscW_ISCW000621	1162	1341	2789	1164	722	1171	1201	918	880	506	735	329	651	1564	1247	866	755	577	335	765	1109	1879	531	740	1213	934	1135	1928	241	2331	2461	1478	2691	2382	3166	3430	1265	379	201	1362
VARROA_IscW_ISCW000903	239	159	465	176	433	236	276	218	233	206	225	195	576	207	193	242	317	205	199	148	228	304	303	182	299	192	267	232	160	315	366	334	460	420	540	457	345	258	117	160
VARROA_IscW_ISCW001053	55	147	101	71	102	106	66	53	63	32	71	36	93	65	65	73	48	86	32	43	55	59	66	38	102	23	53	102	28	203	101	50	72	132	173	98	94	53	17	108
VARROA_IscW_ISCW001107	1115	1028	1794	771	2324	1420	1204	1264	1603	859	1653	725	1640	1015	996	1563	1292	836	858	707	1031	1188	1168	862	1555	690	1083	1990	727	1511	1703	1324	1791	2752	2769	2159	1538	906	467	843
VARROA_IscW_ISCW001117	403	309	505	315	485	259	380	309	309	325	307	243	431	293	216	331	299	229	281	177	308	409	293	376	354	230	284	365	171	564	445	380	551	452	582	743	286	381	144	237
VARROA_IscW_ISCW001149	4090	2852	5339	2844	4268	3833	3535	2693	2624	3985	3426	3155	4951	2897	2958	2644	3098	3099	3536	2145	2991	4697	3357	3235	3833	3016	2737	2514	3115	5067	5168	4798	5551	4231	5943	6566	3187	4479	1811	2180
VARROA_IscW_ISCW001291	32	9	62	25	33	8	31	30	35	24	36	13	36	23	13	62	37	1	12	7	34	44	13	25	42	15	26	152	9	15	38	23	41	76	132	67	58	10	3	5
VARROA_IscW_ISCW001463.1.2	440	321	445	177	622	369	375	315	315	372	305	308	455	234	310	310	318	295	294	216	309	411	328	354	303	274	348	301	307	534	494	403	531	569	522	670	334	383	220	225
VARROA_IscW_ISCW001463.2.2	14	12	16	9	36	12	20	20	17	14	12	8	18	13	9	16	17	8	10	9	9	22	12	17	17	9	14	14	15	18	22	16	17	30	24	35	16	17	0	8
VARROA_IscW_ISCW001682	65	19	121	37	103	43	61	37	60	37	82	20	36	52	59	76	46	47	61	26	37	89	42	49	82	57	43	136	43	170	138	74	55	134	286	109	79	40	28	77
VARROA_IscW_ISCW001691	213	222	662	217	143	209	203	230	296	102	257	78	130	248	175	270	190	56	48	90	218	397	106	147	330	116	210	792	28	498	311	209	449	779	1030	747	257	44	25	350
VARROA_IscW_ISCW001721	27	20	21	12	39	14	31	19	39	22	27	18	36	19	13	20	30	13	18	6	16	26	18	14	17	13	20	13	10	20	20	22	48	31	39	26	41	25	16	11
VARROA_IscW_ISCW002239	15	20	14	12	33	6	21	22	22	10	16	7	54	13	12	16	31	10	16	5	23	7	23	10	16	7	18	27	10	17	7	22	17	19	28	29	21	22	6	25
VARROA_IscW_ISCW002256	46	25	89	32	110	19	37	70	132	30	113	26	109	25	10	96	66	9	28	9	59	33	62	37	56	21	39	84	29	28	27	52	90	169	145	56	73	45	11	18
VARROA_IscW_ISCW002283	244	180	311	152	388	172	261	160	287	239	344	167	326	165	120	275	237	130	183	64	176	272	188	214	194	146	194	329	157	317	194	263	338	345	368	434	240	247	107	163
VARROA_IscW_ISCW002308	1578	1575	2299	1105	3395	1629	1851	1598	2163	1422	1973	1390	3642	1323	1265	1873	1947	1412	1311	856	1369	1860	2014	1256	2253	1267	1283	2104	1221	2540	1778	1916	2398	3419	3322	2779	2072	1863	777	1533
VARROA_IscW_ISCW002318	60	113	84	56	50	43	79	71	62	48	81	73	101	58	27	62	65	65	45	14	67	66	72	53	81	46	45	117	48	133	21	60	97	114	81	139	73	77	13	76
VARROA_IscW_ISCW002610	46	44	136	60	65	58	63	50	41	21	55	27	66	70	45	56	69	32	26	14	65	121	42	35	46	25	79	92	15	78	63	64	166	90	147	190	84	44	19	48
VARROA_IscW_ISCW002697	160	52	98	118	138	70	143	111	58	125	83	107	176	118	84	56	114	60	114	43	142	175	116	118	72	107	130	72	99	121	90	178	275	112	137	327	120	174	70	39
VARROA_IscW_ISCW002955	65	16	82	41	155	162	127	64	57	72	63	60	134	53	87	51	73	28	84	78	89	81	124	90	66	50	79	61	40	36	220	118	156	86	67	146	107	82	15	25
VARROA_IscW_ISCW003040	219	40	446	236	908	374	332	392	599	198	655	209	1078	231	293	673	566	44	199	206	354	251	492	220	545	180	327	583	247	101	451	362	506	637	710	394	475	237	113	106
VARROA_IscW_ISCW003150	37	33	38	35	93	37	58	40	37	36	23	22	93	31	28	32	36	42	27	18	32	40	64	21	34	30	32	26	41	79	61	64	98	75	53	73	59	33	29	61
VARROA_IscW_ISCW003240	6	62	8	9	139	9	17	30	164	6	50	8	13	6	4	350	26	26	3	13	5	12	13	14	97	4	22	260	13	81	13	18	16	566	251	33	148	6	2	36
VARROA_IscW_ISCW003305	24	17	56	19	28	15	19	29	41	13	44	8	29	14	15	27	25	17	15	6	14	21	18	14	30	15	13	55	7	28	20	21	59	55	77	28	30	8	6	8
VARROA_IscW_ISCW003306	3342	2018	5185	2516	3891	2558	3592	2806	2588	2859	2555	2320	3707	2716	2312	2505	2703	1526	2269	1361	2827	3886	2679	2441	3538	2277	2779	3441	1779	4003	3947	4096	5221	5636	6887	7497	3755	2833	1372	1945
VARROA_IscW_ISCW003387	3762	2139	4584	2427	6527	2544	4132	3007	3748	3364	3893	2965	6751	2371	2027	3472	3754	1955	2970	1364	2572	3742	3829	3089	3401	2446	3086	3800	2513	3189	3306	4314	5177	6533	5806	5510	4120	4317	1786	1633
VARROA_IscW_ISCW003597	49	47	115	45	112	40	46	65	86	34	74	24	64	45	35	90	75	44	21	22	38	51	47	46	84	18	34	88	31	68	59	62	86	138	156	99	46	51	18	33
VARROA_IscW_ISCW003614	1985	986	3550	1236	1907	1611	1878	1662	1829	1484	1892	762	1666	1538	1401	1983	1554	424	880	903	1818	2500	1242	1379	2383	1052	1905	2811	625	2097	2594	2257	3623	4102	5172	4571	2466	849	423	1073
VARROA_IscW_ISCW003704.1.2	40	80	38	34	98	53	61	44	40	34	24	70	88	45	29	39	48	93	44	18	42	75	52	37	30	38	32	44	30	105	43	55	62	68	47	49	41	74	24	95
VARROA_IscW_ISCW003704.2.2	45	96	47	22	63	78	54	37	28	35	15	37	94	32	41	33	58	75	50	19	39	54	54	53	47	53	43	32	33	84	71	62	67	53	58	83	58	58	19	46
VARROA_IscW_ISCW003887	18	5	9	10	14	44	27	11	4	13	6	14	17	20	48	5	20	11	16	18	12	20	15	13	10	10	8	7	20	25	34	16	27	5	7	19	10	24	8	15
VARROA_IscW_ISCW003953	329	222	611	266	299	326	412	336	347	272	408	204	406	344	246	458	392	88	160	138	455	463	291	241	417	320	315	627	112	356	441	410	601	840	865	960	463	156	70	190
VARROA_IscW_ISCW004052	19	6	60	23	52	28	40	45	73	24	56	36	70	22	13	84	50	9	18	8	35	27	40	28	55	15	28	85	27	28	27	33	48	105	84	63	37	22	15	9
VARROA_IscW_ISCW004115	1076	987	1472	690	2026	767	1166	979	1108	1055	1037	883	2046	792	639	989	1071	852	952	527	786	1210	1184	981	1204	849	805	1055	725	1600	1171	1275	1616	1925	1877	1700	1138	1216	543	814
VARROA_IscW_ISCW004120	1454	725	2537	997	3056	1358	1803	1646	1905	1242	1798	1183	3439	1084	997	1736	1817	933	1252	703	1258	1796	1839	1129	2131	1105	1347	1708	1096	1283	1535	1902	2378	3012	3383	2456	1863	1565	674	700
VARROA_IscW_ISCW004151.1.2	6	943	5	0	11	4	3	9	10	3	5	1	5	3	7	14	6	517	2	5	8	3	67	10	4	8	10	7	4	1105	10	4	12	22	20	26	14	2	2	660
VARROA_IscW_ISCW004151.2.2	4	309	4	0	17	2	0	5	2	0	1	0	5	0	1	5	2	177	1	0	2	2	21	2	2	0	2	7	1	310	3	5	7	3	5	0	11	0	1	220
VARROA_IscW_ISCW004504.1.2	274	597	478	195	546	268	317	329	455	186	367	136	443	209	172	420	263	409	235	152	238	237	316	188	315	180	274	496	176	744	298	267	412	577	651	550	351	215	91	460
VARROA_IscW_ISCW004504.2.2	10	35	17	18	34	11	17	19	32	8	21	4	21	5	12	20	13	21	9	8	14	19	15	6	16	12	13	39	5	30	12	16	18	39	35	24	17	6	5	37
VARROA_IscW_ISCW004525.1.2	261	508	484	213	426	187	287	319	476	207	425	167	241	213	132	369	265	327	156	90	251	297	294	206	361	199	193	591	145	758	330	316	509	788	681	536	309	169	116	407
VARROA_IscW_ISCW004525.2.2	328	269	372	215	635	213	308	310	491	292	486	156	455	198	171	423	308	196	218	98	221	266	287	253	375	190	233	543	223	380	300	403	431	721	581	561	402	316	171	167
VARROA_IscW_ISCW004612.1.2	149	105	439	183	184	67	162	172	222	102	188	59	152	175	73	239	152	45	60	60	117	174	116	91	267	106	143	348	60	164	183	179	285	513	616	355	249	67	44	91
VARROA_IscW_ISCW004612.2.2	808	468	1831	656	1409	611	904	921	1046	525	1066	402	967	636	450	1004	830	344	533	269	662	956	734	485	1214	513	645	1313	453	816	884	818	1248	2089	2318	1875	1037	567	251	429
VARROA_IscW_ISCW004845	423	310	438	195	592	358	376	281	313	299	296	342	470	247	227	353	275	219	300	179	306	463	360	307	313	250	310	350	251	468	380	326	495	546	458	611	315	372	131	212
VARROA_IscW_ISCW004921	1055	481	1172	657	2052	707	1214	1036	1029	1027	839	1043	1756	688	592	924	1003	494	927	366	793	1210	1091	941	1065	723	873	1002	817	829	1081	1331	1517	1868	1641	1717	1252	1401	514	377
VARROA_IscW_ISCW005122	13	13	24	12	18	8	22	18	12	12	10	12	16	17	9	23	22	9	12	7	18	19	7	16	26	7	17	23	7	17	24	26	56	32	41	45	16	12	9	9
VARROA_IscW_ISCW005234	0	1	0	0	31	6	0	34	7	0	0	0	5	2	13	102	0	0	1	8	0	0	5	0	1	0	9	26	1	0	35	0	15	41	0	0	27	0	0	10
VARROA_IscW_ISCW005300.1.5	147	178	250	62	303	117	157	147	206	99	288	95	169	105	99	236	166	165	99	74	101	164	151	127	224	78	115	206	126	238	181	160	218	297	277	225	142	144	59	102
VARROA_IscW_ISCW005300.2.5	40	36	121	35	53	39	28	30	58	27	55	32	33	49	16	65	21	34	23	33	34	31	34	23	74	20	39	94	9	66	47	37	47	112	135	105	42	15	20	26
VARROA_IscW_ISCW005300.3.5	15	18	40	11	22	13	14	15	19	16	29	8	6	28	14	34	13	12	5	9	22	24	11	18	34	8	10	34	7	20	25	14	18	35	56	15	10	8	1	9
VARROA_IscW_ISCW005300.4.5	5	5	41	11	24	5	10	8	17	4	26	9	10	16	4	24	11	5	4	9	3	4	8	9	27	4	11	30	5	7	20	9	15	28	45	25	13	1	4	5
VARROA_IscW_ISCW005300.5.5	4	9	42	13	7	4	15	2	16	5	14	9	6	12	5	11	20	8	1	7	10	10	7	11	27	13	12	29	9	15	31	8	17	36	73	35	14	7	1	8
VARROA_IscW_ISCW005428.1.2	31	18	61	40	35	45	38	19	29	21	17	19	26	32	28	32	28	21	17	26	26	45	20	26	35	21	26	37	5	61	58	42	81	53	59	106	44	22	9	22
VARROA_IscW_ISCW005428.2.2	93	94	142	102	68	116	102	73	57	72	36	58	103	82	100	63	81	36	32	78	78	134	43	83	72	68	85	92	32	174	180	95	129	146	155	264	81	46	17	67
VARROA_IscW_ISCW005651.1.3	48	20	76	30	63	23	45	27	32	23	28	25	61	28	34	21	47	24	17	10	24	24	37	20	31	24	42	33	21	46	66	69	74	41	75	59	37	24	19	20
VARROA_IscW_ISCW005651.2.3	39	22	66	37	57	26	38	26	23	21	22	21	61	28	40	24	50	23	19	25	14	14	38	14	26	26	28	27	20	35	46	42	55	31	58	43	37	21	10	26
VARROA_IscW_ISCW005651.3.3	38	18	82	12	56	32	29	22	14	18	26	23	60	25	23	23	57	14	24	16	27	25	24	17	42	20	18	40	20	57	71	47	61	51	59	76	31	23	11	17
VARROA_IscW_ISCW005998	39	13	25	11	9	56	30	19	25	17	7	24	7	35	52	19	7	0	11	28	11	27	13	23	10	9	12	14	11	23	65	29	30	47	19	57	14	13	7	13
VARROA_IscW_ISCW006148	177	142	268	122	241	101	175	162	191	140	187	129	273	102	84	186	178	108	124	62	145	195	168	127	185	95	151	209	117	263	149	193	278	336	433	390	237	158	68	141
VARROA_IscW_ISCW006171	301	168	332	107	618	275	300	290	318	263	298	262	489	196	203	298	327	162	269	134	252	286	332	211	286	136	269	318	199	276	260	336	472	561	472	555	383	311	119	104
VARROA_IscW_ISCW006193	50	51	105	47	99	48	77	40	65	41	51	22	62	59	26	67	48	20	31	25	58	57	30	45	60	42	42	107	27	67	52	61	103	125	142	125	50	35	29	34
VARROA_IscW_ISCW006578	3049	2221	4226	1263	4127	1727	3450	2101	2604	2458	2732	1971	4371	1929	1554	3293	2270	1775	2399	967	1380	2405	2141	2295	2405	1562	2135	3209	1609	2858	2397	3137	3760	4745	4823	3948	2873	2562	982	1762
VARROA_IscW_ISCW006597	126	245	154	78	190	873	131	95	105	74	95	90	284	146	508	88	125	194	108	451	99	147	183	104	126	70	86	80	108	307	1229	124	172	147	152	187	99	170	70	301
VARROA_IscW_ISCW006907	1045	705	1576	707	1988	997	1162	880	1158	826	1028	777	1821	855	792	1064	1082	735	770	526	825	1263	1199	756	1332	910	821	1019	907	1348	1306	1403	1544	1982	1775	1678	1150	1287	561	573
VARROA_IscW_ISCW006929	8	12	29	8	19	34	4	2	2	12	12	6	9	16	14	7	6	5	14	1	10	21	6	21	22	6	9	9	10	10	41	7	22	16	27	38	21	10	6	12
VARROA_IscW_ISCW006964	4	6	26	7	24	18	18	8	32	8	20	8	13	14	13	17	10	11	7	3	14	12	12	15	4	6	8	35	2	22	12	18	29	31	30	35	20	13	2	7
VARROA_IscW_ISCW007018.1.2	77	219	158	42	98	71	96	66	121	49	109	44	118	82	58	131	82	116	33	34	83	113	93	64	97	56	74	153	42	278	73	120	114	164	197	165	78	50	25	187
VARROA_IscW_ISCW007018.2.2	27	156	69	21	46	32	42	34	57	19	49	18	63	35	20	57	39	104	16	10	44	46	71	23	43	16	22	77	23	259	29	50	56	81	90	79	29	28	9	130
VARROA_IscW_ISCW007056.1.2	66	63	74	18	57	274	59	20	44	28	36	24	91	78	208	45	62	63	39	176	38	66	75	25	41	44	19	39	26	102	385	44	78	44	57	91	45	48	18	89
VARROA_IscW_ISCW007056.2.2	7	5	9	3	11	30	8	5	6	5	9	3	5	22	25	2	1	2	3	20	6	6	10	2	4	1	2	8	0	7	53	6	12	19	15	19	11	1	2	13
VARROA_IscW_ISCW007457.1.3	22	14	42	14	21	2	30	22	19	21	13	3	9	16	20	19	16	4	4	3	14	36	5	20	26	16	16	37	3	28	20	19	23	50	50	58	15	6	6	10
VARROA_IscW_ISCW007457.2.3	12	11	36	7	15	2	18	9	8	8	16	1	3	18	6	12	10	3	4	5	20	29	6	8	26	7	8	31	6	10	16	25	17	22	37	36	15	4	0	9
VARROA_IscW_ISCW007457.3.3	15	5	66	51	26	14	32	23	34	14	24	11	3	19	13	40	28	2	4	12	27	37	7	24	19	29	41	55	6	34	36	25	51	58	86	99	29	22	0	11
VARROA_IscW_ISCW007524.1.2	101	138	84	39	162	113	115	80	66	80	65	83	162	71	66	80	77	128	65	44	104	85	97	91	86	59	74	60	66	201	91	111	159	86	89	105	97	118	27	89
VARROA_IscW_ISCW007524.2.2	41	105	48	34	76	63	72	60	48	49	30	68	91	45	45	57	50	67	43	29	76	52	69	66	56	25	69	36	57	135	79	73	87	56	59	83	78	73	17	58
VARROA_IscW_ISCW007591	32	20	45	16	31	16	22	33	22	31	29	19	33	34	32	23	20	12	29	7	19	37	25	25	33	23	19	40	29	34	29	43	62	42	44	66	31	35	14	13
VARROA_IscW_ISCW007889	1686	1253	2164	1052	2806	1193	1862	1603	1755	1487	1675	1389	3263	1144	981	1612	1803	1054	1511	673	1352	1738	1766	1380	1671	1206	1445	1657	1184	1873	1466	1928	2395	2739	2726	2668	1908	1804	742	878
VARROA_IscW_ISCW008001	2458	1501	3042	1721	5139	1612	2780	2349	3409	2317	3140	2170	4246	1842	1368	2968	2618	1527	1933	900	1953	2286	2700	1835	2544	1872	1805	3300	2009	2383	2186	3004	3656	4854	4069	4127	2592	2808	1181	1135
VARROA_IscW_ISCW008027	18	29	75	27	9	22	26	15	20	12	14	5	11	41	22	14	12	12	10	23	22	38	13	16	37	28	15	40	10	32	82	21	54	55	94	54	20	8	5	17
VARROA_IscW_ISCW008048	115	105	148	77	209	56	94	116	130	73	126	65	192	75	67	127	98	95	87	40	90	112	124	101	118	79	78	103	72	139	93	139	163	244	183	153	114	116	56	81
VARROA_IscW_ISCW008098	1270	829	1692	898	1858	1119	1511	1022	993	1059	1162	1109	1932	929	777	990	1141	873	1114	637	1110	1509	1393	1172	1337	1031	1031	1171	991	1574	1411	1587	1832	1926	2016	2007	1281	1567	658	663
VARROA_IscW_ISCW008252	146	143	170	97	254	166	160	113	130	142	126	151	235	137	101	141	169	123	135	69	135	204	158	132	150	112	121	153	135	260	209	196	317	238	238	348	168	185	64	114
VARROA_IscW_ISCW008360.1.3	56	22	104	34	98	25	62	49	55	46	78	48	73	57	24	73	70	11	30	18	50	63	40	46	64	36	40	99	17	34	55	49	94	113	147	96	77	37	18	18
VARROA_IscW_ISCW008360.2.3	186	22	394	138	474	53	200	195	444	148	504	105	452	144	68	421	285	18	166	34	150	180	165	127	287	108	125	494	117	41	93	212	269	577	586	294	255	145	48	23
VARROA_IscW_ISCW008360.3.3	81	23	136	50	114	44	66	60	73	58	70	55	104	69	35	96	74	10	45	28	49	83	66	48	78	49	50	131	29	42	56	64	118	134	175	123	103	44	17	20
VARROA_IscW_ISCW008408	19	9	22	12	27	12	18	17	34	10	26	21	21	17	10	30	21	5	11	1	15	11	16	13	29	12	14	54	11	14	6	8	33	61	41	21	15	25	2	11
VARROA_IscW_ISCW008458	22	33	57	39	30	27	40	36	34	17	23	4	8	40	41	25	34	4	5	11	28	59	17	33	36	42	33	76	3	91	80	41	100	75	81	124	47	3	8	24
VARROA_IscW_ISCW008497	8	4351	14	5	15	6	11	7	16	7	8	8	18	7	0	8	12	3060	10	7	19	17	653	21	12	2	46	3	17	7016	22	15	50	24	14	13	54	13	7	3929
VARROA_IscW_ISCW008513.1.2	74	54	82	49	91	71	65	56	46	42	36	38	56	58	65	57	51	26	45	36	24	49	52	50	57	50	51	57	25	43	127	74	108	99	78	120	43	46	27	29
VARROA_IscW_ISCW008513.2.2	54	43	92	46	91	77	60	50	60	39	40	50	53	59	74	55	40	16	15	28	36	66	36	54	48	56	40	69	32	78	123	44	87	88	94	118	53	32	23	19
VARROA_IscW_ISCW008572	10	205	22	3	1	4	1	2	3	1	6	7	7	4	3	5	5	155	9	3	2	6	31	10	7	5	3	10	6	351	14	9	1	4	22	12	7	2	3	162
VARROA_IscW_ISCW008679	19	74	61	30	37	26	24	31	29	22	34	18	20	27	21	51	30	39	16	16	16	41	34	18	31	17	25	54	19	77	32	28	39	80	47	45	23	20	11	52
VARROA_IscW_ISCW008710	26	11	24	13	54	20	39	24	36	28	26	13	27	22	26	31	19	6	16	15	11	33	11	23	19	21	25	47	13	26	32	16	34	41	48	31	29	19	11	12
VARROA_IscW_ISCW008868	1395	804	1734	1161	2257	1548	1499	1292	1224	987	1151	957	2444	1325	1500	1178	1455	783	814	874	1387	1581	1465	1052	1319	991	1292	1476	830	1384	1865	1562	2085	2407	2151	2391	1641	1168	562	819
VARROA_IscW_ISCW008925	42	26	39	14	25	44	36	39	8	33	22	29	51	21	34	10	21	23	24	17	31	28	23	43	28	30	14	16	22	65	59	17	26	32	50	71	28	21	18	9
VARROA_IscW_ISCW009051	14	17	25	17	59	33	33	33	27	28	21	12	84	18	16	42	34	19	16	20	18	32	47	17	32	22	19	31	26	21	29	22	49	56	45	30	32	34	12	23
VARROA_IscW_ISCW009081	39	35	50	48	147	55	73	55	56	46	52	47	221	68	40	66	82	27	37	28	51	99	88	45	68	41	65	52	51	59	60	86	162	116	83	94	111	76	26	18
VARROA_IscW_ISCW009103.1.4	15	13	32	6	15	28	29	19	12	11	21	12	14	14	16	23	17	3	13	4	14	12	12	17	9	12	9	18	8	14	20	23	23	20	40	54	18	10	6	7
VARROA_IscW_ISCW009103.2.4	35	13	39	20	32	45	27	31	28	25	27	32	48	25	26	26	33	14	17	16	22	29	27	22	19	30	17	36	19	14	19	24	50	43	29	66	15	24	26	16
VARROA_IscW_ISCW009103.3.4	16	15	19	12	26	37	27	24	21	17	20	20	22	23	19	28	12	6	9	16	12	17	13	18	22	14	17	29	3	37	15	34	27	25	37	70	26	12	3	10
VARROA_IscW_ISCW009103.4.4	80	51	163	53	77	102	87	76	96	72	87	58	104	94	62	78	81	35	61	48	105	130	44	72	88	88	101	116	21	109	122	110	170	156	196	220	159	55	16	54
VARROA_IscW_ISCW009192	91	49	249	61	40	29	47	41	26	94	113	107	33	39	21	32	17	30	119	39	111	100	122	80	151	72	109	31	100	81	74	120	132	48	182	155	31	116	52	50
VARROA_IscW_ISCW009355	25	6	25	8	44	7	24	19	31	14	27	19	55	16	10	25	34	7	8	4	19	12	17	20	15	6	23	22	14	20	8	31	21	29	37	22	28	17	5	8
VARROA_IscW_ISCW009370	133	94	140	87	179	91	118	68	106	87	86	83	97	79	91	93	79	66	63	39	55	127	80	79	82	138	66	102	41	133	102	98	108	169	138	189	99	86	48	96
VARROA_IscW_ISCW009481	539	2768	236	94	2863	9131	336	719	3288	125	83	267	1345	1790	5537	1997	156	2171	165	5571	225	310	949	141	454	300	252	2348	616	3109	12048	691	6123	638	194	494	1292	383	434	2996
VARROA_IscW_ISCW009513	7	15	23	13	67	33	21	19	26	17	8	18	17	25	35	36	12	14	15	14	32	12	16	20	28	21	12	50	12	35	35	29	17	86	32	22	25	25	12	19
VARROA_IscW_ISCW009590	30	35	66	25	68	25	32	30	62	19	36	16	33	30	23	43	31	10	14	7	13	33	26	36	34	23	37	66	18	39	34	40	52	81	85	46	39	33	12	24
VARROA_IscW_ISCW009785	22	24	24	6	45	19	23	22	15	13	21	11	21	14	12	22	17	8	24	12	13	21	12	22	14	1	13	17	14	58	32	13	42	39	41	42	37	23	8	27
VARROA_IscW_ISCW009883	50	14	165	62	239	36	121	98	228	37	248	40	227	47	33	156	131	8	71	16	63	58	89	37	168	56	84	226	52	18	26	112	103	316	284	106	137	57	22	9
VARROA_IscW_ISCW010251.1.2	93	70	118	46	185	68	117	90	121	69	78	80	198	71	55	91	101	71	49	30	75	87	127	69	96	46	71	109	61	138	82	107	181	143	161	112	92	111	51	63
VARROA_IscW_ISCW010251.2.2	22	18	29	18	36	13	26	22	15	13	33	21	22	12	8	31	18	15	18	9	22	15	17	12	25	11	17	25	13	21	25	33	36	46	36	34	20	20	9	12
VARROA_IscW_ISCW010260	177	967	341	102	209	184	169	161	241	136	230	80	168	138	139	254	178	535	99	75	161	246	181	113	210	110	165	310	65	1003	191	147	325	448	455	290	222	77	41	624
VARROA_IscW_ISCW010271	26	27	8	13	30	45	10	8	9	8	5	13	12	23	50	7	15	46	17	20	5	18	43	13	20	8	3	12	9	48	64	17	26	22	18	33	17	23	7	38
VARROA_IscW_ISCW010274	1181	848	1862	820	2382	1007	1335	1157	1518	868	1323	892	2062	953	786	1256	1264	720	941	621	954	1399	1427	903	1751	879	976	1361	888	1319	1361	1346	1721	3099	2533	1769	1203	1311	606	751
VARROA_IscW_ISCW010383	712	422	1499	496	1537	525	857	776	933	640	1020	543	1601	614	395	1001	1032	448	551	288	599	889	851	587	958	503	569	883	589	719	786	963	1271	1773	1653	1023	977	847	338	359
VARROA_IscW_ISCW010576	145	183	160	75	270	379	273	130	116	140	93	213	233	149	199	74	137	217	95	178	198	220	210	147	186	200	181	136	144	452	415	332	398	179	261	340	169	170	106	187
VARROA_IscW_ISCW010764	66	34	87	53	126	32	57	64	91	49	75	41	95	47	37	62	78	15	36	34	67	43	45	54	85	45	57	77	32	55	64	70	87	120	131	79	70	60	19	33
VARROA_IscW_ISCW010783	118	95	158	84	160	93	104	69	70	128	90	98	180	101	50	60	95	63	81	61	102	154	116	77	127	89	90	84	94	146	155	98	132	121	146	206	128	146	88	64
VARROA_IscW_ISCW010858	9	14	11	5	18	17	6	7	3	3	4	8	10	4	10	1	1	8	2	2	3	5	13	2	7	1	6	6	0	25	33	15	17	2	9	21	3	4	3	16
VARROA_IscW_ISCW010877	11148	7988	12220	8666	13638	17287	8025	6626	7111	12348	8920	7737	14309	8160	10608	6542	7082	10022	10845	9518	7771	11877	10780	9800	9115	9807	7526	6777	9316	15928	23434	12499	15091	9420	11774	19445	9025	12098	5601	7345
VARROA_IscW_ISCW010957	25	9	71	20	26	33	38	23	26	14	19	6	3	26	36	19	20	3	7	9	18	32	8	33	21	35	18	30	2	39	35	36	45	57	75	50	15	7	4	19
VARROA_IscW_ISCW010968.1.2	167	316	174	102	235	297	188	112	127	111	87	124	221	170	230	76	126	275	92	193	179	215	182	118	139	140	139	119	88	503	400	273	265	183	174	315	168	164	88	232
VARROA_IscW_ISCW010968.2.2	162	173	293	117	186	409	258	188	144	130	141	121	209	177	224	137	147	87	69	177	214	341	141	139	189	203	186	312	76	428	655	276	350	296	453	518	269	94	47	173
VARROA_IscW_ISCW010998	1972	1062	3795	1431	4163	1586	2127	1861	3113	1609	3030	1374	3712	1513	1404	2834	2142	1172	1749	1011	1370	2035	2109	1379	3052	1421	1375	2833	1328	1922	2218	2076	2646	4564	4486	3221	2075	2071	1148	823
VARROA_IscW_ISCW011052.1.2	12	9	42	19	44	12	12	22	30	17	17	16	24	19	12	42	25	7	10	3	21	8	14	16	40	19	18	51	4	10	20	28	24	74	61	67	31	9	4	20
VARROA_IscW_ISCW011052.2.2	7	3	9	8	20	5	8	11	10	9	7	3	17	3	8	21	13	1	5	4	9	9	3	10	19	5	8	15	2	7	10	4	25	50	43	22	18	6	5	10
VARROA_IscW_ISCW011060	21	15	95	39	22	10	39	21	32	16	46	11	13	21	20	46	22	5	3	7	30	38	19	24	42	33	25	87	6	28	59	42	49	88	168	109	65	8	5	17
VARROA_IscW_ISCW011072	99	370	120	51	147	125	154	94	80	100	76	101	166	67	56	80	109	256	107	42	84	89	118	105	58	56	107	76	101	570	124	120	157	114	136	232	115	114	49	250
VARROA_IscW_ISCW011228	5	10	4	3	78	17	3	15	21	1	5	3	8	10	6	60	9	7	7	7	3	6	31	9	17	4	9	75	1	9	17	1	22	36	37	13	4	7	3	5
VARROA_IscW_ISCW011376	3015	2602	6181	2035	6965	3235	3530	3595	5700	2451	5373	1934	5210	2814	2774	5571	3961	1928	2245	1782	2949	3539	3462	2240	4846	1832	3197	7162	1884	4179	4608	3424	5107	9835	9153	6513	4386	2701	1160	2189
VARROA_IscW_ISCW011461	20	554	23	14	24	12	7	14	9	13	11	11	12	9	9	9	23	319	17	3	18	18	70	21	9	11	13	21	15	680	19	13	31	40	37	44	19	10	11	445
VARROA_IscW_ISCW011505.1.2	6695	2704	9425	3028	12426	6557	7793	6037	6623	6333	6696	5539	9578	3729	4157	6562	5097	2605	6131	2817	5187	7228	6747	5830	7812	4199	5380	6266	4952	4285	6759	6893	10478	11499	12816	11420	7624	6988	2653	1963
VARROA_IscW_ISCW011505.2.2	6172	2407	7997	2403	9680	5460	6514	5147	5142	5186	5539	4664	8251	3255	3495	5493	4707	2362	5138	2403	4556	5848	5570	4740	6602	3431	4339	5255	4463	4056	6048	6052	8501	9286	10872	8831	6271	5849	2379	1749
VARROA_IscW_ISCW011663	83	54	95	55	267	26	113	110	144	58	119	52	198	75	42	123	118	57	65	18	78	100	150	66	127	56	67	117	39	119	26	76	118	208	229	128	149	102	35	62
VARROA_IscW_ISCW011752	986	659	1698	743	2133	816	1304	1068	1476	850	1382	862	1916	736	601	1384	1226	616	808	458	780	1020	1197	673	1414	708	860	1352	736	1033	1163	1286	1469	2376	2250	1470	1260	1218	519	516
VARROA_IscW_ISCW012036	2045	1094	3530	1197	5365	1741	2479	2451	3994	1632	3198	1656	4245	1404	1234	3676	2834	1162	1706	869	1576	2315	2479	1523	3064	1397	1755	3577	1456	1739	1976	2353	3266	6112	5246	3187	2754	2035	946	837
VARROA_IscW_ISCW012060	12419	7496	14492	6904	16718	13783	14089	10415	9222	11023	9915	10147	19990	8972	9847	8975	10063	7963	10374	7070	9647	15054	11868	10225	11775	9368	9244	8880	8745	13314	16127	13953	17799	15029	17755	21137	12162	14981	6664	5852
VARROA_IscW_ISCW012124	777	586	1340	435	1556	869	978	852	1036	712	875	620	1449	566	617	1044	886	562	660	438	660	920	847	601	1168	675	593	987	664	1093	1217	929	1225	1918	1787	1174	879	938	435	533
VARROA_IscW_ISCW012450	188	325	297	148	346	141	235	180	258	158	280	147	278	125	104	287	184	244	152	89	128	202	215	175	216	127	162	354	125	308	147	191	246	400	352	336	190	204	62	199
VARROA_IscW_ISCW012548	34	23	44	26	50	23	39	33	57	30	34	17	47	31	45	48	49	17	12	17	32	38	22	31	37	22	29	67	7	44	48	45	76	78	58	46	34	32	14	15
VARROA_IscW_ISCW012572.1.4	40	31	68	22	50	34	37	27	18	25	39	25	54	19	24	33	20	33	25	20	29	26	28	38	46	22	25	23	18	58	45	38	66	57	62	72	23	35	16	32
VARROA_IscW_ISCW012572.2.4	59	71	112	33	103	62	93	68	72	77	116	58	134	68	53	83	53	75	61	44	53	63	67	75	98	57	48	71	38	138	113	89	126	137	142	156	69	85	30	69
VARROA_IscW_ISCW012572.3.4	46	40	49	40	47	32	45	33	32	18	43	27	75	37	33	32	26	32	35	25	32	49	28	33	55	22	36	30	17	90	63	65	42	75	117	77	56	28	17	34
VARROA_IscW_ISCW012572.4.4	41	39	47	26	53	34	44	28	29	37	42	27	58	29	26	32	24	44	34	27	40	36	30	27	58	28	32	44	21	86	59	30	60	78	96	56	45	54	14	30
VARROA_IscW_ISCW012648	110	66	165	79	139	166	132	77	60	80	72	113	210	142	190	94	125	63	73	133	111	180	121	87	122	97	93	97	81	89	284	146	220	137	149	258	129	137	29	56
VARROA_IscW_ISCW012746	472	532	1108	369	1150	323	534	582	969	389	957	256	962	395	285	854	695	361	373	219	408	454	593	276	929	368	409	955	346	707	505	519	715	1793	1584	611	690	465	199	436
VARROA_IscW_ISCW012894	16	17	33	20	16	9	14	17	10	14	23	4	15	18	2	15	18	3	14	3	10	18	10	23	19	13	18	28	12	28	13	22	36	31	46	24	23	20	4	13
VARROA_IscW_ISCW013061	185	91	136	120	228	114	218	137	150	190	119	185	284	110	99	102	126	119	135	43	154	209	156	151	130	137	141	122	165	201	114	217	263	244	216	263	147	199	92	70
VARROA_IscW_ISCW013063	12	4768	1	1	8	6	2	0	11	0	1	3	19	1	0	1	6	3496	3	4	5	9	530	1	6	1	36	0	18	6812	13	20	56	5	7	3	30	2	1	3745
VARROA_IscW_ISCW013214	10	33	13	7	43	10	21	12	6	7	2	12	38	6	9	12	19	26	7	9	11	13	22	15	8	11	12	9	11	44	11	27	7	25	10	8	20	22	11	40
VARROA_IscW_ISCW013288	73	30	145	57	133	52	70	61	73	73	113	44	131	71	51	92	80	23	56	46	91	73	76	65	109	63	57	92	43	76	78	113	133	183	184	175	97	42	36	38
VARROA_IscW_ISCW013294.1.2	150	68	194	105	259	126	134	132	198	96	200	51	162	125	85	188	149	61	76	55	78	100	107	82	189	63	99	218	58	116	193	133	266	281	335	228	174	92	46	58
VARROA_IscW_ISCW013294.2.2	334	217	826	283	550	358	362	352	600	225	494	207	307	348	277	461	391	143	225	206	265	504	272	212	539	212	290	785	163	476	588	463	679	1018	1011	723	470	265	111	196
VARROA_IscW_ISCW013327	73	139	141	45	234	106	129	87	138	60	132	64	155	88	80	121	104	101	51	63	80	116	122	70	103	59	96	140	77	253	150	167	149	234	203	169	122	117	67	123
VARROA_IscW_ISCW013392	8	6	77	22	1	17	19	13	14	5	3	1	5	27	4	3	0	2	0	4	20	29	2	9	25	11	9	26	0	22	26	13	32	29	62	81	13	0	0	8
VARROA_IscW_ISCW013398	47	84	194	74	183	20	56	71	140	28	92	26	129	61	19	113	69	33	39	8	82	73	109	47	115	58	76	273	23	85	47	78	102	337	360	183	142	36	18	59
VARROA_IscW_ISCW013756	9	2467	23	9	7	16	18	11	27	3	13	7	25	10	4	10	18	1585	4	14	12	8	209	2	18	1	26	13	13	2685	22	11	27	19	27	10	24	7	5	1437
VARROA_IscW_ISCW013850	28	20	72	17	51	22	29	22	29	11	44	19	34	22	20	24	29	7	26	14	29	25	13	22	26	13	20	71	10	24	32	29	57	57	55	73	32	10	3	15
VARROA_IscW_ISCW013916	6	2	22	11	21	50	9	9	7	7	10	2	5	21	13	6	2	7	9	8	5	15	8	6	17	15	8	9	22	8	47	27	17	12	27	21	6	12	7	14
VARROA_IscW_ISCW014189	30	36	30	22	60	28	29	18	29	19	28	14	51	32	16	28	21	16	18	13	13	24	14	14	14	28	23	55	11	40	43	44	65	38	43	37	16	22	8	21
VARROA_IscW_ISCW014367	89	161	277	95	74	74	105	107	113	75	72	56	54	80	85	102	56	97	49	41	78	201	81	50	133	100	73	230	9	340	163	111	200	258	395	374	149	17	18	151
VARROA_IscW_ISCW014368.1.3	25	49	70	35	17	12	25	16	26	10	14	11	35	29	18	19	21	27	8	8	22	36	15	16	19	16	18	46	5	29	42	29	66	56	64	92	30	6	13	16
VARROA_IscW_ISCW014368.2.3	59	58	73	39	72	53	69	55	60	28	54	25	53	50	42	38	40	33	31	18	42	62	52	21	52	38	34	56	31	80	69	65	73	92	83	110	54	40	13	37
VARROA_IscW_ISCW014368.3.3	114	148	292	94	130	105	149	99	135	77	117	40	103	152	70	136	94	66	41	33	79	153	85	84	113	65	77	189	41	174	174	103	156	221	296	265	145	73	26	118
VARROA_IscW_ISCW014432	313	259	358	191	815	228	345	264	650	297	557	192	465	200	167	568	368	195	240	164	213	288	304	211	314	162	219	503	230	295	320	324	423	725	518	405	300	367	149	135
VARROA_IscW_ISCW014525	25	8	49	18	18	21	14	23	21	9	33	10	32	21	14	24	19	10	20	16	25	26	23	21	39	21	32	71	9	29	26	20	42	71	105	55	37	12	10	13
VARROA_IscW_ISCW014692	33	1	12	22	19	1	14	9	12	65	6	26	14	15	1	16	8	2	31	2	4	18	7	35	11	30	5	12	29	2	20	31	31	33	15	111	36	28	16	0
VARROA_IscW_ISCW014696	27	13	31	9	61	25	21	28	28	16	22	8	33	10	10	32	41	15	8	4	11	28	16	16	27	9	18	29	4	19	41	24	58	52	43	29	28	26	2	18
VARROA_IscW_ISCW014720.1.2	351	295	499	181	463	276	341	328	368	287	366	249	371	248	170	382	318	181	183	139	318	385	332	264	341	201	291	500	169	497	364	299	531	664	682	724	391	246	95	293
VARROA_IscW_ISCW014720.2.2	30	40	79	26	29	44	53	22	41	34	38	27	21	28	34	32	24	12	11	30	28	53	14	36	29	35	47	78	6	49	40	40	66	84	94	51	66	13	8	40
VARROA_IscW_ISCW015024	30	63	50	23	42	93	46	23	32	29	18	15	53	110	124	40	36	55	20	31	23	27	25	39	38	24	29	32	6	97	143	66	52	43	71	60	42	29	8	49
VARROA_IscW_ISCW015036	25	91	40	31	42	15	31	23	37	29	28	32	61	27	19	45	34	56	20	17	25	36	33	18	25	20	21	32	22	97	40	46	28	53	33	66	35	38	15	61
VARROA_IscW_ISCW015049	55	16	22	16	20	10	34	8	13	18	6	13	50	12	13	11	14	19	12	8	6	16	6	19	10	11	20	10	5	14	19	12	29	14	18	24	15	16	11	8
VARROA_IscW_ISCW015139	526	634	767	431	1368	439	622	550	717	518	618	509	1132	490	329	614	687	538	373	254	470	652	672	392	705	396	446	677	454	961	607	722	1003	1208	1005	889	664	695	303	511
VARROA_IscW_ISCW015263	115	111	178	92	145	94	92	82	77	90	74	67	106	91	90	81	66	77	62	39	111	148	87	81	109	83	92	113	50	210	131	101	147	198	223	282	126	88	31	92
VARROA_IscW_ISCW015311.1.2	2885	1606	3855	1511	7389	2741	3522	2653	4661	2515	3669	2316	4285	2168	1753	4310	2859	1703	2393	1160	1828	2812	2752	2240	3206	2008	2163	4406	2031	2746	3507	3641	5170	7745	6106	4837	3975	3064	1321	1045
VARROA_IscW_ISCW015311.2.2	1619	918	2355	905	4157	1459	2003	1586	2585	1473	2197	1279	2499	1202	967	2540	1720	1009	1413	643	1097	1554	1600	1345	2006	1006	1216	2505	1150	1578	1850	1957	2576	4095	3486	2643	2097	1719	753	653
VARROA_IscW_ISCW015509	757	870	1303	509	1195	693	864	697	839	550	889	482	1123	655	491	851	711	684	502	368	730	942	882	574	977	633	735	989	471	1176	915	805	1142	1471	1464	1343	891	674	349	613
VARROA_IscW_ISCW015528	1738	1525	2518	1280	2333	1700	2019	1372	1277	1553	1424	1307	2292	1386	1286	1166	1358	1418	1400	991	1529	1777	1632	1431	1879	1338	1360	1275	1293	2327	2353	2336	2598	2245	2896	2775	1554	1871	868	1045
VARROA_IscW_ISCW015577	224	219	312	135	392	196	319	249	224	154	271	149	466	184	183	267	276	215	196	116	226	226	283	143	280	165	197	255	125	306	241	237	316	423	493	386	255	283	100	169
VARROA_IscW_ISCW015633	19	48	45	21	50	14	26	6	33	9	18	10	33	20	14	19	19	27	9	10	26	17	13	26	28	14	29	29	12	79	32	23	41	54	47	33	22	10	10	38
VARROA_IscW_ISCW015652.1.2	232	312	292	185	197	509	245	186	116	148	79	94	227	373	530	153	161	209	106	221	145	277	116	182	169	181	143	148	96	445	765	195	340	144	227	620	193	139	93	249
VARROA_IscW_ISCW015652.2.2	1361	845	948	706	1546	3097	1289	903	671	843	438	830	1225	1447	2275	764	691	771	824	1429	846	1323	1012	1130	685	704	825	683	852	1606	3630	1149	1762	845	889	2102	986	1384	623	937
VARROA_IscW_ISCW015751	194	102	277	147	279	89	188	206	242	142	232	108	218	153	57	250	206	60	111	56	207	188	142	153	197	111	146	268	82	186	103	156	267	505	435	421	188	123	62	95
VARROA_IscW_ISCW015757	829	527	1317	531	1648	626	856	848	1074	744	1196	509	1265	568	429	1110	873	390	763	356	757	784	971	594	1053	457	693	1343	603	937	902	943	1333	1754	1802	1390	918	845	348	479
VARROA_IscW_ISCW015928	26	18	38	25	15	19	20	13	15	20	13	13	33	18	34	13	27	10	10	18	13	10	15	13	27	13	15	21	16	28	39	13	39	29	27	76	31	16	4	17
VARROA_IscW_ISCW015961	407	251	677	229	451	286	355	271	293	295	324	239	697	277	269	307	480	196	263	223	227	406	273	307	343	267	318	521	182	508	692	556	723	454	767	669	606	284	88	230
VARROA_IscW_ISCW015967	2657	2170	6265	2194	5413	2040	2378	2256	3929	2500	6446	1666	5513	2038	1397	3706	2591	1938	2540	1102	1666	3123	2953	2093	4544	1965	1709	4033	1898	3221	1986	2051	3132	6944	8088	3251	2691	2940	1505	1904
VARROA_IscW_ISCW015984.1.2	24	5	57	29	51	13	18	26	29	10	31	9	37	27	17	19	26	12	14	13	45	15	24	17	44	15	19	56	8	19	29	27	62	82	101	86	48	15	11	8
VARROA_IscW_ISCW015984.2.2	107	19	199	100	146	53	71	94	123	55	165	35	109	66	23	143	93	19	55	46	93	100	98	42	144	72	91	215	39	46	85	98	128	244	444	204	93	51	24	29
VARROA_IscW_ISCW015993	0	133	7	2	6	5	7	2	4	6	1	3	2	2	6	0	3	109	2	7	6	5	12	4	10	2	6	3	2	204	12	7	1	3	3	1	4	3	1	123
VARROA_IscW_ISCW016227	21	48	45	25	8	16	18	13	22	16	11	14	30	31	10	22	23	24	9	9	27	35	18	21	19	17	27	44	14	65	28	49	40	44	63	54	34	26	7	26
VARROA_IscW_ISCW016295	63	23	55	47	545	13	88	59	187	48	66	43	520	52	25	165	74	35	46	14	51	41	79	46	73	38	55	268	45	30	16	75	487	122	94	104	198	62	17	32
VARROA_IscW_ISCW016457	98	87	111	59	137	245	99	79	83	74	116	74	90	91	160	91	92	77	62	104	75	75	71	76	109	62	72	74	56	134	304	107	132	115	177	120	99	90	36	72
VARROA_IscW_ISCW016469.1.6	130	453	169	94	227	149	153	146	147	90	117	88	163	141	112	144	108	264	104	74	124	212	139	125	130	89	114	176	71	807	254	169	228	206	242	291	146	138	59	356
VARROA_IscW_ISCW016469.2.6	16	55	34	14	25	18	12	19	14	12	18	15	21	18	14	29	13	29	9	7	11	29	24	14	16	12	13	26	5	130	28	35	38	40	51	60	28	9	3	61
VARROA_IscW_ISCW016469.3.6	148	493	380	132	252	240	215	229	187	116	177	146	218	218	155	200	153	267	104	75	210	386	195	130	253	153	165	389	78	1236	331	237	485	456	699	600	279	101	52	497
VARROA_IscW_ISCW016469.4.6	356	1323	423	215	585	462	398	332	279	307	300	300	482	323	364	314	342	1040	249	218	397	497	374	350	308	252	335	377	242	2466	557	500	651	530	506	689	435	435	162	1051
VARROA_IscW_ISCW016469.5.6	36	132	89	30	59	63	27	36	45	31	28	28	51	47	29	32	36	46	21	27	39	64	22	34	35	23	30	83	11	222	64	52	71	118	84	121	54	34	6	99
VARROA_IscW_ISCW016469.6.6	39	112	74	26	58	51	46	57	32	25	32	24	30	40	33	45	21	41	23	19	55	67	34	18	46	18	35	67	16	218	52	49	60	89	70	130	57	41	8	100
VARROA_IscW_ISCW016559.1.3	1368	906	1555	832	2316	1350	1607	1096	1062	1065	959	1207	1888	1218	1056	1013	1081	919	1020	784	1174	1781	1547	1022	1433	1224	948	1026	1230	1837	2051	1876	2322	2065	1845	2471	1364	1837	920	697
VARROA_IscW_ISCW016559.2.3	1426	926	1537	907	2342	1348	1645	1066	1056	1017	928	1290	1980	1116	1026	964	1059	997	1002	777	1245	1894	1482	1047	1360	1230	1044	971	1201	1707	2007	1832	2166	2027	1848	2402	1415	1866	922	716
VARROA_IscW_ISCW016559.3.3	1508	947	1588	886	2422	1505	1724	1093	1114	1084	947	1344	1991	1188	1149	932	1139	999	1044	850	1209	1955	1530	1222	1399	1261	1025	1024	1357	1924	2068	1968	2318	2016	1970	2545	1400	1919	1001	743
VARROA_IscW_ISCW016695	179	179	198	77	260	201	196	144	124	156	121	143	299	124	116	111	156	168	173	101	137	202	193	161	108	119	143	127	163	224	231	209	288	138	187	241	161	238	81	107
VARROA_IscW_ISCW017082	59	36	59	22	122	40	39	33	55	29	39	29	65	32	34	54	43	47	31	27	26	46	42	43	60	25	21	66	30	56	62	38	36	149	89	62	45	58	16	43
VARROA_IscW_ISCW017099	20	48	61	28	28	17	24	29	44	15	35	7	17	30	19	47	29	20	25	5	19	40	14	14	49	11	23	84	11	35	25	30	52	82	79	74	35	18	3	33
VARROA_IscW_ISCW017132	1682	740	3266	1403	4250	840	1806	2044	3756	1466	3603	1226	3411	1109	680	3434	2253	591	1314	500	1434	1637	1796	1317	2838	1186	1338	3852	1111	1256	1186	2047	2159	5961	5818	3062	2396	1632	708	602
VARROA_IscW_ISCW017293	406	202	343	462	1352	443	1026	732	324	398	122	460	2423	458	286	389	933	325	359	500	770	572	1227	347	230	506	724	358	385	353	848	877	1326	415	198	873	914	601	215	233
VARROA_IscW_ISCW017442	43	25	38	19	46	18	38	13	26	23	23	21	17	21	26	30	28	11	22	24	12	37	19	20	17	16	19	32	12	7	37	39	53	56	42	46	17	26	10	9
VARROA_IscW_ISCW017456.1.2	19565	10509	31767	15324	28189	16583	22529	14882	17438	17389	21248	13257	38650	13529	12114	17391	19692	8300	16332	9334	15473	19501	18670	14222	22502	16342	16153	17891	15461	10622	13806	17464	21023	38741	38495	29533	16246	20175	8550	8212
VARROA_IscW_ISCW017456.2.2	89651	29233	98073	58521	62616	50186	83995	44245	28904	89794	37519	81097	128940	46252	35669	31487	72303	26034	70880	37741	84421	100468	71232	75621	58324	100576	80966	41016	69833	46620	43820	76300	86885	53984	71744	169963	57918	93705	39028	33507
VARROA_IscW_ISCW017457	2340	1154	4275	1522	3838	1578	2537	1934	3054	2247	2756	1710	3655	1487	1254	3139	2442	964	1894	702	1628	2343	2120	1731	2852	1594	1681	3142	1634	1648	1941	2601	2986	5030	5214	3564	2629	2395	954	897
VARROA_IscW_ISCW017542.1.2	97	94	125	63	154	47	86	84	98	89	104	78	152	91	67	86	91	64	93	36	105	102	101	89	103	65	74	99	83	157	117	120	175	169	119	174	90	113	56	103
VARROA_IscW_ISCW017542.2.2	37	47	53	22	72	24	33	35	64	36	47	36	64	29	27	41	34	24	34	22	32	46	47	37	46	28	28	41	33	45	49	62	51	60	60	42	27	52	30	32
VARROA_IscW_ISCW017628	4477	4825	4423	2534	3468	4162	4801	2255	2086	3180	2149	3949	4339	3379	3380	2010	2737	4703	3450	2853	2762	5811	3217	3729	3054	3907	2506	1820	3197	8713	6577	5088	5490	2820	3812	6905	2822	6173	2502	3454
VARROA_IscW_ISCW017650	62	57	94	47	128	32	63	52	128	67	108	21	86	24	31	171	77	54	29	14	46	81	61	40	117	23	43	147	32	84	54	57	100	213	187	102	65	54	21	61
VARROA_IscW_ISCW017708	27	212	113	24	49	58	25	26	47	7	35	12	24	61	73	46	26	160	9	15	17	54	28	5	36	18	12	83	4	318	129	15	79	72	144	88	40	13	3	207
VARROA_IscW_ISCW017776	534	426	843	454	1094	597	732	544	695	413	613	480	1015	417	389	616	643	419	456	390	509	708	643	427	876	423	525	694	494	782	778	796	789	1419	1232	889	777	640	322	339
VARROA_IscW_ISCW018056	63	51	71	42	47	34	48	32	34	54	53	35	74	55	46	41	46	50	60	15	14	57	48	29	63	47	39	45	40	67	94	70	45	58	92	69	31	67	28	30
VARROA_IscW_ISCW018154	46	27	111	53	38	50	40	42	53	36	54	14	30	55	33	36	36	10	16	18	44	78	19	22	54	40	47	107	10	45	66	40	102	132	166	135	43	17	6	24
VARROA_IscW_ISCW018543	5034	4851	5709	2204	6737	5876	4804	4065	4111	5743	5030	3277	5923	3957	3927	3920	3642	4101	4548	2499	4314	4870	4366	4338	4500	2731	3723	4168	2951	7894	5639	4588	6609	6574	7220	8370	4692	4622	1974	3412
VARROA_IscW_ISCW018571	36	35	46	28	46	21	38	29	24	27	33	25	26	24	20	27	30	28	22	7	36	32	31	33	29	29	28	33	22	62	45	50	54	64	63	58	23	33	12	24
VARROA_IscW_ISCW018636	204	163	299	130	399	185	220	170	207	219	207	201	338	187	160	190	207	172	193	127	222	238	242	199	232	172	210	208	163	251	283	284	354	357	264	376	212	277	95	123
VARROA_IscW_ISCW018656	100	107	123	49	220	103	135	78	84	132	73	116	197	70	70	108	100	75	84	33	70	71	134	98	92	56	109	86	82	104	111	135	180	164	113	145	93	111	43	82
VARROA_IscW_ISCW018704	33	58	83	40	40	29	53	58	60	28	63	20	68	46	24	72	49	34	22	23	38	49	50	23	61	21	37	73	23	99	35	45	87	136	134	61	64	27	13	36
VARROA_IscW_ISCW018777.1.3	636	527	623	419	991	487	766	503	407	710	477	786	1236	487	321	421	580	435	651	274	578	764	741	718	497	527	588	483	553	841	616	764	1165	663	629	1120	606	933	353	329
VARROA_IscW_ISCW018777.2.3	36	12	35	33	37	28	35	14	23	31	18	52	60	34	18	31	32	16	30	13	34	39	27	32	39	26	32	29	14	44	39	51	56	33	47	71	25	36	18	7
VARROA_IscW_ISCW018777.3.3	61	41	86	41	95	38	73	39	36	63	32	67	112	38	18	47	48	33	56	18	53	67	65	49	56	63	54	59	57	90	72	86	115	60	69	96	58	85	43	35
VARROA_IscW_ISCW018917	268	181	190	123	340	316	209	174	177	211	129	186	382	186	270	157	175	199	180	214	168	254	230	189	123	125	174	180	202	299	494	200	406	215	198	375	233	311	129	178
VARROA_IscW_ISCW018941	21	29	36	11	27	11	25	22	29	15	18	10	15	16	14	21	8	9	7	8	13	14	14	8	19	10	13	29	10	64	37	19	21	48	37	27	22	13	8	56
VARROA_IscW_ISCW018943	37	22	55	29	71	28	27	26	61	25	61	18	31	38	18	35	48	20	17	9	33	43	37	32	32	31	24	55	19	46	39	34	58	88	91	58	38	34	16	17
VARROA_IscW_ISCW018956	1611	1192	2214	1089	2999	1499	1932	1580	1663	1219	1567	1377	3229	1247	1143	1634	1716	1148	1344	888	1442	1792	1732	1290	1784	1120	1386	1706	1242	1665	1957	1869	2423	2972	2988	2666	1813	1758	734	913
VARROA_IscW_ISCW019021	16	8	55	17	25	11	23	18	21	21	16	4	28	10	11	24	19	5	11	3	11	12	17	10	23	27	26	25	1	22	23	14	52	53	39	28	16	11	1	9
VARROA_IscW_ISCW019120	656	646	901	490	1310	451	694	596	852	588	734	541	1375	482	331	829	724	532	562	248	643	737	759	516	881	492	558	845	556	1099	684	829	1110	1416	1421	1142	920	851	322	552
VARROA_IscW_ISCW019235	7738	5459	7577	3751	10054	8359	7838	5313	4892	6444	4787	6478	9282	5654	5952	4433	5158	5211	5929	4270	5938	10105	7123	5913	6422	5804	5083	4580	5694	9418	10390	8807	11512	7827	8693	13523	6403	9912	4412	3997
VARROA_IscW_ISCW019319	7	16	29	14	0	20	16	9	4	5	7	2	6	23	15	8	6	2	5	8	14	10	0	2	12	20	9	24	3	27	40	14	23	28	40	77	15	11	1	11
VARROA_IscW_ISCW019335	36	100	70	27	84	179	77	42	49	36	34	29	90	41	79	29	47	44	29	116	53	37	60	30	30	30	35	49	25	115	223	54	77	54	68	74	62	41	11	92
VARROA_IscW_ISCW019512	1577	1230	2154	1137	3076	1311	1829	1547	1550	1436	1685	1268	2835	1168	1113	1708	1466	1131	1299	711	1262	1895	1818	1198	1900	1266	1229	1561	1238	2206	1910	2098	2413	3102	2964	2536	1760	1872	736	1048
VARROA_IscW_ISCW019526	9705	6933	12601	5462	15628	12480	11303	7864	9588	7049	8572	7573	13839	8256	9123	8007	7804	6574	7066	7093	7547	11839	9496	6977	10979	7748	6889	9024	7205	11842	17255	12813	14457	15199	15035	16607	9260	11589	6113	5176
VARROA_IscW_ISCW019751	24	164	69	34	7	32	36	18	4	14	14	15	20	24	36	14	18	118	8	30	18	56	26	15	17	19	17	20	5	267	58	32	94	28	68	101	19	10	12	141
VARROA_IscW_ISCW019781	0	17	1	0	37	11	1	11	8	0	5	1	31	1	2	4	0	3	0	10	11	4	24	0	0	0	12	1	1	7	9	13	182	6	0	3	55	0	5	7
VARROA_IscW_ISCW019928	28	20	43	23	41	23	22	23	27	14	30	15	35	15	9	32	32	11	9	10	19	33	12	17	20	17	13	60	3	33	36	31	34	49	35	34	22	20	7	13
VARROA_IscW_ISCW019963	37	184	43	33	42	65	69	26	22	55	15	48	50	39	32	26	36	144	30	32	34	61	65	41	23	52	31	18	34	296	70	54	64	37	56	65	45	55	21	174
VARROA_IscW_ISCW020006	1491	1201	1737	950	2070	1299	1589	1110	1129	1143	1045	1075	1629	1060	908	1062	1115	821	959	636	1060	1624	1243	1261	1186	944	1075	1380	806	1765	1698	1664	2188	2174	1922	2507	1563	1393	578	704
VARROA_IscW_ISCW020035.1.2	77	56	144	62	148	71	84	82	167	75	147	76	121	59	45	137	120	42	77	31	70	88	69	79	101	61	65	131	70	91	58	95	116	188	159	112	82	102	39	55
VARROA_IscW_ISCW020035.2.2	14	9	22	13	21	8	8	14	18	7	23	7	24	6	4	16	20	5	2	9	6	21	10	3	20	7	10	24	5	15	12	14	18	25	57	40	21	10	3	10
VARROA_IscW_ISCW020048	20	137	81	26	6	9	9	3	23	9	13	4	11	13	22	15	5	37	4	10	20	21	16	16	27	8	31	106	2	261	25	20	53	70	162	69	32	2	2	163
VARROA_IscW_ISCW020094	142	411	161	73	160	650	134	109	90	160	94	118	193	294	558	102	127	331	147	331	117	158	165	117	164	86	79	75	146	736	734	201	187	140	140	235	115	202	100	352
VARROA_IscW_ISCW020095	52	38	121	50	67	25	51	38	77	28	74	24	71	50	37	63	53	28	27	27	48	67	48	42	80	37	44	95	37	68	54	55	126	155	188	113	55	37	28	37
VARROA_IscW_ISCW020124	205	107	322	149	386	165	254	188	236	153	221	119	295	179	145	327	208	105	132	72	187	260	236	158	255	162	209	278	122	197	216	258	327	471	449	349	289	226	94	99
VARROA_IscW_ISCW020128	39	13	49	40	65	16	47	46	49	38	59	39	87	37	8	58	31	14	23	16	34	41	36	31	42	38	26	70	26	23	23	36	46	122	130	68	66	29	15	23
VARROA_IscW_ISCW020157	809	1302	1235	606	1539	664	938	688	918	699	839	578	1438	577	536	867	879	917	678	324	670	877	901	694	951	617	597	923	598	1951	817	943	1044	1584	1486	1321	905	970	374	1040
VARROA_IscW_ISCW020246	6079	2335	4847	3961	9926	3014	5163	4277	4213	5262	5684	4096	11986	3813	2220	4051	5777	2723	4625	1865	4359	5540	6573	4590	5288	4018	4479	3932	4246	4631	4042	5486	8758	6883	8287	8287	6599	6661	3013	2440
VARROA_IscW_ISCW020279	97	63	106	47	231	78	99	84	116	73	97	69	153	81	56	127	128	59	66	38	67	106	117	76	108	44	67	124	75	100	87	97	136	200	134	103	106	108	61	56
VARROA_IscW_ISCW020289	64	6	60	54	13	5	9	9	13	82	24	41	4	12	5	4	9	3	44	14	24	64	12	44	36	52	22	9	50	14	31	41	64	11	58	105	17	62	29	4
VARROA_IscW_ISCW020366	436	445	387	232	849	974	607	415	375	394	258	362	895	456	655	370	459	374	327	543	469	533	563	362	422	357	427	428	389	729	1161	640	898	665	504	840	649	543	294	354
VARROA_IscW_ISCW020433	149	1362	57	26	263	15545	53	71	246	28	15	76	240	3254	9643	110	55	762	34	7161	38	314	279	22	456	383	22	216	893	2032	17551	657	622	43	36	299	110	98	235	1986
VARROA_IscW_ISCW020490	346	663	303	82	399	422	395	257	163	305	161	201	361	258	264	165	278	456	228	174	348	366	288	270	187	116	286	168	190	895	389	361	514	255	311	663	293	304	111	351
VARROA_IscW_ISCW020538.1.2	73	25	80	36	162	34	87	63	80	67	105	64	102	31	24	102	63	11	66	17	50	81	76	56	77	36	65	116	37	20	48	102	110	151	151	119	123	72	17	9
VARROA_IscW_ISCW020538.2.2	57	17	59	15	105	27	61	50	72	37	72	43	61	34	12	62	45	1	50	8	41	56	50	32	43	26	38	67	29	10	37	60	57	91	121	82	79	57	9	5
VARROA_IscW_ISCW020734	28	19	35	25	83	20	45	47	33	39	38	24	71	27	17	43	29	36	36	23	23	34	39	22	42	31	23	38	23	23	15	24	61	73	44	33	26	64	18	25
VARROA_IscW_ISCW021009	29	140	92	25	37	12	21	25	34	19	21	10	33	17	3	36	31	85	22	10	18	25	34	37	32	10	26	58	10	229	18	14	23	76	74	89	24	15	5	125
VARROA_IscW_ISCW021031	35	17	33	18	27	60	55	31	23	28	36	19	54	35	47	17	40	19	22	40	41	45	30	16	30	19	31	27	30	31	60	50	41	29	43	61	40	31	14	21
VARROA_IscW_ISCW021035	9	37	66	15	13	9	11	21	29	7	40	2	9	8	8	42	18	23	7	7	14	5	16	17	43	10	12	63	3	73	14	9	11	53	154	42	14	11	1	57
VARROA_IscW_ISCW021092	29	29	26	9	34	34	24	23	28	15	17	13	36	34	26	22	26	17	12	21	30	19	35	23	18	26	23	24	17	24	52	16	27	28	23	46	20	15	7	23
VARROA_IscW_ISCW021197	229	557	235	131	292	6080	156	201	191	148	169	214	362	1679	5496	158	152	405	191	3450	131	432	388	155	509	327	161	194	440	1446	7490	681	677	284	283	445	352	250	231	1940
VARROA_IscW_ISCW021216	232	204	307	151	424	203	258	194	363	186	271	183	380	172	123	288	253	165	202	98	195	258	243	188	274	177	162	298	216	398	246	249	327	476	447	379	232	233	123	170
VARROA_IscW_ISCW021718	125	45	135	85	278	92	125	99	129	94	107	103	135	141	78	177	93	45	103	85	97	158	98	121	122	65	96	141	84	90	146	114	275	364	165	181	161	128	61	58
VARROA_IscW_ISCW021900	5987	3302	7320	3552	6806	4906	6088	4749	3446	4591	4663	4290	7845	4277	3543	3750	5122	3278	4131	2566	5181	6191	5144	4871	5153	3772	4741	3922	3602	6486	5738	6483	9021	6152	8171	10887	5998	5909	2089	2755
VARROA_IscW_ISCW021962	14	21	17	5	98	12	22	11	17	14	11	6	20	12	12	39	20	17	15	11	8	10	9	10	23	6	12	32	7	31	8	12	14	67	25	29	22	6	2	17
VARROA_IscW_ISCW022026	3003	1968	3745	1450	4221	2593	2864	2582	2570	2342	2817	1686	4000	1951	1924	2640	2751	1692	2162	1272	2582	2627	2713	2221	2690	1406	2382	3102	1694	3098	3228	2738	4012	4508	4521	4327	2814	2403	965	1600
VARROA_IscW_ISCW022265	1714	1358	2040	1079	3336	2105	2246	1421	1619	1239	1302	1642	2879	1393	1260	1299	1621	1286	1316	1123	1295	2272	1877	1446	1550	1517	1443	1490	1336	2508	2829	2370	3502	2527	2587	3402	2148	2321	1002	1125
VARROA_IscW_ISCW022609	0	253	0	0	0	0	0	0	0	0	0	0	0	0	0	0	0	159	0	0	1	1	45	0	0	0	2	1	2	425	0	0	2	0	0	0	1	1	0	282
VARROA_IscW_ISCW022629.1.3	204	14	405	126	354	44	343	198	203	167	213	104	272	192	63	197	162	23	167	48	152	204	165	163	249	136	157	246	143	35	85	290	363	356	387	275	275	233	135	18
VARROA_IscW_ISCW022629.2.3	43	10	101	32	100	14	77	51	59	58	64	30	90	51	18	40	36	11	49	16	43	60	44	41	74	33	40	74	38	6	24	74	97	79	120	91	65	66	33	3
VARROA_IscW_ISCW022629.3.3	33	7	113	30	118	4	82	56	84	36	68	18	93	53	9	63	57	9	34	11	55	63	54	29	104	25	45	94	41	9	25	67	99	107	174	81	80	47	22	11
VARROA_IscW_ISCW022662	10	31	45	26	27	8	15	17	23	8	24	1	19	10	3	20	21	11	10	8	12	20	14	7	36	13	20	59	3	35	22	28	25	66	80	36	23	9	5	19
VARROA_IscW_ISCW022679	48	22	133	58	115	27	49	52	92	37	81	26	103	47	30	73	67	21	33	12	39	70	56	48	94	41	56	94	25	33	63	90	105	149	147	128	97	44	28	24
VARROA_IscW_ISCW022727	0	550	4	0	0	0	1	1	5	2	0	2	10	1	0	3	0	365	4	1	0	1	104	0	2	0	8	0	0	916	3	2	10	2	2	3	5	1	1	584
VARROA_IscW_ISCW022914	54	16	91	40	99	15	61	57	89	49	78	35	113	30	21	73	59	8	43	2	67	64	53	34	70	34	47	86	25	14	16	82	60	164	128	121	79	38	20	6
VARROA_IscW_ISCW022983	4381	2662	4720	2563	6556	4191	4677	3355	3421	3471	3498	3504	6801	3307	3435	3204	3488	2800	3462	2382	3218	5062	4168	3290	4096	3291	3108	3229	3450	4660	6100	5183	6647	5742	5576	6945	4297	5197	2380	2239
VARROA_IscW_ISCW023064	161	69	263	196	166	147	146	123	127	219	215	171	203	133	85	109	133	88	202	132	193	280	191	151	213	225	180	159	180	202	359	272	304	189	465	440	235	178	76	102
VARROA_IscW_ISCW023069	25	25	54	21	33	17	49	39	21	15	40	18	65	21	13	25	28	25	21	13	25	34	16	12	32	8	20	42	16	40	22	34	58	56	66	69	32	39	10	21
VARROA_IscW_ISCW023088.1.2	9	889	64	29	31	5	28	20	51	15	40	8	26	13	23	47	28	464	21	3	25	39	96	14	43	17	22	85	13	1113	21	28	39	111	145	78	23	12	3	648
VARROA_IscW_ISCW023088.2.2	6	165	28	14	11	8	4	18	21	8	13	7	14	10	7	22	15	116	3	5	13	13	23	4	6	3	19	42	2	246	18	16	19	57	47	18	17	5	0	140
VARROA_IscW_ISCW023145.1.2	8	1	29	19	15	12	20	10	13	8	13	12	13	16	12	7	11	7	5	3	14	22	10	19	18	19	10	27	6	32	30	38	47	16	32	26	14	11	5	8
VARROA_IscW_ISCW023145.2.2	23	8	38	13	15	17	13	11	10	21	8	5	16	19	10	12	16	9	12	7	18	17	19	14	10	11	17	25	18	21	34	22	35	29	34	20	14	7	3	6
VARROA_IscW_ISCW023379	18	10	47	23	34	19	18	20	19	28	13	15	41	19	15	15	16	12	12	5	17	32	11	15	15	22	13	18	14	18	7	30	35	41	26	36	11	38	9	3
VARROA_IscW_ISCW023443	4786	10260	4703	2253	6077	7299	6904	3796	3215	4592	3025	6042	7529	4266	4629	3267	4068	12115	4221	4035	5268	8535	6661	5394	3999	4156	4517	3081	4513	23767	8860	6661	8441	4399	4950	9882	5094	7175	2946	9325
VARROA_IscW_ISCW023498.1.2	43	21	42	23	21	29	26	12	22	21	9	7	22	26	24	19	12	18	16	15	26	29	35	18	29	21	36	34	11	63	35	16	61	22	48	75	18	18	8	25
VARROA_IscW_ISCW023498.2.2	28	36	54	36	34	15	28	12	17	16	19	11	14	35	30	23	14	18	9	23	23	42	27	12	29	22	27	62	7	84	91	39	30	41	80	121	30	12	16	32
VARROA_IscW_ISCW023594	215	448	547	165	218	342	201	192	162	106	203	79	149	226	265	148	122	284	114	189	137	341	230	177	241	104	197	434	93	894	554	202	365	467	668	689	164	111	46	477
VARROA_IscW_ISCW023714.1.3	31	16	45	24	18	18	44	12	13	30	23	26	40	39	17	16	28	7	35	17	33	36	27	19	22	35	14	26	29	24	54	36	34	31	35	68	18	36	29	12
VARROA_IscW_ISCW023714.2.3	90	45	121	57	69	47	71	42	31	74	73	64	146	50	46	30	71	25	80	31	67	87	76	56	52	93	46	46	57	40	139	112	90	38	102	201	59	119	43	19
VARROA_IscW_ISCW023714.3.3	45	16	70	36	41	31	54	18	19	42	26	19	43	28	37	15	29	17	35	19	34	38	22	24	44	27	22	32	38	19	69	44	62	28	54	98	29	51	16	14
VARROA_IscW_ISCW023765.1.2	22	14	30	17	47	19	26	25	23	22	32	17	46	25	10	32	33	13	20	14	22	18	17	10	24	12	20	23	14	29	27	37	56	57	42	37	27	37	20	14
VARROA_IscW_ISCW023765.2.2	34	14	61	30	67	23	34	43	38	25	27	24	54	32	23	30	41	9	18	9	20	29	44	27	42	19	19	29	19	22	41	35	60	65	51	53	23	36	17	19
VARROA_IscW_ISCW023788	138	282	170	91	272	191	179	167	185	122	138	122	232	124	120	144	126	193	103	110	117	165	189	135	150	59	104	169	106	439	299	146	244	291	211	164	183	243	57	205
VARROA_IscW_ISCW023865	15	10	35	19	46	6	13	19	23	15	25	5	29	10	8	29	20	5	24	1	11	9	12	21	19	3	12	28	9	22	18	14	33	56	43	31	31	16	1	3
VARROA_IscW_ISCW023873	37	42	98	22	56	45	44	34	55	40	28	20	42	35	35	51	35	30	15	31	40	49	31	20	50	27	43	41	20	73	63	51	88	64	67	78	60	36	23	25
VARROA_IscW_ISCW023875	20	21	28	31	16	12	5	14	6	21	5	4	13	22	6	7	13	16	10	13	13	20	8	13	16	12	8	25	2	89	33	24	11	26	44	26	31	1	2	17
VARROA_IscW_ISCW023888	499	368	967	328	1087	606	654	551	718	433	628	422	878	374	401	696	568	376	358	318	459	597	599	369	847	408	428	644	407	610	685	616	734	1227	1123	818	590	600	291	296
VARROA_IscW_ISCW023892	908	573	1268	495	1495	918	887	810	996	662	968	605	1476	641	689	960	916	650	697	456	679	1004	939	588	1070	565	685	942	625	968	1295	906	1174	1638	1876	1292	997	981	379	460
VARROA_IscW_ISCW024032	2291	1597	3970	1764	4503	2334	2726	2178	2844	1971	2889	1925	3989	1785	1696	2614	2262	1572	1922	1265	1956	2614	2354	1721	3189	1815	1843	2760	1896	2304	3224	2972	3534	4501	4879	3819	2677	2828	1214	1150
VARROA_IscW_ISCW024385.1.6	54	38	27	10	101	340	32	50	28	69	28	59	111	26	25	46	32	20	59	51	37	101	48	60	22	109	33	23	33	55	27	265	198	158	53	106	85	23	30	36
VARROA_IscW_ISCW024385.2.6	72	53	45	19	119	459	151	41	49	70	29	61	127	51	35	36	46	31	64	72	43	137	33	83	24	139	40	25	24	73	51	731	201	493	87	90	93	34	29	32
VARROA_IscW_ISCW024385.3.6	69	48	36	21	80	5314	31	35	31	33	38	80	71	18	52	27	53	12	43	61	19	96	24	85	17	161	28	35	16	55	146	166	206	219	56	76	50	29	16	33
VARROA_IscW_ISCW024385.4.6	61	44	36	17	84	325	18	29	19	31	19	28	76	21	21	16	27	29	47	46	15	42	28	40	19	44	28	23	23	49	36	74	157	1475	48	82	59	27	18	16
VARROA_IscW_ISCW024385.5.6	147	111	87	38	260	520	76	89	49	108	64	112	209	46	77	253	75	62	131	103	65	130	72	168	48	144	84	50	56	106	111	231	466	378	109	242	190	64	61	51
VARROA_IscW_ISCW024385.6.6	161	67	48	30	149	1860	39	116	46	95	34	231	109	60	343	74	76	35	74	87	41	279	63	93	42	899	35	36	82	120	1149	414	463	611	77	143	138	31	51	62
VARROA_IscW_ISCW024407	143	26	111	77	286	576	151	121	118	114	108	125	260	93	309	108	112	42	124	286	142	118	238	138	109	71	140	106	107	49	721	161	208	158	125	208	233	144	53	51
VARROA_IscW_ISCW024837	823	818	1030	481	1619	488	725	750	1018	610	966	654	1419	486	363	995	859	570	610	232	612	787	937	630	911	444	596	928	553	1116	529	803	981	1703	1418	969	806	905	330	626
VARROA_Itpr1.1.13	4511	3070	4133	2128	4390	4375	4058	3327	2381	3467	2585	3086	3957	2857	2876	2434	2743	2466	3114	2144	3576	4407	3765	3945	2784	2222	3318	2773	2603	5458	5028	4328	7037	3752	4391	7947	3852	4330	1649	2379
VARROA_Itpr1.10.13	17	9	34	25	3	5	19	11	5	14	8	12	7	13	9	7	8	2	1	6	9	22	8	11	21	20	19	31	6	20	39	28	34	30	38	51	16	6	4	7
VARROA_Itpr1.11.13	21	13	39	18	3	10	13	17	10	18	6	5	7	18	16	11	7	2	8	6	31	21	9	6	24	19	15	18	5	33	47	32	42	34	62	66	14	6	8	10
VARROA_Itpr1.12.13	29	11	82	20	2	15	15	8	12	19	7	5	15	29	6	3	3	0	0	14	17	40	5	8	28	9	16	32	1	23	44	36	69	40	81	111	16	0	1	10
VARROA_Itpr1.13.13	35	31	65	24	15	22	23	21	20	28	20	22	21	28	17	9	14	5	12	17	20	41	9	27	11	28	20	25	14	22	41	27	57	31	47	73	31	13	4	23
VARROA_Itpr1.2.13	310	166	533	258	142	239	297	153	127	224	163	132	223	235	171	129	132	77	145	153	233	349	135	240	234	143	224	302	103	330	437	342	618	333	626	750	234	185	69	152
VARROA_Itpr1.3.13	412	276	731	406	274	312	400	299	181	397	219	235	272	401	301	188	224	139	230	160	377	574	212	414	373	275	313	426	195	511	595	535	807	484	834	1084	374	312	115	193
VARROA_Itpr1.4.13	43	18	123	77	5	22	42	29	41	34	20	23	24	40	17	13	18	3	17	18	44	55	16	54	39	37	52	68	16	66	75	70	118	64	136	191	49	19	10	19
VARROA_Itpr1.5.13	24	9	48	34	6	9	25	13	9	29	15	17	7	29	15	10	17	2	5	13	24	32	6	17	26	33	14	34	2	30	38	47	39	58	64	56	25	8	6	15
VARROA_Itpr1.6.13	102	29	133	70	44	69	83	55	39	73	46	41	69	82	59	32	46	23	61	38	59	127	46	61	71	65	67	73	44	109	110	126	177	101	128	187	63	69	37	47
VARROA_Itpr1.7.13	22	15	50	36	10	17	13	4	12	15	11	3	13	14	9	12	13	7	5	14	21	26	7	10	18	17	11	25	7	36	22	24	31	29	54	47	15	18	3	7
VARROA_Itpr1.8.13	70	44	78	61	64	68	77	41	19	51	29	45	59	55	40	30	39	26	57	26	47	75	56	61	51	29	43	49	37	71	74	68	112	77	75	132	43	71	13	35
VARROA_Itpr1.9.13	19	13	57	31	3	8	20	11	10	13	12	2	12	25	4	6	10	9	3	8	20	27	6	24	19	15	17	25	10	35	25	27	51	33	45	68	11	10	1	15
VARROA_Itsn2.1.13	171	228	267	96	451	159	157	210	346	179	308	146	413	121	123	274	221	140	151	84	144	163	232	121	263	124	159	330	138	222	213	195	224	537	416	197	231	188	84	116
VARROA_Itsn2.10.13	30	29	110	38	27	22	29	30	45	13	42	14	24	43	40	43	29	12	2	12	38	87	28	22	59	29	30	121	17	52	67	36	86	128	146	174	49	10	4	32
VARROA_Itsn2.11.13	46	48	146	46	18	42	53	43	71	34	33	14	33	60	60	44	40	33	8	22	68	130	22	35	55	47	62	133	18	89	112	78	94	132	216	220	91	14	12	41
VARROA_Itsn2.12.13	71	107	156	41	186	84	85	97	176	63	166	60	162	66	55	197	102	68	74	41	77	112	109	69	159	49	62	202	55	106	125	101	129	313	241	111	133	86	34	69
VARROA_Itsn2.13.13	15	21	84	34	19	12	40	30	25	26	25	9	13	49	24	38	19	7	8	9	25	58	23	14	50	24	31	95	5	39	53	36	65	64	114	91	45	16	10	34
VARROA_Itsn2.2.13	61	80	78	55	195	61	77	95	120	59	104	63	149	55	50	120	98	70	74	24	51	69	102	80	85	55	72	123	73	94	90	96	110	180	154	85	76	106	27	41
VARROA_Itsn2.3.13	85	102	261	109	122	100	95	98	119	58	98	38	103	110	66	103	80	51	36	66	115	150	67	61	148	67	93	256	32	184	150	106	168	275	339	290	153	47	23	75
VARROA_Itsn2.4.13	34	40	57	28	107	32	49	47	100	42	65	29	95	22	29	65	57	33	38	15	38	34	68	31	66	16	37	45	34	56	51	49	69	131	73	46	59	36	23	35
VARROA_Itsn2.5.13	74	98	298	135	80	96	106	72	135	42	77	42	76	108	57	104	71	25	27	68	107	184	46	46	183	90	140	266	14	196	205	107	244	306	525	367	131	34	11	99
VARROA_Itsn2.6.13	256	334	835	314	224	268	346	314	336	165	311	84	229	318	252	344	217	99	89	133	339	499	162	218	412	267	354	767	40	482	539	349	589	775	1077	1007	447	83	45	314
VARROA_Itsn2.7.13	38	55	82	26	103	43	49	47	102	33	91	21	99	29	23	114	54	38	42	24	49	49	54	29	97	23	37	118	29	74	59	49	91	136	146	42	60	36	22	44
VARROA_Itsn2.8.13	243	283	744	266	273	297	318	227	352	178	279	67	260	284	248	302	204	94	90	154	288	458	142	213	370	210	321	675	55	496	508	333	539	689	985	849	380	115	52	274
VARROA_Itsn2.9.13	20	19	62	27	12	23	18	13	27	8	18	3	13	39	19	27	12	3	3	12	22	18	13	8	15	7	19	50	8	28	33	31	47	53	86	61	25	8	1	23
VARROA_KARG.1.2	0	6	0	1	8	69	4	0	6	14	2	0	37	0	0	9	30	8	7	0	4	0	1	2	1	0	1	0	2	20	13	21	86	21	39	30	22	0	0	0
VARROA_KARG.2.2	0	1	0	1	1	35	0	1	6	11	1	0	47	1	0	3	21	9	0	1	0	0	1	0	0	0	0	0	0	22	10	12	86	25	20	17	30	0	0	0
VARROA_KAT2B	16	32	29	16	29	16	19	29	40	22	31	19	39	11	7	46	30	18	11	14	14	21	18	29	22	20	26	37	16	38	19	11	20	33	41	25	33	23	7	26
VARROA_KLH20	66	21	74	38	42	39	56	38	47	26	51	29	31	39	34	43	39	2	18	21	42	59	28	49	30	36	39	87	9	72	64	48	71	99	99	118	57	32	11	21
VARROA_KS6A5	34	106	75	19	69	28	29	36	73	42	45	29	67	19	31	48	32	54	16	16	24	36	36	16	42	24	36	88	10	168	34	36	89	97	163	112	57	35	13	77
VARROA_KTNA1	3220	2239	3265	1925	5335	3200	3459	2874	3053	3091	2826	2602	5637	2290	2284	3085	3108	1967	2526	1485	2751	3584	3396	2884	2881	2129	2919	3155	2218	3470	3515	3456	5265	5218	4916	5867	4282	2998	1372	1807
VARROA_KVgp1.1.2	237	67	20	1217	105	84	30	624	84209	15	7	656	393	1	1	1751	95	12	54	2077	2852	517	109	36	4184	2879	1491	2033	2	2	0	67	1	2	5	1	0	162	313299	1381
VARROA_KVgp1.2.2	14796	119	7953	118283	135	241	93	54740	48029	87	247	56493	1700	48	31	612	41	69	2814	202974	303962	23350	7640	2956	184673	344275	196426	139086	20	22	25	64	26	18	24	30	9	193	185735	143289
VARROA_Kdm1a.1.6	33	21	114	32	68	22	61	52	92	27	74	15	57	53	18	115	60	12	35	12	46	60	22	39	81	44	37	127	14	33	36	46	49	184	146	70	52	26	6	22
VARROA_Kdm1a.2.6	68	49	129	50	203	37	73	63	115	60	115	34	149	65	44	157	107	42	58	17	62	72	64	51	96	41	49	143	61	49	66	83	133	216	148	71	104	67	35	36
VARROA_Kdm1a.3.6	106	78	343	138	293	127	191	147	352	87	307	64	212	144	67	348	251	61	94	50	102	131	139	101	262	112	145	418	59	146	137	130	195	586	580	264	208	84	48	70
VARROA_Kdm1a.4.6	39	16	142	31	104	32	45	48	71	43	81	30	87	43	19	93	61	14	11	20	33	64	31	31	65	32	38	146	15	45	32	43	89	199	195	92	64	30	8	21
VARROA_Kdm1a.5.6	49	15	78	37	130	41	55	66	142	40	97	40	110	37	24	86	82	11	50	20	31	54	49	52	89	23	53	100	42	42	46	51	84	147	115	64	75	51	10	24
VARROA_Kdm1a.6.6	47	36	104	37	153	43	50	46	81	30	73	28	103	35	27	95	68	26	37	19	44	67	61	42	93	27	38	117	37	53	38	66	87	167	139	65	58	51	11	26
VARROA_Kif11.1.4	108	92	177	105	288	73	148	141	407	97	380	35	176	111	46	419	194	57	66	39	93	129	174	68	296	52	107	612	46	313	67	122	184	725	550	207	275	70	26	150
VARROA_Kif11.2.4	8	18	23	10	25	1	19	14	42	2	34	3	17	11	2	52	24	9	4	2	10	11	22	8	16	5	5	62	8	18	9	11	9	61	50	29	17	7	2	24
VARROA_Kif11.3.4	44	64	87	40	121	21	48	71	135	36	150	22	78	36	7	143	76	21	29	16	35	47	87	39	68	41	44	234	29	144	29	47	55	241	231	88	128	32	12	74
VARROA_Kif11.4.4	8	28	22	12	24	9	11	17	54	15	54	4	26	14	3	58	28	10	6	4	13	10	14	14	32	6	8	67	3	39	9	13	13	85	52	24	36	9	3	22
VARROA_Kif21b	646	8420	739	405	1153	351	639	572	820	632	650	502	926	513	438	918	676	4962	534	248	537	674	1446	573	604	361	506	980	471	11714	737	749	925	1304	1131	1224	767	734	299	6644
VARROA_L484_002552	33	36	33	48	47	1139	40	36	26	152	31	50	91	81	48	25	44	17	44	425	42	58	22	41	19	6925	40	20	11	23	32	37	231	42	46	186	33	16	30	19
VARROA_L484_018823	106	68	77	26	101	13686	63	59	35	39	36	69	139	32	47	22	79	43	111	108	65	82	37	217	30	106	32	37	35	104	116	134	227	312	85	108	111	44	25	27
VARROA_LAMC1	77	38	64	56	93	112	94	59	75	60	57	59	96	114	163	157	98	82	42	63	99	109	92	60	136	79	100	179	56	112	151	150	216	324	267	292	162	45	21	54
VARROA_LASP1	2099	1106	2109	1576	1584	819	1671	1008	743	1864	984	1866	2141	1080	648	658	1163	1261	1888	663	1466	2219	1529	2078	1175	1747	1304	711	1394	1447	1142	2028	2652	888	1486	3318	1365	2592	861	964
VARROA_LHX9	20	0	52	16	45	6	31	30	39	21	48	12	41	16	5	43	31	1	10	11	16	20	3	14	30	18	16	82	10	3	7	14	31	78	91	57	29	19	5	4
VARROA_LIG	80	307	356	61	127	58	90	132	230	36	174	13	81	126	80	214	133	171	25	28	89	101	81	43	212	52	99	464	28	589	110	125	221	546	721	295	150	30	13	284
VARROA_LIPT1	23	16	45	17	48	26	35	23	23	22	25	22	36	22	18	29	22	19	26	22	26	57	32	32	49	16	23	25	17	33	19	31	55	21	61	53	18	26	16	11
VARROA_LOC100114143	22	384	28	15	43	11	18	23	46	23	35	6	52	13	6	52	43	295	15	4	21	26	89	12	33	9	18	59	13	573	15	15	21	67	78	22	23	14	4	351
VARROA_LOC100116244	4	7	0	0	9	117	5	4	5	1	1	0	60	4	0	10	17	7	4	0	0	0	17	0	0	0	7	0	2	19	11	9	133	13	11	11	229	0	0	1
VARROA_LOC100116294	30	34	81	22	57	43	33	32	58	24	54	18	48	23	12	34	43	21	20	11	28	42	23	25	34	13	36	64	14	43	38	39	77	67	59	51	42	26	15	28
VARROA_LOC100119993	3	4	3	0	6	6	0	2	4	5	1	1	6	0	1	2	8	1	0	5	0	0	4	0	0	1	1	0	0	8	7	2	60	23	27	14	13	0	0	0
VARROA_LOC100120375	0	81	0	0	0	4	1	0	0	0	0	0	0	0	0	0	0	32	0	0	0	0	28	0	0	1	0	0	3	272	3	3	8	1	0	0	0	0	0	181
VARROA_LOC100121458	30	17	83	25	70	22	41	43	57	18	62	17	41	42	28	54	48	8	17	17	44	38	23	25	41	25	28	93	29	11	42	55	97	120	135	64	36	17	6	6
VARROA_LOC100121727	66	52	87	46	60	48	69	39	33	58	38	50	90	44	55	27	32	52	48	32	53	54	43	56	54	43	38	54	51	50	91	54	99	68	70	106	30	71	40	41
VARROA_LOC100122437	34	20	37	19	36	14	23	21	29	22	12	21	35	17	19	16	16	14	6	12	20	22	18	13	14	26	19	20	13	23	19	33	29	41	46	44	20	19	6	21
VARROA_LOC100123794	301	265	539	241	442	235	345	241	313	260	391	212	495	176	157	299	351	194	223	126	343	290	308	199	395	216	306	316	247	369	326	323	382	571	701	464	406	332	140	203
VARROA_LOC100136455	17	9	13	26	23	3	31	29	20	22	12	12	30	14	11	19	38	10	14	8	29	8	35	21	15	13	29	13	18	16	15	28	43	19	43	58	43	14	11	15
VARROA_LOC100141771.1.2	6	4	47	8	47	2	18	16	50	6	37	4	63	5	1	45	30	1	2	1	9	5	18	7	41	2	11	63	5	4	4	21	13	84	112	20	20	9	1	2
VARROA_LOC100141771.2.2	6	9	35	11	32	0	14	19	30	5	31	7	43	10	2	32	27	7	5	1	12	2	25	4	50	5	10	43	5	10	6	7	14	75	58	23	19	5	3	2
VARROA_LOC100142242.1.2	18	14	11	12	27	11	23	6	24	13	7	11	28	15	7	19	15	8	9	3	13	6	18	6	17	7	11	30	4	13	12	17	49	39	20	27	14	8	2	7
VARROA_LOC100142242.2.2	13	8	9	9	24	13	18	15	22	6	8	10	16	8	8	14	14	1	8	8	10	17	14	10	10	8	9	20	8	11	12	15	17	40	31	19	13	13	3	1
VARROA_LOC100159521	343	265	391	236	586	300	351	275	336	313	318	250	451	247	206	316	327	241	241	110	255	264	368	236	344	255	268	324	240	364	311	321	466	554	498	516	351	333	130	171
VARROA_LOC100160065	379	606	310	206	1157	7190	354	660	558	215	275	312	801	2204	5681	842	472	431	249	3279	334	521	617	287	548	393	345	786	720	933	8086	789	896	814	390	661	685	318	247	1100
VARROA_LOC100160461	51	54	112	35	75	55	61	61	135	31	133	26	40	40	47	86	65	24	29	24	64	75	30	36	88	32	58	181	24	107	59	52	92	201	179	143	79	28	8	42
VARROA_LOC100163657	25	19	47	21	72	48	29	37	46	17	39	20	26	23	11	17	40	16	10	9	28	31	22	8	32	11	27	68	13	35	61	22	40	63	52	44	33	32	17	14
VARROA_LOC100176779	26	128	43	15	15	10	32	9	11	14	19	11	20	13	5	4	26	94	7	21	24	41	29	15	24	17	22	21	10	219	25	34	37	31	31	31	16	13	6	134
VARROA_LOC100177967	31	26	29	13	47	35	36	24	21	20	22	13	39	16	9	27	24	8	27	11	20	19	18	29	23	5	10	26	18	22	21	17	31	33	38	45	31	18	8	17
VARROA_LOC100179032	136	56	210	116	192	106	154	130	139	88	151	73	209	123	87	151	174	59	84	51	153	156	138	117	178	98	153	200	74	112	162	166	200	277	258	242	176	125	54	35
VARROA_LOC100181915	89	60	183	72	163	44	89	87	213	84	187	46	166	73	37	179	111	25	51	37	89	108	70	75	135	64	84	259	49	56	93	129	186	255	304	206	147	62	31	35
VARROA_LOC100185108	48	48	64	34	92	59	70	50	50	60	52	50	102	35	45	55	51	28	53	30	55	71	75	52	57	52	57	62	36	50	55	79	106	94	78	104	60	56	28	17
VARROA_LOC100185829	41	10	102	24	44	22	24	21	57	28	40	13	51	36	34	55	43	9	7	11	23	50	22	26	50	26	28	76	7	40	48	23	77	92	124	77	61	17	6	7
VARROA_LOC100366474	1	111	1	0	1	2	1	1	0	1	1	0	1	4	2	0	0	64	1	5	0	0	14	0	0	0	2	0	1	174	4	2	5	1	1	13	3	1	2	79
VARROA_LOC100367923	71	61	100	60	129	76	101	76	73	65	91	51	137	49	55	44	81	51	65	53	88	93	107	45	84	50	88	86	59	90	86	86	114	132	170	128	94	77	27	74
VARROA_LOC100369846	79	189	165	65	142	42	102	77	123	74	115	53	99	37	47	132	83	115	39	27	56	83	97	32	111	49	70	151	28	345	58	92	113	249	299	145	89	54	26	156
VARROA_LOC100369910	22	26	54	14	52	19	15	17	34	21	45	8	19	28	18	42	17	9	13	4	25	18	21	21	27	13	17	32	7	26	34	20	22	67	44	48	15	12	5	22
VARROA_LOC100370203	14	5	22	15	25	18	22	17	16	10	16	8	18	17	7	23	27	6	9	3	27	28	15	17	24	7	16	37	3	21	18	29	33	47	51	26	21	12	4	8
VARROA_LOC100370451	18	214	31	11	22	38	31	23	19	21	14	21	58	18	18	25	22	154	15	10	35	34	37	17	28	9	26	15	22	326	42	36	46	27	14	27	28	15	9	239
VARROA_LOC100371483	124	58	371	137	31	79	135	122	118	60	66	22	64	149	88	113	119	2	18	57	104	247	44	89	165	81	102	248	16	108	206	153	265	336	413	416	169	13	13	66
VARROA_LOC100374896	530	392	940	349	837	422	526	490	585	450	572	433	742	330	277	616	456	377	402	190	431	583	545	436	830	357	421	611	456	640	515	564	619	1188	1306	927	726	625	263	299
VARROA_LOC100376485	321	111	807	278	1065	184	433	511	1517	336	1352	162	538	289	176	1342	708	65	245	110	267	348	354	230	824	214	268	1798	214	158	308	484	449	1885	1786	601	660	278	149	102
VARROA_LOC100377973	6166	3092	10737	4323	12049	5314	7104	5103	6625	5070	5657	4637	10658	4556	4041	5956	5761	2853	4992	2967	4757	6658	6132	4848	7269	4952	4394	5879	4890	4582	7525	7619	9445	12430	11349	9271	6360	7292	2988	2423
VARROA_LOC100569042.1.2	77	39	82	40	97	46	63	42	48	44	56	47	97	37	43	54	60	37	39	33	33	53	50	42	61	53	50	59	47	55	52	59	90	99	70	74	64	68	28	27
VARROA_LOC100569042.2.2	26	12	24	14	13	16	34	14	18	19	26	18	46	13	8	24	13	10	14	14	10	12	10	20	6	14	21	22	11	14	21	17	22	34	13	46	14	19	12	7
VARROA_LOC100573947	16	1	25	21	46	2	25	11	34	18	37	12	22	18	10	20	29	6	12	8	13	10	21	22	17	15	22	23	13	11	18	18	20	50	45	38	28	11	6	1
VARROA_LOC100576488	0	10	0	0	14	5	4	4	6	0	0	0	62	0	0	0	7	1	0	0	0	0	6	3	0	0	4	0	0	27	9	23	132	21	0	0	127	0	0	2
VARROA_LOC100577043	0	37	0	0	66	104	19	10	38	0	10	4	120	6	9	25	56	11	8	18	0	0	75	0	2	0	33	0	1	93	64	49	771	385	11	2	793	0	0	4
VARROA_LOC100577163.1.2	0	31	1	0	25	65	20	8	17	14	48	1	140	15	11	28	40	27	4	17	5	1	34	0	3	4	29	1	2	67	41	37	189	454	37	278	161	0	0	1
VARROA_LOC100577163.2.2	1	51	4	3	77	148	46	19	37	21	65	1	350	34	55	70	107	56	14	27	0	0	146	3	9	7	74	4	4	180	102	98	531	958	86	426	348	0	0	3
VARROA_LOC100578085	0	2	0	0	28	8	3	6	8	0	0	0	39	0	0	2	24	2	0	2	0	0	8	0	0	0	10	7	0	52	20	17	114	40	4	0	99	0	0	0
VARROA_LOC100578137	0	60	0	0	14	26	7	39	3	0	0	0	29	0	0	2	5	0	0	5	1	0	72	1	0	0	11	1	0	30	16	35	185	44	0	0	99	0	0	4
VARROA_LOC100578193	0	6	0	0	13	4	1	5	5	0	0	0	33	0	3	4	16	5	0	1	0	0	14	0	0	0	8	2	0	28	15	30	135	20	0	0	92	0	0	0
VARROA_LOC100578345.1.3	0	2	0	0	7	1	0	1	0	0	0	0	7	27	29	248	3	76	1	0	0	0	0	1	0	0	2	0	0	0	1	0	2	0	0	0	0	0	0	0
VARROA_LOC100578345.2.3	0	0	0	0	3	0	0	3	1	0	0	0	4	19	17	102	0	26	0	0	0	0	0	1	0	0	2	0	0	0	0	0	0	0	0	0	17	0	0	0
VARROA_LOC100578345.3.3	0	0	0	0	0	0	0	0	0	0	0	0	5	12	23	145	2	14	0	0	0	0	0	0	0	0	0	0	0	0	0	0	0	0	0	0	1	0	0	0
VARROA_LOC100578770	0	11	0	0	58	4	0	4	12	0	0	0	0	2	8	51	8	9	0	0	0	0	5	0	0	0	1	0	0	12	2	4	37	2	18	0	56	0	0	0
VARROA_LOC100634517	124	90	354	117	97	90	147	123	170	79	149	50	116	120	106	203	110	62	53	44	109	181	85	97	186	93	115	264	27	104	167	138	244	418	473	382	200	54	27	76
VARROA_LOC100634724	1996	1868	3904	1511	4650	3293	2338	1711	2326	1536	2281	1416	4133	2051	2704	2312	2052	1751	1598	2011	1614	1869	2197	1524	2742	1396	1646	2198	1517	2570	3837	2269	3061	4115	3584	2434	1896	2332	903	1468
VARROA_LOC100644298	443	339	554	316	1004	420	452	486	609	412	621	458	942	359	239	646	570	353	393	205	392	515	551	358	532	384	362	666	418	558	493	555	734	1053	868	777	490	558	250	283
VARROA_LOC100646005.1.3	2	22	4	0	32	86	11	14	18	46	21	2	145	16	15	31	64	30	10	10	1	7	33	5	7	2	23	1	2	123	53	83	306	192	187	260	411	1	0	2
VARROA_LOC100646005.2.3	0	21	9	2	20	71	6	7	10	35	11	3	173	3	12	21	40	15	6	5	1	0	64	0	3	12	17	2	1	96	62	50	230	183	97	148	268	1	0	3
VARROA_LOC100646005.3.3	5	76	15	10	268	612	67	53	115	158	102	11	747	38	65	153	314	81	25	55	22	12	282	5	11	26	161	20	11	652	292	357	2613	958	1098	2430	3023	12	2	14
VARROA_LOC100647255	0	5	1	1	25	29	1	5	7	20	4	3	47	3	9	16	20	11	2	1	0	0	17	0	3	4	6	1	0	26	16	23	149	94	55	83	140	0	0	0
VARROA_LOC100647296	0	13	3	5	17	26	1	3	9	10	14	1	20	3	0	13	10	0	4	5	4	0	10	0	0	5	3	1	0	51	29	21	184	81	113	292	294	0	0	0
VARROA_LOC100648221	6	28	16	12	70	84	13	5	11	10	7	10	166	7	13	31	83	5	10	21	3	5	43	3	0	10	25	1	4	84	76	65	412	252	142	229	404	2	0	11
VARROA_LOC100648547	1	68	0	0	0	0	1	0	1	0	0	0	4	0	0	0	0	22	0	0	1	0	7	0	1	0	0	0	0	141	2	1	1	0	0	0	3	0	0	68
VARROA_LOC100650967	2	74	4	11	172	198	38	38	61	110	42	1	469	20	24	61	141	44	14	40	14	0	103	9	11	42	85	10	8	319	172	145	935	676	381	1221	1886	1	0	4
VARROA_LOC100651059	0	6	0	0	83	5	5	0	12	0	0	0	30	22	30	128	11	25	1	0	0	0	3	0	0	0	11	0	0	7	8	1	39	4	1	0	90	0	0	0
VARROA_LOC100651232	3	26	9	6	12	89	11	5	4	41	10	9	94	29	11	11	35	15	4	31	0	4	33	1	2	11	6	2	1	58	62	48	187	144	54	202	132	0	1	1
VARROA_LOC100699206	71	46	78	44	96	46	65	50	67	43	54	43	114	56	35	55	62	41	70	38	56	59	90	42	62	43	38	62	44	65	52	61	90	106	66	106	68	64	28	50
VARROA_LOC100717332	1808	421	1079	978	985	834	1367	739	442	1167	558	1250	1602	967	759	422	741	644	1264	464	1002	1669	983	1458	682	975	710	343	1222	863	1157	1180	1390	585	943	2499	838	2167	791	484
VARROA_LOC100719487	54	27	64	17	100	59	58	62	78	45	42	33	82	49	30	62	62	26	37	31	32	53	59	45	43	18	41	68	42	57	47	64	76	116	96	98	56	41	30	24
VARROA_LOC100740153	3	20	1	0	32	75	12	7	22	20	13	0	170	3	6	28	47	14	8	8	2	2	37	3	0	1	22	6	2	85	34	47	333	144	143	243	395	0	0	0
VARROA_LOC100743247	5	11	5	5	26	39	1	11	7	13	9	3	73	8	3	11	19	4	6	12	2	6	19	3	3	8	12	1	7	47	40	49	156	177	100	90	159	2	0	1
VARROA_LOC100749081	4890	2270	7128	3143	7765	3702	5294	4444	4689	4325	5622	3555	8235	3337	2826	4973	4632	2352	4282	1846	3877	5360	4980	3868	5733	3477	3736	4633	3567	4143	4380	5626	7065	8275	9720	8000	5740	5105	2158	1997
VARROA_LOC100749415	0	0	0	0	3	29	0	1	1	0	0	0	52	0	5	9	11	4	0	0	0	0	0	0	0	0	4	0	0	31	16	23	127	1	26	10	3	0	0	0
VARROA_LOC100863862	2	12	6	4	61	77	14	5	13	31	16	0	221	6	5	39	60	17	8	11	1	8	45	3	3	5	24	5	1	95	75	78	275	217	113	205	252	2	1	0
VARROA_LOC100863986	0	2	0	1	13	21	2	3	12	4	1	0	22	1	1	4	20	4	1	0	0	0	7	1	0	1	3	0	0	37	11	9	76	55	28	43	86	0	0	1
VARROA_LOC100865523	0	0	0	0	4	6	0	0	1	0	2	0	4	0	1	1	5	0	0	1	0	0	4	0	1	0	2	1	0	10	3	2	60	43	22	13	34	0	0	0
VARROA_LOC100865714	3	76	4	5	198	301	32	41	73	64	57	2	468	27	32	107	220	71	23	18	8	6	149	3	10	30	74	6	5	361	229	254	891	669	458	952	1201	6	1	9
VARROA_LOC100867757	0	6	0	0	16	18	9	3	3	9	5	0	19	3	1	2	17	6	6	4	0	0	7	0	0	0	11	2	1	34	14	23	108	162	19	59	113	0	0	0
VARROA_LOC100868871	5	57	1	4	100	213	24	6	39	53	33	15	252	14	16	45	90	22	32	25	8	5	48	5	4	7	26	3	7	215	83	124	811	504	396	543	1156	2	4	11
VARROA_LOC100869206	0	19	0	0	9	624	27	1	4	0	0	0	12	11	8	0	257	16	14	0	0	0	70	3	0	0	8	0	0	36	62	9	244	17	0	0	156	0	0	3
VARROA_LOC100869384	44	19	109	34	32	24	50	35	61	39	43	18	67	52	27	70	27	12	10	19	46	57	23	33	48	28	29	64	10	31	43	46	92	148	100	76	51	21	14	16
VARROA_LOC100869981	0	9	0	12	17	95	9	9	20	48	14	1	107	5	11	9	47	9	8	3	1	3	17	0	6	8	25	4	1	103	55	36	311	187	128	284	272	0	1	2
VARROA_LOC100870016	14	18	9	14	79	166	28	11	584	34	74	9	442	26	41	51	320	29	82	9	3	7	35	3	5	14	50	14	20	96	147	89	691	158	703	106	631	3	6	7
VARROA_LOC100870262	2	10	8	4	19	27	6	10	24	31	16	2	76	11	8	25	50	14	5	8	5	7	17	1	2	3	8	7	7	56	22	28	247	163	101	154	205	1	2	5
VARROA_LOC100871382	14	17	14	4	20	24	16	6	17	12	6	9	22	10	17	9	9	20	2	5	19	12	13	11	14	10	8	11	12	28	22	23	67	17	27	17	44	9	5	4
VARROA_LOC100871420	4	9	1	2	22	38	8	13	8	6	6	0	68	1	5	21	15	18	6	9	0	1	28	1	2	0	16	0	0	32	40	22	162	78	37	40	59	3	0	7
VARROA_LOC100871530	2	17	1	1	10	25	1	2	7	2	4	6	27	1	11	6	7	4	5	0	1	2	5	1	1	0	2	1	1	26	8	10	82	37	12	26	52	0	0	0
VARROA_LOC100871683	0	1	0	0	1	43	4	0	3	19	5	1	21	1	3	3	12	4	2	0	1	0	4	0	0	2	4	0	0	25	8	2	38	101	19	303	40	0	0	0
VARROA_LOC100871786	1	1	0	2	9	12	1	1	1	3	4	0	11	0	2	1	2	2	1	0	0	0	5	0	0	0	2	0	0	6	9	8	53	57	3	31	24	0	0	0
VARROA_LOC100871793	5628	3676	10043	2790	11456	6228	6436	5712	7403	5285	7522	4040	10928	4097	4740	7552	6259	3337	5247	3051	4556	5766	5861	4392	7768	3460	4403	7043	4275	5425	7178	6038	8563	11375	12113	8659	6542	5810	2285	2745
VARROA_LOC100872320	0	1	0	0	50	0	6	1	5	0	0	0	13	25	18	92	6	14	0	0	0	0	3	0	0	0	11	0	0	5	2	10	40	2	2	0	96	0	0	0
VARROA_LOC100875159	887	281	1221	535	1502	487	938	724	1458	703	1352	678	1603	550	331	1383	1049	341	847	239	589	996	870	777	981	605	700	1331	589	566	616	876	1077	2108	1917	1430	1171	943	350	239
VARROA_LOC100877086	0	6	2	2	3	16	0	1	0	6	6	0	30	0	0	1	9	0	1	0	1	1	3	0	0	1	3	0	2	8	14	3	73	61	28	86	65	0	0	0
VARROA_LOC100877375	68668	29596	188966	52985	86586	45253	57457	44069	67732	67561	86021	48596	169996	37516	33007	74143	101903	23298	57679	36947	65842	71564	65699	47063	114719	75889	55563	81766	52418	38339	38800	52512	62096	150793	170858	111322	49314	66451	29627	36722
VARROA_LOC100877843	18	16	43	11	28	8	26	17	17	10	21	4	27	23	14	25	23	4	6	1	18	24	17	26	36	13	11	28	3	21	22	18	28	52	46	42	20	9	1	10
VARROA_LOC100878241	10	40	4	1	175	80	8	23	34	23	20	13	349	8	7	27	159	18	13	27	5	7	81	1	1	12	43	8	6	223	122	153	856	238	168	281	1184	4	1	4
VARROA_LOC100879682	25	25	65	31	85	42	51	46	65	23	67	31	86	50	28	62	58	20	14	25	46	48	42	46	56	25	41	72	27	81	47	59	40	83	113	98	40	45	16	20
VARROA_LOC100880258	327	1696	335	192	984	6174	364	694	535	262	148	250	471	705	4061	668	261	1488	203	4096	268	400	1439	231	442	263	295	704	294	2659	8669	385	1021	755	439	542	448	405	195	1782
VARROA_LOC100880436	3	2	0	0	4	7	0	0	5	1	2	0	29	4	0	1	6	0	1	5	0	0	1	0	0	1	1	0	0	10	4	8	54	26	23	28	43	0	0	0
VARROA_LOC100882969	0	25	0	1	33	28	7	11	14	21	4	0	170	5	14	9	43	13	6	2	3	0	40	2	6	1	9	0	1	55	39	64	216	149	43	160	184	0	0	4
VARROA_LOC100883564	0	34	6	5	85	107	7	15	41	39	22	4	205	14	7	42	79	6	7	17	4	0	38	6	6	7	33	3	6	149	65	64	498	203	285	478	664	0	1	8
VARROA_LOC100897133	1274	285	1063	952	2082	1080	1743	1216	812	1071	928	1305	3170	1062	908	920	1590	467	1062	593	1366	2027	1628	1067	1091	950	1362	818	1089	628	1340	1647	1892	1546	1794	2265	1980	1974	650	389
VARROA_LOC100897139	23	26	45	16	38	41	26	12	17	18	16	13	23	10	25	16	16	14	15	4	11	16	18	26	21	16	17	25	7	36	51	15	41	43	55	79	22	16	12	10
VARROA_LOC100897141.1.4	72	145	81	36	123	46	63	58	46	57	68	33	127	60	42	56	61	99	63	33	50	63	83	57	54	41	61	46	47	211	31	79	102	89	109	96	87	74	35	119
VARROA_LOC100897141.2.4	33	53	24	10	48	17	28	21	14	20	16	16	34	15	11	27	15	29	16	6	9	14	29	6	17	12	9	12	10	74	19	23	40	42	37	46	11	41	4	31
VARROA_LOC100897141.3.4	23	24	20	20	35	20	23	26	28	13	20	22	44	10	17	30	20	19	17	13	22	11	18	18	14	23	18	12	15	38	12	30	27	29	32	23	39	16	7	38
VARROA_LOC100897141.4.4	23	41	14	12	29	14	15	14	13	9	15	10	30	11	8	14	32	22	10	6	12	3	12	20	14	13	18	16	8	39	16	18	27	22	17	21	15	23	9	15
VARROA_LOC100897143.1.2	81	59	68	50	113	29	57	58	63	60	91	43	122	25	29	95	57	32	36	25	43	55	63	33	79	42	39	59	36	37	60	60	78	81	114	59	60	61	34	40
VARROA_LOC100897143.2.2	79	49	84	45	127	39	74	54	86	67	98	54	134	35	41	51	71	39	69	45	54	56	88	69	86	44	58	67	45	57	64	70	115	82	99	75	65	77	28	30
VARROA_LOC100897147	7884	3964	12365	5996	14985	5818	9332	6454	7627	6670	7079	5768	14955	5867	5312	7271	7666	4101	6211	3517	6257	8054	8326	5793	9041	5940	5588	7039	6568	6179	8868	9792	12495	14816	12712	11184	8375	9034	3718	2964
VARROA_LOC100897148	194	65	231	112	196	140	185	117	87	166	107	107	124	139	85	62	108	51	105	54	163	235	92	133	129	89	163	81	74	138	162	203	289	166	243	319	146	178	48	73
VARROA_LOC100897152	1994	2342	3281	1412	3179	1644	2073	1699	2024	1637	2154	1447	3257	1269	1355	1849	1825	1838	1540	927	1456	2039	2083	1435	2190	1412	1722	2049	1457	3860	2295	2279	2779	3192	3616	2788	2034	2009	934	2304
VARROA_LOC100897155.1.2	13	28	14	6	17	14	26	8	5	15	2	10	28	12	14	7	3	12	7	5	4	14	14	17	9	12	8	5	12	26	30	25	30	11	18	28	14	22	5	12
VARROA_LOC100897155.2.2	24	56	35	18	34	37	24	27	9	18	9	19	80	29	35	18	30	34	13	26	18	34	32	28	27	23	24	17	33	61	47	35	45	23	30	61	36	45	16	26
VARROA_LOC100897158	230	178	342	119	538	226	251	244	408	197	296	230	491	141	147	273	288	121	211	111	199	238	218	177	251	126	172	289	174	214	288	289	425	412	388	424	239	200	74	144
VARROA_LOC100897159	7223	3211	11847	5468	13398	4413	8730	6401	8749	6507	8868	5297	12709	4981	3907	8200	7208	2627	5850	2261	5204	7663	7008	6097	8305	5062	5642	8260	5255	4573	5935	8175	9930	13993	13912	10381	7770	8010	3217	2267
VARROA_LOC100897160.1.2	14	277	59	19	23	14	15	28	32	5	28	3	17	33	8	46	23	129	17	7	16	26	25	12	27	5	14	82	9	410	32	20	27	108	108	62	18	8	4	218
VARROA_LOC100897160.2.2	35	752	132	46	60	52	32	32	79	28	74	17	35	39	32	69	26	446	19	14	36	53	95	17	89	14	66	201	6	963	71	43	64	165	196	96	66	9	4	599
VARROA_LOC100897161.1.2	550	319	658	295	800	481	581	436	392	482	411	438	757	360	343	466	458	318	438	217	450	580	484	467	478	336	417	464	339	620	531	631	811	682	661	986	518	552	220	203
VARROA_LOC100897161.2.2	287	173	274	125	393	291	323	265	195	209	221	250	420	160	194	221	251	184	226	138	222	293	270	231	236	123	193	206	148	397	307	289	420	328	374	380	312	283	116	140
VARROA_LOC100897163	344	242	613	213	574	231	392	307	538	345	537	270	631	206	235	512	430	191	328	134	252	337	313	317	495	232	214	525	302	299	380	412	484	770	809	433	355	436	130	184
VARROA_LOC100897164	946	718	1613	523	1821	879	1164	876	1100	803	1061	805	1584	840	710	1066	1014	638	716	459	851	1156	1032	746	1202	772	760	1182	769	1273	1236	1183	1601	2036	1860	1603	1061	1006	455	560
VARROA_LOC100897166	2110	3157	2735	1667	4069	1729	2197	1769	2394	1829	2299	1626	3689	1588	1359	2316	2098	2238	1560	974	1709	2122	2461	1747	2237	1521	1681	2341	1396	4215	2362	2278	3108	3898	3447	3013	2313	2419	1005	2659
VARROA_LOC100897168.1.7	6	19	34	15	51	17	17	22	43	20	32	8	39	7	7	31	30	15	11	6	19	44	21	17	14	6	18	38	10	30	24	27	40	49	45	46	37	16	13	13
VARROA_LOC100897168.2.7	47	32	63	20	34	23	50	37	46	38	49	24	62	20	32	50	43	10	26	26	43	35	23	36	39	14	37	80	15	62	35	36	45	89	82	64	53	20	9	27
VARROA_LOC100897168.3.7	49	42	92	47	106	53	68	53	114	64	75	34	102	36	33	86	69	12	32	16	48	59	41	61	78	51	50	101	28	74	65	56	70	144	109	106	75	48	12	47
VARROA_LOC100897168.4.7	155	144	231	85	161	105	170	136	208	153	171	91	253	113	107	219	149	47	103	45	123	189	125	105	189	109	121	254	43	224	137	156	272	345	363	246	173	87	47	137
VARROA_LOC100897168.5.7	21	38	33	24	48	15	31	19	42	25	41	16	42	25	12	43	28	21	19	11	26	12	16	31	22	16	18	44	13	21	17	27	49	59	51	51	32	21	9	26
VARROA_LOC100897168.6.7	37	17	24	27	55	17	12	12	40	22	29	20	50	21	21	40	33	18	15	14	16	22	24	35	38	9	23	46	12	40	19	28	40	43	55	35	30	8	7	23
VARROA_LOC100897168.7.7	49	26	71	30	83	21	56	59	59	43	56	36	71	49	32	94	51	19	34	19	63	73	49	51	64	23	48	97	12	58	51	45	79	120	136	70	74	44	9	23
VARROA_LOC100897171.1.2	3776	3458	3797	1285	7414	3942	3828	4098	5663	3141	5178	2647	5118	2263	2445	5291	3526	2970	3030	1500	3015	3267	3732	2739	3583	1680	2835	5267	2373	5514	4091	3664	5764	6500	5920	5885	4647	3391	1344	2288
VARROA_LOC100897171.2.2	1093	970	2194	657	1203	1076	1090	1141	1666	751	1279	415	740	1086	813	1516	915	367	362	440	1013	1427	502	656	1274	623	941	3002	259	1747	1625	1270	2455	2880	3104	2898	1540	430	169	847
VARROA_LOC100897172.1.16	132	113	193	65	205	168	140	96	123	110	84	135	201	127	123	84	129	79	91	101	99	154	131	127	102	76	98	118	102	140	216	145	218	171	165	193	144	135	50	84
VARROA_LOC100897172.10.16	35	20	33	17	37	38	30	19	15	26	27	22	41	28	37	16	27	12	21	19	11	38	35	28	26	15	24	34	13	19	46	28	47	30	28	45	34	38	14	17
VARROA_LOC100897172.11.16	55	30	71	48	71	47	65	27	25	38	32	25	85	58	33	40	38	30	56	37	38	60	22	61	47	41	35	48	25	44	92	62	83	68	81	121	64	43	14	15
VARROA_LOC100897172.12.16	118	62	225	110	137	112	126	117	66	151	98	89	173	107	120	120	97	50	74	65	123	154	85	97	134	100	105	137	63	102	188	145	205	176	252	299	171	104	52	60
VARROA_LOC100897172.13.16	364	217	421	231	432	350	367	238	241	257	275	260	461	307	327	246	280	136	265	220	217	347	277	288	271	202	255	300	204	282	564	429	527	431	475	642	366	340	151	163
VARROA_LOC100897172.14.16	123	54	177	66	127	121	101	74	60	93	60	84	113	114	98	65	89	31	80	64	102	152	91	80	123	61	82	122	82	102	197	126	216	186	179	270	117	88	49	44
VARROA_LOC100897172.15.16	24	4	39	8	21	24	14	12	18	15	11	20	32	23	13	25	11	6	20	5	13	34	23	21	12	14	25	14	11	13	53	35	37	25	35	25	28	12	10	9
VARROA_LOC100897172.16.16	31	9	42	25	13	31	29	11	15	18	17	23	31	25	30	20	29	3	15	10	20	28	40	29	17	17	35	28	15	8	60	25	41	27	63	60	25	31	13	19
VARROA_LOC100897172.2.16	44	28	53	27	45	37	41	15	25	27	28	29	39	44	30	25	31	14	25	19	35	39	26	23	31	29	15	29	14	32	61	24	61	42	65	92	31	32	15	15
VARROA_LOC100897172.3.16	104	68	214	122	133	112	165	109	82	136	78	93	171	93	102	127	89	49	88	66	80	179	95	129	131	88	120	129	64	110	194	152	169	154	256	262	154	103	40	73
VARROA_LOC100897172.4.16	41	24	64	24	43	35	63	23	22	33	17	22	44	34	48	29	33	11	23	28	12	42	25	36	22	22	26	30	14	27	50	30	52	42	40	71	40	36	14	13
VARROA_LOC100897172.5.16	80	36	66	38	79	89	73	60	39	57	46	48	96	67	70	49	51	35	45	48	48	63	63	48	45	44	59	74	57	78	106	73	106	94	62	117	62	76	29	42
VARROA_LOC100897172.6.16	15	19	30	13	21	12	23	8	14	29	19	10	26	29	27	12	17	7	15	13	16	31	23	26	15	9	19	19	8	8	27	20	38	27	32	52	19	19	12	8
VARROA_LOC100897172.7.16	53	32	80	25	85	52	49	47	33	39	29	39	67	36	60	26	44	28	49	39	39	69	45	54	44	23	45	32	31	59	98	57	79	65	53	120	73	43	24	25
VARROA_LOC100897172.8.16	129	86	186	74	204	159	143	118	93	105	111	103	184	114	128	103	117	87	90	79	134	161	118	127	125	66	97	117	80	126	219	133	177	176	176	200	136	149	77	74
VARROA_LOC100897172.9.16	24	20	39	28	35	21	43	14	18	31	25	16	38	38	24	19	36	9	22	13	22	34	18	28	35	19	30	33	21	18	41	40	45	47	46	71	32	19	11	16
VARROA_LOC100897174.1.3	15	14	21	8	53	16	20	29	28	16	36	19	40	9	4	22	20	13	15	7	12	19	18	10	18	8	17	22	13	9	11	43	16	17	19	27	21	23	6	4
VARROA_LOC100897174.2.3	27	17	37	18	56	18	40	24	58	17	24	8	41	17	15	27	15	4	9	14	16	28	24	23	39	19	21	50	17	40	23	18	34	71	39	40	23	31	3	5
VARROA_LOC100897174.3.3	23	8	25	14	55	13	40	15	36	31	43	24	48	14	12	41	26	20	16	14	6	22	26	24	22	23	19	37	16	14	12	22	41	35	36	36	23	24	12	5
VARROA_LOC100897176.1.4	200	113	277	144	299	118	214	144	218	147	214	104	333	107	116	207	241	82	151	50	150	210	150	158	220	109	146	219	131	211	209	218	283	383	340	293	218	199	74	80
VARROA_LOC100897176.2.4	35	9	57	22	30	14	27	42	20	19	45	26	47	22	17	29	30	4	25	15	32	27	29	18	52	24	21	34	11	27	26	43	67	55	72	36	42	32	10	12
VARROA_LOC100897176.3.4	216	95	377	151	254	146	189	191	259	192	206	132	293	138	138	245	222	112	104	89	192	247	184	162	283	153	182	324	174	231	295	310	334	492	525	389	275	124	102	103
VARROA_LOC100897176.4.4	54	41	126	60	131	41	77	70	82	70	72	61	131	45	36	67	92	35	53	32	69	94	88	55	88	37	52	89	58	82	73	108	120	180	145	163	79	62	32	30
VARROA_LOC100897177	2504	1439	3190	1626	4402	2021	2548	2053	2613	2384	2343	1864	3449	1688	1595	2549	2036	1381	2028	969	1813	2655	2456	1940	2775	1858	1851	2619	1800	2356	2343	2660	3324	4613	4352	3837	2625	2729	1224	1173
VARROA_LOC100897178	3436	4051	6105	2604	6022	2462	3607	3041	3293	2794	4042	2530	7041	2588	1935	3429	3501	3653	2974	1763	2893	3945	4093	2709	4565	2443	2641	3319	2638	5494	3585	3775	5234	6294	6593	4760	3716	3826	1626	2803
VARROA_LOC100897182.1.2	138	99	197	102	259	149	114	129	179	66	206	79	169	103	87	167	158	104	82	48	108	126	126	75	168	52	95	219	85	147	148	129	150	287	275	181	136	92	50	93
VARROA_LOC100897182.2.2	171	107	279	123	285	190	172	139	241	134	267	125	233	137	153	238	198	149	145	87	155	153	199	110	193	107	139	335	113	217	197	198	212	392	403	281	194	144	73	118
VARROA_LOC100897183	640	133	778	367	845	81	299	460	805	1089	718	441	766	320	90	821	456	95	567	29	311	757	472	736	645	422	428	732	340	433	114	520	623	1248	834	1228	324	788	251	89
VARROA_LOC100897184	1226	427	860	899	1014	364	1846	759	442	1487	340	947	858	879	301	351	481	318	725	114	1033	1567	701	1088	583	952	919	421	630	831	452	1591	1683	564	722	2364	800	1090	487	216
VARROA_LOC100897185.1.7	6	5	8	3	1	20	15	6	2	5	3	4	5	13	11	2	9	3	3	14	19	23	4	9	22	12	20	22	2	27	37	17	34	12	12	36	21	2	0	10
VARROA_LOC100897185.2.7	12	21	70	16	28	57	46	23	15	9	9	9	28	29	26	8	11	3	7	41	61	96	38	32	58	40	32	54	3	76	143	81	150	59	99	90	47	13	8	29
VARROA_LOC100897185.3.7	29	43	79	16	22	88	58	28	21	12	23	28	26	43	29	15	21	2	6	47	81	91	51	35	62	49	56	74	15	139	141	95	167	64	115	151	69	12	5	54
VARROA_LOC100897185.4.7	188	207	337	78	176	527	396	219	129	86	90	129	191	290	254	80	138	37	39	269	500	576	233	214	310	299	279	371	64	692	850	521	712	326	510	705	366	107	69	259
VARROA_LOC100897185.5.7	19	26	55	9	18	57	47	30	22	13	12	8	20	39	27	10	9	7	2	24	60	73	24	14	45	41	45	64	4	100	145	70	99	50	85	101	30	8	3	25
VARROA_LOC100897185.6.7	22	31	55	15	22	73	40	20	26	21	17	12	23	35	26	18	27	4	0	32	59	77	19	24	39	59	51	68	8	91	115	86	123	73	69	88	50	11	7	26
VARROA_LOC100897185.7.7	9	16	33	12	10	32	40	24	10	8	4	7	16	10	24	7	13	1	8	21	41	33	8	8	18	23	31	24	1	56	77	54	52	23	33	57	39	4	2	17
VARROA_LOC100897188	2097	1166	2408	1478	3146	1426	2196	1615	1794	1929	1828	1737	3380	1391	942	1498	1769	1070	1727	763	1664	2213	1977	1646	1919	1423	1511	1599	1588	1906	1919	2409	2995	2809	2925	3020	2011	2460	1049	813
VARROA_LOC100897191.1.3	42	26	148	49	51	50	83	42	53	16	45	31	42	64	36	28	58	9	15	22	47	58	12	27	73	40	45	103	16	57	80	49	76	104	193	121	67	24	6	25
VARROA_LOC100897191.2.3	33	12	69	24	18	8	21	8	23	11	17	5	6	29	20	23	7	3	0	5	12	39	5	12	34	15	16	43	6	19	29	19	47	70	68	59	26	4	6	10
VARROA_LOC100897191.3.3	79	20	200	101	53	58	78	59	86	44	65	26	51	70	78	79	59	2	28	32	65	175	32	42	67	65	80	141	12	83	130	90	157	172	253	227	75	32	10	36
VARROA_LOC100897192	2370	849	3755	2073	3339	1148	2375	1955	2271	2432	3484	1661	4943	2033	1045	2140	2734	1074	2090	808	2315	2703	2660	2014	3074	1978	2121	2330	1538	1700	1816	2647	4142	3067	5481	4419	2740	2424	967	917
VARROA_LOC100897193.1.6	61	46	166	26	222	57	98	71	103	33	94	50	141	40	53	113	95	43	53	34	53	56	76	44	91	27	38	114	81	49	60	64	112	211	156	57	77	79	20	27
VARROA_LOC100897193.2.6	28	12	79	21	52	21	42	32	36	29	35	16	52	17	11	56	43	11	16	8	23	39	20	21	60	10	22	64	11	46	33	33	46	91	127	62	42	21	11	21
VARROA_LOC100897193.3.6	17	17	35	17	34	13	30	15	31	17	26	4	27	4	14	26	25	7	8	8	10	4	12	8	20	13	10	34	8	12	8	12	12	36	32	16	22	18	3	4
VARROA_LOC100897193.4.6	30	16	83	23	67	21	28	32	55	21	39	19	49	14	20	54	47	7	23	8	36	33	27	28	49	30	44	55	8	23	30	32	48	94	109	55	46	24	10	16
VARROA_LOC100897193.5.6	40	34	90	20	71	27	33	38	72	45	65	31	64	33	19	78	42	21	33	21	39	36	49	51	86	37	34	79	22	67	32	51	54	118	126	42	58	32	11	27
VARROA_LOC100897193.6.6	18	9	62	10	42	16	32	29	37	27	40	29	38	10	23	35	39	12	24	6	14	38	20	28	55	22	13	49	22	21	13	36	47	93	78	62	33	22	11	14
VARROA_LOC100897195.1.3	95	378	44	38	847	245	117	233	1112	61	12	99	612	71	108	661	245	456	38	148	51	65	382	40	37	57	95	887	27	338	382	75	857	675	41	154	1418	104	49	341
VARROA_LOC100897195.2.3	64	1040	6	8	3004	405	70	118	3694	10	6	18	1696	16	146	1671	58	804	12	193	6	10	147	17	41	17	23	3431	17	1009	610	104	5733	392	23	16	1089	34	9	692
VARROA_LOC100897195.3.3	31	75	45	19	38	193	33	36	33	19	38	20	64	32	161	31	43	44	28	180	29	36	63	6	33	23	23	45	19	54	345	24	55	30	43	28	64	39	9	54
VARROA_LOC100897198.1.8	57	25	94	41	95	30	70	53	66	43	59	30	87	54	22	65	66	12	26	19	41	58	51	47	30	37	45	81	28	22	51	67	99	184	88	87	69	39	12	18
VARROA_LOC100897198.2.8	826	573	1260	552	1988	630	974	808	1063	761	868	718	1583	610	464	1074	918	461	695	359	620	721	944	705	830	505	711	1004	618	696	716	920	1320	1873	1276	1184	978	947	408	410
VARROA_LOC100897198.3.8	80	37	134	45	116	51	110	57	91	73	79	36	110	89	48	107	90	19	36	15	83	113	74	54	102	76	62	149	34	55	85	124	161	233	221	154	110	56	23	25
VARROA_LOC100897198.4.8	88	29	134	85	185	66	107	101	124	74	87	64	158	78	38	131	114	45	58	26	58	92	82	72	123	67	69	157	53	70	84	114	153	240	147	176	88	70	32	32
VARROA_LOC100897198.5.8	46	15	74	23	68	17	49	42	52	36	49	29	52	31	21	57	50	18	26	14	41	43	25	34	41	33	38	72	20	35	40	56	55	124	84	69	58	31	15	12
VARROA_LOC100897198.6.8	68	24	73	29	51	40	47	43	57	26	57	37	84	34	36	64	45	18	16	8	40	66	46	44	55	36	34	64	19	46	83	58	116	131	121	106	73	37	13	16
VARROA_LOC100897198.7.8	87	37	134	55	107	46	97	61	95	62	74	44	92	49	46	115	72	13	24	21	62	78	54	48	64	50	64	97	35	66	71	104	116	206	167	157	84	39	16	28
VARROA_LOC100897198.8.8	188	74	356	166	289	146	222	179	226	143	206	106	317	180	130	260	205	50	93	78	162	259	120	144	227	137	135	333	84	163	224	271	372	550	506	368	280	126	65	87
VARROA_LOC100897199	338	444	332	197	751	357	330	345	420	377	384	253	686	274	252	325	372	341	309	175	270	362	423	229	331	230	268	387	267	557	415	381	564	611	587	462	454	360	174	306
VARROA_LOC100897200	57	106	99	51	72	60	66	67	65	41	65	35	61	51	24	73	37	92	32	39	50	54	34	30	59	38	45	105	39	226	73	52	92	110	191	103	86	27	18	103
VARROA_LOC100897201.1.2	379	258	475	274	635	321	379	361	443	275	446	258	460	332	263	485	372	143	225	190	348	406	359	278	384	287	300	553	206	355	453	398	555	936	638	707	416	348	153	183
VARROA_LOC100897201.2.2	81	58	167	62	111	81	126	115	125	75	120	62	118	90	74	162	90	34	48	28	90	121	63	78	106	67	81	156	33	72	104	87	131	270	235	184	107	77	31	34
VARROA_LOC100897205	518	385	852	351	1376	497	689	598	807	418	693	378	1105	440	377	765	675	343	464	254	519	554	618	397	818	394	458	722	435	608	687	716	915	1427	1177	903	752	579	256	280
VARROA_LOC100897206.1.4	77	84	52	31	155	298	106	53	36	64	31	101	96	147	204	54	54	124	62	171	82	123	87	53	67	60	65	74	48	113	341	164	150	90	92	213	94	116	70	62
VARROA_LOC100897206.2.4	68	56	22	17	96	227	53	39	44	47	26	62	68	111	124	43	32	54	78	89	49	91	79	41	41	51	37	45	52	112	212	63	90	58	47	75	86	62	38	51
VARROA_LOC100897206.3.4	31	36	30	17	38	117	36	32	22	22	24	28	48	71	107	31	22	35	27	74	21	72	65	15	38	30	32	24	21	76	152	68	54	67	36	70	45	36	26	28
VARROA_LOC100897206.4.4	14	10	7	4	15	42	19	12	5	11	6	16	14	17	30	7	8	10	12	30	4	25	11	4	7	22	9	9	8	19	38	24	17	11	16	11	25	19	16	16
VARROA_LOC100897207	1284	283	924	1072	1804	391	1224	951	733	1185	684	1072	2767	911	269	834	1391	367	1155	484	1220	1703	1602	1472	799	1066	1170	902	989	793	814	1423	2316	1272	1123	2069	1421	1647	463	476
VARROA_LOC100897210	646	445	1070	481	1419	526	719	698	1191	723	1127	511	951	512	392	1177	824	365	490	199	499	798	577	562	810	431	548	1180	485	770	734	838	1014	1940	1738	1341	934	739	268	276
VARROA_LOC100897213.1.7	127	89	243	69	226	129	148	146	104	133	134	121	218	116	97	106	147	77	115	57	104	102	142	95	131	73	101	121	84	168	162	153	169	263	216	173	128	168	45	59
VARROA_LOC100897213.2.7	178	100	364	144	151	132	183	146	166	117	149	62	217	188	141	215	178	37	97	94	136	258	83	120	235	142	110	250	72	155	253	140	225	391	489	387	165	101	44	85
VARROA_LOC100897213.3.7	50	24	101	40	65	34	41	38	41	37	51	17	40	35	34	44	42	12	34	20	32	62	36	32	57	33	44	42	23	48	50	49	103	106	141	92	45	32	15	29
VARROA_LOC100897213.4.7	196	123	387	137	362	155	170	173	202	187	200	153	280	176	144	174	207	102	122	113	154	207	186	182	289	180	130	239	148	237	281	211	299	457	396	346	188	189	66	133
VARROA_LOC100897213.5.7	23	10	49	13	38	22	29	27	20	11	20	14	27	25	28	38	37	8	14	15	10	28	25	22	32	14	24	31	11	34	26	33	28	64	67	50	21	23	7	9
VARROA_LOC100897213.6.7	43	46	149	65	97	55	75	52	58	54	58	45	78	76	36	99	63	27	24	46	45	74	57	51	97	47	66	103	35	63	122	58	117	189	162	198	102	53	20	33
VARROA_LOC100897213.7.7	21	8	33	12	29	16	18	13	17	9	17	10	16	15	19	15	22	1	5	12	10	18	14	3	21	9	12	15	7	26	31	18	49	19	31	15	12	9	4	8
VARROA_LOC100897214	5	7	6	8	19	14	20	8	7	5	7	2	14	6	35	7	10	1	7	19	10	8	7	10	9	10	18	13	5	14	49	18	24	11	14	28	11	10	2	9
VARROA_LOC100897218.1.6	15	13	37	28	115	13	32	36	85	18	84	6	68	19	13	66	66	4	22	2	28	24	28	6	58	17	27	98	20	9	12	38	38	123	105	41	58	22	19	4
VARROA_LOC100897218.2.6	9	0	24	9	41	0	13	21	36	7	29	9	15	0	6	36	17	0	3	0	9	8	13	1	24	11	9	36	4	5	11	16	5	50	46	14	29	8	1	2
VARROA_LOC100897218.3.6	8	0	16	9	11	0	23	12	25	7	26	2	22	5	2	20	19	2	4	0	7	5	7	4	14	6	8	18	6	2	0	7	13	35	36	2	4	3	1	1
VARROA_LOC100897218.4.6	25	6	71	16	81	7	33	50	104	13	78	7	71	21	7	92	50	3	15	8	18	26	43	12	52	17	27	107	14	21	21	37	35	131	133	38	50	11	6	4
VARROA_LOC100897218.5.6	42	5	89	40	140	20	40	60	112	18	137	8	124	25	19	115	99	8	20	9	30	36	43	19	60	13	24	133	16	13	22	60	49	179	136	58	48	38	15	9
VARROA_LOC100897218.6.6	5	3	25	11	19	3	4	8	36	4	30	2	32	10	5	17	19	1	8	1	3	5	9	4	20	5	6	25	2	5	9	10	3	37	39	17	11	6	2	3
VARROA_LOC100897221	1210	952	2395	658	2690	1057	1318	1324	2159	1171	2042	840	1880	828	714	1977	1598	757	1051	515	851	1152	1294	919	1971	750	965	2111	1023	1513	1358	1366	1648	3359	3005	1849	1524	1327	543	813
VARROA_LOC100897222	10	11	1	2	24	11	6	3	12	5	8	1	0	6	3	39	16	9	9	1	3	7	3	7	5	3	8	18	3	2	1	9	14	18	16	4	15	13	3	10
VARROA_LOC100897224.1.2	699	397	596	320	733	1104	1184	563	279	501	225	649	1003	835	797	181	521	486	572	575	839	997	781	531	531	677	684	314	591	821	1248	1369	1264	476	534	1594	623	852	565	307
VARROA_LOC100897224.2.2	671	388	550	328	744	1029	1220	561	290	451	222	612	1009	806	843	179	547	510	497	560	771	1047	780	555	516	736	633	301	614	796	1157	1281	1251	492	519	1502	685	882	501	310
VARROA_LOC100897227.1.13	17	2	30	9	30	5	9	10	14	9	16	4	13	12	6	14	12	3	5	7	8	5	16	7	11	3	5	14	9	4	9	11	20	32	23	17	6	11	5	4
VARROA_LOC100897227.10.13	17	24	40	13	43	27	26	17	34	13	22	26	46	17	12	20	29	13	16	3	22	29	25	21	37	23	18	33	17	17	23	42	33	60	29	44	15	38	10	3
VARROA_LOC100897227.11.13	24	9	74	24	14	21	31	34	33	6	27	6	26	27	7	33	24	0	7	10	21	43	12	20	43	12	21	41	2	29	20	22	25	69	77	35	20	7	3	9
VARROA_LOC100897227.12.13	15	4	32	8	23	14	17	14	16	7	14	4	19	16	12	14	13	1	5	6	19	24	3	7	37	6	18	22	2	16	19	21	21	26	60	51	17	1	4	11
VARROA_LOC100897227.13.13	43	24	97	33	55	26	48	42	35	25	49	17	27	35	25	55	21	11	42	8	31	48	31	17	59	30	40	57	14	32	34	33	67	77	94	73	51	20	7	21
VARROA_LOC100897227.2.13	99	25	129	48	109	69	79	47	71	55	63	26	91	53	43	77	60	21	46	19	49	56	65	49	83	42	49	85	25	76	53	56	96	131	122	76	56	49	21	23
VARROA_LOC100897227.3.13	35	12	52	15	91	22	51	31	30	35	24	29	56	26	20	41	38	16	30	11	37	32	51	20	41	18	25	38	20	36	26	42	38	70	68	61	33	32	14	17
VARROA_LOC100897227.4.13	5	5	32	16	15	8	20	11	11	6	11	3	18	10	13	22	16	3	2	5	9	22	2	5	12	14	8	21	4	10	18	21	18	40	50	21	22	8	1	6
VARROA_LOC100897227.5.13	44	12	126	36	21	35	45	40	50	24	47	10	40	38	28	84	42	2	1	13	45	48	26	25	62	29	38	95	5	17	63	32	72	121	169	102	59	7	6	9
VARROA_LOC100897227.6.13	9	7	17	4	20	5	8	16	10	11	11	10	25	11	5	10	10	5	8	3	7	10	12	3	17	11	6	15	9	3	11	16	19	14	17	20	6	7	4	0
VARROA_LOC100897227.7.13	43	7	165	50	18	31	43	45	77	21	57	5	42	63	31	82	54	6	10	16	53	65	23	42	76	51	43	118	4	39	59	58	82	173	229	174	59	12	5	18
VARROA_LOC100897227.8.13	113	51	251	89	114	75	127	127	117	83	119	55	122	83	79	144	115	36	60	35	113	146	104	78	176	71	100	215	59	102	122	117	195	282	319	207	128	60	21	41
VARROA_LOC100897227.9.13	33	19	42	13	54	20	29	35	30	22	34	13	37	23	13	26	22	10	17	10	18	21	23	12	46	15	16	30	23	25	29	28	48	42	48	46	27	37	7	10
VARROA_LOC100897232.1.2	451	284	1099	262	642	341	454	386	485	465	565	343	695	323	250	555	445	246	353	165	338	542	435	390	715	348	348	562	280	492	550	548	648	801	1274	928	567	392	192	202
VARROA_LOC100897232.2.2	2879	2251	5814	1733	5127	2498	3053	2549	2957	2541	2989	1945	4089	2164	1973	3096	2610	1923	2149	1382	2165	2910	2679	2074	3952	1836	2174	3027	1968	3590	3616	3322	4012	5466	6232	4274	3072	2803	1349	1480
VARROA_LOC100897233	1314	893	2655	876	3459	1063	1507	1598	3153	1065	2665	830	2131	969	781	3171	1849	715	1131	603	1136	1415	1565	1037	2133	709	1249	3510	812	1409	1146	1190	1785	4668	4129	1982	1852	1154	510	795
VARROA_LOC100897235	24101	5959	20762	19273	13075	5234	27145	12420	5468	25508	8532	18520	24366	16803	5453	6083	14189	7391	19648	3156	16262	27700	13990	19835	10282	19115	15231	5513	15519	12499	7482	24889	30557	8636	13998	38595	14232	27212	10413	5462
VARROA_LOC100897236	71	34	111	65	72	45	78	53	64	49	68	29	70	46	39	67	60	21	35	35	43	85	40	28	58	38	55	118	21	95	84	48	115	84	156	171	68	46	16	50
VARROA_LOC100897237	12	25	30	13	47	10	15	10	27	8	22	4	31	11	5	22	14	7	5	2	17	16	16	7	19	2	5	27	14	34	9	19	8	28	26	21	17	12	6	32
VARROA_LOC100897238.1.6	424	251	611	363	964	331	477	473	527	497	525	371	853	266	211	521	472	249	359	143	340	445	472	364	495	300	369	438	353	408	455	469	625	975	884	632	533	490	223	186
VARROA_LOC100897238.2.6	41	29	100	41	54	33	60	34	59	20	37	20	58	42	23	57	36	7	9	25	42	54	27	24	56	31	53	63	11	36	53	54	73	129	162	132	63	15	7	10
VARROA_LOC100897238.3.6	82	59	116	55	169	66	72	78	94	77	87	59	177	46	37	86	64	55	71	29	62	84	88	58	94	45	57	63	74	69	73	90	123	130	88	143	83	92	35	26
VARROA_LOC100897238.4.6	114	81	368	128	152	96	148	153	147	106	122	53	165	133	77	185	123	35	50	81	114	175	96	88	224	107	155	221	47	174	184	204	292	491	580	395	257	79	25	76
VARROA_LOC100897238.5.6	133	88	239	123	205	74	152	96	136	127	123	79	182	113	94	157	116	50	78	55	121	145	123	94	171	85	108	179	70	118	149	177	231	356	376	251	182	90	37	71
VARROA_LOC100897238.6.6	263	134	570	310	358	197	348	311	378	257	297	154	342	259	175	409	293	73	136	111	351	364	197	249	395	218	291	469	83	269	353	442	622	802	949	863	492	158	69	149
VARROA_LOC100897242	239	281	379	124	433	206	248	253	290	258	279	199	350	195	128	310	278	219	241	78	238	249	282	211	262	133	219	278	188	407	264	328	397	526	436	386	269	256	128	273
VARROA_LOC100897243	10	37	16	3	2	1	5	4	5	0	2	1	3	12	0	9	4	17	4	0	4	4	7	9	6	2	2	8	0	58	3	3	6	17	9	18	1	1	2	35
VARROA_LOC100897245	82	52	69	49	112	69	52	53	100	40	85	33	100	41	44	117	75	42	40	37	40	45	42	25	43	44	49	144	32	43	96	59	116	169	101	126	92	61	15	32
VARROA_LOC100897246.1.2	5701	4929	5329	2859	5797	4669	5626	4024	2739	4815	2799	4664	7645	3522	3378	2705	4420	4665	3990	2219	4557	5393	5026	4434	3943	3386	4195	2660	4118	8142	5700	5767	7221	4229	4917	8787	4870	6160	2870	3729
VARROA_LOC100897246.2.2	5173	4139	4398	2121	4593	4725	4757	3398	2002	4262	2051	4915	5520	2929	3030	2033	3244	3525	3476	2252	3850	5738	4091	4002	3072	3251	3940	2338	3189	7355	5294	5111	6988	3385	4342	10016	4283	4897	2199	3249
VARROA_LOC100897247	1372	960	1773	789	2398	1044	1527	1332	1735	1191	1709	941	2450	1019	887	1819	1483	931	1032	579	1142	1399	1351	954	1411	933	1113	1708	941	1561	1375	1517	1950	2701	2379	2081	1576	1401	675	827
VARROA_LOC100897248.1.4	894	818	1107	534	1103	510	884	726	748	730	775	632	1014	547	429	675	657	611	649	302	620	933	756	733	744	503	607	875	530	1177	755	914	1264	1298	1270	1530	840	811	362	642
VARROA_LOC100897248.2.4	56	47	67	33	52	23	47	28	46	41	47	27	35	32	18	48	27	25	38	13	33	58	46	35	43	30	26	67	31	68	46	88	89	96	89	87	47	47	17	43
VARROA_LOC100897248.3.4	534	507	733	339	665	347	579	447	506	481	491	396	626	369	293	455	432	367	431	194	464	675	511	451	508	332	382	604	314	832	506	673	818	784	934	1065	558	511	221	468
VARROA_LOC100897248.4.4	44	35	49	34	64	20	35	35	50	34	36	55	30	21	12	40	30	16	21	9	39	60	31	38	35	21	29	46	21	45	45	58	65	75	76	91	39	36	15	31
VARROA_LOC100897250.1.2	29	281	46	30	21	10	14	11	16	20	16	8	16	15	6	17	9	161	10	2	12	29	29	10	17	12	22	41	9	345	34	29	39	47	96	87	24	13	2	195
VARROA_LOC100897250.2.2	4	123	4	1	6	1	4	0	4	1	0	2	9	1	2	1	1	61	4	1	1	2	19	3	2	0	6	7	0	154	4	2	11	7	2	1	9	1	2	70
VARROA_LOC100897253	32	52	64	39	67	82	69	47	31	47	42	25	95	53	45	23	70	34	27	44	52	56	31	32	72	25	45	27	13	76	103	60	90	43	81	96	49	37	21	27
VARROA_LOC100897254.1.2	47	32	62	32	23	52	19	23	10	44	15	30	34	22	20	16	31	13	23	14	40	60	32	32	25	36	25	28	21	38	60	47	86	42	48	110	26	36	17	15
VARROA_LOC100897254.2.2	27	7	42	16	11	30	36	16	20	25	9	33	22	25	13	13	9	23	22	24	19	71	19	20	25	16	19	14	15	42	35	44	43	21	53	59	29	25	15	20
VARROA_LOC100897256	1587	519	2028	888	2565	897	1790	1603	1984	1342	2216	1190	2549	1007	822	2017	1565	582	1393	519	1288	1609	1557	1309	1957	898	1153	2003	981	1154	1163	1658	2164	3266	3587	2593	1925	1510	628	445
VARROA_LOC100897260	10	72	24	10	27	24	26	13	16	8	8	21	44	11	14	15	16	45	20	17	17	11	42	11	21	5	14	27	13	77	23	26	49	19	21	24	18	14	11	73
VARROA_LOC100897261.1.8	535	212	750	321	848	321	600	415	521	416	570	355	786	428	277	612	527	168	354	194	452	434	424	470	538	289	424	732	277	333	384	538	825	935	952	896	719	446	184	212
VARROA_LOC100897261.2.8	22	11	37	8	31	6	16	10	19	7	19	12	41	17	10	19	15	2	14	10	10	17	6	10	17	8	14	23	6	9	17	10	25	23	25	30	10	8	4	4
VARROA_LOC100897261.3.8	68	27	70	47	70	16	80	50	68	50	52	40	81	50	33	72	54	20	34	23	46	57	40	35	53	37	48	82	38	17	49	70	103	117	111	108	86	40	19	12
VARROA_LOC100897261.4.8	19	8	24	6	20	5	23	12	13	15	25	11	33	11	4	17	17	1	12	5	12	25	10	21	13	10	12	28	5	12	13	15	20	20	33	36	9	13	5	3
VARROA_LOC100897261.5.8	104	26	193	62	155	49	97	76	89	82	124	81	153	91	39	131	124	26	55	32	83	95	80	85	89	53	60	161	50	52	90	98	152	212	231	202	109	80	28	30
VARROA_LOC100897261.6.8	543	252	752	332	893	387	515	476	542	485	625	350	895	409	259	648	531	140	369	194	484	580	447	410	488	260	452	878	286	354	516	558	829	1050	1063	842	734	474	160	182
VARROA_LOC100897261.7.8	62	23	110	49	120	40	53	62	43	35	58	35	82	66	43	89	58	17	42	30	53	58	35	18	62	20	36	79	28	38	59	81	95	133	134	109	98	61	31	17
VARROA_LOC100897261.8.8	16	2	40	6	27	11	20	12	20	9	12	16	41	15	7	19	11	2	11	3	7	33	14	15	16	13	15	28	4	12	15	24	27	30	26	43	16	8	1	6
VARROA_LOC100897263.1.6	10	56	51	16	13	6	9	13	62	3	30	1	7	12	5	56	14	11	4	2	8	22	8	0	29	8	17	128	0	95	16	15	26	89	94	45	17	3	0	51
VARROA_LOC100897263.2.6	441	1668	691	279	2390	195	462	829	2129	570	2245	422	1365	299	146	2043	1193	1200	597	94	392	349	990	379	1088	268	439	1717	381	2273	157	547	701	1901	1587	684	777	490	222	1295
VARROA_LOC100897263.3.6	101	387	212	73	304	23	74	140	397	65	363	43	152	52	39	325	162	152	53	20	68	80	120	58	187	47	78	453	38	640	47	81	124	503	412	145	149	57	14	328
VARROA_LOC100897263.4.6	3	47	40	8	9	2	7	9	29	3	15	2	1	8	5	29	10	3	3	0	6	13	6	3	24	8	10	74	3	61	0	7	18	77	70	33	8	0	1	51
VARROA_LOC100897263.5.6	28	246	213	57	61	21	38	95	174	26	141	4	21	49	14	184	70	50	10	18	39	48	43	24	163	42	53	483	8	488	12	57	115	421	502	176	93	3	5	254
VARROA_LOC100897263.6.6	10	69	53	22	27	5	16	32	80	10	62	9	16	9	3	59	20	20	12	0	17	27	16	6	33	15	17	107	3	145	11	20	24	138	119	34	38	4	3	62
VARROA_LOC100897265.1.5	57	88	253	83	32	44	67	52	64	14	38	7	26	111	46	63	47	33	5	25	68	115	14	27	74	34	55	249	2	150	98	55	125	233	350	228	73	8	4	63
VARROA_LOC100897265.2.5	28	21	167	59	7	23	44	31	28	5	13	1	11	52	37	24	26	16	2	23	24	67	12	11	50	28	19	98	1	59	66	28	68	101	154	92	51	2	3	19
VARROA_LOC100897265.3.5	26	25	111	35	4	16	32	19	25	4	14	0	8	34	27	22	10	16	2	18	13	51	12	13	28	25	31	70	0	42	50	26	43	81	121	79	29	1	2	24
VARROA_LOC100897265.4.5	18	15	68	18	2	4	18	14	16	0	7	0	3	22	17	24	7	10	0	11	11	21	7	4	26	9	15	60	1	19	20	7	29	44	94	56	19	3	2	24
VARROA_LOC100897265.5.5	1433	1440	3346	1228	1712	1431	1619	1395	1389	730	1310	672	1307	1417	1143	1376	1278	868	729	892	1434	1863	1086	1098	1829	916	1377	2803	592	2971	2512	1463	2517	2963	3870	3551	1742	821	399	1222
VARROA_LOC100897267	6618	4718	6543	3364	9624	6718	7184	4631	4984	5148	4751	5189	9490	4942	4952	4250	4944	4809	4565	3279	4231	7596	5637	4938	5621	4793	4047	4904	4697	7501	8512	7380	8898	7548	7672	9988	5145	8326	3679	3479
VARROA_LOC100897269	938	477	1984	597	740	434	752	649	890	529	987	331	497	719	370	748	522	238	333	254	599	1130	347	580	1052	411	592	1626	171	804	752	750	1183	1680	3050	2401	821	386	187	329
VARROA_LOC100897273.1.2	165	515	299	118	485	74	142	222	478	134	438	90	218	112	48	576	248	338	114	37	99	167	236	115	364	101	157	670	90	836	105	186	280	831	792	273	324	93	60	500
VARROA_LOC100897273.2.2	44	102	73	24	111	11	32	70	130	33	147	18	54	14	14	139	67	80	17	10	27	50	66	18	75	24	26	173	14	195	23	55	48	222	213	67	71	20	14	115
VARROA_LOC100897274	9098	5818	11373	5607	16154	10942	10303	7640	9175	7113	8316	7100	14092	7680	7963	8484	7812	5949	6814	5838	6853	11139	9182	6946	9849	7100	6335	8573	7026	10046	14385	11462	13610	15348	14916	14778	9196	11152	5231	4884
VARROA_LOC100897276.1.5	312	181	836	169	588	278	328	277	445	313	408	195	493	229	182	500	341	104	240	144	293	333	247	199	483	158	255	525	210	270	361	312	507	836	916	488	372	272	117	118
VARROA_LOC100897276.2.5	172	102	574	89	269	173	222	167	270	166	256	116	295	125	139	270	205	69	114	80	183	198	124	144	280	108	147	331	89	159	212	179	309	544	593	329	238	128	53	87
VARROA_LOC100897276.3.5	23	13	54	16	18	16	17	24	21	26	41	15	44	17	16	40	17	2	11	7	22	26	19	10	43	12	16	48	5	20	33	30	37	81	55	27	18	12	5	6
VARROA_LOC100897276.4.5	323	163	710	177	708	341	360	335	474	325	432	227	525	216	201	415	418	143	266	145	261	240	291	213	477	214	255	442	256	254	325	353	552	762	703	438	391	340	176	133
VARROA_LOC100897276.5.5	114	49	311	62	125	93	118	92	147	106	200	46	133	102	100	193	117	31	91	58	120	133	71	90	227	93	86	219	35	68	126	128	132	365	445	224	185	74	32	38
VARROA_LOC100897279.1.4	16	19	29	18	4	9	32	5	3	14	5	13	12	18	13	9	16	12	6	3	18	16	5	13	15	13	7	10	8	16	18	16	27	12	35	53	6	17	8	7
VARROA_LOC100897279.2.4	62	51	72	57	115	96	95	70	48	63	19	56	80	66	64	41	68	62	59	27	66	101	48	72	52	45	55	50	48	141	122	92	160	62	119	155	84	73	21	44
VARROA_LOC100897279.3.4	9	3	15	8	11	6	14	8	4	6	0	7	7	19	7	5	3	5	3	6	11	11	3	7	15	2	9	8	6	12	10	17	32	11	23	48	9	9	7	6
VARROA_LOC100897279.4.4	307	211	262	200	355	257	345	214	178	284	137	275	357	209	248	202	259	280	190	109	249	360	249	308	186	222	218	199	198	478	371	326	520	308	314	622	312	313	149	167
VARROA_LOC100897280	1	3	4	0	121	3	8	15	38	1	5	2	16	4	3	32	13	4	2	6	1	2	60	2	26	0	4	55	0	7	3	0	5	70	52	0	18	1	3	0
VARROA_LOC100897283.1.5	159	73	149	111	528	92	179	142	260	156	194	166	408	121	75	249	189	57	165	47	163	194	197	143	192	84	172	210	130	102	91	207	250	368	259	236	229	227	83	59
VARROA_LOC100897283.2.5	59	22	66	30	151	30	56	58	96	55	63	40	97	45	20	70	77	25	39	8	36	50	60	42	47	34	51	80	43	37	36	61	63	122	74	90	72	61	32	20
VARROA_LOC100897283.3.5	24	6	36	16	39	8	43	26	62	40	34	23	30	20	6	34	33	13	20	9	25	22	36	11	22	16	22	26	14	22	9	37	46	73	61	46	26	32	11	9
VARROA_LOC100897283.4.5	20	5	43	28	59	27	44	32	30	28	42	18	59	12	9	56	48	0	9	7	22	46	24	23	29	11	18	52	1	9	14	31	37	106	87	45	35	26	4	4
VARROA_LOC100897283.5.5	22	7	23	14	51	12	17	24	24	21	29	19	54	15	12	26	30	7	20	8	12	15	11	14	21	14	15	20	19	7	12	23	22	31	37	29	29	19	7	7
VARROA_LOC100897290.1.4	10	2	39	21	36	4	15	19	79	7	59	0	36	14	11	82	22	0	7	12	9	19	14	19	46	2	11	124	4	0	13	11	31	109	79	56	27	5	3	2
VARROA_LOC100897290.2.4	25	0	59	28	27	6	12	32	84	14	51	2	20	15	8	116	30	0	3	9	26	21	9	10	64	11	21	140	7	6	30	20	36	148	190	72	63	0	4	4
VARROA_LOC100897290.3.4	8	0	24	23	68	10	15	19	73	9	46	12	33	17	4	75	33	1	21	3	20	5	13	7	35	5	7	67	2	2	13	24	22	116	83	27	40	16	5	0
VARROA_LOC100897290.4.4	159	20	277	154	838	103	181	235	722	197	614	91	459	102	85	714	436	24	134	43	115	150	220	106	370	92	102	617	122	22	116	154	225	796	630	230	379	206	88	5
VARROA_LOC100897292	2118	1506	2969	1425	3279	1527	1880	1804	2127	2115	2446	1619	2857	1389	1324	2074	1923	1413	1689	938	1733	2045	2041	1669	2478	1547	1583	2087	1620	2485	2322	2430	3009	4149	4008	3375	1966	2068	1012	1216
VARROA_LOC100897293.1.2	26	19	65	42	30	18	37	43	9	26	15	21	32	48	19	25	29	12	10	19	35	66	24	49	27	22	29	42	13	27	41	45	86	34	76	60	31	27	14	15
VARROA_LOC100897293.2.2	173	37	231	122	105	86	145	127	66	168	104	141	117	161	82	73	117	31	75	49	171	254	108	137	136	90	150	159	56	106	194	240	336	134	332	422	165	99	38	61
VARROA_LOC100897294.1.4	163	94	226	96	194	168	139	99	167	114	148	79	103	128	99	162	110	56	103	88	117	222	113	107	153	114	122	222	85	174	193	140	278	252	323	354	185	113	40	60
VARROA_LOC100897294.2.4	74	42	106	38	77	67	99	69	75	41	55	25	62	69	88	128	55	21	30	41	66	111	39	38	113	38	52	145	17	92	97	54	80	141	184	140	97	26	14	35
VARROA_LOC100897294.3.4	177	114	298	127	186	115	162	121	205	135	171	102	120	151	103	191	109	49	69	75	181	263	125	110	208	119	135	263	83	154	262	219	304	308	346	374	195	135	54	99
VARROA_LOC100897294.4.4	66	44	102	30	63	55	46	62	78	42	59	38	41	56	51	60	34	15	49	33	45	89	56	45	57	50	58	84	35	100	92	58	122	112	110	158	80	53	20	31
VARROA_LOC100897299	12	2903	29	7	20	24	6	9	10	2	4	8	8	11	24	8	11	1761	5	17	24	21	250	2	8	11	38	13	13	3854	36	10	48	26	28	52	29	9	6	1950
VARROA_LOC100897301.1.2	497	79	806	440	1461	227	563	559	1005	489	835	344	1402	346	207	1006	735	105	411	124	388	510	598	327	938	365	415	929	349	204	334	700	729	1970	1452	793	770	461	210	98
VARROA_LOC100897301.2.2	65	11	84	35	165	25	64	73	107	53	91	41	159	34	32	91	80	19	43	21	66	46	93	37	113	35	44	92	51	38	58	87	78	169	112	72	89	45	29	11
VARROA_LOC100897302	6	77	4	5	1918	149	9	576	1458	1	6	2	43	19	67	1486	14	87	2	35	11	4	1017	5	170	5	17	2592	13	103	75	7	248	1812	618	7	21	6	9	77
VARROA_LOC100897303	205	69	521	250	799	121	272	414	803	191	680	159	783	157	138	793	437	66	200	82	225	213	481	201	538	170	281	989	133	127	177	248	432	1361	991	420	420	189	93	61
VARROA_LOC100897308	7851	4257	7237	7006	8985	4812	9103	4783	3677	6202	3614	7234	14835	4695	3606	3100	5783	3729	6156	2572	7108	7993	8066	6630	4958	7814	6170	3927	6188	4751	4596	7149	7883	7487	6686	12840	5705	8684	3442	2936
VARROA_LOC100897311	16	42	42	10	18	13	13	17	35	2	46	8	14	13	11	25	20	21	3	6	21	31	11	13	22	24	28	74	8	51	37	25	42	41	61	46	28	7	7	39
VARROA_LOC100897315.1.3	4	10	15	9	13	21	3	10	7	4	7	5	7	26	32	4	2	6	10	11	13	11	9	8	8	5	9	8	3	15	37	12	21	20	29	25	6	4	5	6
VARROA_LOC100897315.2.3	11	8	16	16	1	28	7	11	4	4	2	6	15	17	31	11	6	9	3	7	6	5	3	2	12	7	3	15	7	6	57	3	14	11	26	22	5	5	2	12
VARROA_LOC100897315.3.3	66	54	121	58	69	212	77	54	44	42	57	28	75	119	236	47	40	42	29	111	64	66	53	55	59	54	47	84	41	82	349	73	87	107	155	121	82	52	31	68
VARROA_LOC100897317	816	407	374	442	742	1443	925	399	274	560	217	585	763	883	1304	298	338	766	561	819	491	813	780	478	528	579	465	282	605	1029	2265	1028	927	458	426	1258	514	710	458	652
VARROA_LOC100897318	3210	3168	4893	2360	3553	1373	2612	2064	2259	3184	3163	2332	3698	1614	897	2489	2223	2300	3097	1058	2426	3763	2688	2956	3109	2320	2307	2261	2284	4813	1927	3033	4235	4178	4948	5048	2512	3600	1352	2679
VARROA_LOC100897319.1.2	347	14	1094	528	3049	110	467	1065	2990	346	2192	241	522	262	137	3611	613	9	307	67	295	329	366	245	1423	257	273	2474	280	13	149	398	510	3758	2656	656	503	381	148	3
VARROA_LOC100897319.2.2	786	180	1547	972	2899	353	1059	1346	5046	769	4794	591	2087	553	260	3238	1590	155	719	194	820	834	1214	645	1857	599	771	4118	592	292	471	1039	1376	3591	3340	1720	1233	698	373	190
VARROA_LOC100897320.1.2	350	171	493	324	540	89	357	260	264	331	326	328	552	205	115	279	273	159	312	117	247	368	299	329	371	250	234	270	246	393	254	427	527	511	590	606	292	375	172	247
VARROA_LOC100897320.2.2	2136	1239	2891	1801	2605	722	2018	1616	1815	2231	1852	1867	3634	1297	670	1877	1862	950	1768	666	1824	2447	2184	1820	2383	1745	1612	1793	1560	2410	1336	2378	3253	3657	3858	3478	2025	2412	893	1483
VARROA_LOC100897322	1062	577	1512	882	2358	618	1149	996	1420	1200	1236	895	1895	753	503	1371	1162	486	945	423	853	1126	1233	958	1347	774	801	1378	871	835	848	1122	1553	2501	1990	1764	1259	1372	581	513
VARROA_LOC100897323	1811	1946	2970	1249	3008	1493	1869	1639	2186	1446	2402	1243	2765	1215	1174	2255	1838	1536	1321	898	1399	1785	2094	1228	2509	1295	1333	2742	1277	2940	2017	1850	2474	3953	4003	2591	1759	1825	777	1474
VARROA_LOC100897324	284	15	954	361	1479	100	247	837	1441	335	1376	177	654	144	115	1337	767	9	255	65	205	238	364	146	1392	177	214	1600	180	25	108	311	462	2444	2621	732	520	261	118	14
VARROA_LOC100897325.1.2	128	75	190	79	202	123	138	125	146	108	175	85	161	134	98	170	96	64	100	58	123	139	116	104	135	71	104	173	65	128	125	132	161	251	267	219	119	130	72	56
VARROA_LOC100897325.2.2	155	107	200	70	231	127	188	111	145	146	146	91	279	122	140	158	114	98	99	61	73	135	121	126	118	71	149	141	105	153	169	158	210	215	194	213	129	163	65	76
VARROA_LOC100897327.1.2	114	124	225	95	235	94	117	118	183	86	160	74	194	66	57	194	147	98	82	45	80	147	104	89	172	79	67	189	80	154	102	125	124	347	308	131	161	120	40	108
VARROA_LOC100897327.2.2	254	217	438	183	614	189	303	235	424	192	353	145	549	164	199	412	341	230	205	90	156	250	259	171	325	164	186	370	151	328	218	257	323	661	500	292	257	266	88	181
VARROA_LOC100897329.1.2	2305	686	1534	860	2793	2388	3430	1836	877	1935	168	2579	2788	1864	2020	443	1298	620	1762	823	2537	3575	2324	1994	1009	2235	2158	939	1912	1231	2755	3797	4323	1372	925	5085	2168	3232	1794	304
VARROA_LOC100897329.2.2	6	131	5	6	11	34	22	13	1	7	10	14	13	15	4	4	10	81	9	6	18	23	30	15	24	26	12	17	10	229	35	24	24	12	16	31	14	17	6	121
VARROA_LOC100897332	7863	3648	9110	3549	9155	5390	5862	5381	5931	6923	7429	5273	7612	3960	3519	5958	5059	3317	6969	3331	5568	7827	6658	6377	7366	4715	5271	6518	5101	6100	6615	6760	10551	10348	12666	12091	7144	7670	3178	3054
VARROA_LOC100897334	1142	1203	2110	691	2185	904	1398	1186	1281	979	1294	862	2414	906	744	1360	1406	905	1045	487	968	1218	1301	1000	1556	723	938	1282	947	1675	1178	1412	1705	2390	2292	1774	1303	1220	487	891
VARROA_LOC100897335	27	17	55	27	36	24	26	15	21	34	34	16	16	28	18	30	26	4	4	17	38	60	21	30	22	9	21	54	16	21	45	29	50	44	59	67	32	15	11	25
VARROA_LOC100897337.1.2	401	390	591	260	735	445	375	393	417	356	397	307	616	349	336	372	389	356	311	253	350	518	417	301	510	233	352	384	321	666	630	492	647	873	760	717	489	419	190	300
VARROA_LOC100897337.2.2	444	394	523	235	671	402	443	357	382	392	357	316	609	298	345	315	368	332	317	256	310	496	453	316	465	263	336	414	330	680	660	496	740	790	697	663	476	445	220	319
VARROA_LOC100897338.1.5	79	100	125	92	137	153	90	87	89	79	90	52	163	102	109	79	70	63	43	118	57	114	77	64	77	56	55	125	41	193	235	105	162	116	134	156	141	59	36	78
VARROA_LOC100897338.2.5	61	34	61	38	57	82	49	30	41	48	55	24	73	52	49	32	41	35	18	38	38	45	36	20	69	27	35	36	17	82	89	46	81	48	63	81	50	21	12	50
VARROA_LOC100897338.3.5	67	75	117	71	130	107	64	61	70	72	72	22	96	86	71	62	76	93	48	64	58	59	56	39	60	52	53	87	22	164	144	57	133	74	149	108	115	35	27	74
VARROA_LOC100897338.4.5	161	183	195	113	275	287	119	131	89	123	123	83	224	140	161	111	124	136	85	173	83	194	152	93	152	73	105	149	77	329	299	120	176	184	201	205	198	124	65	143
VARROA_LOC100897338.5.5	44	50	79	49	87	106	63	51	56	54	69	31	100	67	76	69	44	43	42	76	47	80	56	29	67	59	27	69	29	101	123	72	84	79	100	91	68	40	31	57
VARROA_LOC100897341	2905	1958	3464	1853	3547	1704	2021	1320	1243	2945	1430	2337	1725	1657	1368	1056	1038	1739	2362	1623	1731	3830	2146	2654	2144	2078	1678	1043	2195	3288	4141	3332	3917	2868	3006	4474	1761	4041	1368	1665
VARROA_LOC100897343.1.5	26	8	11	9	24	4	17	7	5	14	8	20	23	11	5	5	8	7	3	1	8	18	7	16	10	11	6	8	11	16	8	15	18	13	14	19	10	10	9	5
VARROA_LOC100897343.2.5	24	13	26	22	36	26	38	21	13	29	26	31	62	25	19	23	20	22	27	6	22	66	32	52	19	26	31	21	30	29	23	56	68	24	19	88	41	48	16	21
VARROA_LOC100897343.3.5	351	70	280	171	410	144	334	185	219	248	251	281	360	186	87	218	189	87	259	42	215	351	304	337	242	172	229	223	212	120	148	387	395	276	372	496	297	369	124	56
VARROA_LOC100897343.4.5	31	20	17	16	31	9	17	24	10	23	12	38	41	25	13	16	13	19	27	3	16	47	11	34	12	17	21	9	16	21	27	32	34	28	21	38	19	19	11	6
VARROA_LOC100897343.5.5	46	19	40	21	31	35	40	22	21	47	17	39	53	19	22	18	32	27	35	9	30	101	29	43	33	34	29	15	28	40	29	53	75	27	32	80	37	54	15	23
VARROA_LOC100897344	226	154	188	139	395	231	236	181	245	187	142	253	306	138	125	218	209	122	168	78	177	250	178	177	180	130	105	198	189	243	226	267	405	362	287	321	271	293	93	83
VARROA_LOC100897345	1487	1416	2311	791	2628	1351	1623	1258	1394	1593	1423	1235	2335	1059	967	1389	1361	1292	1335	756	1213	1516	1361	1261	1650	1090	1131	1324	1161	2077	1621	1669	2234	2190	2428	2241	1399	1773	663	1007
VARROA_LOC100897346.1.2	27	54	52	11	41	45	38	22	54	14	44	23	47	28	30	32	32	37	18	17	19	20	19	21	36	11	43	31	9	51	41	39	45	60	66	33	24	19	9	28
VARROA_LOC100897346.2.2	80	299	85	40	96	82	64	62	76	20	78	29	98	63	43	61	48	245	57	38	65	65	107	60	60	24	53	60	46	512	98	66	117	123	106	110	104	68	15	209
VARROA_LOC100897347.1.5	20	39	26	22	46	17	17	23	19	17	19	8	27	19	15	18	18	24	22	5	12	18	25	21	31	17	14	23	26	52	31	16	40	38	37	24	27	26	7	22
VARROA_LOC100897347.2.5	39	55	76	41	72	46	61	46	49	29	55	40	52	27	33	76	56	51	38	26	47	72	53	35	70	37	50	70	33	132	69	72	84	105	108	90	54	61	29	63
VARROA_LOC100897347.3.5	21	43	40	23	63	21	37	24	30	21	26	26	37	29	10	29	37	30	26	15	21	22	29	21	26	19	16	32	23	56	31	26	25	71	49	37	35	41	19	54
VARROA_LOC100897347.4.5	41	80	94	29	82	33	54	35	61	37	41	29	66	49	33	61	57	46	39	14	34	72	50	36	65	47	48	59	33	107	64	55	91	89	101	69	42	47	17	47
VARROA_LOC100897347.5.5	20	22	25	17	37	14	10	19	17	9	10	12	17	7	6	25	11	22	20	6	8	5	24	11	11	15	10	13	10	20	13	12	26	34	23	14	17	12	10	12
VARROA_LOC100897348	2774	2434	3776	2324	3672	1978	3092	2277	2311	3030	2175	2363	3867	2148	1746	2158	2182	2085	2131	1075	2456	3236	2646	2499	2350	2276	2370	2507	1966	3762	2773	3246	3876	3646	3942	5612	2663	3015	1306	1851
VARROA_LOC100897349	16	1215	19	4	23	14	24	11	16	12	8	6	23	16	20	13	18	607	7	3	7	13	135	8	12	2	30	24	0	1585	34	7	55	21	27	35	26	4	10	1017
VARROA_LOC100897350	523	3302	607	413	1666	815	772	664	960	591	841	573	1309	479	518	922	826	2240	402	490	598	722	1135	556	709	373	544	1023	473	5009	1259	1027	1173	1470	1047	983	1135	662	349	2600
VARROA_LOC100897351.1.3	99	70	126	52	72	55	94	65	50	59	96	44	74	82	74	79	72	53	42	33	60	74	66	55	84	49	48	116	35	137	81	69	118	132	126	166	113	59	29	81
VARROA_LOC100897351.2.3	57	83	122	64	78	53	47	52	46	62	66	45	49	73	47	56	69	64	36	31	55	106	60	61	79	34	45	105	25	110	79	91	144	128	122	96	39	57	18	85
VARROA_LOC100897351.3.3	77	61	136	59	86	67	92	52	75	56	83	43	71	81	83	76	74	56	43	25	59	76	63	54	71	44	55	103	27	123	79	75	104	148	114	141	78	38	27	73
VARROA_LOC100897353.1.2	377	300	407	227	564	220	418	303	285	314	351	300	633	297	208	277	351	264	304	125	270	401	349	292	335	244	290	280	272	399	301	405	592	510	554	612	402	531	177	235
VARROA_LOC100897353.2.2	222	203	370	233	301	127	277	212	242	213	276	228	370	197	103	232	255	191	144	95	206	314	242	215	259	216	196	236	175	310	207	336	380	413	444	512	263	334	102	177
VARROA_LOC100897355	628	840	914	507	1267	598	752	570	672	579	622	516	1187	572	473	702	680	661	504	309	557	732	816	517	709	517	506	709	533	1382	721	830	922	1332	1105	1042	737	782	379	720
VARROA_LOC100897358	4378	675	3811	3489	3137	1658	4300	2226	1806	3143	2110	3525	5746	3153	1291	1889	2966	1218	3645	1157	2610	5407	2406	3436	2745	3016	2439	1706	3475	1700	2314	4654	4164	3417	4163	7341	2555	5169	2264	740
VARROA_LOC100897360	1405	745	2206	829	3536	1313	1632	1662	2211	1381	2142	1195	2575	1078	991	2407	1703	785	1417	638	1132	1556	1498	1312	1972	939	1231	2307	1069	1253	1516	1818	2363	3569	3509	2420	1930	1638	627	559
VARROA_LOC100897361	52	51	60	49	173	38	44	56	187	40	113	32	144	35	34	134	107	21	37	22	35	54	74	50	94	54	43	149	48	64	54	79	66	214	147	79	84	76	24	36
VARROA_LOC100897367	223	414	259	221	345	95	344	219	219	174	190	149	319	206	77	213	237	239	141	44	208	203	205	230	169	100	213	279	86	654	100	303	430	373	382	501	336	150	45	409
VARROA_LOC100897368.1.7	68	46	70	45	115	42	58	51	48	57	52	37	70	26	36	68	69	33	44	31	53	55	52	31	48	41	52	56	36	98	72	78	82	96	83	81	67	44	18	43
VARROA_LOC100897368.2.7	94	66	93	37	137	64	70	98	78	92	84	94	120	70	60	114	84	67	55	20	54	93	87	74	63	56	56	72	61	77	96	83	130	131	118	133	102	97	38	50
VARROA_LOC100897368.3.7	68	66	112	43	155	60	88	67	95	95	70	63	121	85	67	80	73	53	55	37	63	110	116	71	83	65	81	103	61	98	82	105	159	126	69	170	100	91	48	63
VARROA_LOC100897368.4.7	128	106	95	75	159	87	137	73	101	107	98	83	178	69	65	100	94	75	63	26	49	95	106	71	77	65	100	107	86	118	102	99	151	149	102	176	104	129	48	75
VARROA_LOC100897368.5.7	101	82	121	54	129	52	72	84	74	73	113	62	107	59	56	104	86	33	56	27	67	80	74	56	72	48	79	105	50	97	110	100	116	123	131	147	92	59	25	54
VARROA_LOC100897368.6.7	38	50	37	24	69	41	36	26	35	49	31	39	45	26	23	41	38	23	25	8	30	55	35	32	44	20	26	28	32	62	55	50	56	53	53	70	42	34	11	30
VARROA_LOC100897368.7.7	37	24	30	15	45	19	45	16	36	29	34	25	60	27	14	33	24	23	24	15	18	23	24	16	33	19	22	44	33	43	48	40	66	41	38	48	41	49	13	24
VARROA_LOC100897369.1.2	14	74	31	11	48	20	17	19	48	8	39	6	61	10	18	39	27	50	9	12	24	9	26	9	34	10	15	46	10	89	24	22	31	65	61	17	31	7	2	57
VARROA_LOC100897369.2.2	11	59	15	9	26	11	21	9	39	7	39	5	24	13	11	27	29	32	8	4	17	14	17	9	30	4	18	58	4	70	8	17	20	45	43	18	13	6	7	43
VARROA_LOC100897372	1110	975	1477	896	1816	1231	1259	1077	951	1016	1162	955	1832	976	1025	980	1102	1014	934	781	1117	1273	1503	894	1387	825	993	989	921	1713	1874	1560	1937	1620	1921	1971	1271	1257	568	806
VARROA_LOC100897374	3940	1871	3338	2780	5053	2262	3574	2700	2438	3613	2667	3093	5026	2842	2027	2368	2916	2394	3094	1362	2457	4661	3354	3227	2914	3038	2453	2329	2830	3921	3461	4025	5371	3877	4457	5760	3322	4805	1932	1824
VARROA_LOC100897376.1.2	85	4	120	75	75	16	52	42	54	107	118	71	99	60	19	44	52	18	68	26	76	123	78	107	99	101	58	61	55	44	113	114	113	82	164	195	61	126	46	23
VARROA_LOC100897376.2.2	1306	145	1702	1143	962	304	841	573	678	1474	1339	1125	932	662	306	549	648	190	1091	580	894	1629	1072	1333	1333	1326	779	778	1083	755	1709	1718	1772	998	1872	2142	946	1636	723	348
VARROA_LOC100897377	1414	1190	2110	925	2548	1152	1431	1341	1689	1268	1673	1036	2123	798	810	1869	1601	1005	1249	571	894	1527	1451	1126	1811	996	1031	1645	1073	1853	1432	1658	2000	3638	2998	2006	1705	1599	653	908
VARROA_LOC100897378	1762	1761	2125	926	4017	1887	1595	1724	2360	1412	2216	1426	2649	1201	1211	2251	1661	1422	1471	977	1460	1649	2159	1373	1839	1046	1419	2333	1154	2557	1951	1732	2461	3275	3119	2425	1899	1764	718	1531
VARROA_LOC100897380.1.5	249	147	591	209	337	220	228	267	301	186	222	95	276	216	146	203	230	85	144	129	273	330	195	199	387	195	250	430	78	377	357	269	604	711	817	697	380	135	64	159
VARROA_LOC100897380.2.5	25	13	72	24	28	20	26	15	31	12	10	9	17	16	15	24	21	11	1	12	26	25	21	12	38	11	25	45	9	30	27	29	57	72	71	51	39	6	3	20
VARROA_LOC100897380.3.5	38	22	71	46	16	34	43	40	38	16	29	7	36	52	19	49	33	16	10	9	30	71	21	16	71	24	45	106	8	73	49	49	54	137	185	99	68	7	3	38
VARROA_LOC100897380.4.5	211	91	386	148	361	167	214	189	194	179	191	97	235	140	136	202	197	43	129	100	191	256	175	121	303	120	193	287	60	229	265	234	441	484	611	481	332	124	62	123
VARROA_LOC100897380.5.5	102	60	238	90	37	45	85	82	83	46	52	10	58	95	62	72	58	17	13	34	98	141	24	44	137	55	87	188	17	164	129	131	189	261	409	272	129	12	1	66
VARROA_LOC100897381.1.2	24	23	32	17	5	3	9	4	17	0	9	7	20	4	4	9	24	12	4	9	20	21	13	10	21	13	5	31	4	36	16	11	25	52	46	36	13	4	3	31
VARROA_LOC100897381.2.2	52	194	140	56	88	50	64	41	77	30	56	24	67	52	40	67	69	102	21	26	50	55	58	39	89	34	44	83	20	239	58	59	116	159	140	129	69	35	22	142
VARROA_LOC100897384.1.3	121	98	305	162	209	44	134	114	273	133	240	84	171	92	51	201	150	66	84	26	103	123	130	74	185	89	95	347	76	113	105	159	202	427	368	228	135	122	54	64
VARROA_LOC100897384.2.3	417	229	1124	374	364	134	415	263	330	532	546	240	480	379	178	391	382	190	277	145	366	580	300	318	707	263	357	663	171	528	381	533	649	765	1781	1104	471	279	159	281
VARROA_LOC100897384.3.3	1927	900	5074	1598	3395	1005	2106	1897	3068	2265	3112	1354	3160	1411	916	2460	2117	704	1799	647	1787	2438	1837	1552	3031	1269	1577	3782	1364	2078	1930	2512	3649	4642	6652	4307	2537	2007	774	899
VARROA_LOC100897385.1.2	1441	1088	2227	1062	2866	1283	1670	1356	1895	1156	1767	1017	2512	1010	881	1830	1270	1042	994	614	1100	1428	1374	1148	1989	890	1112	1740	958	1603	1351	1548	1681	3260	3052	1943	1415	1514	710	801
VARROA_LOC100897385.2.2	63	64	54	28	90	53	49	54	41	49	42	24	70	32	29	43	41	33	38	26	47	56	41	44	60	31	56	53	23	13	63	34	26	82	85	57	49	54	23	31
VARROA_LOC100897388.1.2	200	92	274	162	101	146	176	158	103	87	81	36	92	178	140	114	87	7	31	75	171	201	61	117	138	122	161	284	24	259	322	240	402	421	391	454	186	31	20	70
VARROA_LOC100897388.2.2	108	56	206	94	74	87	121	91	78	71	53	12	57	128	98	59	54	10	16	55	103	162	38	62	118	102	118	159	6	164	181	151	289	258	271	362	147	17	10	52
VARROA_LOC100897389	2315	1370	3081	1387	2968	2125	2176	1913	1704	2142	2447	1549	2608	1698	1493	1954	1987	1332	1865	1245	1868	2486	2085	1926	2563	1546	1775	2114	1514	2318	2372	2119	3079	3225	3865	3851	2357	2216	868	1277
VARROA_LOC100897392	45	29	94	27	50	41	45	29	19	33	27	15	56	48	44	27	23	2	15	15	29	36	29	50	52	20	32	40	17	42	100	62	106	55	70	138	57	30	12	16
VARROA_LOC100897393.1.3	333	339	485	233	581	306	321	294	433	328	418	240	536	270	248	379	369	274	280	146	257	321	367	290	393	215	259	409	268	442	451	378	509	724	617	477	401	412	181	226
VARROA_LOC100897393.2.3	39	73	80	31	147	71	78	53	114	68	74	47	99	64	54	66	79	71	44	34	61	76	65	52	71	56	52	108	50	109	97	51	127	132	96	68	86	97	43	40
VARROA_LOC100897393.3.3	23	24	59	26	50	25	31	24	45	22	36	12	44	21	17	38	39	19	18	18	22	36	37	18	37	15	19	40	13	47	31	38	53	86	78	33	33	37	23	25
VARROA_LOC100897394.1.2	18	37	19	21	17	9	13	11	13	12	10	3	11	19	5	11	18	37	8	1	9	18	6	11	16	3	7	13	8	45	18	11	55	34	29	22	15	12	2	40
VARROA_LOC100897394.2.2	18	54	45	20	11	10	14	14	19	16	20	6	15	20	7	9	13	22	9	6	23	10	19	9	21	4	13	39	5	44	22	9	37	44	26	53	12	16	5	50
VARROA_LOC100897396.1.3	38	510	88	48	89	21	56	52	132	41	148	36	84	49	9	119	104	218	37	11	29	47	78	40	78	25	61	248	43	805	46	51	88	232	156	67	90	28	20	402
VARROA_LOC100897396.2.3	22	204	25	15	33	6	15	24	40	10	42	3	13	12	12	50	21	82	15	2	13	14	30	11	37	12	8	95	12	451	15	14	21	83	85	41	31	6	5	235
VARROA_LOC100897396.3.3	8	224	37	19	43	6	26	31	78	21	63	13	39	14	12	56	38	82	12	3	19	14	36	20	45	8	19	110	10	321	15	11	35	92	77	42	55	11	5	259
VARROA_LOC100897397	1372	1122	2200	992	2698	969	1482	1354	2148	1158	2178	1002	2102	1058	787	2059	1404	1013	1145	492	1110	1391	1393	1127	1975	992	1069	2282	1037	1806	1197	1621	1952	3539	3124	2157	1604	1465	606	924
VARROA_LOC100897398	938	175	1291	737	2517	372	1128	1237	2264	847	1992	647	2244	606	370	2753	1539	210	923	253	836	987	1226	785	1664	612	879	2490	624	350	637	1008	1171	3564	3308	1711	1848	825	353	193
VARROA_LOC100897399.1.2	681	968	975	375	1383	474	638	592	873	533	809	434	1144	434	360	881	693	802	572	248	498	648	741	482	899	368	540	830	454	1261	598	640	958	1676	1353	980	723	620	274	738
VARROA_LOC100897399.2.2	346	560	580	229	673	306	375	399	482	325	497	285	709	248	204	535	427	451	313	158	340	384	463	263	530	275	284	540	252	907	319	405	551	902	941	581	468	338	147	513
VARROA_LOC100897400.1.2	22	16	23	9	28	13	18	14	21	15	27	10	12	6	14	20	12	10	8	2	8	28	8	22	17	6	10	24	16	28	20	26	29	26	34	28	16	13	9	6
VARROA_LOC100897400.2.2	44	24	33	23	52	30	41	29	47	20	36	23	39	11	17	32	23	17	27	15	36	30	36	43	36	19	13	49	18	19	38	30	75	46	68	45	35	37	10	8
VARROA_LOC100897403.1.2	102	335	180	90	285	123	133	118	155	85	146	102	206	99	71	146	131	250	125	66	90	154	167	93	200	82	80	125	96	409	167	145	171	271	265	176	126	167	55	223
VARROA_LOC100897403.2.2	241	1224	516	205	426	276	208	233	290	240	294	199	474	237	149	297	250	698	229	170	228	262	412	211	456	240	214	293	189	1813	287	297	362	668	670	445	286	315	141	1018
VARROA_LOC100897404.1.2	28	19	47	10	61	44	36	24	37	14	25	15	36	22	24	42	25	11	23	8	28	30	29	19	19	14	24	34	15	47	34	12	51	54	55	75	21	22	8	16
VARROA_LOC100897404.2.2	30	42	63	20	55	79	24	42	48	17	44	23	41	28	45	29	41	8	21	17	37	39	26	45	31	29	32	55	15	43	63	37	54	74	54	99	32	23	13	32
VARROA_LOC100897405	2398	902	912	1587	2759	1632	2174	1644	1286	2029	948	2211	3648	1532	1006	1290	1617	1169	1925	891	1739	2528	2264	2212	983	1529	1716	1126	1779	1907	1812	2207	3176	2067	1343	3743	2625	2504	1139	857
VARROA_LOC100897406.1.3	293	258	546	263	461	280	321	241	241	223	320	201	544	276	236	288	309	215	222	184	276	348	315	257	366	217	270	317	177	433	392	359	473	528	673	525	309	247	122	251
VARROA_LOC100897406.2.3	1093	995	1834	812	1932	1149	1185	896	990	845	1077	686	1798	949	920	1081	1104	867	818	700	943	1110	1194	857	1273	789	913	1069	792	1470	1456	1149	1610	1971	2003	1654	1114	1087	432	876
VARROA_LOC100897406.3.3	745	654	1133	491	1417	793	759	618	613	574	704	498	1244	527	599	690	724	561	570	499	626	738	794	580	802	499	560	726	530	925	1020	705	935	1303	1141	890	715	758	315	514
VARROA_LOC100897408.1.2	162	99	788	232	238	159	193	208	242	94	235	72	131	246	217	230	208	28	65	131	148	345	120	144	296	162	255	493	64	143	386	207	441	568	978	593	245	96	40	101
VARROA_LOC100897408.2.2	57	50	276	69	65	54	71	85	59	37	75	28	38	97	82	57	70	9	32	57	56	93	53	46	81	19	69	145	13	47	156	86	156	139	263	168	80	36	23	36
VARROA_LOC100897411.1.3	25	29	79	24	26	20	22	22	22	9	25	6	15	24	18	32	24	7	6	8	13	31	17	15	34	22	21	58	9	35	45	18	30	46	67	75	26	9	6	25
VARROA_LOC100897411.2.3	95	237	207	78	68	110	110	96	90	44	52	24	47	88	122	70	69	142	28	65	73	124	55	68	75	57	67	155	22	305	164	75	140	193	236	268	119	34	15	154
VARROA_LOC100897411.3.3	20	11	53	20	22	21	26	26	19	9	18	10	23	34	16	18	25	7	5	13	19	24	10	17	27	21	24	49	3	16	51	19	38	48	61	75	32	8	4	9
VARROA_LOC100897413	79	95	129	47	229	67	80	83	73	71	106	70	131	83	72	98	72	111	69	27	54	112	93	66	111	52	51	61	59	152	120	98	145	134	139	112	99	107	50	78
VARROA_LOC100897414	164	127	190	71	347	183	154	183	166	131	181	146	248	144	119	176	177	91	134	92	97	132	164	145	129	105	120	184	123	157	168	134	176	268	215	292	172	169	63	91
VARROA_LOC100897416.1.2	68	65	175	57	96	60	60	45	83	54	84	50	66	58	66	85	57	37	44	33	41	102	45	49	95	44	54	122	28	91	128	70	102	175	186	157	94	47	34	80
VARROA_LOC100897416.2.2	760	2264	2152	684	1051	641	792	680	827	510	849	379	701	876	635	872	670	1376	368	404	525	1050	829	494	1077	518	595	1444	279	3300	1144	787	1351	1908	2661	1846	909	506	249	1776
VARROA_LOC100897417	874	729	1515	612	1599	742	1096	794	1139	795	963	638	1494	753	571	1027	1019	775	690	454	784	903	950	707	1160	640	764	1123	685	1169	1100	1041	1432	1746	1505	1312	970	997	456	554
VARROA_LOC100897418	4	4	1	4	0	73	9	10	5	13	5	4	16	8	56	7	10	10	4	49	9	6	7	3	6	2	3	2	3	9	135	8	17	1	1	16	4	3	3	13
VARROA_LOC100897422.1.4	62	100	48	28	97	67	97	53	34	37	30	51	115	47	76	26	46	87	24	53	71	75	84	54	44	46	68	20	31	141	90	126	124	50	31	104	73	91	34	93
VARROA_LOC100897422.2.4	35	90	45	14	85	68	70	33	27	29	15	36	73	19	42	6	44	70	20	33	34	62	60	37	40	45	55	34	18	127	68	53	91	21	36	55	51	37	10	67
VARROA_LOC100897422.3.4	165	188	358	148	383	189	258	203	334	158	421	120	327	167	142	297	233	99	133	87	215	176	210	162	236	129	184	444	131	282	160	228	318	511	509	331	246	161	60	142
VARROA_LOC100897422.4.4	34	56	55	19	52	63	62	47	29	22	24	31	90	50	41	21	34	41	26	31	80	93	51	40	44	54	45	25	25	102	90	68	119	54	51	95	43	44	20	42
VARROA_LOC100897424	260	254	381	212	643	215	301	315	488	198	414	155	427	208	231	421	264	228	198	126	177	270	308	168	353	214	182	492	137	394	248	277	365	981	742	445	273	225	113	226
VARROA_LOC100897427	2389	315	1604	1582	2622	504	3024	1683	1322	1909	884	2071	2615	1624	440	1121	1462	440	1948	375	1816	2673	1716	2185	1147	1671	1779	1252	1834	948	857	3002	3537	2095	1788	3903	2059	2692	880	353
VARROA_LOC100897430.1.3	94	127	176	72	138	65	110	104	113	77	105	38	114	92	62	101	107	72	63	46	79	158	95	83	115	64	66	142	33	181	131	91	214	174	261	242	140	62	32	47
VARROA_LOC100897430.2.3	71	89	102	35	133	48	82	56	67	45	63	30	87	46	38	56	65	41	53	28	52	80	48	55	87	40	59	97	25	110	85	59	130	124	144	153	74	54	24	48
VARROA_LOC100897430.3.3	34	31	72	20	54	22	43	44	41	22	34	33	34	31	22	34	50	20	20	24	36	40	28	29	55	29	37	34	14	66	52	38	76	80	97	66	54	28	18	24
VARROA_LOC100897433	397	819	360	230	1844	844	485	646	1775	442	450	456	852	291	462	1965	1296	655	363	650	364	535	744	444	448	306	322	1731	382	1095	1311	583	1831	1785	1334	716	1030	603	240	579
VARROA_LOC100897434.1.3	55	88	62	20	87	53	63	57	44	33	25	43	89	35	47	28	25	82	40	45	50	28	43	53	34	32	52	40	33	92	107	59	122	41	54	80	42	55	35	38
VARROA_LOC100897434.2.3	25	57	48	16	70	72	58	33	19	23	17	26	59	34	30	16	31	39	15	42	43	29	22	26	21	13	36	21	18	96	65	38	93	40	30	68	38	39	23	32
VARROA_LOC100897434.3.3	45	55	52	29	73	51	58	42	22	30	24	30	90	37	43	35	25	57	34	18	50	60	52	27	46	43	40	24	50	100	74	47	76	35	28	66	31	54	22	30
VARROA_LOC100897435.1.3	37	58	39	9	53	19	41	24	14	37	13	42	34	19	24	4	31	29	20	21	33	42	35	31	18	27	32	15	25	80	31	58	74	29	30	67	28	43	23	20
VARROA_LOC100897435.2.3	12	42	7	12	15	26	22	12	13	10	8	9	7	14	11	6	16	23	11	7	28	20	15	12	8	10	18	10	12	36	17	33	46	16	12	61	11	14	2	25
VARROA_LOC100897435.3.3	34	28	45	16	40	64	51	31	25	47	22	37	45	41	39	9	30	31	17	32	39	45	51	24	28	37	26	13	30	52	36	64	71	40	19	91	25	43	28	22
VARROA_LOC100897436.1.3	83	28	132	86	192	63	94	100	317	79	195	56	116	63	37	294	142	25	70	35	68	125	74	83	129	64	49	337	69	26	88	77	102	343	268	95	153	82	40	33
VARROA_LOC100897436.2.3	12	13	42	33	85	10	30	26	103	19	94	18	53	24	21	108	48	14	17	5	24	24	28	23	38	28	26	111	10	30	23	14	47	117	58	40	41	36	17	21
VARROA_LOC100897436.3.3	95	65	114	89	359	79	125	116	416	62	257	55	164	48	64	324	167	59	62	26	63	122	87	80	143	47	85	319	63	95	77	77	102	333	234	108	121	112	41	33
VARROA_LOC100897437.1.3	39	35	61	21	68	56	39	26	30	23	40	9	38	31	23	41	40	19	11	19	29	37	14	27	36	35	30	69	11	71	33	42	41	63	91	54	47	32	9	34
VARROA_LOC100897437.2.3	490	475	602	366	865	429	503	426	524	421	529	402	858	364	294	465	497	379	361	195	410	519	522	397	483	371	389	670	334	618	461	406	619	838	771	865	509	493	218	363
VARROA_LOC100897437.3.3	53	33	129	50	105	54	56	56	66	46	51	26	85	75	38	53	52	27	35	18	51	81	31	43	93	36	62	97	28	94	63	48	91	139	159	128	70	36	5	57
VARROA_LOC100897440.1.6	25	12	47	17	47	21	34	37	33	18	26	17	38	43	18	26	20	16	19	34	22	38	30	26	22	11	23	52	14	20	39	34	34	23	53	25	26	20	6	19
VARROA_LOC100897440.2.6	9	116	21	6	29	22	26	8	9	6	5	11	27	16	6	12	14	58	13	2	9	20	20	5	12	5	14	11	10	162	25	20	25	15	20	29	10	13	5	70
VARROA_LOC100897440.3.6	30	174	39	11	32	31	24	19	23	21	9	28	87	28	25	15	32	91	27	11	29	39	38	23	30	14	23	18	34	181	33	42	40	26	32	37	35	22	14	95
VARROA_LOC100897440.4.6	13	190	18	5	19	16	17	9	11	8	5	9	17	21	27	7	18	117	3	3	16	9	25	6	17	14	14	13	10	260	8	11	45	12	24	27	20	10	4	153
VARROA_LOC100897440.5.6	11	125	13	5	25	12	5	4	4	9	17	12	13	3	9	4	16	52	11	8	7	29	20	16	11	5	9	11	5	126	25	12	26	11	28	15	8	14	1	71
VARROA_LOC100897440.6.6	5	69	1	2	0	5	0	3	0	3	1	1	5	1	1	0	2	19	0	1	4	0	3	1	1	0	3	1	0	90	1	5	0	1	2	12	3	0	0	51
VARROA_LOC100897441.1.2	38	118	86	34	30	50	42	38	42	36	26	14	38	30	42	32	26	57	22	17	23	32	42	42	35	24	28	49	12	183	112	49	74	68	94	61	54	19	14	76
VARROA_LOC100897441.2.2	1688	4759	2442	1129	2421	2876	1789	1554	1456	1750	1431	1246	2198	1401	2064	1421	1395	2928	1301	1418	1203	1876	1840	1304	1821	1139	1215	1275	1223	7039	4727	1970	2591	2475	2680	2641	1882	1755	841	3342
VARROA_LOC100897442.1.4	41	38	80	38	107	58	49	51	86	45	49	45	81	61	70	76	44	15	28	35	37	61	40	40	63	37	37	118	41	68	86	47	73	162	94	94	38	37	17	30
VARROA_LOC100897442.2.4	26	11	35	15	37	22	27	26	27	30	28	10	31	16	30	26	32	7	15	7	14	32	15	17	30	12	17	53	11	23	32	17	34	80	75	43	22	17	7	15
VARROA_LOC100897442.3.4	26	11	31	20	43	20	21	17	29	20	31	18	34	25	18	36	15	9	18	10	15	33	20	19	32	15	20	34	7	21	24	23	26	59	53	35	16	12	12	10
VARROA_LOC100897442.4.4	6	5	19	18	24	16	6	13	20	13	18	9	18	15	19	31	20	4	11	5	16	17	14	19	21	11	15	36	11	8	20	14	22	47	40	32	17	12	2	11
VARROA_LOC100897443.1.2	185	165	173	120	244	294	238	140	111	132	105	160	276	177	189	108	155	139	132	179	180	234	181	163	109	161	171	117	113	274	447	229	286	152	147	322	156	192	90	126
VARROA_LOC100897443.2.2	3832	3478	3791	2137	4450	6445	4688	2846	2151	3002	2340	3504	5677	3439	4053	2187	3490	2955	2882	3518	4083	5498	3780	3340	2758	3168	3448	2530	2951	6350	8289	5174	6694	3013	3660	6564	3586	4601	1989	2697
VARROA_LOC100897445.1.6	21	28	84	25	10	9	22	21	16	4	21	4	8	20	15	21	7	1	2	16	13	32	15	30	29	26	26	47	2	22	34	28	49	42	86	64	22	7	5	6
VARROA_LOC100897445.2.6	599	291	757	296	772	393	471	436	453	505	510	369	548	345	321	486	389	282	363	274	383	595	533	448	501	311	418	523	365	612	586	559	766	781	852	814	496	479	212	302
VARROA_LOC100897445.3.6	113	30	303	115	68	81	89	79	84	42	85	36	72	82	51	112	82	14	53	46	83	205	80	60	153	98	79	194	38	97	142	104	173	226	456	396	96	60	30	31
VARROA_LOC100897445.4.6	75	43	142	41	98	60	49	61	56	67	73	66	41	54	45	61	45	27	47	26	61	93	46	52	78	29	43	97	46	83	107	85	117	125	144	150	76	55	21	47
VARROA_LOC100897445.5.6	26	9	47	21	21	21	15	20	22	17	27	20	9	26	14	17	15	9	16	20	13	41	15	8	21	15	27	15	13	24	34	31	34	38	50	74	21	25	6	17
VARROA_LOC100897445.6.6	19	16	77	36	12	18	23	23	24	7	14	7	3	15	23	26	23	7	4	16	14	37	5	8	31	16	17	54	6	29	48	27	28	55	98	64	19	13	2	4
VARROA_LOC100897447	511	862	735	286	969	708	618	574	568	462	515	484	922	415	379	532	558	691	394	370	550	714	714	393	648	439	508	571	389	1216	638	627	791	1000	925	877	662	585	270	714
VARROA_LOC100897453.1.2	48	42	98	49	110	29	83	70	90	78	75	52	89	60	60	74	75	52	43	29	31	73	54	44	80	39	63	78	43	83	104	115	119	112	143	94	100	61	21	25
VARROA_LOC100897453.2.2	569	531	677	375	1159	578	620	570	770	599	711	445	1002	378	406	662	649	521	449	361	522	523	609	465	658	346	462	639	510	897	974	757	894	1065	1101	854	845	633	288	374
VARROA_LOC100897455	4130	3275	3942	4222	10234	3353	2333	2912	6933	5357	8850	2554	4568	2900	2217	4125	2317	2956	4785	5967	2675	3664	8016	3537	8082	2997	3621	7499	3205	9400	12139	3484	6955	9348	12450	6423	6241	4034	1840	6432
VARROA_LOC100897456.1.14	176	139	278	102	510	204	241	223	287	213	317	196	400	137	141	276	278	126	190	87	143	235	253	184	235	145	182	227	194	200	187	197	372	426	327	295	236	240	98	77
VARROA_LOC100897456.10.14	12	4	27	11	53	10	21	20	37	11	25	21	49	7	17	28	23	10	22	14	17	23	27	17	16	14	13	31	11	14	22	15	39	25	26	53	18	23	12	9
VARROA_LOC100897456.11.14	10	6	50	2	13	14	26	12	14	19	20	4	22	13	7	35	6	2	5	6	14	23	3	14	20	9	8	29	8	10	12	16	27	29	46	21	11	11	3	6
VARROA_LOC100897456.12.14	33	18	60	25	34	8	40	31	39	15	28	16	33	22	17	44	25	1	10	13	26	40	17	21	47	23	26	64	2	14	18	35	40	74	75	57	34	14	5	9
VARROA_LOC100897456.13.14	19	17	45	22	69	20	35	33	43	38	58	28	57	30	26	34	27	11	26	17	23	44	31	22	46	31	18	38	27	18	25	50	68	46	34	32	41	36	18	7
VARROA_LOC100897456.14.14	33	14	65	21	37	23	39	35	25	20	26	10	30	25	15	36	31	4	11	6	29	41	18	29	45	18	26	59	13	23	26	43	54	82	94	67	29	21	3	9
VARROA_LOC100897456.2.14	11	13	26	16	26	8	18	13	23	10	29	6	29	10	9	20	10	3	10	8	11	13	14	10	12	6	7	20	13	10	15	18	13	30	25	13	19	9	4	4
VARROA_LOC100897456.3.14	26	2	29	15	22	18	29	24	36	15	34	6	28	11	14	19	22	7	18	10	13	15	19	8	20	17	15	13	16	12	25	16	37	43	37	14	30	19	12	4
VARROA_LOC100897456.4.14	48	25	79	43	117	51	48	65	83	58	98	52	126	20	30	79	59	26	35	28	35	53	57	56	68	45	54	60	38	52	54	58	73	88	98	48	44	64	26	34
VARROA_LOC100897456.5.14	23	9	27	14	30	11	27	21	45	15	39	18	40	23	12	30	34	12	24	10	10	14	34	16	23	12	15	25	14	13	23	25	29	52	32	48	21	25	10	5
VARROA_LOC100897456.6.14	41	37	67	32	65	34	52	45	62	30	102	24	80	30	32	61	45	16	47	17	33	28	38	32	43	23	38	72	32	21	48	50	74	88	96	51	68	49	19	14
VARROA_LOC100897456.7.14	9	4	19	6	19	10	16	3	26	9	19	8	27	6	8	13	12	4	11	2	5	12	14	3	8	6	7	16	13	4	16	13	27	19	26	8	9	16	3	4
VARROA_LOC100897456.8.14	34	21	121	37	51	25	29	46	63	35	61	25	38	35	25	75	45	3	26	15	31	54	19	43	54	39	36	124	14	35	35	65	80	94	149	109	57	19	11	14
VARROA_LOC100897456.9.14	58	47	184	84	110	55	89	92	129	66	122	45	123	58	33	144	102	39	47	26	71	67	75	61	109	57	69	143	50	70	85	102	143	169	181	122	83	81	27	32
VARROA_LOC100897458.1.9	13	12	8	13	10	33	30	11	4	17	1	12	9	22	19	2	10	8	11	21	13	31	23	18	6	14	15	8	12	9	42	38	43	10	1	33	12	25	7	12
VARROA_LOC100897458.2.9	27	10	17	16	48	49	56	19	9	25	2	38	26	33	14	11	7	10	21	14	22	48	24	30	13	30	21	6	23	9	59	39	56	12	12	53	20	41	12	17
VARROA_LOC100897458.3.9	63	28	66	28	65	176	130	62	28	78	10	80	48	55	81	17	32	31	33	73	142	130	95	70	55	58	94	44	53	85	219	181	175	66	48	182	69	91	53	34
VARROA_LOC100897458.4.9	84	46	219	88	124	55	83	79	148	87	110	86	141	62	25	128	118	32	58	35	103	159	80	81	154	76	78	172	53	64	79	84	125	221	368	273	100	77	50	43
VARROA_LOC100897458.5.9	61	18	56	68	52	21	53	42	62	41	43	23	63	21	26	48	39	7	37	11	37	48	37	22	45	25	39	76	24	30	39	34	38	108	104	111	35	24	14	15
VARROA_LOC100897458.6.9	145	55	261	175	173	70	150	117	178	145	184	92	131	85	56	217	147	36	93	48	152	222	86	134	203	114	116	328	78	94	93	148	210	372	502	361	157	116	72	63
VARROA_LOC100897458.7.9	36	14	16	13	37	47	61	20	7	28	8	39	35	41	38	0	19	15	17	19	37	40	34	23	20	32	28	14	32	12	52	45	42	19	12	64	24	81	23	13
VARROA_LOC100897458.8.9	11	3	1	9	6	24	18	8	0	13	2	13	9	8	13	0	5	5	7	20	19	29	15	7	4	16	14	4	7	10	43	31	41	11	11	25	15	21	8	7
VARROA_LOC100897458.9.9	13	7	9	14	16	31	22	9	6	14	0	34	16	15	20	1	10	9	13	22	20	29	21	19	6	12	26	8	9	22	31	41	43	20	5	38	20	32	13	7
VARROA_LOC100897459.1.2	14	277	12	4	4	35	23	8	18	5	9	11	11	15	23	18	6	167	11	7	13	18	49	13	23	7	8	27	6	316	14	19	21	48	25	31	28	14	6	219
VARROA_LOC100897459.2.2	6	421	14	3	9	12	8	7	5	11	2	8	11	14	7	11	4	235	2	8	7	17	71	5	25	9	16	15	4	495	15	14	19	37	28	28	17	10	2	326
VARROA_LOC100897460	121	1327	365	78	931	9661	229	406	713	63	787	104	700	1951	8256	469	324	1199	65	4761	217	198	568	64	821	245	313	545	563	1582	11868	901	568	930	570	236	586	97	154	1155
VARROA_LOC100897461.1.2	1045	567	1995	659	1848	815	1132	905	1134	926	1204	806	1754	748	604	1265	1164	490	802	424	939	1144	1018	670	1269	664	872	1172	912	917	1094	1305	1513	2088	2127	1621	1234	1196	443	408
VARROA_LOC100897461.2.2	594	282	1571	468	984	360	747	514	886	550	780	440	800	572	383	835	719	232	474	229	607	825	496	510	873	441	528	926	320	477	642	814	1215	1605	1790	1229	804	515	202	245
VARROA_LOC100897463.1.4	17	5	14	6	24	20	26	13	13	11	12	8	32	5	19	14	30	8	9	10	19	17	19	9	9	2	8	18	14	19	35	20	32	17	36	23	11	29	8	8
VARROA_LOC100897463.2.4	18	10	23	12	40	13	24	21	18	13	18	13	54	16	15	8	34	10	18	10	15	25	25	2	21	9	22	21	17	21	23	49	47	24	23	21	20	30	12	11
VARROA_LOC100897463.3.4	109	43	144	56	192	100	170	142	132	84	140	122	253	99	113	117	155	33	79	62	135	172	153	102	156	119	133	234	60	82	181	204	238	235	256	202	200	114	73	46
VARROA_LOC100897463.4.4	11	3	25	9	36	31	20	18	22	12	21	14	35	18	15	11	20	12	8	9	16	20	19	13	13	10	17	26	6	26	32	27	20	20	33	31	22	22	6	6
VARROA_LOC100897465	9739	7004	13759	5369	17133	7596	10668	9208	10978	8643	10968	8059	15927	7271	6209	10965	10050	6143	7409	4272	8013	9974	10403	7637	10605	6420	8189	11935	7366	10465	10132	11434	15088	19098	16565	15974	10538	10224	4334	5463
VARROA_LOC100897466	32	13	49	23	45	25	29	14	34	20	21	18	15	16	15	44	18	6	14	15	17	26	25	15	15	11	22	35	11	52	24	17	47	76	47	46	30	21	6	32
VARROA_LOC100897467.1.4	22	17	19	16	34	16	28	33	32	16	30	20	40	6	13	35	21	20	19	9	12	21	27	9	27	13	15	22	26	19	6	18	27	45	42	33	20	31	8	10
VARROA_LOC100897467.2.4	147	67	190	81	296	111	164	145	256	120	232	86	258	77	81	238	158	77	135	78	107	139	160	115	218	82	150	285	52	91	93	140	209	379	411	306	215	105	44	61
VARROA_LOC100897467.3.4	17	6	26	16	25	10	22	27	26	19	32	16	22	20	15	35	22	15	21	4	28	16	21	17	41	6	14	50	8	10	7	22	31	73	57	33	15	20	14	11
VARROA_LOC100897467.4.4	13	7	28	13	21	7	14	22	29	12	29	12	24	11	8	32	22	10	5	5	16	16	23	14	23	20	11	30	12	6	19	19	13	42	40	35	16	9	7	7
VARROA_LOC100897474.1.5	22	26	22	8	39	25	22	25	20	17	7	25	28	14	29	19	16	14	12	12	13	16	9	17	12	12	13	18	10	28	44	23	35	36	29	32	15	17	8	11
VARROA_LOC100897474.2.5	15	14	28	7	36	30	39	25	20	20	17	29	36	27	21	13	20	15	12	23	21	26	24	10	19	24	21	22	15	35	52	33	35	51	23	54	19	30	14	13
VARROA_LOC100897474.3.5	36	22	44	13	50	39	27	29	29	16	14	22	48	30	36	24	24	12	21	13	25	21	25	19	35	24	16	32	22	36	49	55	66	62	50	59	20	28	4	27
VARROA_LOC100897474.4.5	22	23	29	8	47	34	14	18	17	20	16	12	25	30	21	19	17	21	16	13	16	27	11	11	25	18	15	31	19	30	52	35	54	43	49	54	24	32	12	14
VARROA_LOC100897474.5.5	129	140	144	79	168	178	135	113	86	115	74	93	150	97	139	118	103	111	79	107	90	134	113	116	103	86	116	89	73	169	269	163	279	183	189	219	138	103	64	63
VARROA_LOC100897475.1.6	85	14	78	36	110	40	60	76	36	61	71	50	109	58	26	52	80	23	43	26	69	58	72	24	67	55	54	78	46	36	60	103	90	118	107	142	65	49	37	25
VARROA_LOC100897475.2.6	37	19	35	16	44	14	32	25	35	19	42	34	56	24	13	37	48	16	30	18	20	30	36	27	28	17	28	42	35	22	28	42	47	53	39	61	41	34	10	11
VARROA_LOC100897475.3.6	36	31	75	32	50	31	44	48	55	33	47	28	55	29	17	46	50	14	26	9	43	38	38	43	59	48	57	53	30	35	43	41	60	66	98	114	56	41	14	23
VARROA_LOC100897475.4.6	35	13	58	13	52	15	29	24	19	36	35	17	71	26	11	49	40	16	24	6	44	39	33	30	29	20	28	41	18	33	14	41	49	51	57	35	34	32	16	16
VARROA_LOC100897475.5.6	28	17	44	28	42	24	24	28	31	27	32	19	56	25	16	27	33	16	23	8	25	31	20	19	30	31	23	33	17	16	30	33	53	39	36	77	25	18	15	16
VARROA_LOC100897475.6.6	75	32	121	54	85	39	90	43	81	73	76	74	107	55	22	86	88	35	51	21	61	92	77	59	77	61	60	94	46	60	96	89	108	113	147	134	91	65	40	32
VARROA_LOC100897478	1551	2928	2256	886	1835	1399	1417	1337	1341	1195	1661	755	1938	1046	1155	1418	1448	2052	923	811	1389	1679	1464	1214	1604	772	1389	1943	656	4423	1902	1521	2321	2517	3085	2652	1769	1119	489	2342
VARROA_LOC100897482.1.3	33	13	38	12	36	21	18	11	39	32	20	28	23	19	18	25	10	6	21	9	16	21	30	32	25	26	20	43	9	33	27	32	45	32	43	72	25	24	12	13
VARROA_LOC100897482.2.3	310	115	493	242	401	212	256	210	279	313	234	321	220	305	146	295	206	93	193	129	280	446	291	334	301	271	237	454	226	238	466	498	580	557	531	879	376	322	119	135
VARROA_LOC100897482.3.3	353	255	475	231	423	351	328	251	336	380	334	224	261	231	244	361	263	125	231	169	286	300	267	328	319	268	273	477	201	320	482	545	648	618	688	790	398	294	138	182
VARROA_LOC100897483	100	123	123	60	124	145	107	105	52	101	39	101	160	112	111	65	69	157	67	76	116	127	169	69	88	77	85	63	123	253	243	112	176	75	85	179	82	166	51	95
VARROA_LOC100897484	882	688	1589	678	1769	1365	1235	742	710	730	1160	452	1749	1197	1091	676	845	861	752	903	853	820	1048	496	1479	707	767	645	603	1206	1817	1160	1449	1082	1659	1462	1093	765	540	642
VARROA_LOC100897489	1559	1496	1779	903	2377	1422	1700	1429	1403	1430	1543	1325	2436	1168	1068	1262	1460	1512	1271	731	1365	1909	1901	1371	1542	1224	1261	1302	1186	2367	1743	2057	2442	2106	2246	2690	1656	1829	800	1408
VARROA_LOC100897490.1.2	259	140	345	213	530	238	313	292	316	201	275	190	509	242	246	298	299	193	190	134	259	287	311	195	339	172	224	318	188	308	345	337	392	556	527	413	297	267	147	153
VARROA_LOC100897490.2.2	1027	744	1485	753	2196	1055	1272	1055	1183	800	1038	797	2072	823	805	1109	1141	769	782	564	910	1197	1223	802	1286	780	889	1155	788	1318	1457	1316	1729	2134	1980	1699	1325	1109	530	569
VARROA_LOC100897491.1.2	8	5	20	12	18	23	16	13	15	8	14	2	20	9	22	32	4	4	7	13	11	14	7	7	22	10	16	33	8	14	23	16	18	33	27	38	12	7	2	14
VARROA_LOC100897491.2.2	47	37	91	29	54	115	32	50	65	27	62	11	57	77	78	82	41	22	11	58	32	42	28	33	61	36	46	101	24	57	192	40	58	174	73	82	55	23	9	24
VARROA_LOC100897494.1.2	51	30	55	29	86	26	30	43	51	43	63	35	61	28	17	60	42	24	34	10	23	27	65	37	51	61	23	62	44	48	29	24	61	101	64	72	44	44	14	33
VARROA_LOC100897494.2.2	75	41	64	33	65	29	51	47	68	63	66	32	103	26	34	65	69	33	48	12	34	73	63	32	58	42	32	68	41	60	36	44	66	129	98	91	61	72	26	39
VARROA_LOC100897495	333	274	552	235	870	274	382	354	649	309	596	209	526	246	212	545	433	273	248	137	289	383	369	252	504	217	232	633	268	479	295	407	535	1065	827	578	453	322	146	234
VARROA_LOC100897498	563	769	532	284	522	553	561	310	301	624	271	514	877	338	427	243	459	798	467	209	371	557	472	413	335	394	399	284	459	1090	548	588	778	382	398	1029	418	663	274	494
VARROA_LOC100897499	10242	1094	8235	9694	5147	1196	6216	4141	2828	14376	3080	10907	7431	4137	1194	2898	4462	1819	10308	1779	7691	13153	7967	12869	3656	9172	6318	3305	9670	4694	4186	11477	14695	4635	5390	20339	7622	13788	4268	1818
VARROA_LOC100897500.1.3	189	90	199	147	400	94	205	151	242	153	221	132	250	125	82	243	151	73	153	67	120	174	135	139	183	95	125	219	144	160	204	185	237	373	326	233	198	224	103	52
VARROA_LOC100897500.2.3	526	199	698	359	744	283	553	432	673	419	608	396	617	363	282	723	414	179	406	153	359	538	396	439	647	317	397	752	300	368	523	573	823	1107	1067	905	589	491	170	165
VARROA_LOC100897500.3.3	21	12	22	18	55	10	26	14	33	27	24	24	35	31	9	19	25	12	13	16	13	35	20	16	30	10	17	31	14	26	30	22	34	55	40	38	34	25	8	2
VARROA_LOC100897503.1.2	14	15	20	18	14	20	44	17	15	22	10	13	8	17	9	14	28	13	17	6	15	25	11	18	11	14	17	12	10	21	26	26	40	14	24	50	29	19	9	12
VARROA_LOC100897503.2.2	104	61	48	41	66	78	137	71	28	63	14	69	108	68	45	15	53	47	41	27	83	117	74	96	25	36	61	32	48	105	54	83	164	47	53	144	91	78	29	34
VARROA_LOC100897505	715	710	666	484	1521	840	1102	850	918	524	623	544	1587	541	553	696	702	663	412	321	731	717	982	505	721	489	777	597	380	856	758	631	1249	1113	1049	793	1013	655	227	393
VARROA_LOC100897506	94	125	129	74	186	106	87	89	100	91	82	71	173	43	73	84	86	92	60	57	77	74	110	107	109	60	53	72	74	177	113	120	145	161	113	112	70	90	43	80
VARROA_LOC100897511.1.6	99	76	144	45	172	93	78	92	125	77	108	57	116	68	60	100	117	53	69	47	84	91	99	78	84	54	86	147	55	109	105	97	142	176	158	156	98	83	41	54
VARROA_LOC100897511.2.6	39	41	43	32	51	34	29	25	43	38	31	19	16	38	22	33	30	18	22	20	22	13	30	24	32	15	31	72	22	55	29	52	52	76	64	75	36	16	11	20
VARROA_LOC100897511.3.6	521	337	1038	355	656	412	643	452	601	431	709	320	494	487	384	777	592	251	327	187	431	638	393	454	671	320	477	1128	251	640	553	574	836	1366	1647	1291	804	350	173	266
VARROA_LOC100897511.4.6	8	15	37	12	17	9	24	15	25	17	22	8	12	13	14	15	21	11	8	11	11	15	12	18	24	18	12	18	11	24	27	28	27	42	33	31	19	7	5	7
VARROA_LOC100897511.5.6	77	57	125	48	85	47	56	65	55	41	77	30	69	51	61	73	43	25	27	21	35	70	40	66	68	17	37	133	24	76	83	73	121	125	129	104	59	59	32	42
VARROA_LOC100897511.6.6	21	14	29	5	21	19	20	16	17	6	24	14	22	9	12	18	13	13	10	9	12	21	15	19	20	15	6	24	3	30	19	15	41	31	28	38	19	11	9	8
VARROA_LOC100897513.1.10	70	59	76	43	168	61	62	58	89	55	100	54	73	69	62	77	69	63	51	34	65	83	59	40	54	43	53	116	41	106	88	70	99	130	74	96	101	77	34	64
VARROA_LOC100897513.10.10	27	42	68	25	18	22	33	21	44	18	18	6	14	39	16	22	22	7	9	12	30	56	15	24	31	19	18	66	2	44	45	45	53	81	90	74	29	6	4	19
VARROA_LOC100897513.2.10	18	26	23	11	26	16	42	20	31	23	32	17	40	21	15	13	20	24	15	4	13	12	29	13	14	9	32	33	21	31	29	17	38	20	20	26	21	26	12	18
VARROA_LOC100897513.3.10	344	400	530	214	461	290	418	319	475	264	432	195	293	315	262	345	309	184	196	124	303	444	220	332	323	238	248	626	155	490	376	385	573	639	541	657	408	283	117	303
VARROA_LOC100897513.4.10	56	76	101	42	34	46	58	56	80	34	51	19	31	53	41	44	35	21	7	22	54	106	23	25	58	66	36	135	4	106	69	56	141	116	148	149	79	12	4	53
VARROA_LOC100897513.5.10	88	95	65	30	118	57	58	54	85	48	86	61	75	49	46	51	76	59	44	23	39	42	71	46	53	40	50	61	75	76	72	57	114	102	69	113	52	84	31	45
VARROA_LOC100897513.6.10	38	54	41	21	69	23	24	31	64	34	42	35	37	35	21	39	29	20	38	7	22	39	41	47	32	12	27	55	31	49	43	50	54	67	42	46	37	34	20	21
VARROA_LOC100897513.7.10	317	329	701	213	163	240	360	325	350	143	258	64	176	322	211	299	203	58	31	79	323	510	90	258	368	241	272	882	33	662	391	343	619	774	1015	1139	401	52	15	353
VARROA_LOC100897513.8.10	21	32	54	21	9	23	19	20	32	13	37	6	14	31	16	25	19	16	5	8	29	27	13	18	37	20	19	85	3	53	35	37	35	59	77	94	36	4	0	29
VARROA_LOC100897513.9.10	62	53	46	27	111	36	37	36	59	28	63	47	40	28	42	43	45	32	30	25	32	41	49	44	35	33	37	78	24	70	67	48	90	78	52	72	56	36	29	37
VARROA_LOC100897514	3721	2365	6269	2098	8851	3478	3846	3193	4077	3099	3281	2942	5892	2579	2767	3653	3105	2091	2826	1824	2558	3964	3620	2815	4168	2764	2330	3450	2891	3531	5012	4676	6010	7748	6609	5760	3803	4245	1784	1817
VARROA_LOC100897518	4065	2295	5858	2338	7819	2976	4322	3609	5338	3306	5337	2969	7729	2618	2273	5353	4184	2122	3535	1443	2963	4228	4093	3085	5111	2416	2934	5093	2908	3900	3866	4331	5703	8252	8634	6036	4972	3928	1683	1790
VARROA_LOC100897519	948	808	1215	662	1366	776	1088	861	864	1052	779	793	1454	684	603	814	832	658	758	431	864	1081	935	743	923	835	803	820	778	1084	1079	1172	1321	1520	1399	1588	954	1072	485	566
VARROA_LOC100897521	2518	2051	3956	1869	2972	2246	2769	1927	1723	2320	2614	1836	3107	1752	1463	1846	1820	1850	1948	1166	1915	2711	2249	2162	3317	1600	2062	1721	2090	3443	2876	2865	3536	3539	4799	3849	2649	2895	1198	1757
VARROA_LOC100897522	6959	4744	9241	4413	10197	8987	8689	5994	5659	5602	5797	6002	10775	6086	7135	5433	5612	4679	5499	4844	5794	8859	6817	5860	7420	5846	5785	6096	4870	7791	11478	9038	10887	10087	10674	12791	7127	8480	4030	3663
VARROA_LOC100897523.1.9	605	166	1653	447	888	266	573	410	502	735	601	532	868	395	207	525	513	107	564	105	405	501	479	596	791	474	330	482	472	199	373	622	663	805	984	806	578	826	284	107
VARROA_LOC100897523.2.9	34	7	63	23	16	11	21	20	23	30	18	9	43	12	6	19	20	2	17	2	18	24	14	25	29	14	15	31	5	10	14	26	27	49	48	30	19	14	5	6
VARROA_LOC100897523.3.9	53	10	251	52	29	14	68	41	60	61	41	33	57	47	21	57	45	1	26	16	39	81	19	42	103	62	63	62	21	15	38	53	67	94	212	99	53	31	10	14
VARROA_LOC100897523.4.9	240	59	892	224	166	94	233	159	234	253	246	136	278	205	102	250	213	21	123	60	224	349	129	187	383	226	191	325	80	92	170	269	333	463	754	597	230	98	37	49
VARROA_LOC100897523.5.9	311	44	871	286	226	98	266	241	227	293	233	140	312	222	104	255	246	25	146	78	199	370	134	233	340	251	159	295	100	104	211	264	332	497	706	537	251	154	65	37
VARROA_LOC100897523.6.9	230	18	654	192	240	87	204	139	186	245	208	148	288	136	69	196	170	21	165	46	160	255	117	182	294	162	135	191	153	60	150	244	253	389	480	443	171	183	68	35
VARROA_LOC100897523.7.9	788	272	1968	607	1209	369	746	545	713	893	709	670	1273	471	330	627	617	235	785	214	466	730	595	632	1036	519	438	544	706	256	523	809	903	1168	1171	877	605	1073	404	142
VARROA_LOC100897523.8.9	129	30	390	130	160	59	131	86	105	198	104	149	242	98	69	112	124	33	105	46	124	176	107	154	203	127	72	116	118	79	94	166	182	204	292	267	116	157	80	30
VARROA_LOC100897523.9.9	141	36	358	124	149	63	98	80	107	135	106	85	161	93	61	114	122	28	110	26	80	143	79	123	140	123	65	105	105	51	85	117	161	197	269	236	108	124	55	24
VARROA_LOC100897524	116	37	393	130	143	50	125	144	262	82	259	49	93	90	50	177	119	15	49	35	98	150	59	113	187	123	89	477	46	100	126	182	205	354	418	312	155	69	33	53
VARROA_LOC100897525.1.8	14	20	21	7	27	21	28	9	26	12	16	23	31	22	10	19	22	4	5	6	14	26	13	17	12	7	18	22	7	17	24	20	40	28	24	48	25	12	5	7
VARROA_LOC100897525.2.8	52	21	58	25	67	44	54	33	41	32	40	31	43	25	26	51	33	17	31	13	33	68	52	36	31	35	22	52	25	64	45	70	74	61	49	69	54	27	13	23
VARROA_LOC100897525.3.8	25	17	33	8	36	13	26	20	19	19	25	21	20	16	18	22	22	10	21	11	21	21	24	25	24	14	15	16	15	32	27	24	35	29	29	45	28	29	8	13
VARROA_LOC100897525.4.8	30	33	37	19	27	19	24	20	18	18	18	22	31	18	12	20	17	13	16	14	17	18	18	30	25	16	18	19	9	35	14	28	44	30	34	60	31	24	15	12
VARROA_LOC100897525.5.8	6	7	13	10	20	10	13	12	13	7	13	13	25	7	3	7	8	7	9	7	15	11	7	12	10	3	7	8	3	12	13	11	16	23	8	20	17	15	7	5
VARROA_LOC100897525.6.8	10	7	22	10	34	5	15	16	10	10	11	25	16	11	13	6	12	10	5	5	10	13	18	8	17	14	18	15	15	13	13	37	40	22	34	37	17	14	6	12
VARROA_LOC100897525.7.8	41	56	60	37	43	35	45	39	45	35	33	39	49	21	25	27	26	17	22	17	32	44	43	51	35	17	37	40	16	42	44	54	95	50	65	103	46	33	20	29
VARROA_LOC100897525.8.8	12	11	25	9	27	19	21	19	6	10	11	10	24	11	15	10	26	6	9	6	16	15	11	14	20	8	11	18	7	15	15	22	25	23	23	22	28	13	12	10
VARROA_LOC100897527	70402	30553	121199	53305	139021	43714	74745	56725	75182	63195	67807	53455	123422	46005	40057	75415	65282	28209	56593	24888	47820	69506	66143	54281	79634	48604	50339	70390	52867	44995	66163	78151	97035	143095	124593	94317	79121	80967	32751	20772
VARROA_LOC100897530.1.3	12	7	41	18	25	10	18	11	18	16	28	13	10	14	16	14	20	6	16	4	8	21	12	11	12	8	10	40	8	12	24	18	20	32	37	48	18	15	8	9
VARROA_LOC100897530.2.3	27	8	78	24	31	16	16	14	39	14	25	11	25	27	16	28	26	6	12	2	18	42	4	14	34	14	14	57	6	27	18	17	36	42	81	60	21	17	3	13
VARROA_LOC100897530.3.3	149	77	342	151	192	114	157	122	206	122	193	91	153	129	137	178	110	55	76	44	129	202	80	116	180	119	128	327	76	216	207	198	299	303	446	418	153	109	51	89
VARROA_LOC100897533	1304	1019	2054	736	2127	978	1316	1179	1400	1059	1516	963	1936	908	777	1550	1197	858	1025	474	1060	1341	1291	967	1638	904	1057	1535	847	1500	1225	1338	1823	2529	2538	2011	1400	1313	591	808
VARROA_LOC100897534.1.2	55	40	91	56	118	36	57	54	100	60	67	54	121	38	35	67	66	26	43	15	45	74	63	49	94	38	39	81	57	54	82	91	108	149	149	82	72	77	32	22
VARROA_LOC100897534.2.2	43	27	92	36	102	59	45	48	80	47	71	48	103	45	27	100	76	30	47	12	37	55	53	37	70	39	50	79	52	63	82	75	82	152	171	79	76	60	28	29
VARROA_LOC100897537.1.6	31	22	32	17	79	16	38	34	33	27	54	46	65	30	16	56	52	12	29	2	21	22	38	28	43	13	23	56	31	20	37	56	58	103	66	47	56	39	13	8
VARROA_LOC100897537.2.6	87	31	122	25	146	31	76	65	92	93	79	53	113	49	29	91	83	41	64	16	76	104	68	84	67	35	55	113	42	52	54	81	102	167	181	92	117	61	30	18
VARROA_LOC100897537.3.6	25	14	22	18	20	8	29	18	29	24	33	12	44	16	11	32	27	5	15	9	17	14	15	15	30	4	21	33	8	10	19	38	41	35	40	37	11	30	8	8
VARROA_LOC100897537.4.6	13	5	19	9	29	12	24	14	18	14	10	11	27	12	7	29	16	0	5	6	10	14	9	11	17	12	13	23	9	18	13	18	31	41	33	20	17	13	4	4
VARROA_LOC100897537.5.6	23	18	25	24	66	18	24	24	44	25	41	19	44	29	17	28	49	14	18	3	23	21	22	49	32	22	18	39	17	38	13	31	41	76	41	54	41	29	11	10
VARROA_LOC100897537.6.6	17	11	22	7	26	12	27	11	24	12	17	13	19	10	12	28	22	7	12	7	11	20	11	18	29	5	13	22	6	15	11	18	29	36	33	25	22	20	5	3
VARROA_LOC100897539.1.4	78	53	133	40	90	35	71	34	55	33	70	22	59	79	80	43	55	30	20	28	38	61	44	45	58	24	59	114	15	55	68	63	100	95	128	104	41	34	7	60
VARROA_LOC100897539.2.4	69	75	124	31	72	65	101	47	54	37	50	26	62	85	92	64	57	37	30	33	45	73	33	45	65	37	51	158	15	83	92	97	118	151	179	154	76	33	7	55
VARROA_LOC100897539.3.4	45	41	91	20	55	28	59	41	47	33	42	18	33	56	63	63	44	31	21	30	33	59	30	24	33	34	49	81	20	62	68	46	92	104	101	89	34	13	11	45
VARROA_LOC100897539.4.4	476	315	957	248	474	315	490	387	454	236	464	213	607	496	467	432	476	212	233	283	408	591	297	292	484	210	406	1035	176	628	573	448	805	921	1436	1265	528	188	69	388
VARROA_LOC100897540.1.5	18	13	62	13	56	9	22	14	30	6	18	12	25	22	7	21	10	6	9	7	10	21	4	13	15	7	9	37	6	17	16	20	16	42	40	39	7	21	4	5
VARROA_LOC100897540.2.5	14	5	39	12	25	9	15	4	15	5	7	3	16	12	9	12	8	4	12	6	5	15	8	6	7	6	10	25	9	15	10	8	18	35	51	21	15	11	7	5
VARROA_LOC100897540.3.5	38	26	75	24	53	9	40	30	40	18	41	19	35	31	16	33	19	16	5	12	12	19	15	16	21	15	22	56	15	33	39	31	68	68	68	45	45	29	7	16
VARROA_LOC100897540.4.5	20	11	55	24	36	14	16	31	28	13	19	5	24	13	13	27	15	6	20	11	20	26	20	11	32	6	13	80	8	39	28	25	24	66	57	36	20	9	10	12
VARROA_LOC100897540.5.5	46	20	110	28	59	16	38	31	60	33	54	10	38	35	9	49	31	20	28	14	26	41	21	23	66	23	27	117	8	70	50	40	53	140	140	67	46	20	14	10
VARROA_LOC100897543.1.6	23	9	61	15	20	29	14	9	39	15	33	10	28	20	9	31	24	9	8	9	8	15	18	8	25	15	18	50	12	30	29	9	31	49	66	35	27	6	6	16
VARROA_LOC100897543.2.6	39	24	126	34	34	17	30	32	46	16	54	13	18	31	23	52	36	17	8	15	20	39	22	10	32	19	31	96	4	55	54	30	38	93	143	68	44	13	3	28
VARROA_LOC100897543.3.6	117	138	500	129	161	103	160	138	246	100	241	58	169	175	97	231	150	101	64	76	138	156	91	73	226	109	115	428	67	243	176	195	265	448	613	325	116	85	45	154
VARROA_LOC100897543.4.6	13	14	65	15	28	18	21	8	35	12	24	10	23	11	15	23	21	8	9	3	11	17	17	8	21	15	21	49	4	30	11	11	21	48	72	49	21	6	2	17
VARROA_LOC100897543.5.6	94	72	392	89	108	53	87	88	144	51	160	32	77	87	57	171	97	33	31	34	77	106	53	54	144	48	84	265	34	142	142	90	142	268	400	175	89	35	27	76
VARROA_LOC100897543.6.6	56	44	216	44	67	26	46	60	77	39	76	8	45	46	37	61	35	25	25	22	46	81	20	26	79	39	38	143	10	58	61	45	79	174	247	110	61	25	8	50
VARROA_LOC100897544	2127	1249	3262	1706	3996	1628	2459	2317	2770	1903	2905	1591	3293	1859	1410	2895	2367	1076	1647	897	2039	2576	2238	1770	3072	1732	1836	3021	1354	2082	2128	2801	3262	4907	5467	4117	2613	2231	911	1179
VARROA_LOC100897546.1.7	37	97	41	14	46	24	56	22	28	30	11	37	60	44	25	22	39	60	28	15	35	70	30	33	30	28	25	22	19	117	37	56	55	44	49	77	23	47	15	51
VARROA_LOC100897546.2.7	20	75	34	25	41	21	36	41	31	27	19	17	43	29	26	32	30	54	27	18	33	59	24	30	20	25	23	17	28	89	34	47	49	58	63	59	37	49	32	28
VARROA_LOC100897546.3.7	54	60	23	15	57	22	63	33	23	22	19	26	55	14	25	23	33	64	27	13	33	36	30	41	23	18	26	32	25	87	32	38	41	31	33	45	29	31	12	28
VARROA_LOC100897546.4.7	11	42	19	18	37	21	31	13	18	10	13	16	40	22	17	16	23	32	13	11	19	38	31	20	10	11	27	21	16	59	23	32	31	21	20	47	20	22	9	16
VARROA_LOC100897546.5.7	71	136	69	38	141	53	91	84	49	49	40	79	134	68	42	64	78	129	72	38	69	104	104	70	54	59	56	61	50	163	76	99	147	113	110	84	72	88	35	74
VARROA_LOC100897546.6.7	119	322	149	64	138	165	163	87	67	78	48	78	171	126	140	68	86	137	105	41	176	223	103	93	80	135	117	95	67	410	182	170	234	164	167	441	149	101	63	204
VARROA_LOC100897546.7.7	36	99	67	18	57	36	65	58	27	39	15	47	74	30	42	43	52	81	35	10	41	48	48	39	41	32	32	24	39	108	54	55	69	61	62	91	43	69	23	64
VARROA_LOC100897547	1213	1024	1706	822	2071	1344	1457	1188	1232	1105	1375	969	1879	1203	924	1089	1179	965	1067	798	1225	1445	1421	1062	1597	943	1060	1326	932	1696	1762	1555	1881	2219	2344	2038	1249	1419	588	800
VARROA_LOC100897551	77	18	145	60	224	60	97	94	123	80	123	32	95	60	54	130	75	21	45	27	60	59	79	38	95	54	80	145	55	64	99	102	101	265	256	174	101	71	42	21
VARROA_LOC100897553.1.2	90	54	102	73	145	71	100	67	101	82	64	86	117	72	51	90	84	44	81	37	70	90	74	105	65	86	61	82	65	112	86	113	150	136	112	163	90	131	50	52
VARROA_LOC100897553.2.2	211	132	193	136	405	177	324	172	164	217	149	189	431	178	116	184	242	120	193	55	187	215	253	221	168	172	214	186	172	218	197	301	452	315	248	343	239	288	109	95
VARROA_LOC100897554.1.2	730	475	885	469	1602	612	683	828	961	729	896	625	1345	412	374	954	809	402	664	258	584	791	908	589	843	414	649	981	517	788	619	825	1112	1711	1477	1169	1078	851	326	412
VARROA_LOC100897554.2.2	961	708	1234	632	1918	735	965	1092	1338	920	1196	839	1645	640	482	1261	975	496	770	349	823	1054	1149	750	1107	611	835	1366	702	1153	883	1249	1481	2419	2014	1799	1336	938	401	582
VARROA_LOC100897555	6613	1940	9505	3958	9911	2114	5735	4719	6892	6999	6903	4369	7491	3914	2281	6234	4625	1802	4596	1428	3081	5473	4025	4985	8066	4488	3396	6593	5055	4008	4459	7616	7747	11817	12381	10198	5263	7133	3020	1423
VARROA_LOC100897556.1.3	63	56	134	37	148	42	71	74	113	50	95	42	147	61	42	81	84	45	52	22	63	75	54	33	75	58	68	108	43	78	49	93	108	171	124	85	95	79	31	39
VARROA_LOC100897556.2.3	112	154	255	66	267	89	126	118	213	84	187	57	286	116	94	208	197	112	72	42	122	100	132	87	176	104	110	242	89	224	129	157	227	406	273	175	180	111	57	103
VARROA_LOC100897556.3.3	35	36	68	11	69	20	30	36	65	13	54	21	58	25	19	45	49	29	10	17	49	29	33	12	62	27	37	68	11	64	31	37	69	97	83	41	42	27	14	48
VARROA_LOC100897557	1870	824	2199	1365	2723	1502	2044	1645	1742	1741	1853	1561	3339	1476	1418	1567	1927	917	1488	840	1611	1864	2003	1459	1793	1353	1448	1762	1492	1423	1948	2235	2692	2873	2715	3078	2120	1981	1053	597
VARROA_LOC100897558	946	688	1461	749	2383	764	1102	998	1847	952	1891	727	1721	660	572	1719	1251	597	783	305	769	1065	1078	738	1371	660	824	1970	705	985	809	1135	1450	2725	2286	1477	1148	1001	447	583
VARROA_LOC100897559.1.2	29	104	30	15	83	35	31	52	55	21	36	16	51	19	5	45	33	88	21	19	16	17	38	16	27	25	22	35	17	153	38	40	106	85	80	29	38	34	12	70
VARROA_LOC100897559.2.2	38	225	48	35	111	28	41	53	75	34	56	26	115	33	13	59	57	158	31	14	30	36	53	20	46	26	31	55	26	175	42	58	80	93	82	72	69	43	23	135
VARROA_LOC100897560	1114	498	1389	735	1252	582	965	958	886	872	1117	693	828	857	624	1014	744	459	686	422	851	1430	872	954	1065	666	716	1216	573	1197	933	1114	1823	1720	2194	2098	1125	920	396	515
VARROA_LOC100897563.1.3	115	81	162	82	272	59	109	83	146	107	97	77	151	76	55	145	78	56	73	33	75	116	110	84	117	95	90	155	93	170	97	155	165	301	184	170	131	126	51	95
VARROA_LOC100897563.2.3	101	112	221	82	241	56	109	108	169	128	125	113	181	85	61	170	112	76	68	28	88	162	105	113	119	93	83	171	86	203	107	171	193	360	272	184	166	122	54	109
VARROA_LOC100897563.3.3	235	211	322	147	378	131	205	214	303	234	252	167	297	153	119	312	189	165	167	69	168	280	214	203	262	127	156	343	164	383	228	262	340	531	448	309	273	285	112	188
VARROA_LOC100897564.1.3	198	218	320	151	382	209	258	205	236	136	202	145	346	188	190	217	159	181	122	88	176	223	247	122	273	164	178	265	129	308	207	207	296	423	333	337	205	197	86	173
VARROA_LOC100897564.2.3	75	46	129	54	107	106	109	83	116	70	100	67	114	93	70	105	80	60	73	42	86	125	100	87	95	78	78	122	41	90	120	88	149	204	137	171	100	89	40	44
VARROA_LOC100897564.3.3	36	22	69	37	84	49	41	45	37	30	41	31	72	34	22	51	38	31	30	29	48	46	27	36	40	35	44	50	20	46	43	29	50	75	84	93	63	29	11	15
VARROA_LOC100897565	1042	595	1500	798	2169	902	1302	978	1293	1001	1079	944	2089	827	640	1305	1049	631	902	438	993	1232	1132	929	1261	840	832	1308	839	1072	1101	1410	1627	2361	1920	1859	1325	1354	529	462
VARROA_LOC100897566	140	84	210	94	317	73	127	148	213	111	199	114	242	93	72	191	182	86	99	63	123	132	189	91	221	69	133	215	84	154	129	117	260	382	307	198	137	158	78	73
VARROA_LOC100897568.1.2	17	0	22	19	30	10	44	20	26	28	10	10	33	9	6	18	24	5	11	4	20	33	125	18	17	23	20	47	23	3	8	22	42	82	18	25	14	25	7	3
VARROA_LOC100897568.2.2	16	5	13	8	17	4	15	24	13	3	4	10	37	10	4	28	12	9	10	2	15	4	213	9	11	10	8	30	3	1	6	12	19	75	22	9	20	13	8	6
VARROA_LOC100897570.1.3	704	574	1227	571	1005	597	792	642	604	585	735	399	971	651	481	689	679	410	464	388	673	852	670	570	903	510	565	884	402	1014	1060	810	1305	1173	1571	1455	818	597	271	553
VARROA_LOC100897570.2.3	308	214	338	153	396	197	256	263	189	253	261	185	436	179	157	227	276	201	207	165	220	267	281	213	294	168	195	256	187	365	367	317	474	399	428	393	303	269	124	188
VARROA_LOC100897570.3.3	419	277	1051	386	403	295	424	359	337	297	477	229	578	447	247	453	409	234	225	216	418	613	356	246	637	386	353	645	199	544	529	487	750	783	1355	1011	577	258	97	359
VARROA_LOC100897573	356	326	781	342	1117	290	414	453	1030	368	1121	280	866	262	236	920	664	282	366	157	327	388	436	243	739	291	333	1125	267	528	362	418	578	1635	1379	645	600	389	185	235
VARROA_LOC100897579	29	39	25	23	39	6	22	12	15	36	33	18	44	21	7	17	18	15	29	4	27	15	25	18	20	22	16	14	13	36	19	18	68	18	30	32	28	16	13	9
VARROA_LOC100897580.1.4	68	44	147	56	72	88	75	91	107	57	105	29	70	75	61	113	67	29	43	30	72	97	44	48	108	40	61	155	26	71	108	64	101	240	256	153	90	53	11	40
VARROA_LOC100897580.2.4	20	14	37	21	27	22	22	23	29	25	21	14	10	25	22	39	29	7	20	8	16	29	23	19	24	12	17	48	10	38	15	22	48	58	52	41	30	10	6	6
VARROA_LOC100897580.3.4	59	61	125	39	82	77	72	60	89	33	80	29	49	57	48	95	62	27	24	19	42	88	30	30	93	43	49	121	20	78	71	51	79	180	167	124	68	48	10	37
VARROA_LOC100897580.4.4	327	246	313	133	448	281	287	271	383	202	376	202	262	181	203	348	226	163	251	121	244	248	234	243	270	156	226	415	155	399	373	297	387	560	489	481	285	268	119	153
VARROA_LOC100897585	1063	866	1823	812	2052	942	1320	1112	1150	851	1036	850	2315	1016	818	1203	1291	850	886	532	985	1286	1126	894	1369	775	958	1238	807	1293	1476	1459	1956	2015	2250	1847	1384	1221	500	592
VARROA_LOC100897586	4488	3914	7200	2174	8662	4452	4753	4577	6532	3700	6864	2598	7021	3391	3315	7148	5300	3081	3508	2264	3904	4364	4537	3371	6110	2420	3969	7285	2713	5930	5338	4718	7097	10964	10519	6890	5538	3728	1607	3386
VARROA_LOC100897593.1.2	370	216	591	327	887	236	460	373	632	398	487	326	853	274	207	575	454	196	289	152	338	382	448	353	579	279	272	598	295	395	348	435	608	1144	963	708	504	469	182	180
VARROA_LOC100897593.2.2	56	38	123	35	166	58	81	75	99	57	92	49	131	54	23	115	107	37	53	14	49	95	90	60	86	61	59	133	70	77	52	98	101	226	181	152	100	79	42	31
VARROA_LOC100897594.1.3	24	10	57	33	38	26	39	25	27	31	30	23	45	33	15	31	31	9	34	8	23	25	26	37	28	17	36	55	17	17	33	43	36	72	97	103	38	25	11	14
VARROA_LOC100897594.2.3	156	64	291	143	291	108	175	111	170	122	147	83	200	98	67	138	110	55	101	35	126	177	153	118	151	105	117	301	80	127	207	185	303	368	423	394	200	139	47	77
VARROA_LOC100897594.3.3	22	13	47	20	65	14	25	19	26	16	31	19	42	15	7	24	30	3	27	7	31	13	18	28	26	10	12	29	13	19	21	22	42	54	81	92	24	17	12	15
VARROA_LOC100897595	804	290	1117	716	666	882	655	525	537	576	580	390	479	817	768	666	486	233	524	461	639	1195	484	651	669	515	624	1102	284	663	1184	684	1148	1074	1435	1724	768	520	231	415
VARROA_LOC100897596	7899	6615	9907	4689	11027	10068	9060	6338	6364	5630	6465	6867	11308	6137	6650	5588	6402	6955	6527	5196	6217	10615	8059	5935	8214	6745	6273	5921	6014	12757	12123	10372	12650	9935	12050	14694	7673	9114	4289	5170
VARROA_LOC100897597	513	2404	542	328	891	597	456	432	470	329	371	459	1144	459	645	475	541	1748	373	287	454	475	1682	439	489	369	446	480	451	3288	735	533	609	1036	662	693	563	545	264	2040
VARROA_LOC100897598.1.6	24	26	48	22	29	26	13	5	8	9	16	9	7	20	15	24	14	12	7	15	18	24	12	13	26	15	7	13	9	36	25	39	38	33	42	51	8	15	7	23
VARROA_LOC100897598.2.6	7	462	24	12	14	5	11	3	14	8	7	4	4	16	10	1	5	348	3	7	8	4	68	4	18	9	6	19	3	721	12	14	11	22	36	25	17	6	5	355
VARROA_LOC100897598.3.6	10	36	59	14	3	13	22	6	18	9	6	5	3	19	19	13	5	4	4	11	8	52	2	15	34	24	9	41	0	51	28	14	14	44	62	63	10	1	1	19
VARROA_LOC100897598.4.6	137	186	268	73	95	82	124	84	81	102	97	49	69	119	94	73	72	96	55	74	58	126	69	75	146	69	81	110	40	314	165	152	191	155	176	376	78	66	33	130
VARROA_LOC100897598.5.6	16	16	36	18	15	6	18	5	5	4	9	6	1	12	7	12	10	6	9	5	12	19	10	5	17	9	12	20	5	32	23	20	12	21	40	43	8	4	3	19
VARROA_LOC100897598.6.6	37	96	205	75	33	60	74	23	25	35	28	16	35	50	54	33	37	8	15	40	52	105	21	32	86	43	51	83	15	186	126	81	112	111	166	291	34	9	8	66
VARROA_LOC100897600.1.2	194	101	390	123	228	252	229	203	233	160	190	102	181	229	227	239	188	33	92	128	197	298	119	149	256	152	178	338	77	213	493	274	465	488	545	618	269	101	54	61
VARROA_LOC100897600.2.2	1460	773	1892	881	1627	1996	1634	1225	1192	1122	981	831	1239	1273	1573	1220	978	542	914	1047	1102	1616	1024	1066	1550	927	1174	1565	736	1477	2987	1700	2260	2339	2584	2941	1410	1003	498	631
VARROA_LOC100897602	2337	1475	3656	1348	4200	1833	2639	2308	2791	2111	2617	1947	4425	1730	1473	2960	2677	1538	2094	849	2218	2465	2619	1894	2812	1504	2076	2611	1665	2320	2353	2683	3539	4926	4749	3579	2820	2480	957	1125
VARROA_LOC100897603	807	597	789	443	1076	650	783	557	532	644	561	610	1032	517	597	506	615	521	554	345	485	839	679	583	636	548	524	573	533	927	878	978	1071	980	945	1237	743	941	410	372
VARROA_LOC100897604	447	688	561	270	931	519	477	423	578	471	517	372	700	375	367	530	427	549	429	229	397	531	552	383	487	269	354	548	388	890	563	530	670	767	694	654	539	608	252	471
VARROA_LOC100897608.1.2	649	1129	945	481	1100	525	774	587	658	587	632	520	1280	481	414	608	628	889	488	284	559	739	884	529	748	497	583	694	557	1949	631	787	992	1084	985	1004	635	828	324	997
VARROA_LOC100897608.2.2	149	112	313	136	201	144	178	148	150	156	172	175	299	138	113	182	159	90	120	82	144	216	189	120	213	120	135	173	116	189	181	206	254	353	330	334	174	210	77	91
VARROA_LOC100897611.1.2	11	3629	5	4	8	8	5	3	7	0	1	7	12	5	5	2	3	2443	4	4	15	8	326	2	5	7	17	1	5	5458	13	5	23	4	8	10	28	7	2	2597
VARROA_LOC100897611.2.2	31	18173	12	4	18	27	15	11	21	6	5	10	68	11	9	4	26	13407	14	28	32	12	1360	19	12	2	170	8	24	23487	30	50	92	21	24	20	56	10	7	12257
VARROA_LOC100897612.1.3	16	14	29	8	17	7	17	22	13	11	21	7	11	15	15	18	9	1	2	3	9	19	12	10	13	14	12	37	4	11	17	23	20	28	36	34	26	12	4	6
VARROA_LOC100897612.2.3	50	23	51	15	53	44	18	18	28	33	41	28	36	10	12	45	22	19	34	19	15	31	23	29	19	14	35	38	11	33	26	26	48	36	56	51	26	22	11	18
VARROA_LOC100897612.3.3	29	12	31	21	38	15	21	22	37	18	18	7	16	14	9	37	16	6	4	8	10	23	18	11	41	9	15	43	10	17	17	29	17	48	45	70	30	15	6	11
VARROA_LOC100897614	12	339	22	9	48	20	23	17	19	13	14	8	40	23	10	23	28	161	8	6	18	15	89	10	12	4	18	17	10	485	20	16	48	16	32	34	24	9	3	388
VARROA_LOC100897615.1.6	181	144	252	104	240	142	170	117	150	150	141	130	229	118	122	167	155	108	134	55	123	153	156	117	181	121	142	176	133	150	185	184	199	300	290	300	148	150	65	86
VARROA_LOC100897615.2.6	12	13	32	9	24	12	14	16	11	15	13	3	21	13	5	23	11	6	6	8	11	20	10	17	20	12	11	17	5	27	10	19	28	48	50	29	8	9	0	9
VARROA_LOC100897615.3.6	178	139	215	101	268	143	202	149	154	117	161	118	255	109	107	182	161	117	118	80	121	133	162	89	169	102	118	186	140	175	187	179	262	314	265	283	177	179	74	110
VARROA_LOC100897615.4.6	54	42	96	51	71	54	55	70	71	58	66	40	77	69	49	90	61	12	27	40	67	75	49	50	78	53	43	82	24	82	79	77	109	127	183	175	78	38	22	31
VARROA_LOC100897615.5.6	2	8	25	13	13	9	8	8	10	7	8	5	12	9	10	9	9	3	3	5	8	14	7	6	18	12	6	15	4	15	15	7	14	25	39	14	9	5	4	6
VARROA_LOC100897615.6.6	165	106	429	103	190	131	190	201	157	150	193	85	158	125	108	217	159	80	129	84	176	251	140	121	242	151	140	282	46	188	232	195	329	411	511	397	220	93	42	89
VARROA_LOC100897616	3582	2523	4448	2185	5762	3524	4127	3234	3165	3301	3418	2929	6315	2852	2891	3080	3639	2811	3145	1887	3376	3980	3941	3089	3662	2663	3307	3356	2725	4344	4621	4550	5920	4969	5847	6266	4010	3844	1675	2007
VARROA_LOC100897622	11	23	16	13	36	11	32	8	26	10	16	9	27	18	20	21	22	10	10	6	20	27	14	15	22	20	10	17	10	19	14	15	33	27	37	28	25	17	4	19
VARROA_LOC100897623.1.4	161	79	189	75	248	68	116	117	154	120	160	112	407	85	65	138	199	73	94	33	115	116	177	90	132	81	118	165	68	82	87	156	165	259	245	208	148	122	55	75
VARROA_LOC100897623.2.4	34	12	46	20	65	15	22	21	43	26	35	26	101	18	8	34	43	15	19	17	20	16	54	14	29	34	33	57	34	35	14	32	28	61	62	56	25	24	10	24
VARROA_LOC100897623.3.4	50	109	67	29	121	51	35	49	82	33	53	35	90	19	20	53	64	60	40	12	53	63	63	45	52	24	32	95	37	89	70	35	43	106	114	100	46	37	24	96
VARROA_LOC100897623.4.4	152	92	210	80	263	75	144	129	134	113	142	121	415	97	61	172	186	74	111	31	119	109	188	110	175	104	135	174	99	95	83	156	209	236	273	230	136	97	61	88
VARROA_LOC100897624.1.4	96	86	104	53	122	70	95	57	63	74	79	63	81	60	57	66	79	63	62	43	86	75	81	65	83	58	56	74	61	110	104	79	117	128	132	144	92	94	40	60
VARROA_LOC100897624.2.4	50	48	82	35	77	53	58	46	54	43	40	42	67	47	29	62	48	36	43	23	43	51	63	43	56	36	55	66	40	98	96	52	73	84	77	66	46	75	43	49
VARROA_LOC100897624.3.4	45	63	66	12	88	47	63	60	46	44	51	42	59	46	45	47	45	35	26	24	52	54	51	53	45	30	45	58	30	75	82	39	85	73	68	80	59	58	29	49
VARROA_LOC100897624.4.4	52	86	53	40	81	53	51	48	59	44	55	38	63	41	29	42	50	38	38	39	44	57	49	44	59	22	44	60	53	105	78	45	70	91	111	93	51	44	25	44
VARROA_LOC100897626	422	218	598	312	828	216	452	343	328	345	321	336	856	255	270	416	414	195	295	157	260	359	373	308	409	285	334	347	308	322	333	438	669	759	571	585	395	550	199	190
VARROA_LOC100897629	543	318	674	430	1296	653	509	707	1008	517	1002	346	1038	452	504	855	766	312	459	338	388	525	771	437	683	370	475	1070	330	551	706	599	644	1298	1216	956	625	590	250	389
VARROA_LOC100897633	787	794	1298	522	1529	986	916	749	1000	816	942	631	1267	631	614	1116	881	655	649	463	685	751	764	686	943	605	648	963	537	1179	1155	1031	1245	1582	1632	1351	948	895	405	578
VARROA_LOC100897638	1188	804	1753	810	2109	1038	1343	1026	1345	1069	1667	919	2130	928	706	1386	1287	1047	970	581	1086	1352	1350	946	1676	789	1001	1323	927	1665	1348	1421	1993	2323	2716	1630	1478	1359	577	746
VARROA_LOC100897640.1.6	56	72	76	30	98	51	51	63	67	37	57	44	60	52	33	47	54	37	33	18	40	73	60	44	53	33	59	77	19	138	76	75	154	106	109	119	74	42	14	61
VARROA_LOC100897640.2.6	18	32	49	15	44	23	26	27	31	17	18	12	15	29	26	28	17	14	10	10	30	28	22	30	17	30	18	30	13	50	33	30	57	29	58	90	43	26	4	28
VARROA_LOC100897640.3.6	8	205	16	13	1	6	3	8	6	4	2	2	0	13	10	6	3	130	0	1	6	6	10	2	11	4	8	22	0	368	8	4	4	31	42	51	11	2	1	221
VARROA_LOC100897640.4.6	151	333	339	107	152	121	176	175	216	91	179	58	153	137	121	184	167	179	68	76	177	231	137	127	183	87	121	338	35	504	236	167	347	346	486	450	266	79	23	260
VARROA_LOC100897640.5.6	172	187	173	85	291	102	138	152	165	103	172	112	246	122	117	167	163	144	77	71	104	157	158	102	156	116	142	201	64	312	211	197	227	301	291	298	196	138	48	156
VARROA_LOC100897640.6.6	42	44	39	24	46	29	24	34	24	19	33	10	22	26	23	29	37	20	18	20	30	40	36	28	24	30	32	48	23	73	56	40	38	47	55	62	55	18	6	33
VARROA_LOC100897641.1.2	686	404	2107	636	1241	425	778	732	1153	592	1114	419	891	629	415	1005	761	231	539	246	546	837	619	531	1233	493	567	1362	389	548	700	844	1157	1826	2382	1186	825	608	267	270
VARROA_LOC100897641.2.2	53	36	152	47	175	42	76	53	79	46	108	54	112	52	34	73	73	48	61	26	51	63	73	54	122	33	45	97	50	65	59	85	98	141	144	79	54	85	42	35
VARROA_LOC100897643.1.4	111	45	168	75	216	84	130	113	131	79	131	95	270	67	62	186	133	26	93	32	75	97	112	85	137	76	80	158	49	49	67	106	179	248	196	174	149	115	36	33
VARROA_LOC100897643.2.4	17	9	32	30	55	19	30	30	35	21	31	20	53	11	17	33	30	17	26	11	22	27	25	20	27	14	19	27	15	13	16	26	49	73	43	45	29	21	10	6
VARROA_LOC100897643.3.4	21	13	42	21	44	16	26	20	47	26	29	23	49	20	10	43	24	13	29	8	19	17	23	20	31	13	23	26	20	11	11	27	44	59	50	54	20	31	12	9
VARROA_LOC100897643.4.4	92	86	130	103	254	74	102	103	165	109	104	90	216	59	54	152	143	48	57	33	86	91	108	55	112	78	73	154	94	74	89	87	146	241	149	161	127	116	68	36
VARROA_LOC100897644	982	328	1794	737	3083	474	1082	1174	2282	791	1739	731	2057	754	486	2024	1452	260	759	286	748	919	1169	768	1639	622	744	2033	782	506	651	1138	1553	4073	2835	1489	1466	1106	453	214
VARROA_LOC100897646	768	427	1418	647	1890	566	964	930	1131	712	1041	672	1814	654	550	986	918	366	603	329	760	940	907	613	1166	574	703	1064	571	622	769	1066	1328	1834	1545	1350	1062	857	411	287
VARROA_LOC100897648	1927	413	1656	997	1445	710	3076	1309	568	1538	265	2844	2282	1597	607	496	1196	539	1621	343	2155	3915	1850	2327	880	1991	1635	580	2185	1167	982	3831	3567	1044	793	4173	1562	3226	1084	406
VARROA_LOC100897652	1004	921	1409	512	1908	874	1128	927	1254	834	1193	783	1764	745	699	1237	1054	743	819	540	789	1142	1103	793	1168	744	767	1153	759	1419	1137	1225	1694	1825	1777	1807	1126	1176	497	729
VARROA_LOC100897654	28	33	61	5	39	14	22	28	27	11	33	16	27	20	19	48	27	14	6	13	11	16	26	24	39	15	22	43	6	43	35	23	39	51	76	70	12	14	0	26
VARROA_LOC100897655.1.3	385	233	448	234	453	162	395	240	384	291	397	229	458	244	160	361	316	139	227	115	218	352	228	246	328	197	277	438	161	313	256	392	418	753	643	592	355	252	94	185
VARROA_LOC100897655.2.3	722	434	886	419	1030	431	664	596	681	647	849	472	924	418	317	674	645	297	640	281	556	545	612	619	639	353	510	829	425	582	566	615	809	1187	1276	977	755	590	236	447
VARROA_LOC100897655.3.3	400	337	686	266	669	182	396	342	532	362	509	279	508	342	171	519	408	175	306	139	307	457	357	381	486	273	317	654	195	476	313	462	523	977	1077	775	528	292	119	336
VARROA_LOC100897657.1.3	180	124	334	172	390	177	141	184	231	169	223	135	228	165	185	248	194	100	113	116	144	194	161	136	211	144	151	299	106	163	233	219	265	401	414	336	225	159	67	96
VARROA_LOC100897657.2.3	37	22	90	50	57	27	34	50	57	24	66	20	54	44	26	42	56	14	11	24	36	39	21	19	78	25	34	79	15	45	47	46	65	115	100	85	56	24	9	15
VARROA_LOC100897657.3.3	72	45	150	81	122	72	59	71	146	62	107	51	74	76	57	99	93	23	54	32	61	99	59	58	94	73	56	168	20	81	96	110	135	204	169	115	93	56	18	52
VARROA_LOC100897660.1.3	144	121	124	54	265	114	139	105	143	120	130	123	155	67	55	138	147	93	85	43	79	132	109	108	117	70	85	116	105	189	185	133	212	197	170	210	134	149	57	35
VARROA_LOC100897660.2.3	109	56	128	56	111	62	111	80	103	92	94	60	100	70	50	104	83	30	47	28	69	114	55	64	96	52	52	120	62	110	108	119	154	191	150	196	107	75	45	35
VARROA_LOC100897660.3.3	185	180	293	120	368	175	267	200	252	279	281	183	246	139	119	240	244	180	157	58	138	250	182	180	214	152	173	245	179	283	283	268	378	385	313	428	277	222	90	75
VARROA_LOC100897661.1.6	22	40	23	16	44	24	27	27	24	21	19	5	19	12	23	24	15	21	8	9	17	26	18	19	20	11	13	27	12	63	35	13	22	51	27	29	19	18	8	12
VARROA_LOC100897661.2.6	40	97	55	36	68	57	36	34	34	38	36	27	60	44	36	67	18	38	20	43	22	44	30	18	35	28	35	38	23	97	57	20	51	70	57	83	19	28	14	40
VARROA_LOC100897661.3.6	12	33	18	7	20	13	13	14	16	18	10	5	24	10	14	12	10	15	5	8	14	16	15	3	9	6	6	15	6	40	21	8	15	27	18	23	16	8	6	21
VARROA_LOC100897661.4.6	157	326	152	46	253	212	136	119	138	118	86	84	166	103	157	164	98	227	111	88	107	148	152	124	121	77	77	147	78	436	238	107	193	294	215	160	178	150	58	224
VARROA_LOC100897661.5.6	13	31	10	14	24	23	20	14	12	14	9	5	34	11	15	12	7	12	7	14	13	22	19	15	10	7	12	13	8	58	34	12	9	39	27	31	24	18	5	13
VARROA_LOC100897661.6.6	78	156	90	37	97	99	49	39	53	56	43	40	94	40	45	60	32	72	44	73	28	64	37	26	51	48	44	77	21	179	106	40	82	118	123	108	63	43	17	78
VARROA_LOC100897662.1.2	36	27	63	31	73	164	35	45	53	57	41	37	116	52	106	94	53	56	39	95	56	54	68	37	62	36	40	59	47	65	241	62	108	90	85	87	78	50	17	57
VARROA_LOC100897662.2.2	50	47	63	18	80	191	41	51	51	53	38	44	75	64	117	53	46	38	28	105	50	61	61	40	66	50	30	51	34	95	237	59	124	61	61	78	61	68	22	66
VARROA_LOC100897663.1.2	619	660	903	339	1257	681	735	658	715	570	646	523	1065	522	480	630	662	614	574	319	546	766	793	490	748	496	477	650	505	1011	926	815	997	1070	979	1092	733	693	388	567
VARROA_LOC100897663.2.2	292	100	645	235	1229	256	361	418	1010	196	889	175	805	228	167	922	608	97	240	113	201	252	342	189	825	164	243	946	240	136	229	301	425	1561	1205	476	517	313	109	59
VARROA_LOC100897664	342	475	634	314	496	260	402	375	448	281	442	196	477	300	183	474	429	275	212	128	349	390	350	240	557	242	291	592	171	723	333	348	647	960	997	644	434	262	139	497
VARROA_LOC100897666.1.5	14	5	78	30	24	14	21	24	38	8	26	5	12	24	15	22	10	0	4	2	12	46	3	7	32	6	13	91	2	11	26	42	51	106	164	58	38	4	0	9
VARROA_LOC100897666.2.5	40	11	117	54	55	10	38	35	63	7	49	12	26	26	25	77	48	3	19	6	25	36	25	18	57	14	29	104	10	13	16	23	71	154	115	74	34	16	8	10
VARROA_LOC100897666.3.5	89	30	179	87	293	59	150	152	194	103	218	69	151	58	54	202	132	20	111	17	101	129	131	77	159	65	96	226	63	86	80	93	205	322	376	161	183	88	54	25
VARROA_LOC100897666.4.5	6	9	62	15	4	6	7	14	16	9	15	2	6	9	9	29	8	1	1	1	18	18	4	2	17	11	8	60	1	6	16	12	25	81	83	42	16	0	0	4
VARROA_LOC100897666.5.5	29	1	114	47	21	11	30	31	63	7	31	0	5	33	18	49	23	3	1	2	15	50	5	5	62	17	23	146	4	5	19	24	43	157	191	104	43	0	2	10
VARROA_LOC100897667.1.3	288	262	426	230	708	278	295	287	467	256	396	210	508	242	185	450	348	220	241	144	223	323	299	265	373	175	216	454	195	398	312	326	474	732	630	447	388	302	111	201
VARROA_LOC100897667.2.3	246	240	350	157	609	251	278	258	433	197	397	201	364	225	191	465	297	215	217	128	239	282	290	254	370	155	226	420	186	374	333	287	413	722	607	417	334	264	139	166
VARROA_LOC100897667.3.3	343	361	613	286	877	362	407	400	646	329	517	311	646	280	267	580	476	299	280	200	286	417	441	310	528	226	306	684	282	560	477	421	576	1019	973	621	484	421	158	282
VARROA_LOC100897668.1.4	14	50	55	17	25	11	30	20	30	13	14	11	23	25	12	19	11	16	6	4	22	22	17	9	25	17	16	33	8	65	20	16	39	40	62	43	22	10	6	33
VARROA_LOC100897668.2.4	198	312	352	132	273	136	191	202	186	87	179	91	221	144	92	194	219	168	74	73	214	216	157	127	251	108	188	272	72	439	183	240	393	504	439	373	315	146	46	269
VARROA_LOC100897668.3.4	63	106	141	49	124	62	92	78	70	59	67	50	112	61	44	86	81	74	47	29	82	110	82	68	77	52	84	117	29	131	98	95	153	175	165	165	90	54	15	87
VARROA_LOC100897668.4.4	43	184	90	39	44	25	39	46	53	22	38	13	55	32	20	42	62	89	17	16	44	39	43	29	38	36	39	71	10	220	50	55	93	119	156	87	82	17	8	109
VARROA_LOC100897670	2392	1788	3590	1458	4297	3350	2841	2249	2777	1946	2953	1804	4217	1934	2226	2947	2466	1869	1989	1596	1907	3025	2404	1957	3192	1813	1960	2942	1815	3061	3717	2875	3541	4787	5101	4426	2610	2899	1335	1455
VARROA_LOC100897671	12935	3958	12554	11230	9330	5040	14875	7386	5449	13772	5117	12980	11220	9108	5588	4872	6714	3458	11440	3093	9571	13291	7685	12559	7410	11895	9349	5542	11327	7555	10122	18596	16204	7934	9409	23469	7180	16016	6204	1765
VARROA_LOC100897674	1978	1261	1910	1606	3080	2317	2146	1508	1359	2191	1838	1396	3934	1901	1845	1309	1868	1460	1692	1560	1684	2174	2266	1726	1943	1618	1562	1238	1139	2271	3375	2317	2819	2059	2691	3446	2366	2089	988	1002
VARROA_LOC100897676	2514	1857	3260	1944	2636	1118	2457	1746	1882	2966	1999	2718	3099	1378	1146	1718	1917	1675	2244	732	2080	2845	2447	2347	2280	2169	1936	1748	2146	3353	2089	3172	3511	2877	3518	4629	2114	3095	1190	1393
VARROA_LOC100897678	29	59	108	38	28	23	30	32	10	49	29	23	14	30	26	22	16	33	24	21	11	37	18	22	41	16	7	49	19	42	53	38	51	49	80	84	21	17	17	27
VARROA_LOC100897680.1.13	51	29	65	30	84	16	26	39	108	41	85	44	123	33	8	53	62	19	31	28	34	43	53	37	57	23	25	121	30	51	48	48	71	123	117	63	62	42	16	39
VARROA_LOC100897680.10.13	84	103	162	72	190	44	72	104	156	69	226	40	121	43	39	157	134	46	73	34	48	76	96	76	137	68	94	328	35	159	90	105	166	275	338	185	117	70	42	107
VARROA_LOC100897680.11.13	9	9	14	11	26	3	10	6	26	13	30	7	20	6	1	17	19	12	11	1	11	8	10	7	17	2	8	33	5	15	7	9	14	27	26	21	8	8	0	7
VARROA_LOC100897680.12.13	41	74	97	33	102	21	43	53	87	49	89	39	59	38	14	86	66	40	26	9	32	23	64	32	80	25	32	150	17	58	44	43	62	178	158	68	67	30	18	45
VARROA_LOC100897680.13.13	129	132	260	99	172	40	126	145	256	84	209	50	159	83	35	267	147	79	78	60	96	117	126	70	209	77	86	474	38	208	117	171	177	478	545	261	170	47	30	153
VARROA_LOC100897680.2.13	10	8	9	4	29	1	9	9	19	6	31	10	13	5	4	11	13	5	6	7	6	3	9	9	7	2	4	15	4	4	5	9	18	24	14	14	22	2	3	5
VARROA_LOC100897680.3.13	12	5	13	7	13	3	9	8	19	3	18	4	16	7	7	9	18	6	5	2	12	6	9	6	17	1	10	21	7	9	8	12	30	37	9	8	14	4	4	5
VARROA_LOC100897680.4.13	12	17	40	16	25	2	13	6	27	6	26	7	20	10	12	36	18	11	4	4	11	12	9	18	22	14	17	51	3	18	8	21	24	71	46	24	26	12	1	14
VARROA_LOC100897680.5.13	21	17	27	17	42	9	16	11	42	12	29	1	15	13	8	46	15	10	12	7	13	18	20	7	30	12	10	51	5	18	17	24	25	53	49	30	20	6	10	13
VARROA_LOC100897680.6.13	18	31	40	7	37	5	29	28	41	13	47	19	32	11	11	37	26	11	15	6	15	28	21	20	35	22	20	52	13	29	19	9	24	61	74	28	22	26	6	17
VARROA_LOC100897680.7.13	18	8	9	3	34	3	7	14	18	6	27	3	21	15	2	20	13	4	2	0	7	10	9	10	11	4	5	33	6	6	9	11	11	28	28	20	14	12	1	9
VARROA_LOC100897680.8.13	236	218	450	196	533	100	186	255	426	164	516	128	413	164	101	370	328	159	231	66	143	143	225	183	359	167	223	691	110	351	225	216	329	771	762	425	339	180	100	224
VARROA_LOC100897680.9.13	96	128	203	98	157	24	85	130	209	87	204	44	154	69	49	241	157	74	70	41	107	103	96	96	182	79	91	402	38	220	76	140	160	451	545	220	179	57	29	151
VARROA_LOC100897682	622	52	1485	593	2150	267	623	849	2231	643	1883	464	1536	355	221	2028	1229	58	531	105	491	660	794	422	1640	376	500	2088	435	78	261	774	849	3746	3277	1254	1101	581	234	32
VARROA_LOC100897688	797	740	1340	515	1430	914	757	819	1179	670	1216	550	1428	683	743	1136	1026	742	588	531	643	883	794	541	1181	501	609	1238	536	1094	1137	816	1098	1852	2081	1338	907	809	365	592
VARROA_LOC100897689.1.3	20	6	36	12	68	11	30	14	33	21	30	8	57	16	7	23	25	18	19	7	15	8	17	7	41	13	25	39	13	9	18	45	35	63	49	42	19	11	13	16
VARROA_LOC100897689.2.3	75	34	105	61	133	40	72	63	121	40	99	49	153	46	43	104	80	31	35	23	48	57	66	49	89	38	50	96	54	38	51	68	111	162	148	105	84	72	32	40
VARROA_LOC100897689.3.3	20	11	47	15	53	11	31	26	44	14	40	11	68	18	10	33	30	8	16	3	16	33	23	14	41	21	30	43	16	13	34	47	50	75	57	42	34	21	17	7
VARROA_LOC100897690	1679	648	1161	1074	2422	1007	1780	1381	893	1166	1243	911	2784	1423	890	805	1755	759	940	571	1149	1995	1335	1050	1072	906	1088	981	887	1070	1196	1267	2645	1637	1951	1910	1930	1621	600	690
VARROA_LOC100897691	561	413	726	356	1037	526	534	487	637	482	577	445	811	348	409	621	607	360	439	295	446	538	584	360	674	384	389	664	384	584	620	563	704	1167	921	892	514	559	263	324
VARROA_LOC100897693	28	91	33	25	42	17	37	29	20	25	26	52	81	31	17	30	53	102	23	13	53	34	51	41	28	18	44	24	50	157	33	54	94	22	34	50	41	43	12	57
VARROA_LOC100897694	2281	1604	3109	1559	3333	1540	2424	1846	2000	2047	1963	1843	3457	1617	1189	1725	1802	1390	1834	752	1666	2320	2188	1796	2456	1624	1648	1860	1615	2397	2045	2642	3232	3289	3610	3579	2214	2666	1102	1097
VARROA_LOC100897695	54	31	53	43	111	41	80	57	82	38	54	62	142	55	36	76	59	17	46	10	40	38	80	42	69	47	38	57	42	49	28	80	104	147	85	97	44	70	27	16
VARROA_LOC100897697.1.8	74	115	75	39	131	110	83	53	47	43	37	40	78	75	70	37	43	47	39	49	62	90	49	46	38	48	59	37	31	99	95	65	118	71	81	115	55	58	25	57
VARROA_LOC100897697.2.8	137	172	127	64	203	168	145	96	87	101	78	114	121	87	102	76	124	121	86	86	95	156	124	125	89	74	105	71	89	148	166	137	193	158	113	180	106	151	65	88
VARROA_LOC100897697.3.8	67	105	81	39	96	105	94	66	48	54	49	59	71	64	66	29	57	62	39	37	69	100	43	54	41	49	71	38	23	143	114	75	127	77	82	122	59	72	33	63
VARROA_LOC100897697.4.8	97	124	152	80	79	149	159	81	57	37	44	45	65	92	88	50	66	56	25	61	72	124	53	69	74	55	91	72	26	175	171	119	175	116	139	182	120	49	43	99
VARROA_LOC100897697.5.8	148	203	126	108	247	189	190	130	85	94	75	132	200	124	133	78	103	147	99	102	107	196	153	140	107	85	140	91	89	232	212	189	228	164	132	210	144	181	72	92
VARROA_LOC100897697.6.8	84	107	119	52	125	88	105	56	54	55	37	62	78	68	64	37	72	72	50	43	74	103	59	43	47	56	83	59	49	139	133	90	145	83	91	130	83	76	46	69
VARROA_LOC100897697.7.8	282	388	332	157	345	311	287	210	126	179	113	153	234	236	223	156	160	161	116	162	218	325	161	228	152	207	238	194	79	533	479	264	499	285	277	523	245	146	89	222
VARROA_LOC100897697.8.8	74	101	126	48	56	92	102	67	50	30	23	38	76	72	70	26	41	44	30	43	85	129	50	50	71	67	72	76	18	173	150	79	120	89	102	163	90	39	15	55
VARROA_LOC100897698.1.2	367	265	445	266	796	210	427	387	401	338	389	262	706	254	167	445	401	179	225	114	339	357	438	306	384	222	280	455	252	380	274	468	627	790	652	663	507	385	133	200
VARROA_LOC100897698.2.2	217	132	253	129	439	102	239	191	301	221	223	166	385	171	73	246	267	138	184	62	176	218	197	156	234	134	137	247	200	227	157	285	317	434	266	365	220	241	116	126
VARROA_LOC100897699.1.2	29	86	69	35	181	56	48	66	113	35	94	14	59	22	19	107	64	49	37	13	17	47	63	21	73	24	21	108	23	105	70	54	75	290	173	81	75	38	10	64
VARROA_LOC100897699.2.2	114	187	171	74	439	155	131	172	319	108	262	68	182	55	100	383	173	143	65	49	86	80	200	83	217	66	104	397	69	219	168	106	175	749	426	170	178	99	45	145
VARROA_LOC100897700	28	106	50	20	59	20	41	38	44	14	28	19	93	18	31	41	55	109	25	10	32	30	50	30	38	25	39	37	27	180	41	60	76	60	58	29	42	17	11	90
VARROA_LOC100897702.1.2	338	254	628	125	662	388	371	317	382	261	368	196	418	282	314	461	446	231	257	186	304	331	305	240	403	215	271	551	194	524	602	406	679	689	808	593	493	283	117	241
VARROA_LOC100897702.2.2	694	529	1613	521	1250	716	849	673	862	554	959	377	1022	770	705	1048	1075	520	481	414	728	926	654	511	969	494	579	1357	428	1055	1183	973	1563	1575	1880	1398	1165	643	224	455
VARROA_LOC100897703	2969	3289	4506	2233	4829	2318	3322	2735	2802	2894	3120	2387	5889	1948	1675	2839	3021	2381	2398	1341	2662	3302	3513	2144	3905	2271	2651	2894	2319	5304	2884	3518	4050	5661	5804	4913	3360	3050	1451	2913
VARROA_LOC100897706.1.2	1302	1573	1597	774	2580	652	1332	1275	1723	1155	1634	978	2327	798	576	1819	1414	1211	989	386	1168	1359	1487	921	1503	795	946	1784	868	2487	897	1505	1808	3060	2599	1992	1736	1219	539	1391
VARROA_LOC100897706.2.2	57	121	91	39	140	27	72	87	107	59	89	59	137	39	33	82	86	55	68	26	49	100	93	54	86	50	65	98	40	141	65	105	121	150	163	174	117	66	31	83
VARROA_LOC100897709.1.5	47	31	130	39	42	22	44	78	42	49	43	34	46	32	19	31	49	21	41	14	47	95	42	64	74	44	52	23	29	44	51	52	67	50	71	93	80	59	28	22
VARROA_LOC100897709.2.5	24	16	47	18	34	11	30	23	11	26	17	23	29	23	8	20	21	17	16	7	25	32	17	31	19	18	26	14	14	22	21	19	24	28	28	45	8	28	4	6
VARROA_LOC100897709.3.5	13	17	57	14	42	17	30	25	16	38	26	37	32	13	9	10	20	28	9	20	17	39	26	41	28	19	27	11	26	34	18	36	29	25	32	42	23	35	9	13
VARROA_LOC100897709.4.5	24	13	55	20	32	19	33	21	23	32	19	33	34	20	12	12	22	13	34	12	26	26	19	31	23	27	29	20	22	32	27	28	25	18	29	26	25	43	18	18
VARROA_LOC100897709.5.5	75	58	130	51	85	50	71	81	61	80	63	72	106	62	31	68	67	71	76	34	87	99	83	116	76	91	70	37	73	97	77	108	121	69	77	101	61	108	39	47
VARROA_LOC100897712	5101	2766	7733	4463	8926	2896	5350	4772	6078	4948	6291	4301	10022	3588	2655	6392	5440	2408	4306	1615	3890	5491	5054	4176	6743	3555	3721	5952	4011	4695	4420	6203	7407	11493	10723	8181	5955	6058	2378	2351
VARROA_LOC100897713	1456	1041	1997	941	2507	1239	1760	1377	1362	1350	1524	1313	2524	1114	942	1414	1479	1032	1125	578	1302	1758	1489	1291	1618	1166	1160	1328	1185	1685	1542	1868	2192	2301	2409	2202	1494	1747	810	766
VARROA_LOC100897714.1.5	148	144	150	72	146	111	125	68	69	134	95	87	123	68	72	45	83	92	74	58	57	135	90	99	74	75	74	51	73	170	180	126	222	100	122	217	83	147	68	97
VARROA_LOC100897714.2.5	1754	1543	1870	1058	1626	1467	1705	1009	768	1563	1031	1102	1435	1206	1079	766	837	1096	1043	857	1035	1856	1146	1423	1126	929	1059	845	980	2417	2370	1722	2417	1373	1822	2686	1359	1601	747	1230
VARROA_LOC100897714.3.5	987	751	1037	577	935	684	936	613	489	990	707	662	835	633	529	486	527	614	652	512	673	1219	703	843	777	612	627	546	566	1374	1353	1184	1548	781	1204	1750	940	851	367	551
VARROA_LOC100897714.4.5	254	302	272	144	306	167	247	173	130	258	202	198	267	179	187	127	128	244	189	107	155	278	217	217	161	135	180	154	159	420	360	326	426	210	266	391	240	277	132	221
VARROA_LOC100897714.5.5	345	323	378	223	399	297	359	225	161	369	223	231	357	261	259	166	194	265	214	172	197	359	238	267	218	213	249	179	196	515	520	430	507	326	384	557	262	399	164	267
VARROA_LOC100897716.1.3	57	104	110	58	140	49	64	85	74	61	62	45	117	43	48	72	54	139	58	19	41	76	74	56	57	45	52	75	58	168	92	56	110	107	70	118	59	51	29	106
VARROA_LOC100897716.2.3	34	30	76	31	48	21	29	38	31	18	32	23	47	28	27	40	32	69	16	15	31	30	41	6	38	35	36	32	19	96	35	23	25	61	51	60	27	15	19	53
VARROA_LOC100897716.3.3	16	25	36	22	14	24	16	20	18	25	12	23	32	16	17	15	17	47	12	3	19	22	29	26	10	17	24	31	4	66	19	17	58	23	40	51	17	13	6	47
VARROA_LOC100897717.1.3	60	52	96	43	71	42	66	48	67	41	63	36	74	45	27	68	44	32	22	17	41	69	40	43	66	40	35	119	25	86	50	42	111	141	120	136	102	37	12	26
VARROA_LOC100897717.2.3	317	273	672	261	494	250	352	349	480	270	435	212	431	318	206	433	299	153	210	154	301	431	286	232	429	265	276	712	147	560	372	355	586	839	979	880	368	229	103	261
VARROA_LOC100897717.3.3	500	434	661	383	974	442	559	516	692	440	583	412	722	427	339	616	517	333	383	183	487	555	486	435	538	371	456	784	337	689	624	502	797	1042	910	901	562	501	217	330
VARROA_LOC100897718	863	734	1197	645	1514	583	820	718	811	735	827	622	1533	513	472	866	816	631	597	352	764	839	953	636	1013	678	615	841	570	1158	859	1075	1106	1396	1349	1313	812	918	428	580
VARROA_LOC100897721.1.3	345	149	490	218	588	261	329	405	460	330	478	311	646	229	236	503	374	141	380	158	294	428	491	345	485	209	285	540	234	246	341	437	436	947	1138	641	526	300	135	148
VARROA_LOC100897721.2.3	47	25	69	35	90	50	36	51	58	66	73	27	88	42	22	51	51	15	37	27	38	34	50	28	37	34	33	55	29	25	57	64	45	91	89	57	68	62	21	24
VARROA_LOC100897721.3.3	22	15	32	24	44	13	21	19	37	28	22	22	52	18	23	31	26	17	17	9	15	16	24	18	30	12	23	20	9	18	29	34	11	52	31	32	32	33	10	9
VARROA_LOC100897722	30	284	31	18	31	8	31	30	30	21	17	13	41	14	8	17	20	184	16	1	15	29	56	15	21	8	25	34	9	443	14	43	43	65	52	41	29	16	11	248
VARROA_LOC100897724	313	366	509	228	631	361	431	412	458	290	426	347	594	267	279	400	428	241	310	159	272	442	354	296	347	214	312	494	219	469	465	404	691	596	637	700	448	318	117	242
VARROA_LOC100897726.1.2	557	234	605	476	397	358	560	362	307	419	303	283	472	392	322	325	365	151	287	223	432	654	337	440	388	396	434	421	188	388	515	542	671	572	705	1167	491	329	142	186
VARROA_LOC100897726.2.2	2715	1172	2441	1947	2533	1783	2431	1818	1366	2040	1497	1798	2750	1773	1338	1479	1827	1034	1780	1077	2001	2928	1978	2328	1622	1692	1993	1561	1425	2170	2422	2515	3540	2546	2756	4331	2257	2317	932	1037
VARROA_LOC100897728	9195	9740	8263	5204	7603	4015	7196	4981	4138	9444	6399	6573	6851	4765	2948	3830	3895	8481	8509	2512	5610	9211	7012	8299	6298	6095	5268	3522	6779	15520	6255	8841	11522	7208	9673	11917	5667	10594	4100	7419
VARROA_LOC100897729.1.3	36	45	79	42	56	44	61	43	46	25	38	24	44	41	26	54	43	26	36	26	65	72	50	47	57	26	47	103	16	74	59	63	123	134	176	152	82	31	14	46
VARROA_LOC100897729.2.3	63	56	89	39	114	54	58	57	59	43	46	22	71	61	35	73	50	22	34	20	76	97	47	45	74	37	75	145	12	78	73	67	124	136	225	221	111	44	13	55
VARROA_LOC100897729.3.3	91	78	117	63	120	66	103	78	68	62	101	67	85	73	50	98	89	57	64	49	108	97	74	85	109	53	72	170	36	121	108	116	170	221	253	217	107	43	24	66
VARROA_LOC100897732	2127	1518	3739	1694	3709	1499	2474	1882	2214	1982	2083	1725	3860	1515	1182	2358	2233	1328	1795	785	1678	2184	2184	1596	2330	1445	1696	2198	1637	2327	1916	2456	3053	3717	3682	3151	2418	2385	941	1027
VARROA_LOC100897733.1.4	79	619	87	63	569	600	135	135	254	78	58	94	339	114	278	45	149	643	61	363	78	115	172	63	135	92	114	396	64	673	499	144	201	409	95	162	208	110	48	342
VARROA_LOC100897733.2.4	16	88	5	9	72	82	31	34	22	10	2	11	47	13	42	9	10	47	2	54	15	7	15	13	12	10	5	66	5	81	76	28	36	74	20	27	22	10	1	46
VARROA_LOC100897733.3.4	22	402	53	29	237	422	73	76	173	22	33	29	162	56	157	22	79	186	39	234	93	71	100	62	87	40	67	335	33	435	437	79	108	318	80	176	114	43	28	253
VARROA_LOC100897733.4.4	9	40	5	2	29	57	9	10	20	5	2	10	23	11	25	2	10	54	1	34	4	9	10	8	9	9	23	41	0	50	47	9	29	47	13	11	14	6	4	26
VARROA_LOC100897735	1430	830	2290	1195	2832	895	1682	1495	2102	1313	1895	1257	2727	1122	921	1838	1729	912	1221	641	1445	1644	1808	1151	2074	1289	1243	2062	1207	1368	1550	2016	2201	3333	2969	2235	1551	1774	766	691
VARROA_LOC100897738.1.3	400	357	457	235	612	372	422	361	305	324	296	287	549	292	270	278	313	349	273	156	257	368	357	292	353	259	274	285	290	544	477	438	536	526	468	522	363	419	206	259
VARROA_LOC100897738.2.3	261	274	311	162	405	239	296	217	212	237	194	189	422	204	203	221	209	225	186	118	213	296	266	202	278	174	204	204	225	365	344	326	399	371	373	429	247	312	152	179
VARROA_LOC100897738.3.3	239	203	251	136	378	210	268	169	192	168	159	174	343	148	182	165	173	221	162	88	165	240	199	167	220	135	144	171	155	278	249	263	332	288	240	245	177	253	104	130
VARROA_LOC100897739	2099	673	1199	1649	3139	2760	2637	1539	803	1504	750	1759	3179	2396	2397	1072	1538	1296	1708	1795	1610	2519	1750	1617	1088	1843	1834	744	1923	1699	4059	2354	2608	2790	1301	3447	1723	2130	972	731
VARROA_LOC100897740	383	763	324	136	759	329	394	326	382	391	290	307	443	241	193	311	311	491	351	156	231	343	367	330	285	208	305	345	254	1006	358	376	589	482	466	497	415	427	144	638
VARROA_LOC100897741	30853	33131	74972	21470	51737	18529	28964	24230	27075	21857	50120	23601	91032	21061	15361	32731	46678	38462	30541	16333	29431	42602	38166	26764	54446	24757	25268	33666	22381	46870	23031	26937	40253	49553	81728	44521	29054	35754	10932	32613
VARROA_LOC100897742.1.2	21	391	8	11	9	19	14	10	9	6	9	15	26	14	10	10	18	188	1	7	13	41	62	11	8	16	22	5	3	701	21	25	52	26	15	26	16	17	12	375
VARROA_LOC100897742.2.2	13	122	40	9	17	12	20	17	17	5	17	13	14	16	6	34	24	39	22	25	13	30	9	9	21	26	9	41	7	172	49	14	39	24	63	26	25	7	4	79
VARROA_LOC100897744	64	72	69	29	94	57	90	51	40	55	39	56	164	53	53	48	52	78	54	38	86	80	80	71	44	46	51	36	67	131	48	66	99	57	67	139	49	79	29	51
VARROA_LOC100897746	16	14	40	21	23	17	17	18	22	20	19	20	25	13	8	22	32	10	8	4	20	28	15	13	23	22	19	27	12	38	36	42	49	38	39	53	36	17	12	11
VARROA_LOC100897749	1230	1971	1084	753	1511	652	1097	901	687	1468	744	1142	2393	746	539	764	1149	1893	1162	482	996	1662	1338	1314	852	882	1007	662	796	2848	1059	1343	1995	829	1069	1925	1267	1519	529	1401
VARROA_LOC100897752.1.3	952	387	1352	630	2154	566	1041	1016	1450	892	1295	741	2111	680	484	1626	1217	314	875	271	856	945	1160	747	1338	699	727	1559	598	581	691	1184	1385	2658	2130	1773	1407	1047	368	306
VARROA_LOC100897752.2.3	142	46	251	108	252	83	180	163	248	145	200	113	302	106	70	303	186	46	122	36	123	154	160	132	248	107	97	272	91	99	104	214	194	411	364	316	227	167	61	36
VARROA_LOC100897752.3.3	94	44	114	57	223	53	97	102	154	103	102	78	232	59	52	162	96	30	63	28	78	94	124	86	132	54	94	139	54	66	73	113	120	289	199	148	114	108	45	28
VARROA_LOC100897753	72	26	149	48	170	44	102	102	170	81	155	40	148	55	37	219	123	18	69	31	88	80	89	57	172	40	70	282	36	73	59	87	128	356	429	182	111	45	18	41
VARROA_LOC100897755.1.2	546	2927	527	334	939	582	563	440	452	494	384	441	858	409	449	425	465	1791	438	287	474	635	769	408	446	335	474	426	408	4089	793	640	864	717	607	895	554	621	299	2245
VARROA_LOC100897755.2.2	65	32	81	36	87	80	111	62	63	74	46	67	117	56	58	59	78	52	40	30	70	89	71	60	61	45	57	60	62	59	108	77	112	132	85	171	94	82	39	37
VARROA_LOC100897760.1.5	168	127	305	137	295	129	175	179	269	123	252	93	286	158	145	245	191	110	103	59	155	160	210	124	257	132	158	310	85	157	173	199	290	490	507	398	236	142	77	100
VARROA_LOC100897760.2.5	396	203	640	296	762	332	416	404	521	387	411	357	677	281	253	504	452	237	326	148	320	435	427	352	496	310	279	470	302	350	481	471	611	805	753	598	432	499	234	190
VARROA_LOC100897760.3.5	15	2	51	32	27	21	24	32	21	41	30	26	28	30	10	19	24	13	13	15	31	53	29	24	50	37	28	36	28	19	31	29	64	49	57	109	42	26	14	8
VARROA_LOC100897760.4.5	98	36	145	73	116	27	83	64	104	87	86	61	123	96	47	82	64	28	54	26	83	107	80	74	112	71	61	85	53	54	72	104	113	153	154	194	113	56	33	26
VARROA_LOC100897760.5.5	199	106	300	152	350	129	198	169	220	151	213	136	298	124	141	209	179	101	138	79	156	194	156	132	252	140	150	284	145	150	208	187	317	381	359	279	207	205	99	85
VARROA_LOC100897761	4762	5679	5495	4255	6625	1483	3843	3182	4006	4671	4587	4136	6588	2701	1323	3911	3379	5784	4445	1628	3910	4658	6350	4428	4298	3858	4029	4605	3532	9201	3022	4932	7539	6384	6232	7732	4855	6002	2174	4052
VARROA_LOC100897766.1.2	83	108	193	81	199	105	121	77	124	84	95	83	194	82	74	134	107	81	58	35	85	110	140	53	143	103	65	111	62	169	92	135	157	227	222	212	97	132	66	127
VARROA_LOC100897766.2.2	113	136	203	99	187	128	143	115	137	126	152	124	228	77	100	136	138	130	89	48	90	144	125	75	165	100	76	183	101	222	139	159	223	285	313	249	136	151	81	157
VARROA_LOC100897767.1.2	34	43	45	22	61	25	48	54	35	27	30	36	40	37	15	42	39	15	30	17	48	53	43	44	43	20	30	38	18	65	46	49	86	96	96	136	47	24	14	36
VARROA_LOC100897767.2.2	25	12	26	7	33	18	14	14	15	15	6	13	14	17	11	24	12	7	9	6	27	25	8	12	27	15	16	20	8	42	25	19	45	28	35	32	17	7	2	20
VARROA_LOC100897768.1.2	233	194	284	156	376	199	271	223	234	179	278	200	410	144	130	233	241	197	184	140	216	260	253	186	282	186	180	264	180	293	260	225	346	423	429	337	256	252	119	141
VARROA_LOC100897768.2.2	542	488	675	358	941	470	587	535	533	381	570	402	957	387	399	490	543	429	378	254	452	571	580	430	598	343	456	539	425	690	576	623	777	897	857	750	505	653	255	364
VARROA_LOC100897769.1.2	771	717	1485	435	1353	512	836	778	1154	882	1241	580	1238	537	406	1310	951	506	774	247	716	811	797	671	1070	447	670	1261	554	994	587	884	1220	1871	2110	1150	939	811	274	563
VARROA_LOC100897769.2.2	708	660	1175	408	1318	534	791	649	957	630	1060	511	1203	429	343	1008	778	434	553	258	490	607	669	600	906	365	516	952	503	827	529	736	1009	1569	1413	792	718	668	276	469
VARROA_LOC100897773	13	10	11	8	42	9	14	12	5	7	5	8	27	14	11	29	6	19	10	5	6	15	6	16	8	15	8	31	5	21	16	7	11	36	26	11	27	4	7	6
VARROA_LOC100897775.1.2	123	104	126	35	115	105	107	91	64	76	54	101	112	88	93	80	74	109	90	54	75	162	122	97	62	54	85	75	49	238	122	83	155	80	113	213	83	104	34	78
VARROA_LOC100897775.2.2	312	377	221	80	266	257	238	187	166	219	118	230	329	153	221	145	181	295	225	121	161	327	239	205	148	130	166	197	169	496	343	203	373	221	222	531	257	325	86	247
VARROA_LOC100897778.1.2	2801	2220	2673	1519	3161	5372	4174	2091	1194	2236	993	2732	3312	3009	4246	905	1706	2305	2005	2753	3448	4682	2979	2472	2288	3043	2405	1307	2656	4613	6828	5280	4825	2268	2123	6144	2528	3764	2357	1796
VARROA_LOC100897778.2.2	292	209	299	117	377	648	372	197	126	214	113	348	323	320	347	94	156	266	207	366	403	622	346	229	248	371	256	167	285	617	942	615	534	268	282	707	352	405	301	202
VARROA_LOC100897779	157	268	259	120	342	169	178	186	334	136	368	137	314	96	102	346	194	261	132	81	139	214	184	114	297	101	118	290	145	514	244	187	280	580	475	199	180	205	80	235
VARROA_LOC100897780.1.3	90	109	307	92	134	80	108	89	130	70	124	41	84	99	77	113	74	59	46	56	78	149	87	62	181	87	81	238	30	181	191	101	228	273	319	201	152	54	35	141
VARROA_LOC100897780.2.3	516	602	1121	382	824	556	589	509	704	370	648	337	427	519	441	627	422	349	329	339	395	578	388	404	673	379	438	894	248	944	949	613	1100	1118	1189	1069	686	437	187	464
VARROA_LOC100897780.3.3	26	24	137	27	48	37	33	25	38	14	39	12	17	38	35	26	25	14	12	18	26	43	14	17	38	37	26	90	4	59	92	39	69	89	135	105	35	10	6	34
VARROA_LOC100897781	517	1207	859	406	1039	463	629	573	634	495	598	475	1362	415	349	603	653	826	485	218	545	515	720	423	760	349	563	655	434	1613	637	632	780	1238	1193	819	780	664	243	936
VARROA_LOC100897782.1.3	775	670	1173	496	1261	575	800	683	719	722	805	537	1027	540	495	777	714	420	639	310	606	777	738	662	822	491	595	777	473	847	781	873	1214	1633	1486	1362	901	781	315	468
VARROA_LOC100897782.2.3	417	341	1017	412	366	300	447	469	468	275	415	172	365	434	337	639	367	128	152	193	431	696	237	315	631	372	415	842	141	650	546	563	762	1532	1713	1283	639	152	86	277
VARROA_LOC100897782.3.3	299	230	612	313	313	174	282	262	292	177	321	129	235	345	223	329	246	78	107	97	305	355	117	198	383	204	266	474	96	440	388	359	587	890	841	679	319	169	82	192
VARROA_LOC100897783	253	183	414	159	489	140	309	224	361	242	317	212	574	182	145	441	333	133	236	80	198	317	300	184	336	195	210	398	204	237	218	330	338	655	621	401	323	299	129	166
VARROA_LOC100897785	76	95	140	47	214	34	96	95	212	49	191	48	144	57	50	239	118	63	50	13	80	95	92	37	105	35	60	289	27	127	30	91	123	394	288	125	121	45	13	92
VARROA_LOC100897789.1.5	31	28	38	19	61	21	48	16	32	28	25	17	55	17	18	26	27	25	12	6	14	25	23	18	18	8	21	27	17	31	20	35	51	43	25	32	36	36	13	14
VARROA_LOC100897789.2.5	20	22	9	12	22	9	42	15	24	28	17	19	43	10	16	17	28	15	13	8	6	21	18	23	17	18	15	19	18	22	20	15	20	47	32	31	22	35	9	7
VARROA_LOC100897789.3.5	41	20	26	10	78	18	50	28	29	25	21	28	77	31	13	17	19	31	11	10	9	27	27	19	11	27	19	24	21	15	20	44	35	39	16	50	20	31	6	13
VARROA_LOC100897789.4.5	52	68	47	37	87	50	76	36	59	60	45	40	69	23	33	47	47	49	41	18	39	56	42	34	23	30	37	51	29	124	55	54	85	71	73	74	44	44	19	54
VARROA_LOC100897789.5.5	154	105	172	104	310	92	175	128	183	141	143	117	252	97	102	150	127	103	111	57	99	139	81	149	121	82	93	153	106	209	135	182	219	280	217	193	190	161	73	78
VARROA_LOC100897790.1.4	49	200	102	44	197	27	39	75	203	65	193	18	80	25	21	209	103	104	56	10	41	41	86	39	110	26	33	221	15	218	28	40	87	317	286	121	106	42	15	135
VARROA_LOC100897790.2.4	24	140	97	46	163	12	35	73	170	58	136	19	69	37	14	210	83	93	35	5	40	41	79	33	106	18	29	183	33	212	35	43	83	247	216	87	86	43	13	131
VARROA_LOC100897790.3.4	37	99	70	42	207	23	35	79	180	50	175	28	105	33	13	189	114	78	38	2	32	52	89	41	87	34	39	191	37	185	47	52	66	307	242	75	112	58	14	93
VARROA_LOC100897790.4.4	6	66	13	5	27	0	7	9	23	3	25	3	11	2	6	17	18	22	6	2	5	4	21	3	14	1	6	26	5	89	5	12	9	21	37	6	16	6	4	77
VARROA_LOC100897791	6951	3164	11451	5106	9056	4971	7408	5333	4809	5897	6839	4014	12463	4897	3232	4823	6262	2678	4965	3174	6219	7468	6700	4828	8082	4356	5912	6268	4271	5055	5378	5504	8754	9987	11815	9131	6782	6426	2896	2756
VARROA_LOC100897792.1.3	321	445	643	135	673	243	361	332	501	279	493	204	500	186	184	405	357	282	285	96	208	313	274	225	407	155	183	428	240	664	407	380	424	684	542	389	299	414	147	274
VARROA_LOC100897792.2.3	34	34	78	18	53	29	46	27	61	33	49	20	48	21	17	42	52	23	38	13	14	32	28	22	45	25	19	51	23	51	40	49	62	50	76	27	45	29	10	20
VARROA_LOC100897792.3.3	366	96	673	133	467	171	405	310	423	315	400	183	506	178	168	511	345	85	295	128	250	261	261	232	356	165	235	464	221	236	417	411	465	707	747	396	418	311	123	64
VARROA_LOC100897795	257	483	616	195	825	167	325	443	848	228	733	198	483	178	142	799	428	372	227	96	264	326	378	198	683	200	278	874	209	729	288	378	480	1539	1628	480	515	263	102	455
VARROA_LOC100897796.1.2	197	66	342	190	564	106	248	241	402	158	302	138	481	106	87	400	263	79	139	50	128	203	207	135	365	122	173	395	108	104	124	247	320	773	605	282	229	190	74	55
VARROA_LOC100897796.2.2	267	85	493	235	585	124	274	354	483	212	438	190	547	195	92	568	354	90	221	52	247	259	318	172	463	173	233	581	175	158	176	355	366	1073	967	509	410	197	119	76
VARROA_LOC100897797.1.3	95	99	325	90	88	73	121	124	243	58	113	7	126	102	50	216	124	11	7	31	83	113	37	64	269	85	128	417	8	341	139	92	162	662	666	237	178	6	6	79
VARROA_LOC100897797.2.3	44	56	146	40	82	25	46	68	124	22	61	7	101	56	25	117	69	17	15	19	64	57	34	28	134	26	55	163	9	115	64	66	102	281	258	87	81	15	9	37
VARROA_LOC100897797.3.3	51	47	223	65	86	26	71	105	204	14	125	5	94	94	34	199	89	4	5	31	77	101	33	54	242	46	69	320	5	154	107	124	165	605	608	177	145	14	4	30
VARROA_LOC100897799.1.2	139	140	477	158	256	135	192	208	310	141	318	94	143	167	126	282	190	68	104	72	121	345	115	124	335	118	160	547	83	301	271	155	229	500	753	400	215	110	44	116
VARROA_LOC100897799.2.2	29	42	114	54	69	53	48	45	88	24	94	17	31	42	36	65	57	25	22	21	36	71	31	34	85	25	49	144	7	56	76	35	89	146	176	138	69	17	17	23
VARROA_LOC100897800	1685	1513	2763	1213	3852	1279	1970	1642	2621	1579	2202	1246	3442	1255	960	2488	2124	1192	1595	694	1512	1794	1982	1408	2274	1224	1353	2509	1240	2331	1579	2122	2543	4493	4310	2631	2276	1892	762	1262
VARROA_LOC100897803.1.8	28	55	39	19	30	17	22	22	12	25	28	23	47	19	24	28	19	40	17	10	25	30	29	20	31	21	21	16	18	73	29	37	47	34	34	23	13	27	18	32
VARROA_LOC100897803.2.8	228	242	390	175	289	155	264	163	176	193	205	130	420	177	141	239	211	187	180	109	175	244	204	189	286	173	157	234	162	396	236	256	293	372	554	394	255	177	73	166
VARROA_LOC100897803.3.8	53	87	65	35	105	55	50	36	55	37	42	39	99	39	40	50	50	78	32	24	55	64	58	29	46	46	46	49	42	140	51	65	48	76	71	69	30	72	29	70
VARROA_LOC100897803.4.8	177	406	271	153	240	126	184	150	179	157	154	122	328	167	122	208	177	239	130	77	148	178	207	162	240	152	137	189	132	572	191	180	279	245	329	328	171	184	95	228
VARROA_LOC100897803.5.8	71	39	146	50	106	68	90	71	56	65	83	68	138	73	44	102	60	61	69	34	63	80	76	48	105	60	61	78	54	98	80	88	146	130	188	118	70	68	34	44
VARROA_LOC100897803.6.8	70	135	93	51	98	81	87	62	66	44	50	54	112	74	56	48	68	73	53	25	72	79	66	50	71	54	48	77	49	155	78	87	56	97	104	95	45	89	37	97
VARROA_LOC100897803.7.8	37	87	55	28	65	34	44	31	17	38	36	45	81	31	17	26	33	52	31	20	38	37	42	36	38	36	27	32	39	77	33	53	61	66	50	25	30	43	17	35
VARROA_LOC100897803.8.8	32	64	47	29	66	25	37	27	41	26	33	40	65	26	26	38	41	52	31	25	42	41	35	22	40	33	26	39	22	101	50	46	52	42	67	42	19	50	29	51
VARROA_LOC100897805.1.2	151	58	291	182	290	193	300	172	111	126	182	133	402	186	151	143	208	116	109	85	165	248	192	192	194	145	211	136	107	180	272	222	275	232	373	566	229	150	75	79
VARROA_LOC100897805.2.2	567	239	694	507	815	567	792	563	363	491	562	439	1078	535	485	429	592	314	352	235	533	648	611	409	601	436	585	467	390	536	662	755	895	709	890	1252	692	537	312	235
VARROA_LOC100897806.1.2	30	55	57	25	20	13	15	33	36	5	34	11	21	17	18	21	21	26	8	16	25	27	20	14	20	17	12	70	8	54	19	31	27	61	85	54	25	19	8	34
VARROA_LOC100897806.2.2	14	90	96	56	20	14	15	22	32	1	30	5	17	29	19	20	24	38	5	12	24	26	22	6	63	17	23	130	2	212	32	29	39	119	148	88	36	4	1	97
VARROA_LOC100897807	155	225	303	126	289	130	164	154	207	115	208	93	229	119	119	185	164	196	133	104	141	149	177	164	259	101	139	221	119	366	281	181	234	344	343	338	161	193	77	181
VARROA_LOC100897808	3783	1716	4430	3027	3503	2322	2963	2062	2064	3993	3508	2809	3672	2286	1755	1879	1877	1696	2951	1703	3261	4390	3823	3401	3400	3115	2906	2356	2315	2789	3857	3929	5171	3338	5542	6582	2903	4040	1648	1468
VARROA_LOC100897809	10	3637	13	1	19	11	11	14	17	2	15	3	28	6	12	12	27	2966	4	1	13	9	274	5	19	5	11	12	10	5089	16	13	23	20	14	1	13	8	4	2799
VARROA_LOC100897812.1.3	31	3	32	15	15	8	37	18	5	25	4	15	46	8	4	2	14	0	19	0	17	26	16	13	5	11	30	1	15	7	9	31	18	8	16	28	23	26	14	1
VARROA_LOC100897812.2.3	28	0	21	19	37	9	30	18	10	40	2	20	27	13	4	6	22	0	28	0	24	40	30	16	6	27	25	5	18	3	5	39	23	21	13	42	25	28	11	0
VARROA_LOC100897812.3.3	33	0	15	12	20	4	27	22	9	25	6	29	38	16	6	7	22	3	20	2	18	35	20	16	8	22	8	13	25	6	7	26	26	11	12	33	20	33	15	0
VARROA_LOC100897813.1.2	165	87	495	155	251	128	228	242	268	230	277	163	407	198	128	244	238	122	196	77	200	265	203	222	287	207	175	336	168	172	211	314	329	429	507	579	231	213	107	84
VARROA_LOC100897813.2.2	571	260	766	389	750	402	531	398	544	492	567	312	813	331	275	470	431	219	372	180	353	482	417	383	608	320	307	543	322	320	377	498	606	872	912	717	460	502	207	171
VARROA_LOC100897814	3239	1736	5694	3080	9663	1064	3770	4365	10956	3183	10054	2510	7223	2146	1004	9165	5065	1268	2849	583	2854	3219	4002	2632	6054	2343	2652	10366	2379	2557	1463	3917	4415	13485	11070	5617	4385	3511	1329	1485
VARROA_LOC100897815.1.4	25	88	29	25	26	18	29	19	30	22	22	21	16	9	17	28	20	62	16	12	19	26	32	30	23	18	36	29	10	166	21	34	46	29	39	42	28	27	10	58
VARROA_LOC100897815.2.4	14	16	39	13	26	15	28	15	16	13	37	7	58	14	10	46	32	24	9	11	14	39	13	13	39	15	15	27	13	60	28	22	18	61	54	30	20	16	5	25
VARROA_LOC100897815.3.4	575	1865	523	294	616	362	759	405	416	441	458	474	653	363	245	439	416	1286	455	185	336	544	502	495	412	276	407	421	401	2462	396	609	778	647	615	771	435	649	203	1195
VARROA_LOC100897815.4.4	75	64	204	67	146	92	106	87	136	54	144	71	145	74	41	180	149	80	75	32	45	106	100	78	142	47	90	162	40	169	106	114	167	289	286	143	167	89	38	82
VARROA_LOC100897816	153	102	131	119	357	32832	198	129	100	90	85	72	1009	1973	25217	91	327	217	113	25252	175	148	779	84	543	131	204	96	245	647	49401	346	479	93	165	323	302	80	139	1398
VARROA_LOC100897821	10756	14495	14885	6824	16132	7564	10883	8963	8654	9667	10268	8304	17725	7018	5650	9277	9387	10758	9642	4253	8032	11854	11409	9312	11344	7367	8416	9314	7277	21110	9832	12229	15934	15439	19745	17253	11845	11201	4590	10803
VARROA_LOC100897822.1.3	15	35	30	20	19	22	16	7	7	12	11	6	10	18	14	14	11	16	5	5	7	13	9	4	15	2	10	32	6	46	19	14	41	40	49	49	19	7	1	29
VARROA_LOC100897822.2.3	33	121	156	55	64	46	46	36	78	18	54	28	47	67	60	56	42	86	24	41	38	56	52	25	73	31	40	142	11	263	81	48	132	190	149	139	62	23	7	151
VARROA_LOC100897822.3.3	28	206	61	22	14	28	22	6	30	8	15	13	1	26	14	30	15	121	6	7	8	13	33	9	29	19	23	86	2	463	40	16	38	65	66	68	11	7	8	215
VARROA_LOC100897823	22	40	95	28	28	17	39	18	37	15	51	17	13	30	29	37	26	21	7	11	42	64	20	19	36	17	25	131	4	87	44	36	63	85	93	78	32	14	5	30
VARROA_LOC100897824.1.4	28	148	59	32	26	101	20	27	10	16	19	7	28	50	104	17	31	51	18	70	27	38	21	25	33	17	23	19	6	164	130	27	70	23	37	53	34	14	12	133
VARROA_LOC100897824.2.4	23	154	56	21	21	104	15	14	11	16	14	3	22	63	71	15	22	53	9	68	17	30	26	9	23	27	12	34	8	165	159	33	60	26	45	87	35	9	8	137
VARROA_LOC100897824.3.4	7	31	9	5	1	31	11	5	6	4	4	3	6	17	20	4	8	9	5	20	7	12	6	4	5	12	9	7	1	47	49	10	7	6	13	35	7	12	1	52
VARROA_LOC100897824.4.4	15	65	6	7	11	42	13	5	7	7	6	2	16	27	45	11	10	31	5	29	12	23	5	8	10	15	14	11	4	68	91	20	13	22	34	38	18	3	4	61
VARROA_LOC100897825	254	56	560	238	840	150	279	375	848	178	684	149	687	202	123	743	552	40	200	56	248	238	359	160	563	160	222	853	196	123	138	335	364	1275	1043	403	381	243	75	50
VARROA_LOC100897832.1.3	7	9	24	14	12	22	27	7	15	14	5	7	28	26	15	5	11	2	8	9	15	25	5	11	28	8	14	5	6	22	22	20	32	12	33	20	9	12	4	13
VARROA_LOC100897832.2.3	28	24	73	27	8	37	32	31	18	12	31	11	40	30	35	12	33	5	16	38	20	42	35	23	38	28	33	20	12	49	55	44	70	33	77	83	24	22	10	15
VARROA_LOC100897832.3.3	29	6	47	42	21	17	32	18	14	10	27	11	41	22	33	17	26	8	7	23	14	37	25	19	32	19	17	19	6	39	49	42	42	20	55	39	17	15	9	17
VARROA_LOC100897833.1.2	292	355	553	212	417	218	253	241	299	302	332	226	473	199	196	273	238	321	207	147	189	345	271	244	369	235	224	329	261	630	389	388	353	416	513	466	320	326	175	241
VARROA_LOC100897833.2.2	238	319	306	178	331	193	247	174	237	226	228	190	309	146	168	168	183	261	169	113	150	198	191	192	234	161	185	185	178	368	315	275	310	321	338	270	197	255	111	176
VARROA_LOC100897835	58	26	102	32	55	37	71	55	149	26	135	22	73	38	33	180	77	8	18	16	50	46	34	29	131	51	59	355	12	31	46	42	42	413	366	98	138	15	5	16
VARROA_LOC100897836.1.3	297	203	345	186	405	298	334	246	250	238	251	214	470	204	190	265	277	161	208	173	267	294	327	211	333	179	252	234	193	302	309	315	348	413	381	415	246	318	113	154
VARROA_LOC100897836.2.3	46	44	70	29	79	50	45	40	54	53	32	45	103	44	33	48	60	41	63	21	74	51	58	46	47	24	62	43	44	68	75	81	82	93	99	89	77	52	24	35
VARROA_LOC100897836.3.3	67	64	113	52	130	56	67	64	100	65	72	66	147	46	44	71	69	50	69	36	91	59	83	55	107	35	55	63	71	89	81	96	95	123	116	84	74	64	37	43
VARROA_LOC100897837	114	163	159	76	360	57	108	131	231	92	274	78	254	58	36	221	171	140	108	24	103	91	157	100	149	63	72	225	84	258	62	114	190	283	276	187	124	114	49	157
VARROA_LOC100897838	2379	3129	2645	1128	3742	5323	4200	2530	1315	1888	993	2663	2884	2743	3175	819	1319	2668	1970	2611	3666	5969	3631	2767	2427	2512	3203	1664	2040	4811	6124	4652	5043	2186	3003	5052	2937	4096	1772	1966
VARROA_LOC100897839	1439	834	2749	878	3582	1172	1472	1554	2193	1310	2012	1062	2510	1150	973	2133	1730	728	1056	557	1294	1496	1677	1100	2332	973	1162	2131	1080	1332	1514	1853	2124	4522	3719	2359	1756	1449	701	585
VARROA_LOC100897842	8643	3451	7724	5369	9867	5276	8710	5469	4349	8194	6465	6139	11016	6451	4366	4550	5798	4030	7555	3319	6184	9781	7131	7148	6421	6037	5736	3974	6028	6239	6192	7819	11875	7136	9085	11694	7331	10586	4251	3201
VARROA_LOC100897843.1.5	190	148	339	152	387	166	217	177	199	143	225	118	347	144	120	226	221	138	159	99	151	204	187	135	257	138	146	194	138	188	226	190	260	382	413	279	208	185	81	112
VARROA_LOC100897843.2.5	202	165	431	170	452	239	243	201	224	175	294	148	431	151	194	247	220	165	182	111	191	207	204	148	310	155	154	229	140	197	246	248	282	408	479	278	214	207	91	142
VARROA_LOC100897843.3.5	539	276	1301	468	829	358	668	540	616	477	639	326	1013	599	380	668	685	238	386	213	514	679	581	347	791	378	488	772	347	473	655	687	829	1143	1429	935	661	401	219	302
VARROA_LOC100897843.4.5	55	24	73	29	72	22	46	32	36	34	55	26	68	22	30	54	43	27	41	27	36	36	43	19	58	18	31	52	27	24	39	41	47	74	88	71	39	29	15	15
VARROA_LOC100897843.5.5	282	266	541	205	691	298	364	301	328	239	348	232	630	204	224	325	313	220	226	155	271	248	364	182	394	174	263	297	222	354	377	333	404	571	529	321	290	275	149	194
VARROA_LOC100897844	1228	678	1673	870	1847	1028	1376	979	1239	994	1218	849	2131	721	646	1312	1086	672	895	410	925	1187	1223	925	1388	804	1064	1173	814	1068	1122	1210	1559	1966	2335	1634	1253	1157	479	565
VARROA_LOC100897845.1.4	111	16	204	72	35	91	96	41	28	77	67	101	78	82	82	28	42	19	116	40	91	118	28	134	105	77	58	34	127	31	141	167	82	66	125	210	37	132	49	18
VARROA_LOC100897845.2.4	221	37	290	107	61	158	161	85	31	145	91	171	120	131	121	40	67	42	176	89	126	165	65	170	152	125	87	35	211	63	204	232	148	76	185	303	54	222	78	23
VARROA_LOC100897845.3.4	147	13	229	88	63	76	106	63	32	102	84	161	121	93	88	43	71	31	148	38	80	177	60	146	159	141	80	27	145	28	180	187	79	55	203	339	53	119	40	17
VARROA_LOC100897845.4.4	47	6	62	20	19	24	31	19	5	25	33	32	18	41	28	8	15	13	35	19	40	48	19	41	33	28	15	9	72	10	49	78	29	21	72	76	18	35	24	5
VARROA_LOC100897846.1.3	105	118	129	61	138	121	183	126	89	81	81	140	196	78	55	62	135	81	105	55	147	153	168	108	93	85	149	73	94	131	149	157	190	114	133	172	131	175	49	62
VARROA_LOC100897846.2.3	685	554	928	657	827	458	906	633	454	700	562	836	998	673	405	432	901	527	564	337	759	1127	817	802	754	659	813	583	551	1006	1007	1186	1448	678	940	1465	802	950	350	374
VARROA_LOC100897846.3.3	313	270	362	237	422	251	356	333	201	255	256	310	595	238	209	213	365	250	294	131	369	410	373	310	278	247	417	241	235	409	417	372	605	334	350	441	356	480	156	163
VARROA_LOC100897847	1246	102	3955	853	656	279	1852	488	638	1691	354	916	164	972	413	493	184	82	965	127	977	1089	411	969	1530	1240	821	330	1075	166	658	2655	2106	489	1395	2966	371	1112	637	36
VARROA_LOC100897848.1.3	410	322	650	307	629	313	493	401	461	304	507	280	776	319	242	470	488	230	335	137	317	402	423	286	482	304	340	505	243	469	343	512	650	790	701	647	450	353	127	220
VARROA_LOC100897848.2.3	685	598	1109	538	1208	553	821	635	854	527	874	484	1218	541	412	892	815	468	511	237	645	651	772	507	940	469	625	948	441	894	630	879	1010	1514	1498	1010	837	720	260	463
VARROA_LOC100897848.3.3	259	210	372	219	418	192	319	282	252	233	325	164	532	188	126	260	308	167	200	101	180	250	269	179	273	166	243	271	157	308	195	284	380	436	505	448	286	277	117	136
VARROA_LOC100897852	3271	2714	5640	2283	7035	2621	3631	3508	4508	2666	4481	2386	7110	2047	1779	4644	4078	2514	2678	1284	2672	3378	4000	2576	4570	2218	2739	4499	2332	4000	2627	3271	4518	8019	7550	5190	3845	3254	1314	2266
VARROA_LOC100897853.1.5	75	107	111	51	77	117	97	60	64	69	59	58	88	44	64	57	61	73	49	39	50	77	59	62	47	49	45	71	27	143	100	72	107	84	95	112	85	58	18	60
VARROA_LOC100897853.2.5	17	39	17	6	26	23	23	16	11	26	21	5	22	7	16	9	10	15	7	13	7	18	13	12	10	12	14	16	10	41	23	13	21	22	18	47	15	12	5	14
VARROA_LOC100897853.3.5	433	481	440	185	615	492	415	323	282	287	312	329	432	238	311	290	286	291	241	205	281	342	264	312	293	162	250	350	237	709	497	385	558	420	384	638	392	362	128	304
VARROA_LOC100897853.4.5	15	25	18	7	18	10	19	10	10	17	8	2	10	16	17	5	11	23	4	9	8	5	18	14	9	19	12	9	5	40	33	8	24	20	16	42	13	16	4	8
VARROA_LOC100897853.5.5	39	70	52	28	45	63	44	21	32	31	28	20	44	33	32	22	24	37	28	22	19	28	20	27	33	25	22	48	17	91	58	37	47	32	44	45	26	23	11	34
VARROA_LOC100897854	48	4	174	29	26	11	36	27	29	29	12	11	7	16	4	9	8	1	18	10	11	34	6	27	37	14	10	19	15	9	15	9	16	70	54	52	6	35	17	2
VARROA_LOC100897857.1.2	164	67	201	110	264	122	152	119	136	134	133	137	255	116	91	128	117	96	143	59	157	203	156	150	148	140	120	173	137	105	95	126	210	235	234	278	148	160	72	80
VARROA_LOC100897857.2.2	94	83	155	65	177	81	113	98	89	89	90	114	179	87	76	93	127	83	99	47	110	113	120	102	113	69	101	132	76	106	96	81	186	134	162	184	76	125	46	77
VARROA_LOC100897858.1.2	6539	2422	5511	2491	3043	1767	4262	2449	1428	5179	2740	4189	3310	2698	1379	1528	2079	2145	4248	1385	4518	5173	3392	6162	3034	3070	3442	1630	3902	4427	3479	5964	7180	2464	4987	9629	3393	5476	2187	2125
VARROA_LOC100897858.2.2	6037	2183	4882	2160	2857	1756	4110	2338	1421	4692	2400	3987	3158	2467	1339	1388	1951	2163	3805	1234	3960	4687	3275	5713	2729	2726	3219	1490	3682	4245	3257	5400	6572	2191	4225	8515	3226	5195	2053	1922
VARROA_LOC100897872.1.5	17	15	20	20	21	4	13	27	36	12	30	10	11	5	9	32	18	14	9	5	11	24	11	2	26	12	11	64	7	33	13	23	24	54	71	29	23	10	6	8
VARROA_LOC100897872.2.5	36	51	98	52	93	18	25	89	84	24	74	12	72	50	30	67	65	22	20	7	26	52	49	16	57	27	31	136	20	66	54	45	88	173	168	90	55	33	8	38
VARROA_LOC100897872.3.5	24	16	64	27	42	10	24	26	64	15	49	9	34	13	16	39	30	17	26	4	24	35	20	17	57	17	22	69	21	28	35	16	41	76	89	46	42	25	10	27
VARROA_LOC100897872.4.5	106	149	243	91	240	66	114	138	246	70	213	59	143	91	60	240	168	101	50	55	88	173	112	64	215	73	81	368	43	233	129	137	228	482	549	254	163	69	24	178
VARROA_LOC100897872.5.5	27	34	73	21	47	15	21	49	69	14	54	11	38	35	13	42	41	26	18	9	14	22	32	7	53	19	13	95	12	46	31	19	54	106	123	55	33	21	1	31
VARROA_LOC100897873	253	128	494	366	954	5091	372	377	703	216	792	197	1208	1153	3213	580	702	76	205	2680	348	303	543	173	559	264	328	753	414	293	5835	638	462	813	870	557	584	228	140	388
VARROA_LOC100897877.1.2	11	18	9	7	29	40	17	15	12	11	4	7	4	11	35	54	7	6	7	13	0	19	9	10	8	14	6	21	4	13	41	12	9	31	11	14	2	12	7	6
VARROA_LOC100897877.2.2	12	19	11	11	18	35	12	14	6	4	9	2	11	14	30	32	9	9	6	30	11	10	6	11	9	10	11	26	8	35	63	21	24	48	25	37	7	6	4	16
VARROA_LOC100897878.1.2	355	340	312	182	538	418	503	271	185	359	138	378	616	296	336	143	277	350	308	210	333	473	439	389	234	344	296	163	281	641	444	499	520	241	260	773	296	488	186	227
VARROA_LOC100897878.2.2	193	888	204	104	245	270	254	167	93	158	100	227	338	170	183	98	145	658	127	111	213	304	284	199	140	206	195	90	154	1098	319	311	342	171	176	392	189	234	123	555
VARROA_LOC100897883	658	290	1048	455	759	435	728	512	467	544	675	420	1072	564	359	483	702	235	450	317	681	765	582	534	758	530	618	539	376	585	537	846	1141	804	1195	1184	729	570	253	277
VARROA_LOC100897884	380	377	566	234	467	415	326	298	342	307	401	232	338	404	432	340	326	271	213	258	294	466	321	277	511	235	296	487	201	647	738	412	715	774	793	658	441	295	137	367
VARROA_LOC100897888	2350	1924	3556	1982	5121	1939	2984	2424	2880	2071	3113	1797	5344	1928	1628	2653	2991	2018	1940	1225	2012	2671	3091	1871	3033	1918	2158	2748	1910	3399	2673	3116	4192	5027	4516	3834	3086	2691	1163	1791
VARROA_LOC100897890.1.4	8	83	17	7	17	6	6	4	6	5	3	3	4	3	12	8	2	59	2	2	6	7	6	5	6	4	6	4	2	169	10	11	4	8	18	41	5	5	1	65
VARROA_LOC100897890.2.4	98	60	100	62	124	37	83	76	80	68	91	52	89	52	45	73	88	38	62	20	56	102	73	68	86	72	50	145	38	125	94	112	124	226	218	164	97	59	26	45
VARROA_LOC100897890.3.4	4408	2648	4848	2012	5390	5214	4690	3411	2762	3336	3159	3107	4502	3824	4130	2892	3558	2704	2968	2466	3863	4617	3753	3535	3626	2207	3773	3449	2720	4846	5548	4700	6510	4812	5888	7905	4311	3763	1513	2099
VARROA_LOC100897890.4.4	169	77	435	187	76	158	167	154	124	50	118	42	78	288	270	112	101	18	23	110	151	293	63	145	170	81	158	294	22	192	334	190	426	355	503	569	196	27	23	116
VARROA_LOC100897891	1004	857	1513	635	1988	889	1174	818	1135	682	1016	713	1933	784	682	1023	1054	861	750	542	856	1026	1055	699	1317	655	837	1073	668	1390	1106	1237	1516	2026	1651	1329	998	1130	466	666
VARROA_LOC100897892	6010	3864	4505	3116	4989	5263	4370	3268	2205	5126	3322	3867	5706	3631	3867	2245	3510	4626	5365	3017	4374	5976	4538	5655	3591	4238	3556	2618	4230	7528	6738	6219	8697	3420	4997	9630	4080	5841	2514	3890
VARROA_LOC100897894	879	906	1766	643	2097	1068	1023	936	1352	742	1432	655	1743	732	814	1456	1115	750	783	531	716	1042	1084	714	1532	704	734	1447	673	1182	1368	1163	1498	2585	2579	1571	1166	862	389	604
VARROA_LOC100897895.1.2	676	377	1064	438	945	515	762	611	770	460	829	360	879	562	454	634	603	198	383	344	604	848	500	506	713	473	516	916	307	508	662	703	941	1177	1454	1330	616	455	220	283
VARROA_LOC100897895.2.2	242	129	327	116	393	197	230	221	241	196	293	193	418	174	137	245	236	131	189	105	204	276	255	232	235	118	170	264	177	153	204	247	327	349	402	379	221	226	109	126
VARROA_LOC100897896	5800	7002	5350	4320	6573	4697	6493	3990	3575	5424	4314	4378	8130	4553	4026	3613	4354	8562	4956	2929	4492	6716	5737	4767	4997	4582	4190	3392	4340	10762	7323	7191	7726	5275	6518	8493	5036	6472	2800	4593
VARROA_LOC100897897	637	1108	1321	521	2442	324	693	956	2840	616	2341	363	1588	423	238	2612	1475	657	520	140	511	537	915	394	1532	435	530	2756	389	1524	297	631	960	3492	3175	953	1005	565	248	901
VARROA_LOC100897900.1.2	209	204	271	142	295	193	180	163	156	140	147	103	238	166	177	174	135	149	108	107	129	240	161	122	162	97	113	191	93	323	248	191	257	283	257	355	183	169	77	179
VARROA_LOC100897900.2.2	288	258	349	142	331	282	208	211	214	161	212	160	283	209	245	236	215	203	160	148	177	299	185	207	225	130	179	261	132	424	339	243	322	465	374	446	243	250	104	229
VARROA_LOC100897904	2548	733	2895	2033	1564	1131	2640	1415	951	2131	761	1848	2090	2314	1339	1125	1800	725	1521	633	1993	3498	1300	2038	1129	2032	1651	1266	1114	1450	1697	2662	4351	1566	1760	6433	1922	2056	933	772
VARROA_LOC100897906.1.6	46	36	41	25	99	25	44	31	41	36	49	21	62	27	16	47	36	28	15	14	32	44	43	32	51	31	35	49	42	38	32	41	81	80	69	56	38	37	11	36
VARROA_LOC100897906.2.6	53	33	62	22	114	23	56	48	71	28	54	32	86	43	36	55	69	23	42	18	45	54	61	31	49	26	51	79	30	53	50	29	81	107	86	52	49	38	29	24
VARROA_LOC100897906.3.6	33	22	31	31	53	31	36	30	48	27	39	19	42	28	14	50	30	13	24	13	37	37	31	39	37	25	34	61	12	52	40	37	60	61	62	53	22	13	17	26
VARROA_LOC100897906.4.6	34	19	37	46	62	18	29	33	43	21	33	21	36	32	20	39	39	12	26	11	29	48	30	48	28	27	28	57	17	67	34	26	50	47	62	49	26	14	19	26
VARROA_LOC100897906.5.6	24	24	55	26	65	25	35	39	49	31	39	15	55	31	23	44	45	20	22	16	43	31	33	29	61	21	36	55	20	54	28	33	51	67	78	55	34	16	11	30
VARROA_LOC100897906.6.6	28	14	24	16	35	22	23	19	23	14	29	8	37	12	19	22	29	17	16	6	18	22	33	17	20	8	16	38	7	14	18	16	27	51	39	44	25	20	2	18
VARROA_LOC100897907.1.3	34	21	43	25	67	20	36	27	47	28	37	26	48	31	12	41	35	20	24	17	22	33	37	36	45	13	37	43	18	29	49	46	54	80	50	72	46	36	16	11
VARROA_LOC100897907.2.3	784	535	1328	698	1466	635	939	811	1112	735	1113	537	1318	629	527	1015	900	404	581	341	707	835	936	576	974	602	640	1225	528	893	904	1001	1175	1722	1886	1589	963	694	328	462
VARROA_LOC100897907.3.3	38	12188	23	14	6	23	24	11	15	25	9	19	43	18	4	8	16	7635	17	31	26	24	1242	14	22	31	122	14	46	17441	47	41	116	30	27	33	62	18	14	9209
VARROA_LOC100897910	36	28	65	25	69	12	28	40	55	28	56	16	63	36	25	77	49	9	23	15	25	25	32	14	52	30	21	60	18	38	37	36	43	105	98	65	39	32	10	10
VARROA_LOC100897912	1245	990	1747	916	2064	835	1321	1162	1331	1077	1218	1034	2479	868	717	1349	1412	899	1030	446	1139	1181	1389	952	1526	907	981	1474	897	1609	1139	1479	1903	2489	2339	2180	1435	1202	583	837
VARROA_LOC100897913.1.2	224	29	499	232	556	113	214	305	566	221	557	171	430	228	101	514	378	45	167	60	175	226	233	175	447	171	209	745	164	65	167	261	356	1010	1027	475	341	205	95	37
VARROA_LOC100897913.2.2	68	20	100	71	125	48	52	82	140	59	145	37	87	40	34	107	91	11	41	25	49	64	80	43	107	41	41	171	32	26	54	60	75	213	234	94	65	46	20	10
VARROA_LOC100897915	127	145	311	74	317	265	168	124	165	113	168	110	278	127	161	181	198	128	116	120	127	161	132	117	207	78	104	196	104	279	264	176	184	348	379	220	141	157	76	157
VARROA_LOC100897916.1.4	109	37	232	95	170	65	117	126	150	61	206	65	175	83	48	133	131	40	70	32	88	127	91	73	118	59	94	218	47	82	67	99	131	235	333	197	142	79	30	23
VARROA_LOC100897916.2.4	52	33	134	58	118	63	74	78	95	45	130	51	149	32	23	71	90	27	53	24	52	77	58	58	101	53	77	157	47	75	81	87	124	162	183	116	84	51	41	28
VARROA_LOC100897916.3.4	17	8	49	19	52	14	29	27	52	16	45	11	40	20	16	34	45	9	17	8	20	19	24	18	44	10	20	49	9	17	18	33	26	81	61	41	23	23	9	5
VARROA_LOC100897916.4.4	98	52	179	56	151	63	110	91	146	62	167	74	143	73	46	137	122	51	75	22	86	130	89	76	125	62	79	208	44	112	89	113	146	219	288	173	132	72	38	43
VARROA_LOC100897919	229	106	289	127	401	144	193	196	296	215	300	167	373	126	103	335	260	90	167	70	163	248	219	157	263	158	161	259	175	166	215	227	222	437	354	355	211	226	113	88
VARROA_LOC100897921.1.2	847	930	1505	597	2085	554	931	999	1809	636	1532	531	1501	544	441	1603	1016	557	619	303	651	670	987	542	1416	536	696	1647	621	1223	590	1038	1125	3321	2467	1294	1141	817	389	780
VARROA_LOC100897921.2.2	1769	1294	2652	1334	3741	1639	2098	1792	2948	1739	2792	1376	3067	1450	1292	2867	2294	1031	1507	896	1770	2051	2025	1437	2266	1261	1519	3132	1411	1720	2144	2187	2687	4769	4057	2953	2180	1894	752	978
VARROA_LOC100897922.1.3	45	34	31	22	48	49	57	17	19	34	10	46	70	39	28	11	36	28	24	27	46	59	31	49	21	28	35	20	24	49	50	61	65	25	19	123	23	69	23	13
VARROA_LOC100897922.2.3	189	106	129	103	201	156	328	122	59	165	43	222	284	195	161	46	158	110	170	65	205	293	228	203	98	185	160	48	185	247	221	353	357	114	80	420	151	286	116	73
VARROA_LOC100897922.3.3	745	334	821	313	671	1191	1610	672	246	585	139	1061	808	645	685	165	481	509	566	513	1281	1840	978	770	690	918	841	275	621	1277	1289	1658	1758	445	657	2689	806	1061	544	315
VARROA_LOC100897924.1.3	10	76	31	8	55	22	9	15	13	7	14	1	30	12	11	21	17	45	7	11	12	16	18	6	17	7	14	31	15	160	17	18	18	21	39	35	16	14	2	66
VARROA_LOC100897924.2.3	11	97	41	15	35	16	15	24	12	13	31	13	29	16	21	28	40	55	11	8	24	23	28	11	28	10	19	26	18	163	15	23	42	52	49	18	33	22	7	66
VARROA_LOC100897924.3.3	13	225	45	20	31	35	18	20	9	12	21	7	39	24	26	14	20	119	12	23	21	28	32	18	28	20	18	30	19	280	39	13	71	40	47	34	17	9	5	172
VARROA_LOC100897925.1.3	166	70	205	129	507	156	139	171	292	134	258	137	413	134	124	259	237	77	122	107	161	117	255	115	264	112	174	286	133	146	270	219	303	516	387	304	295	182	83	77
VARROA_LOC100897925.2.3	32	4	62	34	73	34	39	43	62	33	46	18	89	23	34	57	72	23	19	10	30	39	62	26	46	21	46	62	27	22	50	36	83	113	94	65	54	36	15	18
VARROA_LOC100897925.3.3	163	44	263	143	426	145	155	183	255	145	261	133	390	153	176	255	211	57	92	71	142	181	239	101	253	112	158	301	118	106	157	214	306	511	453	303	241	124	64	59
VARROA_LOC100897926	1384	1420	2008	780	2648	1883	1755	1464	1470	1279	1632	1129	2980	1186	1346	1503	1629	1508	1214	1120	1421	1733	1877	1281	1890	956	1395	1475	1084	2183	1904	1646	2343	2542	2681	2296	1785	1508	691	1125
VARROA_LOC100897928.1.2	3734	910	3284	2081	1256	1460	2873	1318	633	2552	1272	2431	1598	1599	1103	601	748	971	2548	665	1504	3293	1104	2536	1829	2313	1312	497	2264	1501	1359	2283	2079	1090	2467	5779	1034	3362	1723	734
VARROA_LOC100897928.2.2	4057	1588	10481	3444	6471	3920	4811	2942	3109	3117	5565	2203	8198	3764	3211	2446	4429	1347	2773	3010	3643	5106	4735	2423	6677	3010	3190	3061	2534	2599	5629	4370	6379	6070	9007	5759	4547	5064	2051	1575
VARROA_LOC100897929	866	380	1204	560	1670	506	868	662	902	693	759	734	1520	571	480	775	758	342	645	267	530	938	867	645	875	593	566	766	780	689	799	1099	1286	1712	1272	1237	780	994	402	289
VARROA_LOC100897931.1.4	111	15	249	79	74	53	99	56	74	138	116	108	50	92	41	81	51	17	129	41	64	128	60	99	159	145	54	71	73	65	100	121	154	116	185	346	62	123	45	23
VARROA_LOC100897931.2.4	19	4	74	39	19	7	15	14	15	40	20	33	25	14	9	27	6	3	25	10	7	48	6	28	53	27	9	18	20	13	23	32	25	34	34	47	3	41	11	6
VARROA_LOC100897931.3.4	224	80	509	170	309	159	173	137	159	268	275	253	120	159	108	207	109	72	237	136	118	346	115	262	403	244	123	158	228	142	287	278	311	281	386	554	110	315	156	65
VARROA_LOC100897931.4.4	43	9	158	44	41	24	26	31	36	66	78	51	26	49	32	49	24	18	64	21	29	80	25	51	88	83	35	41	48	33	59	80	71	84	148	211	44	48	28	19
VARROA_LOC100897934	604	1012	998	511	1307	442	742	658	972	546	955	480	1184	588	424	988	816	742	513	291	651	751	833	560	831	492	610	1262	462	1835	627	777	1092	1878	1499	1210	806	663	305	990
VARROA_LOC100897936	4966	2507	9224	3776	10857	3427	6026	5191	7228	4272	7615	3508	9390	4132	2690	6922	5491	2586	4191	2011	4033	4941	5042	3937	8119	3556	4022	6612	3602	4138	4318	6265	7803	13189	13088	7356	5776	5447	2286	2043
VARROA_LOC100897938.1.5	20	33	77	41	28	29	40	32	41	18	21	13	36	30	25	27	26	25	6	11	17	30	19	19	24	32	31	71	5	49	65	29	57	85	85	65	41	10	4	31
[truncated: 39,802 more rows]
