# Supplementary material for: Transcriptome profiling of the honeybee parasite Varroa destructor provides new biological insights into the mite adult life cycle
Source: BMC Genomics. 2018 May 4;19:328. doi: 10.1186/s12864-018-4668-z (PMC5936029; doi:10.1186/s12864-018-4668-z)
Supplement: Supplementary file 2 — Contigs mapped per library. R204, R245, R41 and R78 correspond to the colony replicate and the last digit of the library ID to the life-cycle stage or condition: 1. Arrest, 2. Pre-lay, 3. Laying, 4. NR, 5. Emerg., 6.Young, 7. Male, 8. Phor, 9. Cage, 10. Post-lay. (XLSX 11673 kb) [file 12864_2018_4668_MOESM11_ESM.xlsx]

## Sheet: Clusters
	Cluster	R204.6	R41.6	R78.6	R245.6	R204.8	R41.8	R245.8	R78.8	R204.1	R41.1	R78.1	R245.1	R204.2	R41.2	R78.2	R245.2	R204.3	R41.3	R78.3	R245.3	R204.10	R41.10	R245.10	R204.5	R41.5	R78.5	R245.5
VARROA_14-3-3epsilon	12	109.23	20.317	27.7556	58.3078	1.89049	13.2356	8.94635	0	5.83032	21.0244	11.7527	101.505	2.04738	17.2075	2.66876	44.3593	27.6781	33.5247	1.61485	196.48	44.7119	154.37	188.146	7.94609	18.4803	3.35774	56.7813
VARROA_14332	9	225.287	216.231	273.286	289.075	107.758	91.3254	70.0797	56.7552	88.9124	99.2819	113.12	97.6223	105.781	50.6666	83.6211	63.5995	63.6597	50.2871	95.276	72.9632	37.0638	55.3646	78.8735	113.894	165.091	139.906	129.428
VARROA_ACAC	1	13689	12782.3	16884	17277.2	13359.2	11808.8	11815.1	12460.1	12315.1	12059.8	13806.5	12365.9	22727.2	8082.75	14502.9	11560.1	4031.78	3507.99	3624.53	4851.53	5557.22	5710.37	7524.2	16138.5	15284.4	9752	13717.7
VARROA_ACH1	9	43.2368	34.8291	59.7814	36.9556	41.5908	18.5298	26.839	35.472	30.6092	18.6884	51.418	32.171	38.2177	19.1195	8.00628	11.2234	22.1425	16.7624	21.8004	13.0292	30.0041	60.5754	28.756	43.262	33.2645	21.2657	42.586
VARROA_ACT1	1	2886.63	3567.08	3057.39	2604.14	1176.83	1033.7	1198.81	1645.9	1052.37	922.738	1081.25	1004.51	468.849	214.138	551.544	231.417	397.642	327.797	298.747	346.575	588.903	690.429	435.448	1058.6	1498.13	719.676	935.222
VARROA_ACT2.1.4	13	2313.17	1779.19	2557.79	2525.3	496.254	676.337	911.036	1416.51	371.683	420.488	1322.18	663.942	363.068	163.471	462.585	272.569	292.466	226.292	253.531	223.58	413.585	476.136	446.95	709.85	1166.72	521.569	1029.58
VARROA_ACT2.2.4	1	7544.82	6376.63	8683.25	6987.08	2144.76	2655.05	3169.99	4769.8	1480.9	1679.62	4648.19	2973.04	1686.35	987.52	1788.96	1214.8	1004.72	907.03	1068.22	843.247	1426.66	2133.17	1803.41	3241.12	3731.78	2401.9	3701.64
VARROA_ACT2.3.4	13	23956.6	20884.4	25400.7	20898	3780.04	4219.5	5864.33	7368.71	2460.4	2123.47	7283.73	4332.54	2368.81	1377.56	2835.11	1329.18	1919.02	1806.61	1745.65	1751.12	3091.6	5025.8	3482.76	6476.06	10155.5	3856.92	7348.17
VARROA_ACT2.4.4	13	3494.22	3108.5	4425.96	3227.46	848.83	955.608	1330.02	1634.08	564.083	538.458	1643.91	1032.24	539.825	338.415	617.373	377.856	411.481	403.228	403.712	345.533	553.604	746.445	536.504	1040.05	1750.7	653.64	1341.88
VARROA_ACT22	1	1954.76	1827.08	2209.78	1800.15	810.075	637.954	860.34	1128.01	596.15	546.635	715.445	638.982	320.073	164.427	417.216	180.11	345.054	257.954	216.39	213.157	357.107	440.311	290.024	651.579	1090.34	397.333	630.44
VARROA_ACTB	1	1158.29	1101.47	1436.89	1081.57	672.07	595.6	699.306	922.272	443.104	409.976	686.064	432.644	281.173	193.107	332.705	183.851	284.162	251.436	177.633	181.366	260.035	237.742	156.925	290.474	648.042	278.692	347.368
VARROA_ACTB1	1	11539.7	13329.4	12697.1	11005.4	6275.48	5588.05	7203.3	9170.69	5484.87	5015.49	6455.17	4809.56	3029.43	1740.83	2961.43	1547.23	2346.18	1837.34	1709.32	1708.9	2962.17	4024.03	2524.77	5845.67	7546.11	3980.04	5547.03
VARROA_ACTY	1	5128.11	5038.61	6388.07	4779.6	1686.32	1850.33	2682.41	3199.57	1444.46	1468.2	3026.32	1639.61	1241.39	869.936	1321.04	859.395	903.23	896.787	765.438	688.46	925.42	1101.43	914.44	1590.1	2848.43	1284.9	1928.06
VARROA_ALKB8.1.2	6	17.0672	30.4755	21.3505	18.8884	17.9597	33.0889	29.8212	42.5664	39.3547	45.5529	29.3817	30.507	40.9475	47.7987	35.5835	47.0316	41.5172	39.1122	46.0232	45.3414	43.5353	56.6673	37.7936	40.6133	22.1763	38.0544	26.7206
VARROA_ALKB8.2.2	6	43.2368	36.2803	34.1608	41.8831	43.4813	68.8249	53.6781	82.768	77.2517	61.9052	89.6143	45.4831	64.8336	108.981	89.8482	51.8416	107.945	98.7117	81.5498	62.0188	91.1888	148.507	84.6247	64.4516	61.6009	89.5397	91.8521
VARROA_ANCHR	14	1356.27	1414.93	1342.95	1176.01	1868.75	2087.25	1828.04	1823.26	1792.82	1722.83	1798.16	1673.45	1785.31	2266.61	2088.75	2069.39	2431.06	2236.84	1987.88	2012.74	2229.71	2550.03	1782.87	1849.67	1435.3	1960.92	1771.08
VARROA_ANR17.1.2	2	109.23	146.572	175.074	169.996	208.899	156.18	144.633	148.982	205.519	210.244	179.229	205.229	236.131	184.503	187.703	288.603	188.211	252.367	254.339	213.678	164.728	207.78	229.226	177.463	239.012	193.63	185.374
VARROA_ANR17.2.2	2	70.5443	110.292	125.968	128.113	163.527	120.444	86.4813	118.24	132.64	153.011	124.872	142.551	200.643	146.264	120.984	188.126	144.849	161.105	197.011	167.815	126.488	162.186	200.47	135.083	171.251	147.741	182.034
VARROA_AP3D	5	10.2403	13.0609	10.6752	22.9946	10.3977	2.64711	0	2.3648	37.8971	11.6802	20.5672	19.9682	41.63	24.8553	18.6813	44.8938	19.3747	21.4186	35.5267	22.4101	5.29484	11.7243	20.54	16.7751	44.3527	19.0272	24.2156
VARROA_AP3D1	5	14.7915	26.1218	0	16.4247	20.7954	6.61778	1.49106	2.3648	45.185	11.6802	22.0363	31.0616	43.6773	16.2515	16.9021	38.4804	22.1425	13.0374	33.1044	19.2831	5.29484	5.86213	13.1456	13.2435	35.7285	13.431	15.8654
VARROA_AT5G	12	113.781	2.90242	34.1608	60.7715	3.78098	14.5591	4.47317	0	2.91516	32.7046	16.16	133.676	0.682458	21.9874	3.55835	59.3239	21.2199	21.4186	2.42227	161.04	31.1807	122.453	262.09	11.4777	4.92807	2.23849	59.2864
VARROA_AT7L3	10	35.2721	47.89	44.836	27.1008	42.536	56.9129	31.3122	59.12	72.879	51.393	66.1089	34.9443	50.5019	118.541	86.2899	84.9775	142.081	110.818	100.928	87.0347	85.894	88.5834	59.9767	51.2081	56.6729	49.2469	46.7611
VARROA_ATG4A	10	159.294	145.121	183.614	165.069	153.13	161.474	189.364	177.36	196.773	170.531	182.167	195.245	232.718	220.83	241.968	256.001	204.818	206.736	190.552	256.414	156.492	201.918	155.282	138.615	211.907	151.098	173.684
VARROA_ATP9B	2	428.955	528.241	621.299	668.487	521.776	394.42	390.657	456.406	706.926	537.29	522.995	648.966	790.287	753.307	706.332	920.322	764.839	681.67	1002.82	762.987	456.532	423.376	601.411	474.999	648.042	559.623	569.483
VARROA_ATX7	6	19.3428	59.4997	25.6206	67.3414	73.7291	58.2365	55.1691	54.3904	94.7427	87.6017	38.1963	113.153	126.255	118.541	108.53	214.314	119.939	151.793	190.552	155.307	81.7758	57.3186	101.878	66.2174	75.1531	80.5858	72.6467
VARROA_AZ42_gp1	9	51.2015	49.3412	46.9711	62.414	57.66	70.1485	76.0439	125.334	88.9124	31.5366	49.9489	27.1789	58.009	9.55973	33.8043	18.7057	15.6843	10.2437	10.4965	6.25399	12.9429	29.3107	15.6104	60.0371	22.1763	20.1464	45.9261
VARROA_AaeL_AAEL000090.1.2	2	114.919	145.121	147.318	110.867	143.677	72.7956	93.9366	89.8624	256.534	99.2819	157.192	214.658	262.064	261.937	197.488	288.068	247.258	269.129	299.554	252.766	159.433	137.434	189.789	128.903	184.803	157.814	143.623
VARROA_AaeL_AAEL000090.2.2	2	14.7915	36.2803	12.8103	27.1008	17.0144	21.1769	23.8569	16.5536	36.4395	28.0325	27.9126	37.163	46.4072	34.415	35.5835	48.6349	40.5946	47.4934	44.4083	32.8335	26.4742	20.8431	41.08	25.6041	35.7285	25.7427	30.8957
VARROA_AaeL_AAEL001847.1.2	8	14.7915	23.2194	12.8103	18.0672	13.2334	22.5005	25.348	23.648	20.4061	19.8564	8.81452	19.4135	12.2843	16.2515	10.675	12.8268	20.2973	14.8999	12.9188	19.2831	32.9456	30.6134	17.2536	14.1264	11.0882	12.3117	20.0405
VARROA_AaeL_AAEL002182	2	76.2333	60.9509	93.9422	58.3078	78.4554	95.296	62.6244	54.3904	71.4214	94.6098	83.7379	98.7316	175.392	146.264	127.211	175.3	133.778	135.03	121.921	120.911	94.7187	91.8401	121.597	100.65	54.2088	86.182	77.6568
VARROA_AaeL_AAEL005071	4	111.505	149.475	134.508	147.823	116.265	92.6489	117.794	111.146	158.876	131.987	145.44	155.863	153.553	141.484	141.444	147.508	101.486	124.787	133.225	116.22	118.84	173.259	135.564	143.912	161.394	176.841	167.004
VARROA_AaeL_AAEL008811	14	1280.04	1255.3	1212.71	1117.7	770.375	974.137	1113.82	1023.96	878.921	776.735	982.819	815.368	997.754	1150.99	1198.27	991.404	1172.63	1078.38	1019.78	978.75	1019.55	1087.75	845.426	972.954	967.135	1113.65	885.121
VARROA_AaeL_AAEL009590	14	2120.88	1909.8	2194.83	2007.92	1728.85	2152.1	2242.55	2407.37	1855.5	1781.23	2347.6	1981.84	1766.89	1535.29	1711.56	1613.5	1715.12	1451.81	1484.85	1699	2412.68	2632.75	1914.33	2106.6	1787.66	1565.83	2174.39
VARROA_AaeL_AAEL011652	6	17.0672	5.80485	8.5402	14.7823	33.0836	13.2356	14.9106	33.1072	67.0487	17.5203	14.6909	28.8429	34.8054	54.4905	38.2522	70.5474	47.9754	42.8372	70.2459	51.0743	58.8315	67.7402	42.7232	33.5501	30.8005	25.7427	30.0607
VARROA_AaeL_AAEL011744	10	109.23	142.219	113.158	110.867	171.089	165.445	186.382	174.995	224.467	191.556	227.708	179.714	195.183	269.584	256.201	254.398	276.781	305.448	264.835	310.615	237.091	218.202	210.329	194.238	137.986	196.987	157.819
VARROA_AaeL_AAEL011925	14	1752.23	1539.74	1620.5	1430.59	1770.44	1961.51	2077.04	2213.45	1524.63	1878.18	1892.18	1721.7	1485.03	1530.51	1756.93	1496.46	1490.93	1688.34	1224.05	1492.62	1977.92	2254.32	1515.85	1829.37	1781.5	1668.8	1850.4
VARROA_AaeL_AAEL012666	14	1003.55	1069.54	1387.78	1185.87	1432.99	1684.89	1845.93	1683.74	1545.03	1639.9	1693.86	1381.69	1217.51	1585	1322.82	1173.12	1518.61	1343.78	1090.02	1166.89	1459.61	1725.42	1262.8	1507.11	1303.48	1279.3	1499.69
VARROA_AaeL_AAEL013805	6	42.099	59.4997	38.4309	26.2796	34.0288	52.9422	50.696	54.3904	45.185	66.5773	36.7272	51.5845	47.7721	66.9181	65.8294	63.5995	111.635	81.0181	62.1716	63.0611	100.602	106.821	69.8359	42.3791	65.297	54.8431	78.4918
VARROA_Abca1.1.6	9	18.205	10.1585	14.9453	27.922	8.50721	17.2062	26.839	28.3776	24.7789	23.3605	29.3817	23.2962	24.5685	16.2515	19.5709	11.2234	8.30344	6.5187	16.9559	11.4657	14.1196	23.4485	23.8264	43.262	12.3202	29.1004	28.3907
VARROA_Abca1.3.6	5	30.7209	43.5364	19.2154	32.0282	23.6311	11.912	16.4016	33.1072	26.2364	35.0407	42.6035	58.7952	45.7247	20.0754	27.5772	14.9646	20.2973	16.7624	24.2227	20.8466	15.8845	24.0999	32.864	44.1449	38.1926	32.4582	45.9261
VARROA_Abca1.4.6	8	45.5124	42.0852	40.5659	32.8495	28.3574	22.5005	22.3659	30.7424	48.1001	25.6965	29.3817	42.1551	21.8387	20.0754	18.6813	29.3947	11.9939	16.7624	16.1485	20.8466	10.5897	31.9161	36.1504	43.262	27.1044	44.7699	36.7409
VARROA_Abca1.5.6	4	171.809	145.121	175.074	139.61	99.2508	96.6196	76.0439	92.2272	131.182	126.146	117.527	149.207	126.255	66.9181	96.0753	73.7541	69.1953	96.8492	84.7795	79.2172	86.4823	108.124	119.953	120.074	114.578	144.383	134.438
VARROA_Abcc1	9	6.82687	31.9267	10.6752	16.4247	18.9049	33.0889	25.348	35.472	26.2364	15.1843	10.2836	21.6322	10.2369	25.8113	19.5709	17.6368	33.2138	22.3498	19.3782	34.397	51.7717	34.5215	41.9016	26.487	22.1763	24.6234	35.0708
VARROA_Abcc10.1.10	5	30.7209	36.2803	29.8907	28.7433	31.1931	14.5591	7.45529	18.9184	33.5243	29.2006	30.8508	29.9523	33.4405	35.371	31.1355	29.3947	24.9103	22.3498	36.3341	26.5795	15.8845	20.1918	21.3616	44.1449	22.1763	27.9812	30.8957
VARROA_Abcc10.3.10	14	892.044	922.971	775.023	931.282	837.488	772.957	872.269	919.907	773.975	835.136	875.576	723.847	659.255	775.294	662.742	638.667	739.006	708.676	670.162	609.243	787.166	769.242	750.942	874.952	906.766	845.031	900.986
VARROA_Abcc10.6.10	5	17.0672	17.4145	25.6206	13.1398	17.0144	3.97067	8.94635	2.3648	67.0487	11.6802	14.6909	17.1948	32.0755	14.3396	17.7917	15.499	21.2199	12.1062	23.4153	21.889	4.70652	19.5404	13.1456	23.8383	18.4803	22.3849	30.0607
VARROA_Abcc10.7.10	5	27.3075	8.70727	12.8103	22.9946	11.3429	7.94134	8.94635	4.7296	40.8122	9.34418	19.0981	15.5308	30.0282	27.7232	13.3438	23.5158	15.6843	16.7624	17.7633	12.508	11.178	7.16483	16.432	17.658	16.0162	15.6695	21.7105
VARROA_Abcc10.9.10	4	120.608	92.8776	108.888	106.761	86.0173	119.12	153.579	151.347	90.37	110.962	85.207	81.5368	56.6441	86.0376	61.3815	69.4785	75.6535	81.0181	64.5939	64.6246	91.1888	110.729	84.6247	128.903	109.65	96.2552	102.707
VARROA_Abcc2	14	805.57	790.911	832.669	908.288	1403.69	1698.12	1617.8	1537.12	1494.02	1588.51	1479.37	1305.7	1603.78	1823.04	1394.87	1530.66	1488.16	1506.75	1520.38	1602.59	1569.04	1517.64	1376.18	1385.27	1085.41	1341.98	1326.85
VARROA_Abcd1.2.3	2	335.654	560.168	405.659	593.754	329.891	251.476	199.802	279.046	607.811	508.09	520.057	792.072	628.544	375.697	472.37	751.971	310.918	274.717	447.313	347.618	141.196	167.397	453.523	255.158	572.889	327.939	531.907
VARROA_Abcd1.3.3	1	1724.92	1960.59	2186.29	2575.4	1854.57	1982.69	2094.94	2246.56	2221.35	2772.89	1946.54	2151.02	1887	1805.83	1882.37	1979.07	1347	1183.61	1390.38	1264.35	1509.03	1187.41	1845.31	1384.38	2004.49	1385.63	1985.68
VARROA_Acat1	14	4866.42	5411.57	5382.46	5268.23	5604.36	6064.53	5664.53	5973.48	6535.79	6174.17	6603.54	6762.56	5108.2	4772.22	5464.73	5148.35	3929.37	4027.62	3855.45	4208.94	4224.1	5610.71	5286.17	6491.07	5977.75	6473.72	6304.4
VARROA_Aco1.1.2	14	2925.31	3416.15	2931.42	2885	3601.39	3433.3	3325.06	3261.06	3970.45	3470.2	3972.41	3460.6	3919.36	4082.96	3525.43	4093.89	2884.98	3024.68	2893.81	2941.98	3172.78	3631.27	3438.39	3675.51	3867.31	3401.39	3577.22
VARROA_Aco1.2.2	2	314.036	478.9	350.148	363.808	497.199	365.302	360.836	312.153	536.389	405.304	584.697	568.539	610.118	546.817	549.764	687.302	398.565	438.615	405.327	454.978	335.928	454.641	512.678	482.945	540.856	481.276	529.402
VARROA_Acox3	4	914.8	1146.46	1503.07	1193.26	1442.44	1639.89	1628.23	1731.03	1434.26	1774.23	1723.24	1357.84	1151.99	950.237	1028.36	930.477	720.554	694.707	677.429	694.714	856.587	1005.68	1112.45	1252.83	1339.2	1359.88	1509.72
VARROA_Actl6b	14	724.786	785.106	691.756	580.614	828.035	1046.93	911.036	938.825	855.6	839.808	941.685	714.417	857.85	1109.88	1054.16	1048.06	1091.44	1238.55	972.946	1186.17	900.122	970.509	882.397	868.772	773.708	860.701	744.002
VARROA_Adcy3.1.2	5	11.3781	13.0609	21.3505	23.8159	8.50721	3.97067	2.98212	0	20.4061	0	7.34543	16.6402	20.4738	2.86792	4.44793	14.4301	2.76781	1.86249	8.07424	7.29632	1.76495	1.3027	10.6808	7.06319	19.7123	11.1925	10.8553
VARROA_Adcy3.2.2	5	102.403	85.6215	93.9422	115.794	23.6311	10.5884	13.4195	4.7296	64.1335	15.1843	26.4436	81.5368	53.9142	13.3836	33.8043	43.2904	23.9877	13.0374	46.0232	35.9605	10.0014	11.7243	48.4743	38.8475	72.6891	42.5314	57.6163
VARROA_Adcy9.1.8	4	1922.9	1724.04	2192.7	1630.15	1430.16	1609.44	1328.53	1366.85	1257.89	1247.45	1214.93	1219.17	1276.88	1203.57	1159.13	1087.07	875.551	985.255	872.018	685.855	1110.74	1579.52	1272.66	1456.78	1395.88	1652.01	1417.86
VARROA_Adcy9.2.8	2	61.4418	89.9752	59.7814	87.8723	101.141	92.6489	98.4098	61.4848	163.249	84.0976	110.182	179.714	156.965	50.6666	73.8357	135.216	52.5884	50.2871	129.188	79.2172	75.3043	77.5104	89.5543	104.182	135.522	124.236	100.202
VARROA_Adcy9.3.8	5	18.205	18.8658	29.8907	22.9946	20.7954	11.912	13.4195	9.4592	61.2184	12.8483	35.2581	48.8111	47.7721	8.60376	25.798	28.8603	14.7617	13.0374	23.4153	28.143	8.82473	20.1918	32.0424	27.3698	40.6566	34.6966	24.2156
VARROA_Adcy9.4.8	4	1852.36	1564.41	1917.27	1497.11	1277.03	1408.26	1350.9	1314.83	962.003	1136.49	1129.73	1021.15	1032.56	1079.29	1043.48	858.861	796.207	901.443	729.104	574.325	1100.74	1425.8	1151.06	1307.57	1160.56	1583.73	1259.21
VARROA_Adcy9.6.8	8	129.71	126.255	130.238	176.566	76.5649	74.1191	52.187	44.9312	135.555	56.0651	69.0471	110.934	123.525	81.2577	86.2899	125.596	80.2666	62.3933	96.0834	54.7224	57.0666	63.1808	118.31	95.353	129.362	144.383	76.8218
VARROA_Adcy9.7.8	5	27.3075	29.0242	23.4855	39.4194	24.5764	19.8533	7.45529	2.3648	42.2698	11.6802	30.8508	49.9205	57.3265	17.2075	21.3501	37.9459	18.4521	13.9686	32.297	25.016	6.47147	14.3297	24.648	18.5409	29.5684	32.4582	22.5455
VARROA_Adcy9.8.8	2	77.3711	100.134	123.833	136.325	66.1672	37.0596	46.2228	42.5664	138.47	50.225	79.3307	110.38	112.606	80.3018	69.3877	104.752	59.0467	48.4246	78.3201	52.1166	40.5937	60.5754	82.1599	60.92	110.882	100.732	77.6568
VARROA_Adsl.1.2	14	1482.57	1467.18	1825.47	1396.92	1847.95	2257.99	1890.66	1922.58	1875.91	2023.02	2012.65	1666.23	1999.6	2253.23	2294.24	2091.3	1979.91	1802.89	1840.93	1923.1	1993.8	2096.04	1628.41	1535.36	1828.32	1777.36	1673.38
VARROA_Adsl.2.2	4	217.322	284.438	356.553	266.902	324.219	461.921	335.488	286.141	259.449	387.784	340.828	308.952	352.149	339.37	353.166	358.081	213.122	231.879	219.619	212.115	193.556	228.623	317.137	286.942	303.077	313.389	271.381
VARROA_AgaP_AGAP009093	6	29.5831	18.8658	27.7556	23.8159	37.8098	31.7653	26.839	42.5664	37.8971	45.5529	24.9745	49.9205	35.4878	54.4905	35.5835	41.6871	57.2015	57.737	48.4454	35.4393	64.7147	55.3646	36.972	25.6041	35.7285	35.8159	18.3704
VARROA_AgaP_AGAP010594	14	559.803	554.363	604.219	500.133	701.372	698.838	700.797	683.427	460.595	642.413	522.995	493.103	626.497	607.999	565.777	478.867	693.798	666.77	559.545	568.592	627.732	638.321	447.772	616.263	570.425	463.368	512.702
VARROA_AgaP_AGAP011554	6	14.7915	21.7682	12.8103	18.8884	22.6859	10.5884	16.4016	11.824	29.1516	10.5122	5.87635	33.2803	12.2843	30.5911	25.798	47.0316	35.059	40.0434	51.6751	35.4393	41.1821	24.0999	23.8264	34.433	20.9443	11.1925	30.0607
VARROA_Agl	4	2888.9	2520.76	2816.13	2807.81	2910.41	3089.18	3302.69	3261.06	2575.54	3326.53	3568.41	3118.92	1608.55	1535.29	1751.6	1628.47	1486.32	1381.96	1559.94	1663.04	2033.81	1918.22	2488.62	2534.8	2710.44	2808.19	3129.65
VARROA_Ahcyl2.1.3	5	70.5443	111.743	64.0515	80.4812	31.1931	17.2062	19.3837	18.9184	61.2184	40.8808	39.6653	57.6859	58.009	34.415	47.1481	55.5828	30.4459	31.6623	46.0232	41.1721	22.356	5.86213	43.5448	32.6672	78.8492	31.3389	46.7611
VARROA_Ahcyl2.2.3	8	5068.95	4508.92	3937.03	4979.98	1971.78	1445.32	1502.99	1667.18	1566.9	1891.03	1511.69	1946.9	1583.99	1470.29	1513.19	1617.24	1453.1	1414.56	1382.31	1344.61	1323.71	1242.12	1644.84	1666.03	2987.65	1621.79	1718.47
VARROA_Ahcyl2.3.3	5	142.226	148.024	162.264	196.276	92.6341	39.7067	47.7138	75.6736	176.367	106.29	113.12	191.916	107.828	70.742	97.8545	136.819	74.7309	67.0495	91.2389	109.966	38.8288	48.8511	114.202	96.2359	204.515	89.5397	97.6973
VARROA_Aldh2.1.2	1	5528.62	6103.8	6511.9	6842.54	10966.7	12997.3	12432.4	13153	12016.3	15150.4	13074.9	10136.6	9692.28	9015.78	8723.29	8273.82	6555.1	6674.22	5723.83	6702.72	6824.45	8629.06	6462.7	7697.99	8356.78	7299.73	8928.03
VARROA_Aldh8a1.1.3	8	92.1627	104.487	123.833	87.8723	76.5649	60.8836	62.6244	30.7424	87.4548	85.2657	80.7998	65.4513	82.5775	53.5345	46.2585	47.566	48.898	45.6309	60.5568	40.651	55.3016	84.6753	63.2631	112.128	72.6891	58.2008	65.1315
VARROA_Aldh8a1.2.3	8	79.6468	65.3046	53.3762	61.5927	54.8242	84.7076	44.7317	40.2016	45.185	58.4011	54.3562	42.7097	24.5685	25.8113	36.473	33.1359	34.1364	38.181	20.993	32.8335	46.4769	59.924	32.864	73.2806	44.3527	86.182	70.9766
VARROA_Aldh8a1.3.3	4	1471.19	1333.66	1579.94	1181.76	1107.83	1005.9	1082.51	1146.93	991.154	1227.59	1072.43	891.358	944.523	758.087	876.243	733.8	663.352	614.62	631.405	546.703	778.341	1281.85	702.467	1298.74	1086.64	1043.14	928.542
VARROA_Amci	3	146.778	107.39	102.482	83.7661	1.89049	1.32356	7.45529	0	14.5758	280.325	189.512	2125.5	25.251	41.1068	28.4668	199.35	13.8391	25.1436	4.84454	94.3311	11.178	70.997	81.3383	30.0185	19.7123	7.83473	50.1012
VARROA_Anapc1.1.6	10	77.3711	60.9509	85.402	62.414	116.265	186.621	177.436	165.536	99.1154	149.507	121.934	128.684	104.416	291.572	162.794	145.37	297.079	297.998	221.234	188.662	278.273	242.302	155.282	120.957	115.81	134.31	139.448
VARROA_Anapc1.2.6	6	15.9294	15.9633	6.40515	6.56989	18.9049	31.7653	20.8748	18.9184	26.2364	30.3686	13.2218	27.1789	18.4264	52.5785	31.1355	32.067	45.2076	53.0808	50.8677	33.8758	25.8859	26.7053	29.5776	28.2527	17.2483	19.0272	15.8654
VARROA_Anapc1.3.6	6	29.5831	29.0242	10.6752	30.3858	48.2075	23.824	52.187	49.6608	56.8456	43.2168	60.2326	53.8032	55.9616	125.232	57.8231	69.4785	136.545	135.03	131.61	73.4844	45.3003	77.5104	68.1927	54.7397	45.5847	53.7238	43.421
VARROA_Anapc1.4.6	6	43.2368	24.6706	36.2958	21.3522	37.8098	66.1778	70.0797	89.8624	36.4395	75.9215	61.7016	33.835	38.2177	111.849	36.473	36.3426	135.623	101.505	79.935	68.2728	94.7187	75.5564	46.0096	61.8029	46.8167	51.4853	60.9564
VARROA_Anapc1.5.6	10	70.5443	60.9509	70.4566	36.9556	91.6888	131.032	141.65	130.064	107.861	142.499	82.2689	90.9662	89.4021	229.434	99.6337	107.959	227.883	214.186	201.856	130.292	161.198	138.737	98.5919	75.0464	97.3295	104.09	82.6669
VARROA_Anapc1.6.6	6	11.3781	27.573	23.4855	18.8884	39.7003	7.94134	13.4195	16.5536	26.2364	28.0325	30.8508	25.5149	47.0896	35.371	31.1355	31.5325	35.9816	30.731	50.8677	42.2144	11.178	29.962	19.7184	24.7212	25.8724	30.2197	21.7105
VARROA_Aqr.10.12	10	87.6114	108.841	70.4566	119.901	124.772	112.502	90.9545	104.051	104.946	126.146	161.6	114.262	123.525	163.471	112.977	148.043	148.539	166.692	167.137	141.236	124.134	174.561	140.493	144.795	152.77	162.291	150.303
VARROA_Aqr.11.12	8	47.7881	52.2436	25.6206	38.5981	74.6744	97.9432	77.535	111.146	85.9972	84.0976	74.9234	64.8966	70.9757	75.5219	54.2648	54.5139	65.5049	67.9807	69.4385	69.8362	73.5394	96.3995	89.5543	74.1635	73.9211	54.8431	77.6568
VARROA_Aqr.12.12	10	68.2687	69.6582	36.2958	69.8051	83.1816	104.561	98.4098	85.1328	71.4214	110.962	108.712	81.5368	64.1511	90.8175	93.4066	75.3574	91.3378	89.3993	74.283	86.5136	96.4837	119.197	85.4463	83.8753	65.297	63.7971	82.6669
VARROA_Aqr.3.12	2	38.6856	36.2803	27.7556	34.4919	36.8646	25.1476	16.4016	30.7424	39.3547	33.8727	55.8253	42.7097	51.1844	44.9307	41.8106	37.9459	41.5172	52.1496	45.2157	42.7356	31.1807	39.7322	36.1504	52.091	55.4408	49.2469	68.4716
VARROA_Aqr.4.12	2	91.0249	62.4021	55.5113	78.0175	69.9482	52.9422	64.1155	75.6736	90.37	96.9459	114.589	106.497	84.6249	108.025	71.1669	88.1842	104.254	108.024	98.5057	89.6406	82.3641	110.078	95.3055	91.8214	88.7053	89.5397	103.542
VARROA_Aqr.5.12	10	63.7174	68.207	46.9711	55.0228	57.66	76.7663	98.4098	118.24	59.7608	68.9133	44.0726	51.5845	52.5493	70.742	60.4919	49.1694	80.2666	93.1243	73.4756	62.5399	117.663	94.4455	69.8359	75.9293	72.6891	68.274	66.8015
VARROA_Aqr.6.12	10	70.5443	74.0118	55.5113	59.129	107.758	113.826	101.392	122.97	94.7427	119.138	71.9853	97.0676	70.9757	123.321	66.719	80.1675	98.7187	112.68	92.0463	89.1194	105.308	121.802	103.521	94.4701	82.5453	98.4937	98.5323
VARROA_Aqr.7.12	2	30.7209	26.1218	29.8907	27.1008	42.536	14.5591	16.4016	26.0128	46.6426	42.0488	36.7272	46.5924	49.8195	41.1068	50.7064	40.6182	53.511	51.2183	56.5197	52.6378	31.769	36.4755	39.4368	53.8568	25.8724	49.2469	48.4311
VARROA_Aqr.8.12	4	86.4736	76.9143	66.1865	87.8723	103.977	135.003	152.088	151.347	87.4548	124.978	127.811	88.7475	90.767	129.056	93.4066	78.5641	131.01	122.924	88.0092	93.8099	155.903	130.27	96.9487	119.191	102.258	113.044	97.6973
VARROA_Aqr.9.12	2	403.923	467.29	459.036	404.87	567.147	303.094	174.454	198.643	463.51	526.778	587.635	711.089	552.109	533.433	558.66	828.932	485.29	636.97	719.415	582.664	291.216	463.109	761.622	624.209	443.527	798.023	654.655
VARROA_Atp2b3.1.6	8	95.5761	68.207	93.9422	87.0511	27.4121	22.5005	17.8927	33.1072	36.4395	22.1924	35.2581	36.6083	32.0755	24.8553	36.473	20.8435	33.2138	19.5561	41.1786	32.8335	32.3573	33.8701	33.6856	59.1542	48.0487	48.1276	36.7409
VARROA_Atp2b3.2.6	8	102.403	78.3655	93.9422	102.655	28.3574	21.1769	34.2943	33.1072	36.4395	28.0325	58.7635	45.4831	56.6441	23.8993	48.9273	35.2737	35.059	29.7998	41.986	39.0875	24.1209	24.0999	46.8312	53.8568	59.1369	58.2008	52.6062
VARROA_Atp2b3.3.6	9	31.8587	26.1218	44.836	48.453	11.3429	11.912	22.3659	42.5664	18.9485	14.0163	23.5054	24.9602	13.6492	5.73584	5.33752	12.8268	13.8391	11.1749	16.1485	6.77516	17.0611	24.0999	26.2912	13.2435	33.2645	19.0272	31.7307
VARROA_Atp2b3.4.6	13	219.598	207.523	241.261	321.925	67.1124	50.2951	31.3122	44.9312	90.37	86.4337	171.883	174.722	121.478	55.4464	120.094	137.888	75.6535	54.9433	159.063	85.4712	65.303	67.7402	138.85	109.479	123.202	181.318	128.593
VARROA_Atp2b3.5.6	8	208.219	143.67	200.695	162.605	62.3862	80.7369	67.0976	94.592	94.7427	84.0976	113.12	103.169	70.2932	48.7546	89.8482	72.6852	58.1241	52.1496	63.7865	51.5954	64.1263	73.6024	73.9439	98.0017	136.754	113.044	107.717
VARROA_Atp2b3.6.6	8	319.725	249.609	288.232	269.366	120.046	92.6489	99.9009	153.712	113.691	57.2331	152.785	147.543	103.734	97.5093	93.4066	119.717	109.79	66.1182	119.499	79.7384	92.9538	102.913	95.3055	148.327	192.195	158.933	172.849
VARROA_Atp5b	12	29.5831	7.25606	2.13505	7.39113	0	0	0	0	1.45758	14.0163	0	30.507	0	8.60376	1.77917	18.1713	6.45823	5.58746	0	32.3123	7.05978	13.6783	87.0895	0.882898	0	0	17.5354
VARROA_Atp8b2.1.7	4	120.608	92.8776	149.453	114.152	116.265	127.061	141.65	122.97	119.522	119.138	111.651	113.153	90.0845	108.981	67.6086	67.3407	66.4275	59.5995	71.8607	72.9632	112.368	95.0968	93.6623	98.0017	85.0093	91.7782	103.542
VARROA_Atp8b2.2.7	8	51.2015	21.7682	68.3216	49.2742	54.8242	38.3831	35.7854	66.2144	51.0153	68.9133	64.6398	33.2803	53.9142	41.1068	47.1481	35.2737	23.9877	34.456	37.9489	17.7196	36.4755	36.4755	47.6528	52.9739	76.3852	36.9351	77.6568
VARROA_Atp8b2.3.7	8	45.5124	63.8533	72.5917	90.336	70.8934	101.914	64.1155	63.8496	77.2517	80.5936	71.9853	56.0219	75.0704	71.698	69.3877	56.1172	47.9754	44.6996	41.986	35.4393	36.4755	48.1998	55.0471	67.1003	51.7448	78.3473	70.9766
VARROA_Atp8b2.4.7	8	22.7562	5.80485	10.6752	27.1008	33.0836	18.5298	29.8212	21.2832	34.9819	32.7046	22.0363	23.8509	22.5211	21.9874	24.0188	17.6368	12.9165	15.8311	13.7262	15.635	14.7079	14.3297	13.9672	19.4238	23.4084	16.7887	30.8957
VARROA_Atp8b2.5.7	8	30.7209	23.2194	55.5113	43.5255	60.4957	41.0302	50.696	54.3904	61.2184	50.225	42.6035	31.0616	43.6773	41.1068	22.2397	39.0148	26.7555	24.2123	28.2598	28.6641	37.0638	45.5944	42.7232	40.6133	39.4246	45.8891	31.7307
VARROA_Atp8b2.6.7	8	20.4806	33.3779	44.836	46.8105	51.9885	33.0889	53.6781	61.4848	55.388	40.8808	57.2944	23.2962	39.5826	21.9874	32.0251	21.378	26.7555	17.6936	31.4895	25.016	34.1223	39.0809	26.2912	41.4962	35.7285	36.9351	40.9159
VARROA_Atp8b2.7.7	8	58.0284	44.9876	66.1865	82.1237	42.536	45.0009	59.6423	87.4976	102.031	81.7616	80.7998	66.5606	66.1985	66.9181	51.596	41.1526	32.2911	38.181	54.0974	47.9473	68.2445	52.7592	64.0847	49.4423	64.065	62.6778	75.9868
VARROA_Atrn.1.5	6	30.7209	75.463	27.7556	48.453	53.879	50.2951	31.3122	11.824	87.4548	53.729	67.578	89.3022	151.506	118.541	125.432	209.504	130.087	132.236	169.559	168.337	64.1263	57.97	65.7279	56.5055	83.7773	50.3661	39.2459
VARROA_Atrn.3.5	2	51.2015	43.5364	46.9711	49.2742	35.9193	26.4711	20.8748	28.3776	85.9972	42.0488	48.4799	68.2246	117.383	80.3018	89.8482	132.544	96.8734	76.3619	123.536	114.135	44.7119	42.3376	46.0096	66.2174	64.065	52.6046	30.0607
VARROA_Atrn.4.5	5	14.7915	58.0485	32.0257	36.1344	21.7406	17.2062	16.4016	14.1888	34.9819	17.5203	19.0981	34.3897	76.4354	66.9181	61.3815	77.4952	60.8919	47.4934	67.8236	53.6801	38.8288	32.5674	57.5119	29.1356	43.1207	15.6695	23.3805
VARROA_Atrn.5.5	6	22.7562	56.5973	21.3505	39.4194	33.0836	18.5298	32.8033	14.1888	65.5911	18.6884	41.1344	43.8191	96.9091	93.6854	69.3877	120.251	78.4214	73.5682	113.847	108.924	44.1236	46.8971	34.5072	37.0817	41.8886	42.5314	23.3805
VARROA_BATDEDRAFT_13567	10	88.7493	66.7558	85.402	87.8723	86.9626	131.032	111.829	115.875	90.37	113.298	117.527	66.006	156.965	123.321	145.892	160.335	151.307	201.148	142.914	155.307	145.902	113.335	94.4839	84.7582	70.2251	98.4937	96.0272
VARROA_BATDEDRAFT_9655	3	651.966	150.926	1146.52	1173.55	121.937	206.475	80.5171	101.686	91.8275	127.314	18447.3	105.388	77.1178	155.824	149.451	144.836	150.384	236.536	92.8537	207.945	138.254	158.929	162.677	146.561	107.186	145.502	104.377
VARROA_BICC1	6	38.6856	65.3046	36.2958	37.7769	98.3055	41.0302	35.7854	40.2016	103.488	65.4093	92.5525	99.2863	99.6389	87.9495	111.198	158.732	135.623	120.13	129.188	144.884	78.8342	63.1808	125.705	120.957	93.6334	109.686	86.842
VARROA_BOP1B	14	1629.35	1596.33	1594.88	1584.99	1967.06	2169.31	2212.73	1986.43	1966.28	2475.04	1956.82	1974.08	2563.31	2122.26	2191.05	2341.42	2145.05	2448.24	2029.06	2329.09	2077.34	2161.82	2164.91	2104.83	1919.49	2050.46	2119.28
VARROA_BRAFLDRAFT_114823	11	3.41343	2.90242	6.40515	11.4973	22.6859	0	26.839	0	2.91516	3.50407	2.93817	2.77336	3.41229	0.955973	2.66876	5.3445	4.61302	0.931243	1.61485	3.64816	3.52989	12.3756	45.188	1.7658	1.23202	10.0732	14.1953
VARROA_BRAFLDRAFT_117134	10	365.237	448.425	384.309	380.233	532.173	461.921	320.577	371.273	502.865	564.155	530.34	607.366	617.625	659.622	557.771	805.95	601.538	782.244	792.083	634.78	388.876	605.103	697.538	534.153	521.144	519.33	506.022
VARROA_BRAFLDRAFT_124440	14	1129.85	1044.87	1129.44	1006.84	1190.06	1215.02	1297.22	1272.26	915.36	1109.62	1117.98	983.988	951.347	1148.12	1361.07	1156.01	1114.51	1187.33	970.523	1109.56	1235.46	1216.72	1012.21	1056.83	1045.98	975.983	903.491
VARROA_BRAFLDRAFT_125744.1.2	8	29.5831	21.7682	40.5659	24.6371	43.4813	43.6774	35.7854	44.9312	45.185	37.3767	41.1344	27.1789	27.2983	28.6792	35.5835	34.2048	23.0651	28.8685	30.6821	21.889	24.1209	25.4026	27.9344	30.0185	39.4246	17.9079	23.3805
VARROA_BRAFLDRAFT_125744.2.2	8	21.6184	31.9267	17.0804	25.4583	27.4121	38.3831	19.3837	47.296	39.3547	31.5366	19.0981	31.6163	22.5211	18.1635	16.9021	22.9813	21.2199	21.4186	21.8004	12.508	17.6495	16.9351	15.6104	22.0725	44.3527	36.9351	29.2257
VARROA_BRAFLDRAFT_239174	6	7.96468	23.2194	10.6752	3.28495	13.2334	9.26489	23.8569	33.1072	20.4061	18.6884	29.3817	17.7495	30.0282	42.0628	23.1292	39.5493	51.6658	30.731	40.3712	44.2991	36.4755	35.1728	29.5776	20.3067	39.4246	26.8619	15.8654
VARROA_BRAFLDRAFT_75378.1.2	9	17.0672	30.4755	29.8907	15.6035	38.7551	22.5005	13.4195	23.648	30.6092	24.5285	23.5054	16.0855	12.2843	6.69181	9.78545	5.3445	13.8391	3.72497	8.88166	10.9445	12.9429	14.981	20.54	24.7212	20.9443	21.2657	16.7004
VARROA_BRAFLDRAFT_75378.2.2	9	19.3428	34.8291	29.8907	17.246	6.61672	11.912	25.348	16.5536	26.2364	22.1924	24.9745	13.3121	12.9667	13.3836	4.44793	7.4823	13.8391	10.2437	6.45939	5.73283	6.47147	17.5864	16.432	22.0725	25.8724	17.9079	20.0405
VARROA_BRAFLDRAFT_82748	9	40.9612	34.8291	34.1608	30.3858	34.0288	26.4711	37.2764	26.0128	27.694	18.6884	35.2581	19.4135	51.8668	37.283	34.6939	43.8249	37.8268	39.1122	33.9118	17.7196	36.4755	63.1808	39.4368	33.5501	22.1763	24.6234	39.2459
VARROA_BRAFLDRAFT_83835	6	28.4453	29.0242	29.8907	45.9892	38.7551	22.5005	25.348	26.0128	61.2184	29.2006	47.0108	68.7793	85.3073	99.4212	66.719	92.9943	88.57	94.9868	143.721	102.67	54.125	37.1269	50.1175	41.4962	44.3527	39.1736	37.5759
VARROA_BRAFLDRAFT_97984	5	23.894	30.4755	27.7556	27.922	41.5908	30.4418	11.9285	4.7296	68.5063	30.3686	76.3925	81.5368	123.525	82.2137	99.6337	157.663	114.403	79.1556	231.731	161.561	32.9456	29.962	90.3759	36.1988	46.8167	68.274	70.9766
VARROA_Baiap3	8	191.152	117.548	335.203	160.141	174.87	234.269	186.382	186.819	193.858	146.003	229.178	124.801	140.586	148.176	146.782	78.5641	145.771	100.574	121.114	95.8946	189.437	128.316	156.104	95.353	172.483	153.337	136.943
VARROA_BarbCV_gp1	9	18.205	21.7682	42.701	50.9167	70.8934	46.3245	56.6602	85.1328	65.5911	43.2168	49.9489	39.9364	36.8528	17.2075	26.6876	18.1713	14.7617	6.5187	5.65197	10.4233	10.0014	15.6324	5.75119	36.1988	46.8167	14.5502	48.4311
VARROA_Bckdhb	14	2836.56	3160.74	2803.32	2846.41	3184.53	3672.87	3800.71	3864.08	3818.86	4070.56	4041.46	4422.95	2813.09	3129.86	3046.83	3078.43	2657.1	2669.87	2555.5	2506.81	3095.13	4355.57	3414.57	3614.59	3691.13	3528.98	4028.13
VARROA_Bm1_02130	10	70.5443	95.78	57.6463	52.5591	188.104	292.506	344.434	328.707	189.485	300.182	198.327	166.402	152.188	281.056	211.722	194.54	228.806	243.986	180.056	236.088	344.753	403.836	322.067	246.329	146.61	238.4	239.651
VARROA_Btaf1.4.6	5	44.3746	50.7924	17.0804	44.3468	30.2479	29.1182	23.8569	26.0128	32.0668	36.2087	42.6035	46.5924	51.8668	41.1068	35.5835	35.2737	35.9816	39.1122	50.0603	47.9473	21.1793	36.4755	23.0048	28.2527	45.5847	26.8619	23.3805
VARROA_Btaf1.5.6	8	54.6149	66.7558	57.6463	50.9167	42.536	39.7067	37.2764	35.472	32.0668	36.2087	39.6653	46.5924	47.0896	42.0628	43.5897	39.0148	28.6007	43.7684	26.645	35.9605	42.947	27.3566	33.6856	45.0278	34.4965	30.2197	27.5556
VARROA_Btrc.1.6	5	26.1697	34.8291	34.1608	34.4919	32.1383	41.0302	10.4374	16.5536	96.2003	23.3605	26.4436	80.9821	130.35	81.2577	80.9524	189.195	67.3501	112.68	142.107	120.389	37.6522	25.4026	41.08	50.3252	36.9606	63.7971	43.421
VARROA_Btrc.2.6	6	9.10249	26.1218	23.4855	16.4247	16.0692	25.1476	16.4016	7.0944	36.4395	14.0163	19.0981	36.6083	48.4546	34.415	33.8043	65.2029	59.0467	54.9433	66.2088	61.4976	22.356	29.3107	24.648	21.1896	33.2645	17.9079	17.5354
VARROA_Btrc.3.6	5	5.68905	10.1585	12.8103	9.85484	16.0692	14.5591	7.45529	14.1888	32.0668	15.1843	11.7527	28.2883	32.758	28.6792	20.4605	62.5306	38.7494	31.6623	66.2088	52.6378	14.1196	16.9351	26.2912	13.2435	24.6404	21.2657	30.0607
VARROA_Btrc.4.6	6	10.2403	27.573	17.0804	27.922	34.9741	35.736	20.8748	7.0944	74.3366	30.3686	30.8508	52.6938	60.7388	61.1823	53.3752	65.7373	66.4275	58.6683	54.0974	75.5691	39.4171	29.3107	34.5072	30.9014	32.0325	34.6966	30.0607
VARROA_Btrc.5.6	6	45.5124	44.9876	85.402	62.414	53.879	58.2365	31.3122	42.5664	144.3	59.5692	88.1452	110.934	143.316	134.792	131.659	185.454	158.688	176.936	226.886	156.35	100.014	58.6213	90.3759	84.7582	88.7053	109.686	78.4918
VARROA_Btrc.6.6	6	21.6184	18.8658	23.4855	20.5309	34.0288	10.5884	16.4016	14.1888	39.3547	31.5366	33.789	27.7336	62.7862	29.6352	64.0502	55.5828	45.2076	38.181	54.9048	67.7516	28.2391	24.0999	26.2912	26.487	43.1207	30.2197	34.2358
VARROA_C1TC	1	2065.13	1962.04	1974.92	2014.49	5164.82	5439.82	5267.91	6304.55	5221.05	6341.2	5244.64	3868.28	3440.96	4357.33	3471.17	3299.16	2324.04	2521.81	2022.6	2335.87	3449.88	4149.74	3021.84	4110.77	3943.69	3451.76	3816.87
VARROA_CALM1	2	3018.61	2874.85	3399	3246.35	2256.3	1892.69	1619.29	1984.07	2116.41	2407.29	2757.48	2828.27	2901.81	2081.15	2873.36	3066.67	1867.35	2456.62	2546.61	2491.17	1546.09	1910.4	2542.03	2274.35	2396.28	3016.37	2510.07
VARROA_CAOG_02459	14	1729.47	1593.43	1641.85	1597.31	1433.94	1866.21	1500	1262.8	1167.52	1627.06	1416.2	1474.87	1723.21	2176.75	1724.91	1719.86	1950.39	2027.32	1753.72	1675.03	1846.13	1885	1788.62	1455.9	1556.04	1584.85	1571.51
VARROA_CAPSD	9	14090.7	17016.9	24096.2	10122.6	7980.71	10992.1	6347.43	25655.7	17075.6	10018.1	17837.7	7415.96	10641.6	12253.7	12762	8406.36	12225.4	9003.25	10229.3	8405.37	7692.81	8711.13	7480.66	22340	14058.6	20947.8	16993.5
VARROA_CBG14893	6	273.075	210.426	283.962	242.265	284.519	235.593	180.418	245.939	138.47	200.9	252.683	206.893	181.534	260.981	230.403	222.866	352.435	399.503	244.649	347.618	481.242	149.81	230.048	159.805	146.61	195.868	190.384
VARROA_CDYL	14	720.234	875.081	862.56	705.442	834.652	990.02	884.197	936.46	940.139	1019.68	909.365	815.368	1225.01	1348.88	1345.05	1301.39	1366.38	1433.18	1248.28	1510.86	1207.22	1113.15	1145.31	842.285	809.436	912.186	806.629
VARROA_CFB	8	53.4771	49.3412	51.2412	64.8777	110.594	84.7076	101.392	111.146	107.861	137.827	105.774	118.7	66.8809	39.1949	45.3689	57.1861	50.7432	26.0748	32.297	34.9181	62.3614	76.2077	59.9767	86.524	92.4014	69.3933	75.1517
VARROA_CHCHD10	4	6335.33	6933.89	7748.09	6383.47	8349.35	7319.27	8068.11	9071.37	6787.95	7082.89	9438.88	7293.38	7064.13	4708.17	4989.69	4144.66	5017.12	3973.61	3786.82	3654.94	6317.92	9056.35	4830.18	8169.46	7093.96	4488.18	8124.74
VARROA_CHDM	5	10.2403	7.25606	14.9453	13.1398	13.2334	5.29422	0	7.0944	17.491	18.6884	13.2218	24.4056	10.9193	15.2956	13.3438	20.3091	16.6069	22.3498	22.6079	17.7196	5.29484	5.21079	12.324	9.71188	14.7842	14.5502	15.8654
VARROA_CLIP2	8	105.816	156.731	157.994	165.89	152.185	111.179	113.32	111.146	128.267	155.347	167.476	247.938	111.241	103.245	139.665	144.836	78.4214	82.8806	100.121	88.5982	77.0693	89.2347	141.315	158.922	182.339	185.795	163.664
VARROA_CO4A2	9	93.3005	79.8167	125.968	89.5148	29.3026	55.5894	17.8927	28.3776	40.8122	12.8483	45.5417	40.4911	23.2036	23.8993	40.921	28.8603	31.3685	40.0434	33.1044	33.8758	24.1209	31.2647	37.7936	34.433	51.7448	40.2929	30.0607
VARROA_COX1.1.3	4	263750	178675	234860	189178	168405	187715	156871	176211	151431	179783	178183	160021	117752	111185	135633	122796	100042	95834.2	88120.6	96457.4	134525	134524	167471	199338	127037	205462	220461
VARROA_COX1.2.3	12	2453.12	699.484	672.541	1575.13	105.867	405.008	169.981	122.97	221.552	957.779	371.679	4163.92	168.567	818.313	362.951	1633.28	570.169	1070	91.2389	4719.16	923.655	4281.96	6729.72	444.981	356.053	166.768	1991.52
VARROA_COX1.3.3	14	447.16	433.913	497.466	387.624	426.306	410.302	447.317	513.161	284.228	460.201	456.886	394.372	367.845	361.358	387.86	331.893	400.41	344.56	330.236	331.983	430.647	419.468	445.307	400.836	407.798	419.718	430.87
VARROA_COX2	8	15964.6	15744.2	13395.3	14728.1	12574.6	14498.2	11190.4	13621.2	8570.57	14649.3	13389.3	11566.6	7949.28	6701.37	7960.02	8032.78	7564.43	7286.04	5497.75	7165.51	11222.1	10595.5	14283.5	12599.8	7716.13	10683.2	21344.8
VARROA_COX3.1.2	8	91868	74248.4	85147.9	74738.3	62402.3	67061.9	62821.2	73072.3	46514.3	59801.6	69214.6	59859.6	36876.6	33194.3	44501.6	51112.1	33550.5	31883	31750.3	40665.5	51534.6	42707	70231.9	69664.2	38335.5	74248.6	95465.3
VARROA_COX3.2.2	12	108.092	34.8291	23.4855	81.3024	0.945245	21.1769	1.49106	0	4.37274	29.2006	7.34543	138.668	3.41229	36.327	19.5709	43.8249	43.3624	56.8058	0.807424	275.697	63.538	205.175	286.738	27.3698	19.7123	1.11925	102.707
VARROA_COX7S	14	8944.33	8152.91	7820.69	8067.01	4904.88	5656.88	7155.59	8002.48	4654.05	4797.07	7003.14	5614.94	4173.92	3920.45	4885.61	4091.21	4112.05	3822.75	3576.08	3918.65	5529.57	5509.75	4710.23	5692.93	6166.25	4662.78	6131.55
VARROA_CSRN1	11	1.13781	0	4.2701	0	4.72623	21.1769	8.94635	2.3648	7.2879	9.34418	4.40726	8.87475	8.1895	8.60376	9.78545	15.499	23.0651	21.4186	15.3411	19.2831	24.7092	17.5864	12.324	15.8922	17.2483	19.0272	19.2054
VARROA_CTL1.2.2	12	89.8871	1.45121	2.13505	36.1344	0	3.97067	0	0	0	0	0	11.0934	0	0.955973	0	51.3072	85.8022	17.6936	1.61485	59.9341	12.9429	56.0159	248.945	4.41449	2.46404	0	25.8856
VARROA_CTL4	1	77.3711	66.7558	100.347	113.331	241.038	250.152	320.577	267.222	167.622	262.805	202.734	173.612	118.748	80.3018	101.413	68.4096	67.3501	60.5308	43.6009	38.5663	51.7717	63.8321	88.7327	138.615	110.882	196.987	251.341
VARROA_CTR9.2.4	5	23.894	49.3412	14.9453	23.8159	23.6311	26.4711	11.9285	21.2832	40.8122	31.5366	45.5417	53.8032	44.3598	45.8867	39.1418	33.1359	35.059	34.456	41.986	38.5663	28.2391	31.9161	21.3616	35.3159	40.6566	51.4853	48.4311
VARROA_CTR9.4.4	2	79.6468	58.0485	38.4309	60.7715	53.879	35.736	29.8212	47.296	78.7093	57.2331	77.8616	69.8887	81.895	71.698	67.6086	52.9105	65.5049	74.4994	71.8607	60.4553	46.4769	54.7133	73.1223	55.6226	64.065	74.9895	54.2763
VARROA_CYB	12	374.34	60.9509	81.1319	169.175	2.83574	67.5014	8.94635	2.3648	5.83032	78.2575	39.6653	458.159	14.3316	103.245	23.1292	229.813	82.1118	141.549	4.84454	614.976	157.668	470.273	1038.5	51.2081	44.3527	7.83473	310.627
VARROA_CYC	1	7680.22	7437.46	7331.76	7079.06	3410.45	2738.44	4309.16	5992.4	2125.15	2214.57	4003.26	3945.38	1522.56	521.005	1853.9	893.6	1027.78	779.45	1048.04	1064.22	2002.62	2427.57	2127.94	3573.09	4224.59	2689.55	4168.42
VARROA_CYTB	4	115548	86441.5	100853	83803.1	91276.7	105133	82855.1	87625.3	58438.8	101800	91466.8	87342.5	45724.7	43134.5	60172.5	56510	48395.2	40971	37445.9	49076.1	68331	64400.1	95094.3	97865.7	60111.4	97277.1	119840
VARROA_Cct5	14	4314.58	5016.84	4451.58	4354.2	5168.6	6060.56	6554.69	6077.53	6349.22	6028.17	6193.67	4324.78	6379.62	5079.09	5816.12	5614.39	5492.26	5592.11	4486.85	5828.2	5984.34	6723.22	5050.37	5700.87	5013.08	4756.8	5551.21
VARROA_Cct7	14	4036.95	4012.6	4195.37	3597.02	4141.12	4681.42	4802.7	4564.06	4301.32	4359.06	4349.97	3615.35	5243.33	5213.88	5278.81	5290.52	5062.33	5377	4376.24	5639.02	5135.4	4879.25	4292.86	4273.23	3922.75	4288.95	3854.45
VARROA_Cd109.10.12	5	14.7915	42.0852	25.6206	41.0618	46.317	11.912	8.94635	7.0944	55.388	26.8645	41.1344	82.0914	50.5019	27.7232	26.6876	52.9105	25.8329	36.3185	50.8677	38.5663	11.7663	18.2378	34.5072	40.6133	65.297	36.9351	35.0708
VARROA_Cd109.11.12	14	1118.47	1118.88	1007.74	1061.04	1121.06	1082.67	1168.99	1068.89	720.045	1088.6	884.39	1032.24	626.497	799.194	616.483	487.418	832.189	782.244	762.208	671.262	905.417	720.391	811.74	1130.11	1090.34	1000.61	1041.27
VARROA_Cd109.12.12	2	162.707	262.669	130.238	183.136	155.02	101.914	141.65	115.875	145.758	164.691	163.069	225.751	145.364	125.232	126.321	146.974	119.939	125.718	181.67	155.307	88.8356	77.5104	146.245	169.516	220.531	220.492	187.879
VARROA_Cd109.2.12	5	25.0318	40.6339	21.3505	24.6371	30.2479	5.29422	2.98212	0	39.3547	21.0244	33.789	37.163	30.0282	11.4717	25.798	30.9981	20.2973	20.4873	37.1415	27.6218	3.52989	12.3756	18.8968	25.6041	17.2483	12.3117	26.7206
VARROA_Cd109.3.12	5	9.10249	31.9267	14.9453	18.8884	16.0692	0	5.96423	7.0944	26.2364	21.0244	20.5672	61.5686	25.9334	7.64779	24.9084	25.6536	16.6069	21.4186	42.7935	17.1985	4.11821	9.77022	18.8968	14.1264	32.0325	8.95397	30.0607
VARROA_Cd109.4.12	5	29.5831	56.5973	29.8907	34.4919	33.0836	18.5298	16.4016	16.5536	46.6426	21.0244	45.5417	46.0378	35.4878	22.9434	19.5709	35.8081	28.6007	31.6623	46.0232	36.4816	10.5897	13.027	39.4368	38.8475	61.6009	38.0544	40.0809
VARROA_Cd109.5.12	5	35.2721	31.9267	14.9453	36.9556	22.6859	10.5884	11.9285	9.4592	37.8971	16.3523	26.4436	43.2644	23.2036	18.1635	21.3501	27.2569	20.2973	36.3185	33.1044	25.016	10.0014	9.77022	18.8968	31.7843	51.7448	23.5042	22.5455
VARROA_Cd109.6.12	5	12.5159	34.8291	21.3505	17.246	12.2882	2.64711	2.98212	0	17.491	9.34418	20.5672	37.7177	24.5685	11.4717	13.3438	18.1713	14.7617	10.2437	24.2227	17.1985	5.29484	9.77022	11.5024	20.3067	41.8886	20.1464	35.0708
VARROA_Cd109.7.12	2	72.8199	101.585	55.5113	79.6599	72.7839	45.0009	29.8212	42.5664	116.606	67.7453	85.207	133.676	72.3406	62.1383	80.0628	65.2029	64.5823	68.912	84.7795	72.4421	50.5951	42.989	78.8735	76.8122	114.578	57.0816	114.398
VARROA_Cd109.8.12	5	37.5478	89.9752	66.1865	64.8777	72.7839	19.8533	14.9106	16.5536	141.385	68.9133	94.0216	124.247	122.843	56.4024	79.1732	131.475	59.0467	98.7117	150.181	93.2887	19.4144	42.3376	67.3711	72.3977	128.13	55.9623	50.1012
VARROA_Cd109.9.12	2	28.4453	58.0485	34.1608	49.2742	49.1528	11.912	14.9106	18.9184	65.5911	35.0407	42.6035	74.326	48.4546	47.7987	32.9147	58.7895	52.5884	52.1496	83.1647	57.8494	24.7092	17.5864	46.8312	47.6765	56.6729	39.1736	57.6163
VARROA_Cdc5l	10	1109.37	1115.98	979.988	920.606	1219.37	1590.91	1483.6	1258.07	1170.44	1326.87	1184.08	1231.93	1470.02	2647.09	1632.39	2003.65	2645.11	2754.62	2566.8	2121.15	1941.44	1697.41	1624.3	1335.83	1213.54	1315.11	1311.82
VARROA_Cdk5	14	676.998	708.192	804.914	689.839	914.998	978.108	817.1	886.8	976.579	1103.78	1100.35	1172.02	902.21	820.225	924.28	1041.11	725.167	731.026	817.92	774.974	605.964	622.038	671.246	789.311	728.123	829.362	804.959
VARROA_Clec16a.10.10	2	12.5159	10.1585	23.4855	17.246	15.1239	11.912	8.94635	14.1888	16.0334	15.1843	24.9745	32.171	30.0282	27.7232	32.0251	39.5493	21.2199	16.7624	27.4524	29.1853	8.23641	13.027	18.0752	15.8922	27.1044	17.9079	18.3704
VARROA_Clec16a.2.10	9	19.3428	34.8291	6.40515	23.8159	32.1383	29.1182	26.839	35.472	30.6092	35.0407	38.1963	29.9523	29.3457	12.4277	17.7917	17.6368	23.9877	27.006	22.6079	26.0583	5.88315	9.11888	16.432	21.1896	17.2483	25.7427	26.7206
VARROA_Clec16a.5.10	2	119.47	114.646	172.939	108.403	169.199	115.149	86.4813	108.781	161.791	157.683	230.647	196.909	271.618	176.855	252.643	269.363	161.456	189.042	262.413	195.958	72.9511	100.308	138.85	123.606	147.842	152.218	141.953
VARROA_Clec16a.6.10	1	85.3358	71.1094	115.293	105.94	128.553	121.767	122.267	153.712	144.3	153.011	205.672	153.089	157.648	149.132	151.23	127.733	118.093	107.093	121.921	107.881	82.9524	61.8781	74.7655	70.6319	96.0975	94.0167	116.903
VARROA_Clec16a.7.10	5	20.4806	26.1218	29.8907	32.8495	31.1931	10.5884	22.3659	14.1888	40.8122	23.3605	47.0108	42.1551	45.0423	50.6666	47.1481	43.8249	28.6007	39.1122	34.7192	37.524	12.9429	14.3297	21.3616	29.1356	20.9443	41.4121	30.0607
VARROA_Clec16a.8.10	8	38.6856	56.5973	81.1319	71.4476	100.196	93.9725	80.5171	99.3216	96.2003	96.9459	105.774	84.3101	100.321	74.5659	71.1669	52.3761	73.8083	51.2183	69.4385	68.7939	72.9511	48.1998	58.3335	53.8568	68.993	52.6046	79.3268
VARROA_Clec16a.9.10	2	18.205	27.573	17.0804	27.922	27.4121	29.1182	20.8748	23.648	33.5243	36.2087	32.3199	42.7097	51.1844	41.1068	43.5897	41.6871	21.2199	21.4186	36.3341	25.5371	17.6495	22.7972	39.4368	22.9554	28.3364	29.1004	30.8957
VARROA_Cltc.1.7	5	15.9294	31.9267	44.836	41.8831	21.7406	17.2062	19.3837	23.648	45.185	30.3686	42.6035	35.499	48.4546	43.0188	38.2522	59.3239	37.8268	42.8372	54.9048	50.0319	11.7663	24.7512	34.5072	38.8475	43.1207	19.0272	25.0506
VARROA_Cltc.2.7	4	600.764	580.485	753.672	689.017	645.603	604.865	721.672	681.062	523.271	527.946	518.588	420.441	571.218	638.59	530.194	464.437	636.597	530.808	494.951	550.872	699.507	591.424	518.429	565.055	545.784	399.571	506.857
VARROA_Cltc.3.7	2	50.0637	74.0118	57.6463	73.9113	49.1528	35.736	38.7675	28.3776	99.1154	53.729	74.9234	69.334	126.937	64.0502	72.9461	105.287	71.9631	73.5682	113.039	94.8522	34.7106	54.7133	84.6247	65.3345	70.2251	61.5586	67.6366
VARROA_Cltc.4.7	14	1385.85	1692.11	1620.5	1924.98	1534.13	1575.03	1617.8	1875.29	1985.22	1622.38	1655.66	1442.15	2077.4	1947.32	1907.27	2057.1	1944.85	1887.63	1944.28	2060.17	1533.15	1483.12	1593.08	1669.56	1813.53	1374.43	1624.11
VARROA_Cltc.5.7	2	36.41	55.1461	51.2412	49.2742	37.8098	18.5298	23.8569	21.2832	69.9638	36.2087	47.0108	54.3578	86.6722	45.8867	57.8231	75.8919	68.2727	67.0495	67.8236	57.3283	26.4742	39.0809	61.6199	49.4423	54.2088	42.5314	40.0809
VARROA_Cltc.6.7	5	18.205	30.4755	17.0804	33.6707	21.7406	18.5298	11.9285	16.5536	46.6426	28.0325	30.8508	26.6243	42.9949	20.0754	24.9084	43.2904	25.8329	38.181	46.0232	38.5663	6.47147	17.5864	27.9344	14.1264	38.1926	17.9079	23.3805
VARROA_Cltc.7.7	2	146.778	303.303	168.669	301.394	202.283	108.532	126.74	108.781	354.192	216.084	239.461	293.976	423.124	250.465	308.687	528.036	287.853	344.56	431.164	370.549	124.134	151.113	245.658	230.436	311.701	247.354	222.95
VARROA_Col5a3	13	144.502	236.548	279.691	294.824	35.9193	42.3538	84.9903	139.523	65.5911	37.3767	88.1452	88.7475	27.2983	21.0314	54.2648	21.378	47.0528	61.462	33.9118	39.0875	87.6589	33.2188	46.0096	51.2081	121.97	41.4121	80.1619
VARROA_Copa.1.7	2	51.2015	58.0485	81.1319	80.4812	47.2623	19.8533	32.8033	40.2016	49.5577	47.8889	61.7016	47.1471	67.5634	58.3144	60.4919	80.7019	60.8919	53.0808	60.5568	58.3706	40.0054	42.989	45.188	49.4423	71.4571	48.1276	60.9564
VARROA_Copa.4.7	14	2431.5	1976.55	2465.98	1985.75	2065.36	2321.52	2047.22	2040.82	1558.15	1947.09	1727.65	1641.83	1817.39	1904.3	2067.4	1898.37	1886.73	1803.82	1555.1	1891.83	2089.7	1814.66	1834.63	1900.88	1574.52	1720.28	1722.64
VARROA_Copa.5.7	2	259.421	354.096	307.447	367.093	276.012	104.561	70.0797	61.4848	463.51	240.613	345.235	379.95	544.602	250.465	386.97	609.807	244.49	319.416	352.844	389.311	108.25	171.956	320.424	275.464	360.981	256.307	313.132
VARROA_Copa.6.7	14	223.011	252.511	256.206	242.265	240.092	263.388	208.748	219.926	223.01	216.084	210.079	243.501	289.362	251.421	277.551	280.586	214.967	215.117	216.39	255.893	193.556	209.734	219.367	218.076	220.531	201.464	202.91
VARROA_Copa.7.7	2	144.502	278.633	243.396	273.472	248.6	96.6196	80.5171	96.9568	384.801	192.724	252.683	279.555	391.731	197.886	309.576	407.785	229.728	272.854	291.48	294.98	126.488	138.737	244.015	191.589	336.341	256.307	257.186
VARROA_Cpd.2.2	5	17.0672	23.2194	27.7556	50.9167	16.0692	3.97067	7.45529	9.4592	100.573	15.1843	26.4436	72.1074	77.8003	22.9434	42.7002	83.3742	22.1425	13.0374	77.5127	42.7356	8.23641	7.16483	19.7184	18.5409	59.1369	15.6695	27.5556
VARROA_CpipJ_CPIJ005390.1.3	14	604.178	624.021	559.383	587.184	521.776	655.16	748.511	617.213	569.914	648.253	500.959	560.773	758.211	1174.89	987.441	929.943	1123.73	1049.51	985.865	1050.15	939.539	720.391	701.646	575.65	620.937	587.605	651.315
VARROA_CpipJ_CPIJ005390.3.3	10	200.255	203.17	172.939	220.091	167.308	226.328	296.72	248.304	230.298	221.924	261.497	185.26	293.457	390.037	333.595	350.065	344.131	342.697	368.993	362.21	295.334	253.374	244.837	193.355	251.332	259.665	287.247
VARROA_CpipJ_CPIJ011537	14	2967.41	3638.19	3480.13	3611.8	5044.78	5480.85	4356.87	4443.46	5882.79	5355.38	5268.15	4824.54	6481.99	7750.08	5808.11	7476.42	6419.48	7503.02	6758.14	6994.57	5216.59	6127.88	6117.63	5217.05	4940.4	4794.85	5629.7
VARROA_Crc.1.2	12	81.9224	7.25606	27.7556	45.9892	0	11.912	7.45529	7.0944	2.91516	51.393	13.2218	295.64	0	7.64779	1.77917	43.2904	14.7617	25.1436	0.807424	123.516	23.5326	66.4375	420.659	5.29739	3.69606	1.11925	34.2358
VARROA_Crc.2.2	12	207.082	59.4997	70.4566	127.292	6.61672	25.1476	20.8748	0	17.491	115.634	33.789	535.813	10.2369	33.4591	2.66876	81.7708	47.0528	84.7431	5.65197	340.321	90.6005	280.731	819.956	31.7843	41.8886	3.35774	161.994
VARROA_Crnkl1.1.2	14	534.771	516.632	497.466	525.591	572.819	677.661	700.797	664.509	667.572	732.35	584.697	529.157	648.336	1252.32	732.13	841.758	1168.94	1143.57	1018.97	856.797	880.708	800.507	768.195	614.497	556.872	562.981	652.985
VARROA_Crnkl1.2.2	6	58.0284	29.0242	57.6463	65.6989	56.7147	72.7956	90.9545	63.8496	93.2851	56.0651	89.6143	54.9125	73.0231	141.484	75.6149	118.648	114.403	102.437	116.269	104.233	72.3628	99.0049	89.5543	75.9293	52.9768	49.2469	63.4615
VARROA_Cstf3.1.8	10	77.3711	94.3288	76.8618	77.1962	102.087	116.473	79.0261	87.4976	81.6245	81.7616	91.0834	77.0994	96.2266	115.673	100.523	110.631	132.855	123.855	92.8537	131.334	146.49	104.867	80.5167	91.8214	87.4733	106.328	65.9665
VARROA_Cstf3.3.8	6	10.2403	13.0609	12.8103	15.6035	24.5764	17.2062	10.4374	28.3776	24.7789	18.6884	29.3817	24.9602	22.5211	19.1195	26.6876	22.4469	25.8329	29.7998	29.8747	30.7488	14.1196	20.1918	19.7184	26.487	11.0882	16.7887	20.0405
VARROA_Cstf3.4.8	6	59.1662	72.5606	23.4855	33.6707	64.2767	72.7956	101.392	89.8624	61.2184	68.9133	41.1344	45.4831	55.2791	64.0502	59.6023	60.3928	85.8022	81.9494	74.283	64.6246	67.6562	59.924	69.8359	67.9832	62.833	58.2008	68.4716
VARROA_Cstf3.5.8	10	60.304	63.8533	59.7814	46.8105	76.5649	66.1778	71.5708	49.6608	56.8456	52.561	57.2944	61.5686	82.5775	108.025	79.1732	89.7876	92.2604	87.5368	89.6241	96.4157	90.6005	67.0889	73.9439	90.9385	52.9768	77.228	64.2965
VARROA_Cstf3.6.8	10	135.4	188.658	138.778	142.074	133.28	169.415	120.776	165.536	169.079	133.155	211.548	165.292	195.866	220.83	193.04	204.16	238.032	246.779	265.642	238.694	173.553	158.278	206.221	143.03	192.195	171.245	171.179
VARROA_Cstf3.8.8	2	50.0637	62.4021	49.1061	61.5927	48.2075	38.3831	34.2943	37.8368	55.388	49.057	55.8253	81.5368	68.2458	71.698	70.2773	79.633	86.7248	52.1496	84.7795	78.6961	42.947	54.0619	60.7983	52.091	48.0487	45.8891	81.8319
VARROA_Cul3.1.2	2	447.16	503.571	362.958	500.954	500.035	287.212	226.641	262.493	618.014	316.534	443.664	708.316	722.724	880.451	654.736	1028.82	819.273	775.725	1316.1	961.551	425.94	297.015	537.326	422.908	588.905	520.45	432.54
VARROA_Cul3.2.2	10	557.527	390.376	397.119	326.031	428.196	633.983	550.2	463.501	291.516	573.499	309.977	413.785	401.968	967.445	494.61	505.055	730.703	835.325	652.398	636.344	688.917	601.194	447.772	444.981	375.766	552.908	429.2
VARROA_Cul4a.1.3	5	52.3393	46.4388	36.2958	61.5927	28.3574	31.7653	29.8212	40.2016	67.0487	42.0488	60.2326	77.0994	62.7862	60.2263	74.7253	99.9421	46.1302	74.4994	79.1275	65.6669	32.9456	28.6593	68.1927	60.92	66.529	97.3745	60.1214
VARROA_Cul4a.2.3	14	719.097	709.643	638.38	587.184	668.289	630.013	551.691	520.256	616.556	650.589	665.496	738.823	696.108	682.565	652.067	724.714	645.823	673.288	741.215	652.5	575.372	504.795	587.443	687.778	569.193	712.96	627.935
VARROA_Cul4a.3.3	2	153.604	246.706	132.373	217.628	183.378	146.915	83.4992	108.781	215.722	135.491	221.832	265.688	275.713	177.811	245.526	284.327	200.205	211.392	276.946	256.414	145.902	113.986	231.691	198.652	247.636	240.638	217.105
VARROA_CyCV-USbat_gp1	7	96.7139	92.8776	157.994	112.509	201.337	267.358	235.587	219.926	104.946	120.306	121.934	145.324	189.041	385.257	762.376	663.252	1157.87	1126.8	958.412	1186.17	2152.64	336.096	324.532	195.121	218.067	298.839	171.179
VARROA_DCAF7	5	36.41	58.0485	36.2958	68.9839	22.6859	0	5.96423	2.3648	58.3032	16.3523	22.0363	61.0139	55.2791	27.7232	32.0251	45.4282	48.898	24.2123	48.4454	47.9473	5.88315	4.55944	37.7936	18.5409	60.3689	27.9812	24.2156
VARROA_DCL21	5	29.5831	20.317	36.2958	22.1734	16.0692	15.8827	13.4195	7.0944	37.8971	7.00814	16.16	27.7336	38.9001	11.4717	22.2397	32.067	22.1425	10.2437	42.7935	24.4948	8.82473	6.51348	13.1456	17.658	30.8005	16.7887	11.6903
VARROA_DDX6.1.2	10	2663.62	3430.67	2275.96	2394.73	5499.44	5318.05	4489.57	3977.59	6476.03	5131.12	4931.72	5504.01	8948.4	12174.3	10012.3	13549.9	12767	13029.9	12645.1	14663	9744.26	8595.19	8294.86	5691.16	5407.33	6217.42	5915.28
VARROA_DDX6.2.2	11	2.27562	0	2.13505	2.46371	8.50721	0	5.96423	7.0944	10.2031	9.34418	1.46909	11.0934	32.0755	26.7673	11.5646	33.6703	14.7617	21.4186	43.6009	13.5503	5.88315	7.81618	3.2864	1.7658	0	0	5.01012
VARROA_DFFB	10	167.258	179.95	198.56	142.074	168.254	228.975	250.498	250.669	182.198	203.236	166.007	169.175	169.932	221.786	191.261	180.644	283.24	250.504	242.227	265.274	258.859	221.458	202.113	173.048	146.61	210.418	172.014
VARROA_DJ30_gp1	9	36.41	29.0242	49.1061	21.3522	41.5908	30.4418	35.7854	49.6608	29.1516	44.3849	11.7527	13.3121	27.9808	21.0314	25.798	19.7746	22.1425	14.8999	8.07424	7.81749	15.2962	30.6134	13.9672	22.0725	33.2645	29.1004	23.3805
VARROA_DMRT1	4	154.742	133.512	170.804	188.063	172.98	215.74	161.034	201.008	167.622	177.539	142.501	169.73	160.378	192.151	148.561	179.575	107.022	99.643	138.069	96.4157	117.663	158.278	138.85	157.156	200.819	144.383	197.9
VARROA_DNA2	6	19.3428	33.3779	19.2154	44.3468	51.9885	22.5005	34.2943	18.9184	83.0821	77.0895	54.3562	71.5527	66.8809	95.5973	81.842	102.08	68.2727	78.2244	100.928	94.3311	75.3043	62.5294	50.1175	69.749	54.2088	41.4121	45.9261
VARROA_DNAJ.1.3	14	1872.84	1513.61	2073.13	1838.75	1622.99	1867.54	1896.63	2031.36	1756.38	1558.14	1971.51	1560.85	1680.21	1572.58	1907.27	1685.65	1533.37	1523.51	1378.27	1515.03	1530.21	1877.19	1650.59	1723.42	1463.64	1594.93	1659.18
VARROA_DNAJ.3.3	11	0	0	10.6752	6.56989	4.72623	0	2.98212	4.7296	1.45758	0	1.46909	0	0	0	1.77917	1.0689	0	0.931243	1.61485	1.04233	2.35326	3.90809	12.324	4.41449	2.46404	5.59623	7.51517
VARROA_DNLI1	2	35.2721	85.6215	57.6463	52.5591	85.0721	48.9716	40.2586	33.1072	110.776	57.2331	74.9234	97.0676	142.634	150.088	130.769	179.041	163.301	168.555	205.086	173.027	68.2445	39.7322	91.1975	79.4609	109.65	108.567	86.007
VARROA_DPN	7	6.82687	4.35364	6.40515	3.28495	0.945245	1.32356	7.45529	0	2.91516	0	0	0.554672	2.04738	69.786	86.2899	80.1675	175.295	338.972	140.492	476.867	241.797	5.21079	73.1223	0.882898	6.16009	0	0
VARROA_DUT	10	903.422	969.41	742.997	699.694	1765.72	1846.36	1969.69	1773.6	2249.05	1574.49	1820.2	1655.7	2149.06	2996.02	3197.17	3316.8	3921.99	4001.55	3370.19	4141.71	3727.56	3665.14	2465.62	1669.56	1409.43	1508.74	1645.82
VARROA_Daam1.1.4	9	38.6856	10.1585	10.6752	23.8159	25.5216	11.912	14.9106	26.0128	14.5758	18.6884	20.5672	37.163	8.1895	7.64779	9.78545	8.01675	14.7617	13.0374	11.3039	10.9445	25.8859	15.6324	28.756	19.4238	16.0162	24.6234	11.6903
VARROA_Daam1.2.4	8	61.4418	72.5606	87.537	52.5591	76.5649	55.5894	59.6423	75.6736	36.4395	72.4174	69.0471	44.3738	38.9001	19.1195	35.5835	32.067	42.4398	53.0808	46.0232	46.9049	67.6562	57.3186	64.9063	63.5687	72.6891	72.751	60.9564
VARROA_Daam1.3.4	5	28.4453	18.8658	36.2958	35.3132	21.7406	2.64711	8.94635	9.4592	18.9485	16.3523	14.6909	38.2724	21.1562	8.60376	10.675	26.188	11.9939	17.6936	22.6079	18.762	10.0014	20.8431	13.1456	31.7843	20.9443	25.7427	35.9058
VARROA_Daam1.4.4	8	51.2015	42.0852	53.3762	57.4866	49.1528	48.9716	37.2764	61.4848	40.8122	56.0651	22.0363	36.0537	23.2036	17.2075	25.798	33.6703	23.9877	29.7998	20.993	31.7911	45.8886	48.8511	67.3711	45.9107	60.3689	40.2929	36.7409
VARROA_Dana_GF20776	4	3241.62	3311.67	3497.21	3198.72	1898.05	1911.22	2329.03	2319.87	1263.72	1977.46	1705.61	1994.05	1365.6	1599.34	1565.67	1571.28	1734.5	2106.47	1884.53	1969.49	2105.58	1901.29	1966.91	1865.56	2064.86	2029.19	2142.66
VARROA_Ddhd2	14	372.064	483.254	414.2	528.876	428.196	403.685	404.077	446.947	645.708	468.377	528.871	545.797	531.635	490.414	483.935	554.759	471.451	563.402	573.271	564.423	476.535	538.014	620.307	547.397	495.272	503.661	619.584
VARROA_Ddx17.1.3	6	37.5478	46.4388	34.1608	44.3468	99.2508	62.2071	73.0618	82.768	129.725	74.7535	124.872	92.6302	124.89	144.352	101.413	174.765	150.384	190.905	225.271	173.548	107.662	127.664	125.705	139.498	136.754	81.705	90.1821
VARROA_Ddx17.2.3	6	25.0318	26.1218	23.4855	27.1008	89.7983	48.9716	53.6781	68.5792	116.606	56.0651	95.4906	87.6382	83.2599	94.6414	71.1669	125.596	111.635	123.855	148.566	140.194	94.1304	81.4185	74.7655	102.416	107.186	47.0084	74.3167
VARROA_Ddx17.3.3	10	103.541	133.512	93.9422	87.0511	241.038	148.238	141.65	172.63	307.549	183.38	282.065	251.821	255.922	328.855	223.286	381.063	413.327	500.077	503.832	424.75	286.509	280.731	268.663	278.113	229.155	195.868	239.651
VARROA_Ddx23.1.3	2	501.775	536.949	516.682	443.468	540.68	374.566	284.792	243.574	405.207	505.754	578.82	704.988	612.848	663.445	652.956	792.589	567.402	683.532	769.475	642.598	382.993	404.487	558.687	472.351	570.425	726.391	521.052
VARROA_Ddx23.3.3	2	163.845	153.829	91.8071	98.5484	111.539	83.384	95.4277	118.24	120.979	148.339	113.12	142.551	156.283	180.679	149.451	141.095	160.533	150.861	160.677	142.278	121.193	103.564	128.991	123.606	124.434	142.144	155.314
VARROA_Dennd5a.1.4	8	12.5159	13.0609	8.5402	11.4973	19.8502	13.2356	17.8927	16.5536	14.5758	12.8483	19.0981	15.5308	11.6018	11.4717	13.3438	6.4134	5.53563	12.1062	8.07424	6.77516	18.8261	9.77022	9.85919	22.0725	18.4803	20.1464	15.0303
VARROA_Dennd5a.3.4	5	25.0318	21.7682	10.6752	19.7097	35.9193	17.2062	11.9285	30.7424	55.388	31.5366	22.0363	41.6004	28.6633	25.8113	17.7917	32.067	27.6781	21.4186	31.4895	20.8466	14.1196	9.77022	19.7184	22.9554	33.2645	27.9812	22.5455
VARROA_Dgri_GH13851	14	387.994	397.632	394.984	343.277	455.608	534.717	474.156	496.608	481.001	519.77	586.166	485.338	467.484	740.879	457.247	525.364	588.622	580.164	597.494	495.629	486.537	446.174	450.236	472.351	432.439	465.607	496.837
VARROA_Dgri_GH14032	14	1305.07	1310.44	1240.46	1178.47	1170.21	1331.5	1489.57	1352.67	1365.75	1469.37	1482.31	1255.22	1413.37	1410.06	1417.11	1382.62	1497.39	1407.11	1259.58	1425.39	1566.09	1785.35	1350.71	1401.16	1166.72	1203.19	1338.54
VARROA_Dgri_GH15074	14	704.305	603.704	789.968	663.559	690.029	799.428	921.474	872.611	772.517	731.182	758.049	610.139	684.506	662.489	765.044	595.911	531.42	622.07	570.849	608.201	660.089	810.277	608.805	746.932	619.705	821.527	751.517
VARROA_Dgri_GH16350	5	46.6503	75.463	27.7556	81.3024	29.3026	2.64711	11.9285	7.0944	77.2517	24.5285	64.6398	80.4274	83.9424	23.8993	42.7002	69.4785	24.9103	27.9373	52.4826	38.5663	15.2962	11.0729	34.5072	32.6672	56.6729	53.7238	53.4412
VARROA_Dgri_GH21223	14	7047.6	6279.4	7096.9	6514.87	5039.1	4909.07	5342.46	6545.76	4283.83	4461.85	5109.48	4470.66	3857.94	3952.95	4560.91	3788.18	3681.19	3486.57	3101.32	3628.88	4499.43	4442.85	3767.85	5031.64	4742.04	3920.72	4869.83
VARROA_Dhx33.1.6	6	15.9294	20.317	17.0804	20.5309	28.3574	38.3831	17.8927	33.1072	33.5243	18.6884	26.4436	23.8509	35.4878	41.1068	42.7002	34.7392	40.5946	40.9747	35.5267	41.6933	20.591	41.0349	30.3992	22.9554	29.5684	26.8619	30.0607
VARROA_Dhx33.2.6	6	13.6537	18.8658	17.0804	12.3185	13.2334	18.5298	19.3837	18.9184	20.4061	24.5285	36.7272	15.5308	31.3931	42.0628	35.5835	26.188	45.2076	34.456	33.1044	34.397	26.4742	35.1728	31.2208	16.7751	36.9606	16.7887	24.2156
VARROA_Dhx33.3.6	6	37.5478	40.6339	49.1061	57.4866	72.7839	72.7956	52.187	82.768	67.0487	68.9133	91.0834	58.7952	88.0371	78.3898	80.0628	69.4785	87.6474	86.6056	79.1275	50.5531	56.4782	70.3456	60.7983	59.1542	83.7773	41.4121	65.9665
VARROA_Dhx33.4.6	10	122.884	143.67	166.534	124.007	176.761	172.062	156.561	167.901	144.3	134.323	129.28	112.044	247.732	218.918	203.715	163.542	241.722	224.429	168.752	170.942	224.148	175.864	121.597	151.859	166.323	101.851	162.829
VARROA_Dhx33.5.6	10	59.1662	100.134	78.9968	94.4422	106.813	93.9725	125.249	87.4976	106.403	122.642	146.909	109.825	180.851	155.824	120.094	125.061	153.152	163.899	155.833	138.109	88.2473	117.894	84.6247	122.723	119.506	95.136	121.913
VARROA_Dhx33.6.6	6	53.4771	111.743	40.5659	51.7379	86.9626	78.0898	99.9009	113.51	112.234	91.1058	99.8979	81.5368	107.146	118.541	94.2962	88.1842	137.468	114.543	100.121	77.6537	73.5394	67.7402	85.4463	96.2359	75.1531	70.5125	103.542
VARROA_Dhx8.5.6	5	23.894	13.0609	12.8103	26.2796	19.8502	7.94134	7.45529	14.1888	16.0334	22.1924	20.5672	24.4056	21.1562	17.2075	24.0188	25.6536	34.1364	40.9747	28.2598	23.4525	11.178	9.77022	10.6808	18.5409	18.4803	15.6695	20.8755
VARROA_Dicer1.1.6	5	45.5124	36.2803	29.8907	32.0282	62.3862	35.736	4.47317	14.1888	55.388	28.0325	42.6035	54.3578	79.8476	55.4464	50.7064	98.3388	63.6597	45.6309	100.928	111.53	16.4728	37.7782	87.0895	55.6226	52.9768	53.7238	46.7611
VARROA_Dicer1.2.6	14	1215.18	1086.96	1029.09	812.203	1383.84	1676.95	1584.99	1437.8	1020.31	1428.49	1167.92	1124.87	1154.72	1789.58	1426.9	1332.38	1774.17	1769.36	1295.92	1568.19	1877.31	1985.96	1603.76	1454.13	1096.5	1510.98	1277.58
VARROA_Dicer1.3.6	2	83.0602	71.1094	70.4566	64.8777	73.7291	51.6187	38.7675	56.7552	77.2517	73.5854	94.0216	91.5209	104.416	117.585	88.0691	127.199	90.4152	131.305	141.299	140.194	80.0108	75.5564	100.235	74.1635	102.258	94.0167	86.842
VARROA_Dicer1.4.6	2	21.6184	10.1585	19.2154	15.6035	25.5216	7.94134	4.47317	11.824	29.1516	14.0163	24.9745	22.1869	35.4878	24.8553	29.3564	34.2048	24.9103	27.9373	46.0232	39.6086	11.7663	10.4216	29.5776	22.0725	27.1044	26.8619	23.3805
VARROA_Dicer1.5.6	5	39.8234	39.1827	23.4855	29.5645	25.5216	10.5884	13.4195	4.7296	49.5577	23.3605	48.4799	60.4592	79.8476	52.5785	53.3752	102.08	43.3624	51.2183	66.2088	86.5136	30.0041	18.8891	60.7983	41.4962	57.9049	53.7238	26.7206
VARROA_Dicer1.6.6	10	210.495	143.67	179.344	147.823	214.571	213.093	114.811	151.347	202.604	191.556	214.487	212.994	240.908	301.132	207.274	285.931	287.853	240.261	261.605	281.43	251.211	233.183	216.902	193.355	199.587	246.234	194.56
VARROA_Dmxl2.4.10	9	6.82687	11.6097	8.5402	11.4973	24.5764	19.8533	5.96423	11.824	36.4395	16.3523	10.2836	19.9682	24.5685	27.7232	23.1292	30.9981	32.2911	13.0374	25.8376	17.1985	16.4728	18.8891	25.4696	9.71188	20.9443	26.8619	9.18521
VARROA_Dmxl2.5.10	6	12.5159	23.2194	14.9453	23.8159	14.1787	22.5005	13.4195	14.1888	21.8637	10.5122	13.2218	21.6322	29.3457	26.7673	17.7917	24.0502	39.672	21.4186	23.4153	28.6641	17.0611	14.3297	14.7888	13.2435	19.7123	10.0732	17.5354
VARROA_Dmxl2.7.10	10	45.5124	84.1703	64.0515	92.7997	68.0577	54.2658	110.338	94.592	142.843	68.9133	101.367	88.1928	92.8144	108.981	90.7378	107.424	139.313	111.749	117.076	111.008	119.428	97.0509	101.057	87.4069	92.4014	88.4205	118.573
VARROA_Dmxl2.8.10	6	15.9294	29.0242	25.6206	30.3858	26.4669	26.4711	20.8748	26.0128	56.8456	18.6884	33.789	31.0616	52.5493	51.6226	42.7002	38.4804	57.2015	37.2497	54.9048	49.5108	24.7092	27.3566	38.6152	19.4238	43.1207	30.2197	33.4008
VARROA_Dnajc13.1.14	5	38.6856	27.573	14.9453	40.2406	10.3977	3.97067	0	0	58.3032	11.6802	45.5417	58.7952	75.7529	15.2956	30.2459	70.0129	33.2138	14.8999	62.1716	38.0451	4.11821	13.027	30.3992	30.9014	40.6566	52.6046	34.2358
VARROA_Dnajc13.10.14	2	310.622	285.889	313.852	327.673	295.862	80.7369	44.7317	47.296	380.428	149.507	279.126	365.529	410.158	169.207	288.226	382.666	209.431	181.592	292.287	249.639	71.7744	97.7022	257.161	270.167	310.469	291.004	261.361
VARROA_Dnajc13.11.14	5	45.5124	49.3412	40.5659	73.9113	28.3574	1.32356	0	0	65.5911	25.6965	71.9853	58.2406	95.5442	22.9434	48.9273	78.5641	39.672	23.2811	70.2459	53.1589	3.52989	9.11888	43.5448	33.5501	70.2251	42.5314	54.2763
VARROA_Dnajc13.12.14	5	20.4806	23.2194	29.8907	20.5309	17.9597	0	0	9.4592	43.7274	16.3523	26.4436	56.0219	52.5493	15.2956	25.798	60.3928	22.1425	24.2123	41.986	26.0583	0.588315	7.81618	26.2912	17.658	34.4965	42.5314	28.3907
VARROA_Dnajc13.13.14	5	37.5478	37.7315	25.6206	45.168	29.3026	0	1.49106	0	58.3032	11.6802	55.8253	56.0219	56.6441	18.1635	26.6876	56.1172	23.9877	20.4873	38.7563	26.5795	1.17663	5.21079	14.7888	30.9014	35.7285	49.2469	15.0303
VARROA_Dnajc13.14.14	5	13.6537	29.0242	64.0515	30.3858	30.2479	0	0	2.3648	14.5758	12.8483	32.3199	41.0457	34.1229	19.1195	24.0188	43.8249	31.3685	12.1062	29.8747	25.016	10.0014	11.0729	16.432	34.433	32.0325	29.1004	17.5354
VARROA_Dnajc13.2.14	14	2944.65	2477.22	2632.52	2145.89	2391.47	2868.15	2779.33	2859.04	1702.45	2635.06	2084.63	1824.32	1829.67	1941.58	1783.62	1414.15	1793.54	1723.73	1347.59	1584.87	2577.41	2596.93	1635.8	2254.92	2015.58	2079.56	2056.65
VARROA_Dnajc13.3.14	5	21.6184	17.4145	27.7556	22.9946	15.1239	1.32356	1.49106	2.3648	42.2698	4.67209	23.5054	34.9443	31.3931	13.3836	10.675	33.6703	7.38083	17.6936	34.7192	20.3255	1.76495	3.25674	14.7888	14.1264	9.85615	7.83473	20.0405
VARROA_Dnajc13.4.14	2	373.202	401.986	392.849	431.149	345.96	128.385	110.338	104.051	456.223	220.756	330.545	472.026	464.754	252.377	355.835	404.044	243.568	252.367	337.503	315.305	131.783	173.259	279.344	290.474	490.343	396.213	324.823
VARROA_Dnajc13.6.14	14	377.753	338.132	358.688	351.489	314.767	285.888	272.864	269.587	332.328	287.334	309.977	300.078	308.471	234.213	285.557	252.26	222.348	252.367	240.612	223.059	239.444	267.053	253.874	279.879	342.501	292.123	263.031
VARROA_Dnajc13.7.14	5	71.6821	81.2679	51.2412	68.1626	69.0029	7.94134	13.4195	4.7296	85.9972	49.057	77.8616	129.239	178.122	54.4905	99.6337	177.972	52.5884	49.3559	102.543	85.9924	3.52989	34.5215	80.5167	53.8568	103.49	86.182	77.6568
VARROA_Dnajc13.8.14	2	213.908	206.072	190.019	231.589	187.159	109.855	96.9187	101.686	252.161	148.339	193.919	252.93	243.638	122.365	184.144	195.609	148.539	149.93	190.552	174.591	87.6589	121.802	148.709	165.102	231.62	205.941	196.23
VARROA_Dnajc13.9.14	14	360.686	348.291	341.608	328.495	327.055	273.976	292.247	286.141	345.446	311.862	309.977	329.475	326.215	279.144	274.882	266.156	236.187	224.429	252.724	236.609	255.329	263.145	247.301	304.6	309.237	312.27	301.442
VARROA_Dnm1l	14	1900.14	1689.21	1597.02	1401.85	1934.92	1809.3	1941.36	2021.9	2320.47	2062.73	2350.54	2329.07	2172.27	2489.35	2304.92	2603.84	2499.33	2368.15	2522.39	2661.07	1990.86	1833.55	1768.9	1895.58	1804.91	1967.64	1911.36
VARROA_Dock7.1.11	14	1013.79	1053.58	926.611	905.824	1079.47	1278.56	1316.6	1137.47	862.887	1240.44	998.979	1015.05	924.049	1118.49	840.659	681.423	1037.01	975.942	888.166	758.297	1038.38	1204.34	930.872	1002.97	943.726	1073.36	1018.72
VARROA_Dock7.2.11	2	77.3711	88.524	59.7814	82.1237	93.5793	26.4711	20.8748	23.648	93.2851	43.2168	58.7635	80.9821	93.4968	41.1068	56.0439	76.9608	45.2076	74.4994	85.5869	68.2728	36.4755	26.0539	58.3335	91.8214	93.6334	77.228	61.7914
VARROA_Dock7.4.11	5	36.41	65.3046	21.3505	36.1344	43.4813	21.1769	19.3837	21.2832	40.8122	24.5285	32.3199	38.827	47.7721	23.8993	50.7064	57.1861	49.8206	45.6309	60.5568	46.9049	27.6508	18.2378	27.1128	43.262	52.9768	51.4853	40.0809
VARROA_Dock7.5.11	2	122.884	92.8776	59.7814	81.3024	80.3459	48.9716	16.4016	16.5536	100.573	60.7372	66.1089	89.8569	102.369	63.0942	60.4919	69.4785	71.0405	76.3619	92.0463	78.6961	39.4171	30.6134	73.1223	82.1095	91.1694	87.3012	64.2965
VARROA_Dock7.9.11	5	38.6856	55.1461	32.0257	67.3414	28.3574	5.29422	0	0	96.2003	19.8564	29.3817	110.38	117.383	25.8113	41.8106	106.89	38.7494	35.3872	119.499	50.0319	1.76495	17.5864	36.972	30.9014	61.6009	44.7699	30.0607
VARROA_Dopey1.2.4	14	1326.69	1226.27	1453.97	1584.99	1667.41	1773.57	1760.94	1572.59	1316.19	1956.44	1658.6	1738.9	1639.27	1659.57	1453.58	1426.98	1574.89	1360.55	1283.8	1187.74	1307.24	982.233	1337.56	1345.54	1286.23	1621.79	1740.18
VARROA_Dopey1.3.4	2	35.2721	82.7191	51.2412	108.403	57.66	51.6187	23.8569	40.2016	131.182	75.9215	76.3925	150.871	124.89	76.4779	70.2773	117.044	71.9631	71.7057	108.195	100.585	25.8859	21.4945	88.7327	61.8029	92.4014	80.5858	106.047
VARROA_Dopey1.4.4	5	12.5159	11.6097	6.40515	42.7043	8.50721	13.2356	8.94635	11.824	23.3213	11.6802	35.2581	42.7097	38.9001	25.8113	37.3626	35.2737	26.7555	21.4186	33.9118	28.143	10.5897	3.25674	24.648	22.9554	29.5684	32.4582	33.4008
VARROA_Dper_GL11895	2	22.7562	18.8658	29.8907	31.207	22.6859	17.2062	10.4374	11.824	26.2364	23.3605	24.9745	27.1789	24.5685	22.9434	24.9084	31.5325	23.9877	25.1436	24.2227	30.7488	5.88315	8.46753	27.9344	26.487	29.5684	21.2657	36.7409
VARROA_Dpp8.2.5	10	127.435	132.06	153.724	136.325	147.458	157.503	113.32	144.253	163.249	170.531	173.352	193.026	177.439	236.125	188.592	211.642	155.92	175.074	235.768	175.633	138.254	165.442	174.179	133.318	161.394	182.437	156.149
VARROA_Dpp8.3.5	2	122.884	129.158	185.749	130.577	159.746	145.591	104.374	115.875	189.485	167.027	217.425	165.292	193.818	237.081	172.58	213.78	171.604	185.317	234.96	166.773	141.196	198.661	147.066	151.859	139.218	172.364	165.334
VARROA_Dpp8.5.5	14	1872.84	1722.59	1552.18	1475.76	1759.1	1776.21	1984.6	1811.44	1364.29	1847.81	1470.56	1499.28	1273.47	1483.67	1189.38	1150.14	1476.17	1255.32	1225.67	1243.5	1773.18	1773.62	1381.11	1584.8	1435.3	1387.87	1488.84
VARROA_Dpse_GA30464	14	1226.56	1127.59	1377.11	1207.22	1093.65	1225.61	1327.04	1440.16	1317.65	1361.91	1354.5	1062.2	1143.8	978.917	1197.38	941.7	879.242	862.331	731.526	841.683	1029.55	1482.47	1073.01	1204.27	1129.76	1230.05	1187.4
VARROA_Drg2	14	1039.96	1014.4	986.393	832.734	880.024	964.872	1003.48	1073.62	798.754	956.611	872.638	820.914	1173.15	1287.7	1272.11	1209.99	1445.72	1466.71	1227.28	1333.66	1356.65	1259.06	925.942	982.666	845.165	881.966	915.181
VARROA_Dsec_GM13181	8	36.41	20.317	38.4309	29.5645	20.7954	25.1476	29.8212	28.3776	33.5243	26.8645	54.3562	19.9682	26.6159	15.2956	17.7917	12.8268	13.8391	24.2123	16.1485	19.8043	21.7677	21.4945	18.8968	22.0725	25.8724	13.431	14.1953
VARROA_Dsec_GM16912	9	75.0955	94.3288	125.968	110.046	65.2219	93.9725	111.829	56.7552	87.4548	122.642	96.9597	43.2644	23.886	36.327	40.921	28.8603	35.059	49.3559	37.9489	47.4261	92.9538	35.8242	94.4839	37.0817	52.9768	27.9812	71.8117
VARROA_Dtd1.1.2	10	163.845	159.633	117.428	162.605	132.334	152.209	198.311	193.914	141.385	158.851	152.785	171.948	149.458	282.012	211.722	202.556	226.038	238.398	225.271	219.411	234.738	223.412	188.146	173.931	130.594	155.575	196.23
VARROA_Dtd1.2.2	14	284.453	300.401	307.447	295.645	257.107	267.358	316.104	340.531	230.298	274.485	315.854	280.109	294.822	455.043	375.405	321.739	441.005	384.603	358.496	376.803	387.7	396.671	329.461	318.726	245.172	266.381	308.957
VARROA_Dus3l	14	606.453	626.924	510.277	600.324	791.17	993.991	790.261	834.774	778.348	925.074	781.554	705.543	844.201	1236.07	942.962	972.164	1269.5	1168.71	1002.01	956.34	1025.43	845.45	893.078	746.932	685.002	731.987	728.972
VARROA_Dvir_GJ18506	14	12150.7	11088.7	12556.2	11582.7	8108.32	8532.97	10106.4	11561.5	7408.88	7406.43	9183.26	7297.82	6231.53	6488.19	7691.36	6082.57	6690.73	6302.65	5416.2	6419.2	7828.71	8110.59	6387.93	8158.86	9112.01	7416.13	8471.27
VARROA_Dvir_GJ20556	14	1485.98	1419.29	1597.02	1428.95	1552.09	1768.27	1935.39	1984.07	1540.66	1506.75	1596.9	1360.61	1302.13	1361.31	1428.68	1199.84	1210.46	1086.76	925.308	1105.91	1379.6	1555.42	1284.16	1501.81	1552.34	1427.04	1658.35
VARROA_Dwil_GK23743	14	568.905	531.144	439.82	418.009	607.793	612.807	635.191	612.483	482.459	557.147	612.609	594.054	484.546	492.326	512.402	423.284	509.278	484.246	452.157	484.163	659.501	579.7	498.711	583.596	471.863	578.651	520.217
VARROA_E2AK3	2	94.4383	82.7191	89.6721	80.4812	87.9078	131.032	92.4456	75.6736	150.131	106.29	117.527	138.113	116.018	104.201	114.757	115.976	101.486	108.955	137.262	112.051	95.307	96.3995	109.273	116.543	99.7935	81.705	80.9969
VARROA_E75	6	9.10249	13.0609	6.40515	6.56989	17.9597	13.2356	11.9285	7.0944	17.491	8.17616	13.2218	19.4135	27.2983	35.371	22.2397	42.756	34.1364	46.5621	50.0603	22.9313	20.0027	9.11888	17.2536	12.3606	22.1763	5.59623	14.1953
VARROA_EED	6	44.3746	40.6339	19.2154	32.8495	45.3718	62.2071	46.2228	40.2016	53.9305	31.5366	44.0726	34.3897	43.6773	75.5219	64.9398	52.9105	60.8919	54.0121	65.4013	72.9632	52.36	31.9161	38.6152	45.0278	41.8886	34.6966	50.9362
VARROA_EPRS	14	3918.62	4096.77	3510.02	3870.49	3669.44	3936.26	3826.05	3823.88	3588.56	4025.01	3834.32	3236.51	3778.77	3677.63	3797.64	3618.22	3600	3709.14	3167.52	3382.89	4152.33	4896.18	3832.76	3910.36	3991.74	3647.62	3855.28
VARROA_ERCC4	6	23.894	40.6339	29.8907	31.207	34.9741	43.6774	23.8569	54.3904	33.5243	33.8727	36.7272	21.6322	21.1562	43.0188	56.9335	45.4282	59.0467	32.5935	48.4454	56.2859	41.1821	41.6863	44.3664	25.6041	30.8005	24.6234	31.7307
VARROA_ERKA	2	134.262	171.243	111.023	165.89	225.914	135.003	105.865	108.781	234.67	155.347	237.992	251.266	270.936	225.61	276.661	281.655	258.329	269.129	365.763	324.165	207.087	173.91	262.09	197.769	229.155	271.977	214.6
VARROA_EVI1B	11	18.205	23.2194	12.8103	20.5309	3.78098	0	0	2.3648	2.91516	0	0	3.8827	0.682458	0.955973	1.77917	0	1.84521	2.79373	0	4.69049	0	0	2.4648	1.7658	4.92807	1.11925	2.50506
VARROA_Edem2.1.3	6	28.4453	23.2194	34.1608	38.5981	39.7003	31.7653	29.8212	26.0128	40.8122	23.3605	47.0108	39.9364	55.2791	56.4024	84.5107	80.1675	40.5946	51.2183	58.9419	63.5823	15.2962	34.5215	40.2584	26.487	49.2807	39.1736	43.421
VARROA_Edem2.2.3	2	80.7846	69.6582	85.402	81.3024	86.9626	78.0898	71.5708	85.1328	93.2851	77.0895	95.4906	122.582	112.606	109.937	131.659	144.301	124.552	107.093	131.61	126.643	58.8315	67.7402	102.7	83.8753	114.578	117.521	101.872
VARROA_Edem2.3.3	14	1103.68	763.338	1114.5	771.962	959.424	1172.67	1006.46	971.932	699.638	983.475	897.612	878.046	1106.27	1386.16	1194.71	1215.87	1251.05	1088.62	1041.58	1160.64	1208.99	1030.43	1114.09	980.9	779.868	1096.86	986.158
VARROA_Eml1.1.10	2	183.188	184.304	192.154	153.571	130.444	55.5894	43.2407	59.12	120.979	72.4174	118.996	190.807	148.093	77.4338	97.8545	161.938	77.4988	78.2244	113.847	112.572	44.1236	56.6673	110.094	110.362	172.483	119.759	119.408
VARROA_Eml1.10.10	5	35.2721	20.317	21.3505	31.207	15.1239	15.8827	8.94635	7.0944	33.5243	25.6965	16.16	40.4911	30.0282	6.69181	18.6813	30.9981	8.30344	9.31243	29.0673	15.1138	5.29484	9.11888	18.8968	30.0185	36.9606	23.5042	29.2257
VARROA_Eml1.2.10	4	543.874	460.034	495.331	509.167	374.317	228.975	217.694	326.342	345.446	350.407	339.359	444.292	305.741	232.301	224.176	276.311	268.478	216.048	298.747	265.274	215.323	262.493	309.743	342.565	423.814	382.782	325.658
VARROA_Eml1.3.10	2	154.742	129.158	157.994	144.538	111.539	37.0596	50.696	26.0128	106.403	73.5854	127.811	158.082	122.843	87.9495	98.7441	120.786	65.5049	59.5995	108.195	83.3866	40.0054	44.943	99.4135	107.714	146.61	105.209	106.882
VARROA_Eml1.4.10	5	31.8587	39.1827	23.4855	45.9892	17.0144	5.29422	1.49106	4.7296	55.388	18.6884	33.789	48.8111	62.7862	21.9874	36.473	41.1526	23.0651	18.6249	46.0232	25.016	4.70652	8.46753	26.2912	37.0817	59.1369	34.6966	34.2358
VARROA_Eml1.6.10	2	168.396	172.694	157.994	150.286	108.703	51.6187	38.7675	61.4848	93.2851	68.9133	111.651	160.855	117.383	61.1823	94.2962	114.907	57.2015	81.0181	99.3131	80.7807	40.0054	50.1538	94.4839	111.245	137.986	107.448	96.0272
VARROA_Eml1.7.10	5	23.894	40.6339	27.7556	36.1344	26.4669	7.94134	13.4195	7.0944	37.8971	21.0244	35.2581	51.5845	56.6441	14.3396	41.8106	36.3426	28.6007	21.4186	41.1786	24.4948	7.05978	9.11888	26.2912	20.3067	39.4246	41.4121	27.5556
VARROA_Eml1.8.10	5	29.5831	34.8291	46.9711	34.4919	25.5216	3.97067	7.45529	16.5536	24.7789	16.3523	17.629	27.7336	40.2651	12.4277	32.9147	30.4636	13.8391	12.1062	24.2227	15.1138	7.6481	9.77022	11.5024	22.9554	35.7285	38.0544	26.7206
VARROA_Epg5.1.11	5	13.6537	14.5121	17.0804	25.4583	31.1931	6.61778	0	2.3648	34.9819	8.17616	26.4436	47.7018	58.009	18.1635	21.3501	39.5493	24.9103	17.6936	54.0974	40.1298	1.76495	4.55944	27.1128	21.1896	28.3364	30.2197	28.3907
VARROA_Epg5.10.11	5	20.4806	13.0609	4.2701	16.4247	8.50721	3.97067	1.49106	2.3648	40.8122	5.84011	27.9126	29.3976	21.8387	5.73584	12.4542	35.2737	16.6069	8.38118	30.6821	17.7196	3.52989	2.60539	17.2536	20.3067	23.4084	15.6695	15.0303
VARROA_Epg5.11.11	2	174.085	145.121	128.103	190.527	172.035	45.0009	31.3122	30.7424	173.452	100.45	163.069	250.157	249.097	109.937	157.457	236.761	151.307	111.749	220.427	193.874	39.4171	72.951	183.217	165.102	173.715	201.464	192.054
VARROA_Epg5.2.11	14	890.906	941.837	839.074	827.806	1082.31	1069.43	1316.6	1243.88	846.854	1144.66	885.859	871.944	743.88	978.917	745.473	649.356	944.747	851.156	725.067	778.101	1071.91	1150.93	880.754	1002.97	906.766	975.983	1035.42
VARROA_Epg5.3.11	4	244.629	233.645	175.074	236.516	344.069	260.741	253.48	248.304	215.722	235.941	276.188	295.64	214.974	254.289	209.942	185.454	232.496	246.779	201.049	229.313	212.97	209.083	237.442	257.806	293.22	251.831	270.546
VARROA_Epg5.4.11	5	37.5478	44.9876	8.5402	41.0618	30.2479	5.29422	2.98212	7.0944	48.1001	29.2006	39.6653	80.4274	67.5634	22.9434	32.9147	82.3053	44.285	16.7624	60.5568	56.2859	8.23641	14.981	65.7279	35.3159	27.1044	31.3389	40.0809
VARROA_Epg5.5.11	5	20.4806	31.9267	17.0804	31.207	22.6859	3.97067	8.94635	9.4592	18.9485	19.8564	27.9126	32.171	44.3598	21.0314	39.1418	36.877	22.1425	20.4873	41.986	35.9605	13.5312	13.027	36.1504	36.1988	30.8005	30.2197	33.4008
VARROA_Epg5.6.11	4	274.212	290.242	264.746	205.309	338.398	299.124	383.202	323.977	223.01	321.206	248.276	206.893	177.439	265.761	232.182	171.024	241.722	238.398	157.448	225.144	329.456	323.069	290.846	278.113	220.531	261.904	288.917
VARROA_Epg5.7.11	5	22.7562	26.1218	12.8103	22.9946	17.9597	5.29422	5.96423	7.0944	65.5911	10.5122	39.6653	47.7018	72.3406	9.55973	28.4668	45.9627	10.1486	11.1749	36.3341	33.8758	2.94158	16.9351	23.0048	21.1896	27.1044	11.1925	20.8755
VARROA_Epg5.8.11	2	177.499	150.926	138.778	167.532	202.283	99.2667	80.5171	104.051	163.249	155.347	177.759	203.565	177.439	124.277	151.23	164.076	160.533	149.93	154.218	181.887	79.4225	120.499	188.968	170.399	222.995	195.868	224.62
VARROA_Epg5.9.11	5	18.205	33.3779	19.2154	49.2742	15.1239	3.97067	11.9285	11.824	78.7093	16.3523	27.9126	95.9582	65.516	14.3396	38.2522	72.6852	14.7617	22.3498	87.2018	62.0188	4.70652	14.3297	44.3664	20.3067	46.8167	34.6966	22.5455
VARROA_FAD1	8	124.021	137.865	108.888	118.258	115.32	209.122	161.034	156.077	177.825	197.396	192.45	172.503	164.472	122.365	182.365	178.506	104.254	150.861	129.995	155.829	107.662	136.132	142.137	123.606	133.058	135.429	192.054
VARROA_FBXW7	2	138.813	219.133	130.238	124.007	109.648	84.7076	46.2228	61.4848	170.537	99.2819	85.207	179.714	197.231	129.056	135.217	177.437	135.623	145.274	192.167	188.662	97.6603	100.308	106.808	123.606	141.682	136.548	83.5019
VARROA_FK506-bp2	12	60.304	2.90242	2.13505	25.4583	0.945245	11.912	2.98212	2.3648	2.91516	15.1843	7.34543	50.4751	2.04738	9.55973	2.66876	28.3258	14.7617	13.0374	0.807424	63.5823	23.5326	46.2457	157.747	2.6487	3.69606	2.23849	31.7307
VARROA_FOXK1	11	5.68905	1.45121	4.2701	3.28495	19.8502	29.1182	1.49106	2.3648	30.6092	8.17616	5.87635	18.8588	30.0282	18.1635	21.3501	23.5158	17.5295	24.2123	24.2227	27.6218	5.29484	9.77022	9.03759	11.4777	16.0162	10.0732	3.34008
VARROA_FOXL1	9	14.7915	13.0609	23.4855	28.7433	25.5216	41.0302	35.7854	23.648	30.6092	42.0488	29.3817	42.7097	17.0615	31.5471	15.123	17.6368	14.7617	17.6936	20.1856	17.7196	17.6495	14.3297	10.6808	15.8922	20.9443	34.6966	12.5253
VARROA_FUCA1	13	2292.69	1800.95	5437.97	3945.22	108.703	137.65	105.865	134.794	120.979	128.483	124.872	92.6302	189.723	42.0628	66.719	66.2718	63.6597	58.6683	44.4083	57.3283	62.9497	117.243	271.949	68.8661	96.0975	139.906	115.233
VARROA_FUSIL.1.2	4	207.082	280.084	190.019	212.7	161.637	194.563	174.454	196.278	231.755	210.244	220.363	230.744	234.766	173.987	191.261	208.97	139.313	143.411	139.684	185.014	172.376	140.04	171.714	214.544	253.796	183.556	196.23
VARROA_FUSIL.2.2	8	398.234	544.205	301.042	404.87	220.242	211.769	240.06	186.819	266.737	175.203	190.981	261.805	262.064	169.207	193.93	221.797	163.301	185.317	198.626	259.02	234.738	209.734	198.827	267.518	373.302	222.73	202.075
VARROA_Fastkd5	9	37.5478	13.0609	38.4309	11.4973	20.7954	18.5298	16.4016	23.648	8.74548	29.2006	16.16	13.8668	8.87196	8.60376	10.675	12.2923	8.30344	8.38118	4.84454	15.1138	18.8261	18.8891	16.432	15.0093	17.2483	7.83473	35.0708
VARROA_FeCycl_gp1	9	37.5478	52.2436	85.402	26.2796	34.0288	38.3831	41.7496	40.2016	34.9819	68.9133	32.3199	22.1869	36.8528	21.0314	23.1292	18.7057	19.3747	12.1062	12.9188	5.21166	17.0611	39.0809	19.7184	26.487	24.6404	33.5774	19.2054
VARROA_Fer1HCH	12	45.5124	14.5121	19.2154	27.1008	0	0	0	0	2.91516	3.50407	2.93817	28.8429	0.682458	2.86792	2.66876	9.6201	2.76781	5.58746	0	37.0028	6.47147	36.4755	117.489	11.4777	2.46404	0	25.0506
VARROA_G	9	2654.51	3109.95	4889.26	1922.51	1521.85	2015.78	1239.07	4578.25	3195.02	1868.84	3434.72	1388.34	2063.75	2258.01	2456.15	1643.97	2325.89	1680.89	2012.91	1677.11	1439.02	1616	1408.22	4267.93	2502.23	3921.84	3260.75
VARROA_GAK	14	1302.79	985.373	1054.71	944.422	917.833	1058.84	1076.54	1120.91	804.584	1123.64	852.07	827.571	664.715	761.911	655.625	689.975	831.266	704.951	629.791	671.262	971.308	1029.78	725.472	886.43	786.028	885.324	824.164
VARROA_GBF1.1.3	8	18.205	24.6706	40.5659	31.207	54.8242	42.3538	53.6781	47.296	48.1001	64.2413	49.9489	39.3817	51.1844	26.7673	26.6876	32.067	15.6843	18.6249	25.8376	26.5795	19.4144	33.2188	36.972	20.3067	48.0487	54.8431	50.9362
VARROA_GMPR2	10	539.322	558.717	523.087	558.441	574.709	592.953	693.342	754.371	606.353	478.889	631.707	460.932	554.156	746.615	527.525	590.033	826.653	801.8	744.445	711.392	674.209	814.837	658.101	646.282	492.807	514.853	646.305
VARROA_GNAS	5	44.3746	53.6949	46.9711	54.2016	14.1787	23.824	17.8927	23.648	26.2364	24.5285	11.7527	56.0219	62.7862	13.3836	21.3501	31.5325	11.9939	13.0374	40.3712	24.4948	20.591	28.6593	18.8968	22.9554	34.4965	27.9812	14.1953
VARROA_GPTC3	14	1633.9	1250.95	1340.81	1046.26	1360.21	1721.95	1635.69	1513.47	980.951	1524.27	1225.22	1236.92	1111.72	1291.52	1231.19	1165.1	1355.31	1349.37	1006.05	1299.79	1718.47	1492.89	1198.71	1299.63	1219.7	1239.01	1143.98
VARROA_GSTM1	4	375.478	348.291	322.392	302.215	229.695	280.594	246.025	205.738	185.113	204.404	226.239	191.916	279.808	168.251	199.267	159.266	97.796	114.543	118.691	81.8231	181.201	185.634	157.747	211.013	225.459	233.923	194.56
VARROA_GSTM4	9	116.057	136.414	130.238	106.761	51.9885	63.5307	67.0976	49.6608	34.9819	31.5366	67.578	48.2565	27.9808	33.4591	44.4793	36.3426	12.9165	22.3498	24.2227	10.4233	25.2975	54.0619	44.3664	29.1356	76.3852	27.9812	45.9261
VARROA_Ganab.1.2	14	4490.94	4238.99	4387.53	4143.96	3447.31	3766.84	3551.7	3339.1	3479.24	3974.78	3941.56	3882.15	4921.21	4147.97	4602.72	4396.92	3469.91	3962.44	3694.77	3688.81	3554.6	3453.45	3295.43	3797.35	4033.63	3856.92	4155.06
VARROA_Ganab.2.2	14	4163.25	3855.87	4001.08	4011.74	3335.77	3488.89	3304.18	3078.97	3371.38	3713.14	3677.12	3713.53	4844.77	4061.93	4416.8	4398.52	3480.06	3843.24	3647.94	3555.39	3292.8	3297.12	3145.9	3603.11	3815.56	3756.19	3838.58
VARROA_Gcn1l1.1.6	2	78.509	104.487	70.4566	107.582	103.977	58.2365	76.0439	63.8496	118.064	79.4255	111.651	126.465	133.079	111.849	100.523	145.37	110.713	108.024	134.032	152.18	106.485	128.967	157.747	137.732	140.45	144.383	102.707
VARROA_Gcn1l1.2.6	5	43.2368	43.5364	55.5113	50.9167	58.6052	5.29422	0	4.7296	94.7427	16.3523	83.7379	75.4354	103.051	42.0628	77.394	111.7	53.511	59.5995	97.6983	118.305	14.1196	26.7053	88.7327	68.8661	72.6891	91.7782	65.9665
VARROA_Gcn1l1.3.6	5	15.9294	30.4755	23.4855	27.1008	17.9597	1.32356	4.47317	0	42.2698	11.6802	39.6653	57.1312	48.4546	24.8553	50.7064	52.9105	26.7555	37.2497	46.0232	77.6537	11.178	11.0729	53.4039	47.6765	46.8167	55.9623	45.091
VARROA_Gcn1l1.4.6	2	114.919	111.743	128.103	141.253	143.677	56.9129	56.6602	54.3904	164.707	99.2819	141.032	161.41	191.088	114.717	146.782	170.489	131.932	147.136	163.1	224.101	109.427	107.472	199.649	154.507	165.091	171.245	183.704
VARROA_Gcn1l1.5.6	14	1928.59	2073.78	1823.33	1727.06	2024.72	2375.78	2503.49	2265.48	2046.44	2184.2	1961.23	1682.32	1904.74	2022.84	1886.81	1740.7	2027.88	2207.98	1764.22	2229.55	3319.86	3390.27	2589.68	2563.94	2026.67	2387.35	2400.68
VARROA_Gcn1l1.6.6	5	43.2368	44.9876	25.6206	72.2688	61.441	14.5591	8.94635	4.7296	74.3366	30.3686	91.0834	85.4195	101.004	52.5785	64.0502	90.322	52.5884	76.3619	74.283	90.6829	26.4742	52.1079	104.343	57.3884	78.8492	79.4665	101.872
VARROA_Gdi2	14	14518.5	12465.9	12767.6	11707.5	11084.9	11603.6	9823.09	9849.39	8171.19	10594	9700.38	11187.7	12476.7	11680.1	12496.9	12888.3	10452.2	11101.3	10950.3	11767.9	11090.3	8544.39	11001.2	10569.2	10889.8	12027.4	10232.3
VARROA_Glg1	5	19.3428	30.4755	19.2154	31.207	26.4669	34.4125	11.9285	21.2832	42.2698	16.3523	38.1963	45.4831	49.8195	33.4591	39.1418	56.1172	31.3685	18.6249	45.2157	38.5663	11.178	15.6324	24.648	23.8383	46.8167	32.4582	18.3704
VARROA_GlnS	12	53.4771	8.70727	21.3505	22.1734	0	1.32356	0	0	0	4.67209	0	43.8191	4.77721	10.5157	0	16.5679	10.1486	9.31243	0	67.2304	14.7079	31.2647	111.737	13.2435	3.69606	0	34.2358
VARROA_Gmpr	10	126.297	130.609	138.778	146.18	133.28	152.209	150.597	227.021	147.216	114.466	199.796	127.575	133.762	174.943	146.782	179.575	204.818	215.117	223.656	188.141	166.493	220.156	195.541	151.859	133.058	136.548	154.479
VARROA_Got2	14	2082.19	2082.49	2591.95	2257.58	1800.69	2171.96	2111.34	2211.09	2058.1	1886.36	2230.07	1672.89	2885.43	3223.54	3218.52	3391.08	2871.14	2859.85	2538.54	2845.05	2600.94	2399.57	1929.11	2092.47	2148.64	1872.5	2152.68
VARROA_Gpsm2.1.6	5	9.10249	15.9633	27.7556	13.961	8.50721	2.64711	2.98212	4.7296	7.2879	5.84011	5.87635	11.6481	17.0615	9.55973	8.89586	11.2234	16.6069	12.1062	25.0301	18.2408	14.1196	5.21079	5.75119	7.06319	17.2483	10.0732	5.84514
VARROA_Gpsm2.3.6	2	208.219	198.816	239.126	226.661	138.951	116.473	95.4277	92.2272	151.588	142.499	171.883	216.322	214.974	120.453	194.819	239.968	176.217	208.598	245.457	197.522	112.368	77.5104	175.001	144.795	173.715	192.51	136.108
VARROA_Gpsm2.4.6	2	18.205	39.1827	46.9711	26.2796	18.9049	11.912	11.9285	9.4592	34.9819	23.3605	24.9745	34.9443	36.1703	29.6352	23.1292	38.4804	31.3685	27.9373	40.3712	41.1721	21.1793	16.9351	28.756	23.8383	29.5684	25.7427	23.3805
VARROA_Gpsm2.5.6	2	63.7174	78.3655	72.5917	56.6653	62.3862	35.736	28.3301	33.1072	69.9638	47.8889	47.0108	62.6779	60.7388	71.698	67.6086	79.0986	59.0467	74.4994	88.8166	85.4712	41.1821	42.989	43.5448	43.262	57.9049	41.4121	79.3268
VARROA_Gpsm2.6.6	5	30.7209	33.3779	40.5659	38.5981	23.6311	11.912	10.4374	9.4592	27.694	29.2006	35.2581	29.9523	30.7106	39.1949	26.6876	44.3593	34.1364	27.9373	49.2529	45.8626	17.6495	20.8431	26.2912	16.7751	24.6404	22.3849	30.0607
VARROA_Gusb.1.2	1	533.633	516.632	557.248	414.724	657.891	758.398	618.789	612.483	644.25	830.464	622.893	513.626	318.026	431.144	369.178	367.701	441.927	444.203	398.867	374.718	623.614	704.759	580.049	717.796	686.234	605.512	656.325
VARROA_Gusb.2.2	4	1208.36	946.19	1031.23	896.79	1091.76	1201.79	1200.3	1217.87	1093.19	1200.73	1081.25	870.835	528.905	638.59	692.988	531.778	674.424	718.919	522.403	614.976	1024.26	1102.73	936.623	1154.83	1187.67	1000.61	1172.37
VARROA_H	9	12492	15327.7	21873.6	9124.76	7094.07	9519.02	5452.8	22243.3	14769.7	9212.2	16299.5	6514.07	9539.4	10949.7	11501.5	7522.38	10717.9	8173.52	9454.93	7565.77	6876.81	7863.08	6730.54	20394.1	11998.6	18826.8	15244.9
VARROA_H2A	10	8572.27	9341.45	7895.41	6867.18	13238.2	15539.9	13432.9	14243.2	15163.2	15996.1	12521	11766.3	11379.3	24363	13871.3	15826.1	22736.7	21221.2	19236.9	18409.7	17441.8	18399.9	14528.3	11389.4	9838.9	9793.41	10657.4
VARROA_H2AV	10	2472.46	2313.23	2346.42	2023.53	1658.91	1794.74	1954.78	1818.53	1750.55	1691.3	1848.11	1502.05	1558.74	3092.57	2307.59	2526.88	3551.1	3458.64	3129.57	3400.09	2947.46	1907.15	1920.9	1545.07	1669.39	1446.07	1592.38
VARROA_H3	7	81.9224	42.0852	93.9422	69.8051	17.0144	10.5884	11.9285	37.8368	33.5243	43.2168	20.5672	22.1869	8.1895	13.3836	48.0377	34.7392	75.6535	61.462	81.5498	82.3442	193.556	32.5674	39.4368	19.4238	18.4803	5.59623	27.5556
VARROA_H32	7	22.7562	26.1218	17.0804	9.0336	7.56196	15.8827	2.98212	21.2832	20.4061	15.1843	8.81452	6.65606	2.04738	4.77987	29.3564	17.1024	50.7432	70.7744	56.5197	64.6246	115.898	14.981	20.54	4.41449	7.39211	2.23849	7.51517
VARROA_H33	4	5702.71	5092.3	5220.2	4024.06	4286.69	4774.07	4218.2	3381.66	2785.44	4022.67	3536.09	3443.4	3279.21	4697.65	3834.12	3886.52	4705.28	5949.71	4422.26	5255.96	5848.44	3829.28	3942.03	3621.65	3686.2	3903.93	3421.07
VARROA_HELRODRAFT_108064	6	1.13781	2.90242	0	2.46371	9.45245	7.94134	13.4195	14.1888	8.74548	9.34418	4.40726	4.99205	8.1895	20.0754	20.4605	18.1713	22.1425	31.6623	33.9118	28.6641	8.23641	11.0729	10.6808	6.18029	13.5522	10.0732	4.1751
VARROA_HELRODRAFT_142525	8	56.8905	42.0852	29.8907	34.4919	17.0144	25.1476	29.8212	18.9184	23.3213	19.8564	20.5672	14.9761	12.2843	20.0754	26.6876	18.7057	20.2973	24.2123	19.3782	20.3255	17.6495	30.6134	31.2208	22.9554	23.4084	33.5774	28.3907
VARROA_HELRODRAFT_185694	9	47.7881	71.1094	78.9968	104.297	36.8646	56.9129	61.1334	30.7424	81.6245	30.3686	57.2944	54.9125	70.9757	49.7106	41.8106	39.5493	29.5233	17.6936	37.9489	27.1006	11.178	46.8971	45.188	60.92	59.1369	50.3661	60.9564
VARROA_HELRODRAFT_64289	4	226.424	200.267	247.666	225.019	207.954	154.856	211.73	201.008	180.74	155.347	182.167	139.777	181.534	214.138	219.728	196.143	192.824	192.767	196.204	178.239	182.966	194.102	170.071	203.067	193.427	192.51	213.765
VARROA_HELRODRAFT_66738	2	71.6821	104.487	89.6721	68.9839	70.8934	58.2365	61.1334	78.0384	99.1154	74.7535	111.651	103.169	81.895	57.3584	80.9524	78.5641	56.2789	78.2244	62.9791	80.7807	87.0706	42.989	58.3335	90.9385	88.7053	78.3473	83.5019
VARROA_HELRODRAFT_98295	14	3553.38	3397.29	4780.38	3674.21	3563.58	4377	4186.89	3679.63	4110.38	3495.89	4132.54	3187.7	4463.28	5307.56	4596.49	4515.03	3370.27	3175.54	3269.26	3095.73	3099.83	5430.29	3117.15	3325	3645.54	3627.48	3372.64
VARROA_HETIRDRAFT_421044	3	820.362	156.731	971.447	248.835	86.9626	164.121	56.6602	94.592	103.488	148.339	13446.6	127.02	47.0896	86.9936	79.1732	109.562	130.087	207.667	65.4013	168.858	118.84	147.205	299.884	82.9924	94.8654	78.3473	128.593
VARROA_HEX70b.1.3	3	111.505	23.2194	32.0257	619.212	0	5.29422	84.9903	0	125.352	2825.45	1241.38	17346.3	135.809	42.0628	183.255	1298.18	88.57	49.3559	50.8677	498.235	54.7133	132.875	447.772	56.5055	6.16009	8.95397	425.025
VARROA_HEX70b.2.3	3	20.4806	5.80485	4.2701	406.512	0	5.29422	71.5708	0	77.2517	1811.6	838.849	18148.9	46.4072	8.60376	53.3752	940.097	13.8391	3.72497	12.1114	275.697	24.1209	11.0729	174.179	2.6487	2.46404	0	176.189
VARROA_HEX70b.3.3	3	48.9259	5.80485	25.6206	353.132	0	5.29422	44.7317	0	102.031	1976.29	918.179	15775.4	71.6581	24.8553	91.6274	1046.45	27.6781	16.7624	21.8004	296.543	25.8859	52.7592	255.517	14.1264	8.62413	4.47699	243.826
VARROA_HOP2	9	37.5478	26.1218	38.4309	18.8884	24.5764	34.4125	25.348	21.2832	27.694	28.0325	13.2218	13.8668	34.1229	36.327	34.6939	35.2737	53.511	48.4246	37.1415	41.1721	65.8913	47.5484	64.9063	27.3698	25.8724	67.1548	52.6062
VARROA_HS71L	11	11.3781	2.90242	14.9453	8.21237	5.67147	1.32356	20.8748	2.3648	0	1.16802	2.93817	9.98409	6.14213	0	2.66876	3.2067	1.84521	0	0.807424	4.16933	1.17663	14.981	29.5776	1.7658	4.92807	8.95397	18.3704
VARROA_HSP70.1.2	11	217.322	256.865	540.167	592.112	412.127	189.269	903.581	368.909	160.334	149.507	223.301	178.604	218.387	112.805	244.636	244.244	715.018	204.873	93.6612	330.419	302.982	539.968	1120.66	207.481	365.91	621.182	556.958
VARROA_HSP70.2.2	11	10.2403	18.8658	55.5113	36.9556	29.3026	5.29422	52.187	26.0128	2.91516	3.50407	5.87635	7.76541	12.2843	2.86792	8.89586	9.6201	33.2138	5.58746	4.84454	13.5503	5.88315	24.0999	86.2679	10.5948	13.5522	36.9351	30.0607
VARROA_HSP71	11	43.2368	43.5364	85.402	97.7271	66.1672	33.0889	189.364	54.3904	26.2364	22.1924	30.8508	28.2883	30.7106	18.1635	29.3564	32.067	113.48	32.5935	12.1114	51.0743	37.6522	73.6024	199.649	22.9554	43.1207	120.879	93.5222
VARROA_HSP7C.2.2	10	761.196	1062.29	717.377	872.974	1582.34	1846.36	1904.08	1546.58	2091.63	1639.9	1564.58	1172.58	2019.39	2753.2	2243.54	2328.06	3044.59	3103.83	2540.96	2842.96	2489.16	2267.99	1848.6	1667.79	1398.34	1275.94	1650
VARROA_Hbs1l	14	1934.28	1898.19	1915.14	1824.79	1859.3	2186.51	2218.69	2017.17	2313.18	1973.96	2287.37	1740.01	2485.51	2504.65	2512.19	2394.33	2340.65	2470.59	2297.93	2348.37	2201.47	2518.76	1910.22	1906.18	2165.89	1910.55	1968.98
VARROA_Hdlbp	2	2960.58	3035.94	3230.33	3335.04	3297.96	1982.69	1415.01	1960.42	3457.38	2791.57	3201.14	4156.16	6039.76	3171.92	3979.12	5528.88	3096.26	3304.98	4363.32	3798.26	1806.13	1621.21	3332.41	3505.99	4462.37	3841.25	3598.1
VARROA_Hex110.1.4	12	2306.34	880.886	638.38	2214.87	6.61672	328.242	153.579	0	540.762	8117.76	3802	44077	417.665	3394.66	638.723	3985.39	851.564	1127.73	159.87	6816.33	1214.28	4914.42	4943.56	543.865	359.749	51.4853	2432.41
VARROA_Hex110.2.4	3	1.13781	0	2.13505	37.7769	0	0	4.47317	0	7.2879	220.756	146.909	3172.72	8.87196	128.1	10.675	164.076	4.61302	1.86249	1.61485	53.6801	4.11821	17.5864	14.7888	4.41449	4.92807	0	23.3805
VARROA_Hex110.3.4	3	6.82687	7.25606	4.2701	59.129	0	0	2.98212	0	13.1182	183.38	135.156	3505.53	8.87196	131.924	8.00628	169.955	5.53563	0	2.42227	43.7779	9.41304	8.46753	18.0752	0	3.69606	1.11925	21.7105
VARROA_Hex110.4.4	3	9.10249	5.80485	2.13505	46.8105	0	1.32356	5.96423	0	7.2879	210.244	110.182	2250.3	8.87196	144.352	5.33752	214.849	3.69042	5.58746	4.03712	57.8494	5.29484	2.60539	33.6856	1.7658	0	0	21.7105
VARROA_Hex70a	12	3288.27	271.377	1547.91	1890.49	0.945245	259.417	67.0976	2.3648	74.3366	1243.94	700.754	10436.2	80.5301	146.264	67.6086	674.476	588.622	926.586	31.4895	12460.6	1265.47	3467.78	13251.6	478.531	216.835	43.6506	2428.24
VARROA_Hex70c.1.2	3	97.8517	27.573	14.9453	152.75	1.89049	7.94134	23.8569	0	43.7274	1455.36	567.067	5489.59	87.3547	53.5345	99.6337	408.32	51.6658	67.9807	25.0301	228.271	65.303	153.067	164.32	32.6672	16.0162	1.11925	164.499
VARROA_Hex70c.2.2	3	21.6184	2.90242	2.13505	119.079	0	3.97067	28.3301	0	43.7274	1278.98	581.758	8782.12	30.0282	44.9307	41.8106	565.448	12.9165	11.1749	8.88166	107.36	8.82473	16.2837	111.737	5.29739	2.46404	0	55.1113
VARROA_Hipk2.4.8	4	61.4418	69.6582	46.9711	68.9839	72.7839	50.2951	73.0618	96.9568	69.9638	57.2331	58.7635	52.6938	54.5967	45.8867	41.8106	38.4804	64.5823	68.912	58.1345	48.9896	67.6562	85.978	59.1551	67.1003	57.9049	53.7238	52.6062
VARROA_Hsc70-3	12	48.9259	5.80485	10.6752	24.6371	2.83574	2.64711	1.49106	0	1.45758	9.34418	5.87635	41.6004	2.04738	3.82389	1.77917	16.0335	9.22604	13.9686	0	71.9209	15.8845	53.4106	184.86	3.53159	3.69606	7.83473	25.0506
VARROA_Hsc70-4.1.2	12	131.986	29.0242	59.7814	116.616	6.61672	31.7653	11.9285	0	32.0668	127.314	26.4436	191.916	10.9193	35.371	2.66876	256.536	63.6597	29.7998	12.9188	381.494	68.2445	215.596	1011.39	15.0093	18.4803	11.1925	160.324
VARROA_Hsc70-4.2.2	12	348.17	63.8533	76.8618	192.991	16.0692	45.0009	28.3301	11.824	17.491	122.642	24.9745	204.119	18.4264	46.8427	8.89586	259.208	93.183	63.3245	10.4965	660.839	144.137	562.765	1107.52	36.1988	29.5684	20.1464	243.826
VARROA_Huwe1.1.7	14	5359.09	4789	4870.05	5048.96	5661.08	5476.88	5428.94	5540.72	5056.35	5618.19	4964.04	4807.34	4970.35	4773.17	4947.88	4546.03	5013.43	5079.93	4614.43	4816.62	5568.4	5591.17	5841.57	5702.64	4830.75	5309.71	5346.63
VARROA_Huwe1.2.7	5	19.3428	39.1827	57.6463	47.6317	47.2623	10.5884	1.49106	4.7296	65.5911	16.3523	29.3817	65.4513	85.3073	38.2389	34.6939	68.4096	27.6781	41.9059	77.5127	48.9896	14.1196	9.11888	46.0096	50.3252	72.6891	27.9812	49.2661
VARROA_Huwe1.3.7	5	6.82687	17.4145	17.0804	35.3132	8.50721	0	1.49106	0	34.9819	12.8483	13.2218	67.67	64.8336	15.2956	32.9147	78.5641	14.7617	8.38118	45.2157	35.4393	0.588315	3.25674	39.4368	22.9554	33.2645	21.2657	27.5556
VARROA_Huwe1.4.7	5	26.1697	56.5973	42.701	79.6599	36.8646	7.94134	8.94635	7.0944	132.64	47.8889	79.3307	122.028	140.586	21.0314	56.9335	151.784	36.9042	41.9059	113.847	97.458	7.6481	14.3297	83.8031	40.6133	81.3132	62.6778	65.1315
VARROA_Huwe1.6.7	2	292.417	446.973	311.717	402.406	295.862	100.59	65.6065	101.686	502.865	199.732	314.385	559.664	591.009	221.786	346.049	569.189	299.846	311.035	488.491	423.708	118.84	154.37	379.579	324.907	436.135	345.847	363.233
VARROA_Huwe1.7.7	2	306.071	413.596	362.958	441.825	381.879	162.797	140.159	111.146	427.071	255.797	383.432	506.97	531.635	292.528	344.27	484.746	354.28	325.935	498.988	415.369	164.14	253.374	443.664	354.042	491.575	387.259	384.109
VARROA_ICA	12	260.559	78.3655	236.99	216.806	9.45245	11.912	26.839	2.3648	20.4061	81.7616	47.0108	392.153	0.682458	101.333	14.2334	65.2029	85.8022	49.3559	7.26681	671.262	111.192	356.939	1304.7	58.2713	52.9768	12.3117	221.28
VARROA_IF4A2	6	32.9965	46.4388	34.1608	46.8105	48.2075	35.736	28.3301	28.3776	55.388	32.7046	27.9126	57.6859	54.5967	112.805	65.8294	79.633	91.3378	87.5368	120.306	72.9632	56.4782	35.8242	43.5448	34.433	35.7285	74.9895	25.8856
VARROA_ITF2.1.3	6	2.27562	17.4145	12.8103	11.4973	9.45245	11.912	8.94635	2.3648	24.7789	11.6802	14.6909	8.87475	20.4738	37.283	30.2459	26.188	41.5172	31.6623	50.8677	35.9605	35.2989	13.6783	11.5024	21.1896	20.9443	16.7887	9.18521
VARROA_ITF2.2.3	6	7.96468	15.9633	23.4855	7.39113	7.56196	9.26489	17.8927	4.7296	27.694	9.34418	13.2218	14.9761	29.3457	27.7232	18.6813	27.7914	47.0528	27.9373	32.297	48.4684	22.356	18.2378	15.6104	8.82898	9.85615	12.3117	10.0202
VARROA_ITF2.3.3	6	6.82687	8.70727	8.5402	8.21237	8.50721	10.5884	10.4374	9.4592	29.1516	14.0163	23.5054	7.76541	27.9808	58.3144	26.6876	37.9459	36.9042	49.3559	52.4826	40.651	21.7677	22.7972	14.7888	17.658	8.62413	19.0272	16.7004
VARROA_Iars	14	2490.67	2845.83	2534.3	2812.74	2513.41	2563.73	2789.77	2362.43	2636.76	2636.23	2711.93	2256.96	3662.75	2613.63	3151.8	3064	2911.74	2718.3	2704.06	3135.86	2941.58	2786.47	2831.23	2599.25	2491.14	2616.8	2758.07
VARROA_Ints2.1.9	5	15.9294	15.9633	25.6206	11.4973	22.6859	19.8533	17.8927	14.1888	21.8637	17.5203	32.3199	48.8111	27.2983	15.2956	14.2334	14.4301	30.4459	19.5561	23.4153	22.9313	16.4728	14.3297	18.8968	14.1264	19.7123	16.7887	15.0303
VARROA_Ints2.3.9	6	14.7915	13.0609	6.40515	9.0336	14.1787	21.1769	17.8927	14.1888	26.2364	24.5285	42.6035	17.7495	15.6965	21.0314	13.3438	10.689	34.1364	31.6623	19.3782	14.5926	21.1793	24.0999	20.54	13.2435	17.2483	11.1925	27.5556
VARROA_Ints2.4.9	5	13.6537	8.70727	10.6752	5.74866	13.2334	7.94134	4.47317	9.4592	11.6606	7.00814	27.9126	17.7495	31.3931	21.9874	25.798	28.8603	21.2199	16.7624	36.3341	34.397	7.6481	21.4945	13.1456	15.0093	19.7123	35.8159	34.2358
VARROA_Ints2.7.9	8	73.9577	74.0118	68.3216	78.8387	91.6888	104.561	67.0976	125.334	128.267	101.618	102.836	122.582	116.018	97.5093	83.6211	80.7019	118.093	108.024	83.1647	96.9369	79.4225	116.591	82.1599	96.2359	85.0093	83.9435	86.007
VARROA_Ints2.8.9	5	21.6184	23.2194	36.2958	24.6371	26.4669	10.5884	17.8927	37.8368	78.7093	59.5692	33.789	36.6083	64.1511	33.4591	48.9273	64.134	46.1302	57.737	48.4454	51.0743	15.2962	13.027	47.6528	40.6133	41.8886	36.9351	52.6062
VARROA_Ints2.9.9	5	21.6184	29.0242	10.6752	32.8495	35.9193	5.29422	7.45529	0	40.8122	28.0325	44.0726	41.6004	36.8528	23.8993	28.4668	25.1191	31.3685	32.5935	36.3341	28.6641	21.7677	23.4485	29.5776	26.487	18.4803	11.1925	28.3907
VARROA_IscW_ISCW000010	10	133.124	129.158	164.399	117.437	113.429	150.885	128.231	182.09	118.064	124.978	120.465	118.145	134.444	215.094	170.801	169.955	210.354	207.667	197.011	193.353	176.495	134.829	148.709	129.786	128.13	110.805	119.408
VARROA_IscW_ISCW000131	14	278.764	271.377	245.531	299.751	316.657	330.889	432.407	451.677	329.413	309.526	384.901	290.093	320.755	394.817	359.393	386.942	420.708	388.328	321.355	425.793	443.001	423.376	359.039	324.024	354.821	286.527	378.264
VARROA_IscW_ISCW000180	14	983.069	853.313	986.393	782.638	1086.09	1060.17	1197.32	1161.12	1134	1246.28	1100.35	943.497	944.523	1015.24	1067.5	1095.62	960.431	986.186	867.173	1072.04	1094.85	1138.56	1065.61	942.935	868.573	1037.54	1012.04
VARROA_IscW_ISCW000212	1	456.262	365.706	461.171	423.758	172.035	162.797	238.569	335.801	167.622	217.252	427.504	304.515	166.52	108.981	165.463	116.51	123.629	104.299	131.61	112.051	181.201	222.761	234.156	308.132	268.58	320.105	366.574
VARROA_IscW_ISCW000237	1	3796.88	3950.2	4167.62	3070.6	5655.4	6476.16	6064.13	7207.91	6113.09	6027	6199.55	5041.41	6886.01	4999.74	6355.21	5256.85	4558.59	4789.38	3903.89	4796.29	4929.49	6497.85	3556.7	4365.93	4807.34	4168.07	3865.3
VARROA_IscW_ISCW000621	2	1332.38	1809.66	1633.31	2021.06	1098.38	443.391	359.345	475.325	1696.62	591.02	1372.13	1902.52	1903.38	702.64	1079.07	1692.07	811.892	806.456	1556.71	1241.42	424.763	424.028	1039.32	1060.36	1926.88	1241.24	1234.16
VARROA_IscW_ISCW000903	14	268.523	280.084	315.987	300.573	225.914	263.388	238.569	276.681	256.534	240.613	282.065	253.485	317.343	215.094	265.986	288.603	214.967	225.361	187.322	218.89	254.74	375.177	283.452	243.68	255.028	255.188	278.896
VARROA_IscW_ISCW001053	8	120.608	94.3288	91.8071	82.9449	51.9885	42.3538	41.7496	40.2016	103.488	37.3767	33.789	54.3578	68.9283	67.8741	90.7378	92.4598	58.1241	67.9807	82.3572	68.7939	60.0081	60.5754	77.2303	58.2713	80.0812	61.5586	41.751
VARROA_IscW_ISCW001107	14	1615.69	1445.41	1509.48	1398.57	1053.95	1135.61	1084	1104.36	1123.79	1003.33	1013.67	1197.54	1224.33	1580.22	1383.31	1479.89	1478.93	1455.53	1606.77	1434.25	1367.24	1068.21	1263.62	1063.01	1250.5	1153.94	1105.57
VARROA_IscW_ISCW001117	4	294.693	313.462	377.904	365.45	380.934	371.919	254.971	340.531	459.138	379.607	337.89	412.121	344.642	293.484	314.914	311.05	285.085	308.241	294.71	235.567	285.333	280.731	234.977	335.501	360.981	344.728	317.307
VARROA_IscW_ISCW001149	14	4361.23	4292.69	4579.68	4244.15	3866.05	4680.09	4644.64	4282.65	4145.36	4654.57	4430.77	3641.98	3643.65	3275.16	3409.79	3176.23	2420.91	2462.21	2029.86	2205.05	2510.93	3224.83	2618.44	3121.05	3569.16	3347.67	4006.42
VARROA_IscW_ISCW001291	5	9.10249	18.8658	14.9453	31.207	30.2479	15.8827	13.4195	7.0944	36.4395	28.0325	22.0363	37.163	42.3124	34.415	37.3626	70.5474	32.2911	57.737	122.728	39.6086	19.4144	23.4485	47.6528	27.3698	28.3364	38.0544	19.2054
VARROA_IscW_ISCW001463.1.2	4	419.852	449.876	461.171	405.691	415.908	389.126	457.755	520.256	257.992	434.504	402.53	371.63	303.694	291.572	269.545	278.983	290.62	288.685	243.035	296.543	365.932	296.363	274.414	331.087	288.292	345.847	336.513
VARROA_IscW_ISCW001682	5	48.9259	85.6215	55.5113	113.331	61.441	80.7369	64.1155	66.2144	53.9305	43.2168	83.7379	60.4592	82.5775	78.3898	72.9461	152.853	55.3563	70.7744	109.81	69.8362	60.5964	23.4485	64.9063	53.8568	64.065	41.4121	61.7914
VARROA_IscW_ISCW001691	2	237.802	253.962	192.154	255.405	201.337	63.5307	41.7496	59.12	316.295	119.138	170.414	414.34	451.788	245.685	293.564	550.483	273.091	251.436	639.48	405.988	84.1291	84.6753	211.151	179.228	305.541	243.996	174.519
VARROA_IscW_ISCW002239	9	6.82687	17.4145	10.6752	5.74866	14.1787	21.1769	14.9106	14.1888	17.491	11.6802	10.2836	16.0855	9.55442	15.2956	14.2334	14.9646	20.2973	14.8999	21.8004	9.90215	19.4144	35.1728	17.2536	18.5409	16.0162	25.7427	18.3704
VARROA_IscW_ISCW002256	6	21.6184	14.5121	19.2154	22.1734	43.4813	37.0596	43.2407	26.0128	46.6426	35.0407	30.8508	31.0616	60.7388	108.025	49.8168	77.4952	121.784	89.3993	67.8236	88.0771	64.7147	70.997	59.9767	32.6672	30.8005	66.0356	43.421
VARROA_IscW_ISCW002283	10	195.703	174.145	136.643	159.32	230.64	242.211	234.096	253.033	221.552	279.157	214.487	240.728	212.245	328.855	172.58	196.678	264.787	256.092	265.642	179.802	228.266	212.34	197.184	230.436	203.283	196.987	219.61
VARROA_IscW_ISCW002318	6	48.9259	39.1827	29.8907	17.246	56.7147	59.56	71.5708	30.7424	81.6245	56.0651	67.578	77.0994	57.3265	77.4338	72.0565	43.2904	57.2015	57.737	94.4686	59.4129	29.4158	65.7862	59.9767	69.749	71.4571	74.9895	50.1012
VARROA_IscW_ISCW002697	1	79.6468	121.902	91.8071	73.9113	151.239	150.885	147.615	165.536	171.994	146.003	157.192	181.378	66.8809	79.3458	64.0502	73.2196	53.511	52.1496	58.1345	58.3706	81.1875	114.637	98.5919	126.254	145.378	158.933	148.633
VARROA_IscW_ISCW002955	8	184.325	126.255	166.534	180.672	61.441	111.179	59.6423	35.472	59.7608	84.0976	73.4543	80.9821	55.9616	60.2263	58.7127	35.8081	52.5884	47.4934	49.2529	44.8203	91.1888	87.2807	87.9111	112.128	65.297	99.613	98.5323
VARROA_IscW_ISCW003040	6	425.541	425.205	439.82	370.378	207.009	263.388	368.291	267.222	343.989	231.269	264.436	218.541	304.376	626.162	484.825	379.459	552.64	626.726	470.728	331.983	534.19	702.153	390.26	293.122	284.596	396.213	302.277
VARROA_IscW_ISCW003150	4	42.099	40.6339	38.4309	50.0954	34.9741	35.736	61.1334	68.5792	51.0153	42.0488	44.0726	40.4911	25.9334	21.9874	30.2459	28.3258	34.1364	29.7998	20.993	39.0875	54.7133	60.5754	48.4743	51.2081	38.1926	35.8159	53.4412
VARROA_IscW_ISCW003240	7	10.2403	5.80485	27.7556	10.6761	5.67147	3.97067	19.3837	4.7296	13.1182	7.00814	5.87635	18.3042	5.45967	47.7987	86.2899	134.147	151.307	325.935	209.93	294.98	81.7758	8.46753	121.597	15.0093	7.39211	5.59623	15.0303
VARROA_IscW_ISCW003305	6	17.0672	21.7682	12.8103	16.4247	22.6859	19.8533	10.4374	14.1888	27.694	15.1843	22.0363	15.5308	38.2177	42.0628	26.6876	41.1526	37.8268	25.1436	44.4083	28.6641	16.4728	18.8891	24.648	16.7751	17.2483	15.6695	17.5354
VARROA_IscW_ISCW003306	14	2910.52	3355.2	2905.8	3241.42	3159.01	3003.15	2652.59	3244.5	3667.27	3339.38	3345.11	4158.38	3538.55	2442.51	3147.36	3680.76	2387.7	2332.76	2778.35	2937.29	2289.13	2414.55	3085.1	3171.37	3346.16	3164.11	3420.24
VARROA_IscW_ISCW003387	14	2894.59	2941.61	2912.21	2715.01	3556.01	3930.96	3747.03	4223.53	3537.55	3929.23	3593.39	3056.24	3128.39	3721.6	3025.48	3103.02	3457.92	3233.27	3068.21	3404.78	3839.93	4397.25	3384.99	3648.14	2921.12	2878.7	3602.27
VARROA_IscW_ISCW003597	2	45.5124	50.7924	46.9711	48.453	46.317	27.7947	46.2228	42.5664	65.5911	39.7128	26.4436	54.9125	78.4827	70.742	74.7253	83.3742	79.344	83.8118	71.0533	71.9209	65.8913	41.6863	37.7936	40.6133	55.4408	42.5314	51.7712
VARROA_IscW_ISCW003614	2	1833.01	2033.15	1927.95	2130.29	1876.31	1164.73	931.911	1000.31	1801.57	1733.35	1545.48	2535.41	2422.73	1808.7	2119.88	2764.17	1687.44	1846.65	2269.67	2137.82	1121.92	1085.15	2026.06	1658.08	1894.84	2034.79	1884.64
VARROA_IscW_ISCW003704.1.2	8	60.304	42.0852	38.4309	35.3132	37.8098	58.2365	44.7317	56.7552	49.5577	39.7128	55.8253	27.1789	25.9334	22.9434	26.6876	25.1191	36.9042	36.3185	35.5267	35.4393	57.6549	57.3186	33.6856	53.8568	55.4408	47.0084	45.9261
VARROA_IscW_ISCW003704.2.2	8	88.7493	59.4997	40.5659	58.3078	42.536	66.1778	49.2049	44.9312	32.0668	40.8808	77.8616	46.0378	32.0755	14.3396	41.8106	30.9981	25.8329	30.731	25.8376	27.6218	37.0638	61.2267	47.6528	47.6765	39.4246	43.6506	51.7712
VARROA_IscW_ISCW003887	9	50.0637	69.6582	38.4309	27.922	17.0144	21.1769	29.8212	18.9184	14.5758	15.1843	14.6909	10.5388	6.14213	5.73584	8.89586	3.74115	3.69042	4.65621	5.65197	2.60583	8.23641	11.0729	8.21599	23.8383	24.6404	13.431	13.3603
VARROA_IscW_ISCW003953	2	370.926	356.998	294.637	362.165	310.986	211.769	166.998	165.536	387.716	317.702	470.108	532.485	416.982	390.037	370.958	462.299	320.144	426.509	506.255	437.779	175.906	264.447	380.4	363.754	423.814	509.257	342.358
VARROA_IscW_ISCW004052	6	31.8587	18.8658	17.0804	22.1734	17.9597	23.824	40.2586	35.472	33.5243	28.0325	22.0363	34.9443	40.9475	53.5345	48.9273	44.8938	67.3501	78.2244	68.631	54.7224	30.5924	45.5944	30.3992	35.3159	27.1044	39.1736	27.5556
VARROA_IscW_ISCW004120	14	1545.15	1446.86	1500.94	1260.6	1374.39	1657.09	1634.2	1593.87	1453.21	1450.68	1623.34	1362.27	1731.4	1718.84	1895.71	1808.04	1757.56	1616.64	1379.08	1569.75	1797.89	2239.99	1530.64	1591.87	1335.51	1408.01	1588.21
VARROA_IscW_ISCW004151.2.2	11	2.27562	1.45121	0	2.46371	3.78098	1.32356	1.49106	2.3648	0	0	0	0	2.72983	0.955973	1.77917	2.67225	1.84521	4.65621	5.65197	1.5635	10.0014	3.25674	9.03759	0	0	2.23849	4.1751
VARROA_IscW_ISCW004504.1.2	10	304.933	249.609	324.527	244.728	258.997	311.036	262.426	215.197	284.228	217.252	264.436	305.07	326.215	350.842	280.22	347.927	419.785	391.122	400.482	300.713	321.22	288.547	288.381	279.879	257.492	266.381	222.95
VARROA_IscW_ISCW004504.2.2	6	12.5159	17.4145	17.0804	9.85484	9.45245	11.912	7.45529	11.824	26.2364	9.34418	17.629	13.3121	11.6018	20.0754	14.2334	18.7057	29.5233	18.6249	31.4895	20.3255	20.0027	13.6783	13.9672	15.0093	6.16009	15.6695	13.3603
VARROA_IscW_ISCW004525.1.2	10	212.771	191.56	192.154	271.008	246.709	206.475	216.203	274.317	310.465	241.781	292.348	297.304	330.31	406.289	321.141	363.96	439.16	343.629	477.188	410.679	250.622	156.975	253.874	253.392	262.42	280.931	263.866
VARROA_IscW_ISCW004525.2.2	10	242.354	248.157	209.235	246.371	310.041	288.535	332.506	404.381	313.38	341.063	279.126	311.171	253.875	464.603	333.595	310.515	452.999	393.916	438.431	375.761	373.58	296.363	330.283	271.933	243.94	247.354	336.513
VARROA_IscW_ISCW004612.1.2	2	76.2333	105.939	128.103	150.286	140.842	79.4134	89.4635	104.051	266.737	119.138	155.723	196.909	299.599	179.723	237.52	329.221	204.818	222.567	280.984	267.358	108.25	99.0049	204.578	143.03	215.603	130.952	149.468
VARROA_IscW_ISCW004612.2.2	2	695.203	653.046	574.328	725.973	763.758	705.455	675.449	593.565	956.173	613.212	753.641	1040.01	1249.58	1019.07	1079.96	1238.85	965.044	934.968	1060.15	1088.72	828.936	629.854	851.998	798.14	783.564	740.941	683.046
VARROA_IscW_ISCW004845	4	407.336	329.425	382.174	312.07	399.839	397.067	374.255	309.789	284.228	349.239	367.272	338.905	298.917	282.968	278.441	244.778	288.775	328.729	282.598	284.557	348.283	306.134	258.804	331.97	304.309	342.489	272.216
VARROA_IscW_ISCW004921	14	804.432	859.118	781.428	887.757	997.234	1226.94	1218.19	1215.51	957.63	1199.56	1062.15	952.372	799.841	802.062	947.41	877.032	949.36	860.468	809.039	973.538	1207.22	1143.77	1028.64	1071.84	847.629	887.563	1111.41
VARROA_IscW_ISCW005234	7	6.82687	18.8658	17.0804	28.7433	0	1.32356	1.49106	0	0	0	0	0	0	0	0.889586	0	6.45823	94.9868	20.993	21.3678	18.2378	3.25674	22.1832	0	2.46404	0	0
VARROA_IscW_ISCW005300.1.5	10	133.124	143.67	157.994	148.644	138.951	131.032	187.873	139.523	90.37	115.634	114.589	124.801	170.615	275.32	199.267	148.043	190.056	219.773	166.329	154.786	178.259	110.078	116.667	138.615	129.362	113.044	133.603
VARROA_IscW_ISCW005300.2.5	5	44.3746	23.2194	70.4566	38.5981	37.8098	30.4418	13.4195	47.296	51.0153	31.5366	29.3817	58.2406	82.5775	52.5785	65.8294	72.1507	53.511	60.5308	75.8978	58.3706	31.1807	21.4945	34.5072	24.7212	60.3689	38.0544	30.8957
VARROA_IscW_ISCW005300.3.5	5	14.7915	20.317	19.2154	20.5309	14.1787	6.61778	10.4374	2.3648	16.0334	18.6884	11.7527	8.32008	27.2983	27.7232	30.2459	29.9292	17.5295	31.6623	27.4524	18.2408	12.9429	3.90809	8.21599	12.3606	34.4965	24.6234	11.6903
VARROA_IscW_ISCW005300.4.5	5	5.68905	5.80485	19.2154	16.4247	4.72623	5.29422	7.45529	9.4592	16.0334	4.67209	5.87635	13.8668	27.9808	24.8553	24.0188	24.0502	15.6843	22.3498	24.2227	14.5926	14.1196	6.51348	10.6808	8.82898	19.7123	3.35774	7.51517
VARROA_IscW_ISCW005300.5.5	5	4.55124	7.25606	14.9453	25.4583	3.78098	1.32356	13.4195	2.3648	18.9485	5.84011	19.0981	19.4135	28.6633	13.3836	24.0188	39.0148	14.7617	10.2437	23.4153	18.762	4.11821	3.90809	11.5024	13.2435	14.7842	11.1925	6.68015
VARROA_IscW_ISCW005428.1.2	5	51.2015	40.6339	55.5113	47.6317	29.3026	22.5005	7.45529	21.2832	58.3032	24.5285	30.8508	58.7952	41.63	16.2515	31.1355	31.5325	26.7555	29.7998	29.8747	27.6218	20.591	16.9351	36.1504	33.5501	39.4246	29.1004	35.0708
VARROA_IscW_ISCW005428.2.2	8	131.986	145.121	166.534	147.823	87.9078	42.3538	47.7138	40.2016	148.673	84.0976	99.8979	146.433	96.9091	34.415	64.0502	82.8397	52.5884	58.6683	74.283	76.0902	40.0054	67.0889	66.5495	90.0556	101.026	87.3012	79.3268
VARROA_IscW_ISCW005651.2.3	8	29.5831	58.0485	53.3762	37.7769	36.8646	25.1476	29.8212	23.648	53.9305	24.5285	38.1963	23.8509	45.0423	21.0314	23.1292	30.9981	21.2199	22.3498	21.8004	16.1561	33.534	39.7322	30.3992	33.5501	34.4965	15.6695	35.0708
VARROA_IscW_ISCW005998	9	63.7174	75.463	59.7814	53.3804	36.8646	14.5591	16.4016	16.5536	16.0334	19.8564	13.2218	31.6163	17.0615	6.69181	8.89586	10.1545	23.0651	17.6936	11.3039	24.4948	5.29484	4.55944	11.5024	26.487	43.1207	12.3117	24.2156
VARROA_IscW_ISCW006148	10	114.919	121.902	132.373	122.364	167.308	164.121	174.454	160.806	177.825	163.523	139.563	216.322	182.899	178.767	164.573	231.417	176.217	173.211	168.752	175.112	141.784	177.818	194.719	154.507	125.666	162.291	161.159
VARROA_IscW_ISCW006193	2	54.6149	37.7315	53.3762	42.7043	47.2623	41.0302	40.2586	68.5792	68.5063	47.8889	61.7016	69.334	71.6581	48.7546	53.3752	75.8919	59.9693	62.3933	86.3944	65.1458	58.2432	40.3836	41.08	67.9832	72.6891	64.9163	50.9362
VARROA_IscW_ISCW006597	13	993.309	737.216	962.907	1009.3	119.101	142.944	161.034	165.536	113.691	86.4337	102.836	103.724	105.099	90.8175	112.088	81.2364	96.8734	81.9494	64.5939	76.6114	111.78	184.983	81.3383	115.66	179.875	110.805	103.542
VARROA_IscW_ISCW006929	11	38.6856	20.317	2.13505	33.6707	7.56196	18.5298	14.9106	14.1888	11.6606	14.0163	8.81452	21.0775	19.7913	11.4717	19.5709	14.4301	1.84521	6.5187	7.26681	8.33866	11.178	5.86213	17.2536	3.53159	19.7123	11.1925	5.84514
VARROA_IscW_ISCW006964	5	20.4806	18.8658	6.40515	9.85484	3.78098	9.26489	2.98212	4.7296	10.2031	9.34418	8.81452	19.4135	17.7439	19.1195	3.55835	16.0335	29.5233	15.8311	28.2598	16.1561	14.1196	8.46753	16.432	15.8922	17.2483	15.6695	15.0303
VARROA_IscW_ISCW007018.1.2	2	80.7846	84.1703	72.5917	59.9503	72.7839	43.6774	62.6244	59.12	61.2184	57.2331	82.2689	91.5209	107.828	104.201	86.2899	105.287	111.635	121.993	123.536	85.4712	57.6549	76.8591	64.0847	84.7582	101.026	92.8975	100.202
VARROA_IscW_ISCW007018.2.2	6	36.41	29.0242	21.3505	23.8159	25.5216	21.1769	34.2943	21.2832	30.6092	22.1924	23.5054	43.8191	47.0896	46.8427	38.2522	48.1005	52.5884	53.0808	62.1716	42.2144	27.0625	41.0349	23.8264	37.0817	43.1207	49.2469	41.751
VARROA_IscW_ISCW007056.1.2	13	311.76	301.852	375.769	316.176	62.3862	51.6187	38.7675	42.5664	26.2364	32.7046	64.6398	50.4751	50.5019	34.415	36.473	30.4636	40.5946	41.9059	31.4895	22.9313	33.534	59.2727	36.972	52.091	96.0975	42.5314	36.7409
VARROA_IscW_ISCW007056.2.2	13	34.1343	36.2803	42.701	43.5255	6.61672	3.97067	0	4.7296	4.37274	5.84011	1.46909	10.5388	6.14213	8.60376	3.55835	8.01675	5.53563	1.86249	6.45939	9.90215	6.47147	3.25674	9.03759	7.06319	27.1044	6.71548	5.01012
VARROA_IscW_ISCW007457.1.3	5	2.27562	29.0242	6.40515	16.4247	20.7954	5.29422	4.47317	14.1888	20.4061	24.5285	23.5054	32.171	28.6633	12.4277	23.1292	26.7225	17.5295	17.6936	29.8747	26.0583	12.3546	5.86213	12.324	26.487	19.7123	15.6695	15.8654
VARROA_IscW_ISCW007457.2.3	5	2.27562	8.70727	10.6752	13.1398	11.3429	5.29422	8.94635	0	10.2031	9.34418	10.2836	19.9682	24.5685	15.2956	23.1292	19.7746	7.38083	11.1749	25.0301	11.4657	8.82473	1.95404	12.324	15.8922	22.1763	22.3849	20.8755
VARROA_IscW_ISCW007457.3.3	5	15.9294	18.8658	25.6206	29.5645	14.1787	5.29422	8.94635	0	74.3366	16.3523	42.6035	54.9125	45.0423	22.9434	16.9021	45.9627	31.3685	37.2497	44.4083	30.2276	15.2962	1.95404	23.8264	28.2527	23.4084	30.2197	20.8755
VARROA_IscW_ISCW007524.1.2	4	128.573	95.78	93.9422	74.7325	95.4698	86.0312	98.4098	63.8496	56.8456	93.4418	86.6761	58.2406	57.3265	62.1383	76.5044	47.566	60.8919	74.4994	48.4454	44.8203	95.307	105.518	79.6951	101.533	87.4733	116.402	92.6871
VARROA_IscW_ISCW007524.2.2	8	71.6821	65.3046	61.9164	64.8777	38.7551	56.9129	84.9903	40.2016	49.5577	57.2331	36.7272	46.0378	32.758	28.6792	49.8168	31.5325	44.285	53.0808	29.0673	29.1853	44.7119	59.2727	64.0847	63.5687	55.4408	85.0627	60.9564
VARROA_IscW_ISCW007889	14	1357.41	1423.64	1436.89	1203.93	1593.68	1999.89	1765.41	1754.68	1533.37	1736.85	1771.72	1479.86	1476.84	1601.26	1486.5	1456.91	1619.17	1501.16	1337.9	1427.47	1650.81	2125.35	1567.61	1643.96	1409.43	1513.22	1609.92
VARROA_IscW_ISCW008001	14	1834.15	1985.26	1921.54	1795.22	2323.41	2558.43	2995.53	2792.83	2508.5	2706.31	2750.13	2289.13	2076.04	3001.76	2263.11	2174.68	3145.16	2763.93	2664.5	2529.74	3023.35	2765.62	2129.58	2454.46	2269.38	2185.89	2508.4
VARROA_IscW_ISCW008027	5	25.0318	31.9267	49.1061	67.3414	17.0144	13.2356	14.9106	11.824	39.3547	14.0163	41.1344	29.9523	51.1844	13.3836	32.9147	50.2383	18.4521	13.0374	32.297	28.6641	5.29484	7.16483	16.432	22.9554	50.5128	24.6234	17.5354
VARROA_IscW_ISCW008048	10	63.7174	97.2312	85.402	76.375	108.703	115.149	107.356	132.429	112.234	85.2657	116.058	84.8648	101.004	120.453	104.971	97.8043	119.939	118.268	83.1647	127.165	122.958	125.059	93.6623	82.9924	92.4014	100.732	116.068
VARROA_IscW_ISCW008098	14	1273.21	1127.59	1360.03	1158.76	1200.46	1474.44	1477.64	1556.04	1308.91	1236.94	1514.63	1113.23	1154.72	1110.84	1189.38	1077.45	916.146	921.93	945.493	1003.77	1093.09	1258.4	1052.47	1334.06	1144.55	1242.36	1325.18
VARROA_IscW_ISCW008252	4	188.877	146.572	147.318	171.638	138.006	178.68	201.293	151.347	141.385	165.859	164.538	193.026	116.018	120.453	133.438	127.199	119.939	131.305	123.536	124.038	149.432	153.067	138.029	141.264	168.787	151.098	163.664
VARROA_IscW_ISCW008360.1.3	2	28.4453	34.8291	38.4309	45.168	52.9337	39.7067	25.348	42.5664	49.5577	53.729	52.8871	53.2485	70.9757	74.5659	56.9335	78.5641	50.7432	67.9807	79.935	58.8918	57.6549	47.5484	63.2631	54.7397	70.2251	55.9623	40.9159
VARROA_IscW_ISCW008360.2.3	10	60.304	98.6824	72.5917	76.375	175.816	219.71	174.454	113.51	201.146	172.867	158.661	163.074	268.889	481.811	255.311	313.188	409.636	392.053	398.867	300.713	278.861	294.409	209.508	176.58	177.411	167.887	177.024
VARROA_IscW_ISCW008360.3.3	2	50.0637	50.7924	59.7814	45.9892	76.5649	59.56	43.2407	40.2016	72.879	67.7453	71.9853	68.2246	92.8144	66.9181	69.3877	93.5287	67.3501	89.3993	105.773	69.8362	67.0679	67.7402	84.6247	58.2713	85.0093	54.8431	53.4412
VARROA_IscW_ISCW008408	6	13.6537	14.5121	2.13505	4.92742	17.9597	14.5591	16.4016	4.7296	17.491	11.6802	17.629	11.6481	15.0141	24.8553	25.798	21.9124	31.3685	27.9373	43.6009	31.7911	15.8845	13.6783	12.324	15.8922	20.9443	16.7887	6.68015
VARROA_IscW_ISCW008458	5	30.7209	59.4997	23.4855	65.6989	20.7954	6.61778	4.47317	18.9184	56.8456	19.8564	61.7016	68.7793	38.9001	21.9874	32.0251	43.2904	31.3685	23.2811	61.3642	39.0875	17.6495	5.21079	38.6152	35.3159	49.2807	31.3389	34.2358
VARROA_IscW_ISCW008513.1.2	8	80.7846	94.3288	76.8618	104.297	69.9482	59.56	37.2764	63.8496	71.4214	49.057	73.4543	66.5606	55.9616	34.415	50.7064	41.6871	42.4398	53.0808	46.0232	51.5954	53.5367	36.4755	35.3288	57.3884	71.4571	26.8619	61.7914
VARROA_IscW_ISCW008513.2.2	8	87.6114	107.39	59.7814	101.012	51.0433	19.8533	47.7138	54.3904	67.0487	45.5529	82.2689	65.4513	62.7862	38.2389	42.7002	50.2383	55.3563	51.2183	55.7122	45.8626	53.5367	34.5215	43.5448	52.9739	72.6891	40.2929	36.7409
VARROA_IscW_ISCW008679	6	29.5831	30.4755	34.1608	26.2796	17.9597	21.1769	28.3301	26.0128	43.7274	25.6965	24.9745	24.9602	41.63	32.5031	27.5772	25.1191	26.7555	47.4934	43.6009	41.6933	21.7677	13.027	18.8968	21.1896	33.2645	17.9079	23.3805
VARROA_IscW_ISCW008868	4	1761.33	2176.82	1866.03	1531.61	1318.62	1077.37	1237.58	1329.02	1692.25	1152.84	1455.86	1326.22	1183.38	1100.33	1173.36	1149.6	1129.27	1097	1191.76	1254.45	1327.83	1591.9	1348.24	1323.46	1632.42	1552.4	1304.3
VARROA_IscW_ISCW008925	8	50.0637	49.3412	36.2958	48.453	39.7003	31.7653	32.8033	42.5664	20.4061	38.5448	44.0726	39.3817	26.6159	21.0314	24.9084	26.7225	7.38083	9.31243	12.9188	16.6773	14.7079	33.2188	23.0048	31.7843	25.8724	34.6966	14.1953
VARROA_IscW_ISCW009081	8	62.5796	58.0485	59.7814	49.2742	36.8646	48.9716	76.0439	61.4848	69.9638	53.729	60.2326	52.1392	34.1229	49.7106	60.4919	44.3593	51.6658	61.462	41.986	60.4553	86.4823	143.948	91.1975	64.4516	83.7773	57.0816	71.8117
VARROA_IscW_ISCW009103.3.4	5	42.099	27.573	34.1608	12.3185	15.1239	11.912	4.47317	7.0944	17.491	19.8564	20.5672	38.827	12.9667	19.1195	19.5709	19.7746	19.3747	26.0748	23.4153	13.0292	15.2962	14.3297	21.3616	23.8383	28.3364	13.431	28.3907
VARROA_IscW_ISCW009103.4.4	2	116.057	89.9752	102.482	100.191	75.6196	80.7369	31.3122	37.8368	77.2517	84.0976	129.28	122.028	111.241	83.1697	78.2836	104.752	88.57	72.6369	93.6612	81.3019	45.3003	67.7402	130.634	76.8122	115.81	117.521	91.8521
VARROA_IscW_ISCW009192	9	32.9965	30.4755	83.2669	60.7715	86.0173	157.503	149.106	122.97	88.9124	109.794	105.774	85.9741	169.932	108.025	134.328	97.2699	23.9877	29.7998	25.0301	25.016	23.5326	21.4945	25.4696	41.4962	48.0487	124.236	100.202
VARROA_IscW_ISCW009355	6	7.96468	14.5121	8.5402	6.56989	23.6311	10.5884	20.8748	11.824	11.6606	16.3523	8.81452	12.2028	17.0615	25.8113	13.3438	19.7746	28.6007	23.2811	17.7633	15.1138	25.8859	35.8242	23.0048	21.1896	19.7123	21.2657	25.8856
VARROA_IscW_ISCW009370	8	103.541	132.06	83.2669	83.7661	125.718	83.384	61.1334	113.51	126.809	101.618	202.734	104.833	95.5442	82.2137	72.9461	73.7541	97.796	86.6056	82.3572	88.0771	105.308	63.1808	81.3383	104.182	97.3295	61.5586	81.8319
VARROA_IscW_ISCW009481	7	10389.4	8035.36	11894.4	9894.26	509.487	218.387	918.492	1026.32	137.013	146.003	440.726	274.008	161.06	79.3458	403.872	103.683	3033.52	1859.69	1895.83	332.504	1684.35	876.063	1061.51	296.654	2205.31	251.831	576.998
VARROA_IscW_ISCW009513	9	37.5478	50.7924	29.8907	28.7433	6.61672	19.8533	17.8927	28.3776	18.9485	19.8564	30.8508	12.2028	15.6965	7.64779	24.9084	17.1024	23.9877	33.5247	40.3712	44.8203	39.4171	11.0729	20.54	18.5409	30.8005	35.8159	24.2156
VARROA_IscW_ISCW009590	6	28.4453	33.3779	14.9453	27.922	28.3574	18.5298	26.839	28.3776	36.4395	22.1924	33.789	25.5149	45.0423	34.415	30.2459	45.4282	57.2015	40.0434	53.29	42.2144	40.0054	21.4945	32.0424	28.2527	36.9606	14.5502	33.4008
VARROA_IscW_ISCW009883	10	40.9612	47.89	34.1608	21.3522	47.2623	93.9725	77.535	52.0256	90.37	43.2168	82.2689	58.7952	112.606	237.081	149.451	151.784	210.354	145.274	182.478	164.688	140.607	147.856	112.559	106.831	57.9049	70.5125	93.5222
VARROA_IscW_ISCW010251.1.2	10	77.3711	79.8167	64.0515	67.3414	87.9078	64.8543	90.9545	120.605	67.0487	80.5936	67.578	62.1233	80.5301	74.5659	85.4003	86.0464	111.635	84.7431	88.0092	74.5267	108.838	128.967	75.5871	103.299	87.4733	83.9435	89.3471
VARROA_IscW_ISCW010260	2	209.357	201.719	160.129	156.856	167.308	131.032	96.9187	96.9568	148.673	158.851	161.6	160.855	232.718	219.874	186.813	243.175	222.348	236.536	250.301	233.482	122.958	109.427	182.395	149.21	170.019	180.199	122.748
VARROA_IscW_ISCW010271	9	51.2015	72.5606	42.701	52.5591	24.5764	22.5005	13.4195	16.5536	18.9485	9.34418	11.7527	18.3042	5.45967	4.77987	17.7917	9.6201	8.30344	6.5187	9.68909	11.4657	17.6495	7.81618	13.9672	8.82898	28.3364	5.59623	14.1953
VARROA_IscW_ISCW010383	14	597.351	573.229	614.894	645.492	673.015	729.279	878.233	799.302	722.96	747.535	738.951	567.429	1023.01	975.093	852.224	883.445	860.79	932.174	712.955	924.027	904.24	1042.81	802.702	756.644	756.459	670.429	804.124
VARROA_IscW_ISCW010576	1	431.23	288.791	380.039	340.813	137.061	125.738	214.712	250.669	109.319	163.523	293.817	188.588	109.193	88.9055	165.463	139.491	107.022	68.912	109.81	93.2887	158.845	151.764	138.85	241.031	183.571	221.611	277.226
VARROA_IscW_ISCW010783	8	105.816	72.5606	130.238	127.292	111.539	107.208	140.159	208.102	122.437	149.507	130.749	114.262	107.828	86.0376	112.977	78.0297	64.5823	55.8746	67.8236	63.0611	94.1304	117.243	105.165	91.8214	124.434	114.163	81.8319
VARROA_IscW_ISCW010858	11	19.3428	14.5121	4.2701	27.1008	8.50721	2.64711	0	7.0944	7.2879	3.50407	1.46909	11.6481	7.50704	3.82389	6.22711	4.81005	2.76781	0.931243	4.84454	1.04233	10.5897	6.51348	2.4648	5.29739	4.92807	3.35774	12.5253
VARROA_IscW_ISCW010877	1	19669.3	15394.5	20321.4	19244.9	10537.6	14354	13890.7	13245.2	12631.4	14422.7	14407.3	10785.6	8339.64	8527.28	8108.58	6292.61	6560.64	6092.19	5471.91	4909.38	8023.44	9320.14	7414.93	7085.26	10053.3	8697.67	10436.9
VARROA_IscW_ISCW010957	5	37.5478	52.2436	19.2154	28.7433	23.6311	9.26489	2.98212	9.4592	29.1516	16.3523	51.418	27.7336	48.4546	18.1635	18.6813	40.0837	23.9877	17.6936	24.2227	29.7065	15.2962	1.95404	12.324	33.5501	32.0325	20.1464	30.0607
VARROA_IscW_ISCW010968.1.2	1	337.93	333.779	412.065	328.495	157.856	121.767	131.213	208.102	148.673	129.651	205.672	174.722	118.748	83.1697	123.653	92.9943	117.171	70.7744	96.0834	95.3734	138.254	143.948	138.029	165.985	209.443	200.345	227.96
VARROA_IscW_ISCW010968.2.2	8	465.365	325.072	377.904	537.91	153.13	91.3254	113.32	111.146	170.537	151.843	298.225	287.32	199.96	134.792	168.132	242.106	132.855	127.58	251.916	154.265	109.427	136.132	221.01	227.788	218.067	239.519	230.465
VARROA_IscW_ISCW010998	14	1804.57	2037.5	2158.53	1821.5	1864.02	2314.9	1980.12	2714.79	2085.8	1879.35	2087.57	1786.6	2589.93	2896.6	2715.02	2397.54	2872.07	2639.14	2287.43	2378.6	2449.16	2417.8	1704.82	1877.92	1864.04	1533.37	1733.5
VARROA_IscW_ISCW011052.1.2	6	13.6537	17.4145	6.40515	16.4247	11.3429	13.2356	5.96423	9.4592	27.694	19.8564	27.9126	37.163	28.6633	16.2515	35.5835	32.6014	27.6781	39.1122	41.1786	38.5663	25.8859	15.6324	25.4696	10.5948	23.4084	23.5042	23.3805
VARROA_IscW_ISCW011052.2.2	6	5.68905	11.6097	8.5402	8.21237	6.61672	6.61778	2.98212	11.824	11.6606	10.5122	7.34543	12.2028	6.14213	6.69181	16.9021	22.9813	9.22604	19.5561	12.1114	26.0583	11.7663	11.0729	14.7888	7.06319	3.69606	10.0732	3.34008
VARROA_IscW_ISCW011060	5	11.3781	29.0242	14.9453	48.453	19.8502	3.97067	8.94635	11.824	56.8456	18.6884	48.4799	60.4592	64.8336	43.9748	37.3626	89.7876	29.5233	42.8372	70.2459	45.8626	12.9429	8.46753	53.4039	34.433	25.8724	33.5774	35.0708
VARROA_IscW_ISCW011072	8	142.226	81.2679	89.6721	101.833	93.5793	141.621	150.597	115.875	74.3366	116.802	82.2689	128.684	81.895	72.654	51.596	72.6852	73.8083	74.4994	61.3642	59.4129	86.4823	108.124	94.4839	135.966	82.5453	94.0167	100.202
VARROA_IscW_ISCW011228	7	19.3428	8.70727	14.9453	13.961	4.72623	9.26489	1.49106	7.0944	4.37274	1.16802	5.87635	7.21074	2.72983	4.77987	15.123	19.7746	19.3747	55.8746	60.5568	18.762	45.8886	5.21079	3.2864	2.6487	12.3202	3.35774	0.835019
VARROA_IscW_ISCW011376	14	3680.82	4025.66	3804.66	3784.26	2849.92	2971.38	2809.15	2743.17	2966.18	2862.82	2691.37	3612.58	4218.28	5136.44	4310.94	4891.82	5258.84	5187.95	5782.77	5125.67	4097.61	3393.52	3603.53	3116.63	3466.9	3300.66	2859.11
VARROA_IscW_ISCW011505.2.2	14	6212.45	5071.99	5130.52	4966.84	5834.06	6800.43	6654.59	5625.86	3502.56	6057.37	5040.44	4898.31	5457.62	5295.14	5873.05	5810.54	4744.03	5115.32	4243.01	4839.55	5694.89	5374.27	5152.25	5751.2	4010.22	5099.29	5053.54
VARROA_IscW_ISCW011663	6	29.5831	60.9509	38.4309	21.3522	78.4554	86.0312	58.1512	82.768	80.1669	67.7453	82.2689	70.998	64.8336	113.761	112.977	122.389	132.855	114.543	94.4686	108.403	157.08	128.967	122.418	99.7675	92.4014	87.3012	63.4615
VARROA_IscW_ISCW011752	14	928.454	872.179	977.853	955.098	932.012	1069.43	1097.42	1227.33	1082.98	992.819	1040.11	815.368	1158.81	1321.16	1257.88	1202.51	1361.76	1288.84	1091.64	1238.29	1254.88	1247.98	1035.21	1151.3	906.766	873.012	1073.83
VARROA_IscW_ISCW012036	14	1980.93	1790.8	1855.36	1622.76	1933.03	2257.99	2170.98	2237.1	1744.72	1906.21	2052.31	1767.74	2409.08	3057.2	2725.69	2803.72	3684.88	3423.25	2888.16	3185.37	3156.31	2764.97	2262.68	2188.7	1729.75	1763.93	1964.8
VARROA_IscW_ISCW012060	14	15682.4	14290.1	15094.8	13244.1	11739	13730.6	13039.3	15759	10063.1	12875.1	13762.4	11724.1	9890.19	9478.47	10474.9	9489.16	8508.26	8357.9	7169.92	7832.6	9835.45	13020.5	9992.29	12439.2	11053.7	10797.4	11651
VARROA_IscW_ISCW012450	10	160.431	150.926	190.019	120.722	177.706	201.181	186.382	146.618	215.722	184.548	186.574	186.37	202.69	267.673	192.151	188.126	238.032	267.267	285.828	208.466	203.557	181.075	156.104	207.481	154.002	143.264	159.489
VARROA_IscW_ISCW012548	5	26.1697	65.3046	36.2958	39.4194	32.1383	15.8827	10.4374	33.1072	37.8971	35.0407	32.3199	25.5149	30.0282	32.5031	32.9147	30.9981	52.5884	44.6996	54.0974	40.651	29.4158	30.6134	27.9344	34.433	38.1926	35.8159	37.5759
VARROA_IscW_ISCW012648	8	188.877	275.73	283.962	233.231	103.977	96.6196	120.776	68.5792	115.149	93.4418	142.501	143.105	112.606	68.8301	108.53	79.633	55.3563	87.5368	78.3201	71.3997	81.7758	136.783	105.986	116.543	174.947	124.236	121.913
VARROA_IscW_ISCW012746	10	367.513	413.596	467.576	414.724	446.156	493.686	515.906	470.595	537.847	454.361	540.624	338.905	756.164	914.866	826.426	846.568	894.004	795.281	771.09	934.451	676.562	626.597	566.903	471.468	486.647	456.653	433.375
VARROA_IscW_ISCW012894	9	10.2403	2.90242	6.40515	10.6761	15.1239	18.5298	17.8927	9.4592	29.1516	16.3523	19.0981	13.3121	22.5211	21.9874	16.9021	24.5847	9.22604	13.9686	22.6079	16.1561	9.41304	9.77022	18.8968	12.3606	22.1763	11.1925	18.3704
VARROA_IscW_ISCW013061	4	129.71	143.67	91.8071	93.621	174.87	178.68	246.025	217.562	174.91	221.924	201.265	145.879	92.8144	113.761	115.646	115.441	138.391	94.9868	98.5057	127.165	134.136	184.983	120.775	192.472	135.522	172.364	181.199
VARROA_IscW_ISCW013063	11	6.82687	0	8.5402	10.6761	11.3429	3.97067	26.839	2.3648	1.45758	0	1.46909	1.66402	0.682458	0.955973	5.33752	3.74115	10.1486	0.931243	0	2.60583	4.70652	12.3756	24.648	1.7658	1.23202	5.59623	16.7004
VARROA_IscW_ISCW013214	9	11.3781	13.0609	19.2154	9.0336	9.45245	9.26489	16.4016	26.0128	10.2031	8.17616	16.16	4.43738	8.87196	1.91195	7.11669	5.3445	5.53563	11.1749	7.26681	13.0292	25.2975	24.7512	16.432	18.5409	7.39211	12.3117	22.5455
VARROA_IscW_ISCW013288	2	59.1662	74.0118	98.2123	64.0565	69.0029	74.1191	64.1155	85.1328	83.0821	85.2657	92.5525	97.0676	98.9565	108.025	96.9649	98.3388	67.3501	85.6743	74.283	95.3734	78.2459	85.3266	79.6951	61.8029	87.4733	101.851	94.3572
VARROA_IscW_ISCW013294.1.2	2	143.364	123.353	117.428	158.499	141.787	100.59	86.4813	108.781	153.046	112.13	92.5525	126.465	132.397	191.195	168.132	179.041	182.676	175.074	176.018	146.448	152.374	105.518	142.958	118.308	154.002	87.3012	111.058
VARROA_IscW_ISCW013294.2.2	2	407.336	401.986	439.82	482.887	315.712	297.8	243.042	262.493	412.495	262.805	311.446	401.028	563.711	472.251	479.487	540.329	553.563	429.303	633.828	530.547	323.573	199.964	386.152	319.609	428.743	296.6	386.614
VARROA_IscW_ISCW013392	5	19.3428	5.80485	8.5402	21.3522	7.56196	0	0	0	32.0668	5.84011	16.16	44.9284	52.5493	2.86792	22.2397	33.1359	12.9165	2.79373	20.993	15.1138	0.588315	3.25674	10.6808	16.7751	33.2645	22.3849	10.8553
VARROA_IscW_ISCW013398	6	22.7562	27.573	17.0804	38.5981	44.4265	51.6187	34.2943	42.5664	107.861	32.7046	85.207	101.505	132.397	87.9495	102.302	192.402	129.165	105.23	220.427	175.633	107.662	84.0239	116.667	49.4423	75.1531	91.7782	65.1315
VARROA_IscW_ISCW013916	11	56.8905	18.8658	17.0804	38.5981	5.67147	11.912	32.8033	16.5536	16.0334	8.17616	22.0363	11.6481	15.0141	9.55973	15.123	14.4301	6.45823	5.58746	7.26681	6.25399	12.3546	3.25674	4.92959	7.94609	25.8724	5.59623	22.5455
VARROA_IscW_ISCW014367	2	84.198	123.353	87.537	133.862	84.1268	64.8543	13.4195	42.5664	138.47	87.6017	146.909	207.447	189.041	68.8301	118.315	211.108	104.254	94.9868	185.707	134.461	43.5353	35.1728	122.418	92.7043	98.5615	87.3012	92.6871
VARROA_IscW_ISCW014368.3.3	2	119.47	101.585	70.4566	142.895	107.758	54.2658	61.1334	61.4848	137.013	89.9378	95.4906	146.988	199.278	111.849	100.523	158.197	124.552	126.649	152.603	115.178	76.481	67.0889	119.132	131.552	187.267	88.4205	86.007
VARROA_IscW_ISCW014432	10	259.421	242.352	350.148	262.796	295.862	317.653	342.943	352.355	278.398	346.903	237.992	224.642	244.32	532.477	279.33	276.845	599.693	528.946	406.134	377.845	479.477	302.877	246.48	304.6	246.404	238.4	270.546
VARROA_IscW_ISCW014692	9	1.13781	1.45121	4.2701	16.4247	31.1931	41.0302	43.2407	37.8368	32.0668	75.9215	44.0726	61.5686	8.1895	5.73584	9.78545	8.01675	11.0713	14.8999	9.68909	17.1985	11.178	9.11888	29.5776	12.3606	18.4803	4.47699	25.8856
VARROA_IscW_ISCW014696	9	28.4453	14.5121	8.5402	33.6707	25.5216	10.5884	5.96423	4.7296	13.1182	18.6884	13.2218	16.0855	21.1562	21.0314	24.0188	22.9813	25.8329	29.7998	23.4153	27.1006	35.8872	21.4945	23.0048	18.5409	12.3202	12.3117	20.0405
VARROA_IscW_ISCW014720.1.2	2	314.036	246.706	296.772	298.93	331.781	242.211	251.989	224.656	263.822	335.223	295.286	401.582	340.547	349.886	303.349	364.495	339.518	355.735	403.712	346.054	272.39	241.65	321.245	301.068	305.541	355.92	249.671
VARROA_IscW_ISCW014720.2.2	5	50.0637	49.3412	64.0515	32.8495	28.3574	14.5591	8.94635	18.9184	37.8971	39.7128	51.418	28.2883	53.9142	36.327	25.798	50.2383	37.8268	29.7998	62.9791	43.7779	17.0611	13.6783	54.2255	46.7936	34.4965	31.3389	33.4008
VARROA_IscW_ISCW015024	13	105.816	179.95	66.1865	117.437	28.3574	26.4711	8.94635	18.9184	33.5243	33.8727	35.2581	33.2803	34.1229	17.2075	33.8043	37.9459	29.5233	37.2497	25.8376	22.4101	24.7092	34.5215	34.5072	40.6133	135.522	25.7427	55.1113
VARROA_IscW_ISCW015049	9	11.3781	18.8658	17.0804	15.6035	51.9885	15.8827	7.45529	26.0128	23.3213	21.0244	16.16	13.3121	15.0141	5.73584	8.89586	9.6201	11.9939	10.2437	8.07424	7.29632	11.7663	32.5674	12.324	30.0185	14.7842	6.71548	10.0202
VARROA_IscW_ISCW015263	2	106.954	130.609	83.2669	107.582	108.703	82.0605	74.5529	73.3088	134.097	105.122	121.934	156.417	121.478	70.742	96.9649	119.182	71.0405	75.4307	91.2389	103.191	85.3057	69.0429	103.521	81.2266	112.114	124.236	84.337
VARROA_IscW_ISCW015311.1.2	14	3118.74	2543.98	2476.66	2880.08	2727.03	3167.27	3028.34	3123.9	2202.4	2937.58	2949.93	2682.95	2630.88	3507.47	2852.01	3263.35	4300.26	4013.66	3557.51	4036.43	4347.06	2791.03	3265.86	3109.57	2671.02	2045.98	3040.31
VARROA_IscW_ISCW015311.2.2	14	1660.07	1403.32	1372.84	1519.29	1530.35	1870.18	1714.72	1780.69	1319.11	1720.5	1477.9	1466	1607.19	2100.27	1784.51	1863.09	2384.93	2365.36	2022.6	2134.17	2445.63	1627.72	1722.89	1768.45	1480.89	1227.81	1634.13
VARROA_IscW_ISCW015528	14	1934.28	1866.26	2115.83	1932.37	1642.84	1852.98	1927.94	2052.65	1865.7	1813.94	1965.64	1539.21	1718.43	1361.31	1671.53	1547.77	1178.17	1085.83	1029.47	1170.02	1372.54	1492.89	1276.77	1782.57	1707.58	1711.33	1950.61
VARROA_IscW_ISCW015652.1.2	13	579.146	769.143	471.846	628.246	219.297	140.297	143.142	219.926	269.652	172.867	265.905	343.897	199.278	75.5219	150.34	121.32	107.022	142.48	119.499	75.0479	115.898	147.856	158.569	216.31	459.543	162.291	162.829
VARROA_IscW_ISCW015652.2.2	1	3523.8	3301.51	3050.99	2981.09	1286.48	1090.61	1270.38	1473.27	1029.05	984.643	1034.24	1165.92	646.971	418.716	609.367	475.126	619.067	711.469	551.471	440.385	909.535	797.902	810.097	1138.06	1782.73	946.883	959.437
VARROA_IscW_ISCW015751	2	101.265	82.7191	119.563	84.5874	183.378	146.915	122.267	146.618	214.264	165.859	163.069	233.517	189.041	221.786	175.249	232.486	223.27	232.811	216.39	263.189	164.14	141.994	154.461	165.985	188.499	231.684	130.263
VARROA_IscW_ISCW015757	14	712.27	622.57	760.078	740.755	783.609	1009.87	899.108	822.95	773.975	869.009	671.373	770.994	898.798	1143.34	936.735	963.078	990.877	1033.68	1084.37	914.125	969.543	823.956	754.228	755.761	699.787	847.27	787.423
VARROA_IscW_ISCW015928	9	21.6184	49.3412	38.4309	32.0282	24.5764	13.2356	23.8569	9.4592	36.4395	23.3605	19.0981	42.1551	25.9334	12.4277	24.0188	14.4301	13.8391	12.1062	16.9559	15.1138	8.82473	21.4945	25.4696	17.658	22.1763	14.5502	10.8553
VARROA_IscW_ISCW015967	10	2321.13	2027.34	2352.82	1630.98	2511.52	3361.83	2830.03	3559.02	3197.93	2920.06	2886.76	1803.24	4275.6	6162.2	4042.28	4322.63	3624.91	3451.19	3256.34	3618.98	3184.55	3590.88	2210.92	2099.53	2510.85	1864.66	1712.62
VARROA_IscW_ISCW015984.2.2	6	60.304	33.3779	98.2123	69.8051	101.141	72.7956	58.1512	56.7552	145.758	64.2413	105.774	113.153	135.809	157.736	128.1	237.296	113.48	133.168	173.596	127.165	85.894	70.997	76.4087	62.6858	81.3132	104.09	81.8319
VARROA_IscW_ISCW015993	11	5.68905	8.70727	14.9453	9.85484	0	2.64711	2.98212	2.3648	2.91516	7.00814	2.93817	0.554672	4.77721	0.955973	8.89586	1.60335	3.69042	0	2.42227	1.5635	3.52989	1.3027	3.2864	6.18029	2.46404	6.71548	5.84514
VARROA_IscW_ISCW016295	7	14.7915	36.2803	29.8907	13.1398	59.5505	60.8836	67.0976	40.2016	68.5063	56.0651	55.8253	57.6859	37.5352	63.0942	64.9398	50.2383	172.527	153.655	216.39	63.5823	320.632	338.701	162.677	77.6951	64.065	57.0816	62.6265
VARROA_IscW_ISCW016457	1	278.764	232.194	222.045	249.656	92.6341	82.0605	83.4992	85.1328	85.9972	86.4337	91.0834	66.5606	75.7529	110.893	96.9649	94.5976	76.5762	84.7431	59.7494	59.9341	80.5992	58.6213	81.3383	87.4069	112.114	83.9435	89.3471
VARROA_IscW_ISCW016469.1.6	4	169.534	162.536	157.994	208.594	122.882	137.65	105.865	139.523	137.013	105.122	130.749	161.41	115.335	111.849	115.646	129.337	135.623	134.099	142.107	107.36	133.548	106.17	119.953	135.083	173.715	138.787	141.118
VARROA_IscW_ISCW016469.3.6	2	273.075	224.938	160.129	271.829	139.896	137.65	116.302	122.97	192.401	135.491	224.77	332.803	259.334	169.207	225.065	373.58	172.527	186.249	314.088	237.652	148.255	141.994	229.226	189.823	268.58	235.042	197.9
VARROA_IscW_ISCW016469.4.6	14	525.669	528.241	465.441	457.429	336.507	329.565	360.836	383.097	313.38	358.583	370.21	382.169	288.68	286.792	273.993	270.432	257.407	292.41	304.399	276.218	344.164	313.95	357.396	351.394	397.942	444.341	417.51
VARROA_IscW_ISCW016469.5.6	5	71.6821	42.0852	57.6463	52.5591	34.0288	27.7947	16.4016	14.1888	43.7274	36.2087	33.789	67.1153	60.7388	26.7673	31.1355	44.8938	41.5172	29.7998	67.0162	61.4976	34.7106	33.2188	44.3664	23.8383	57.9049	43.6506	43.421
VARROA_IscW_ISCW016559.1.3	14	1536.04	1532.48	1673.88	1684.36	1293.1	1350.03	1834	2175.62	1212.71	1243.94	1798.16	1370.59	1061.22	916.778	1274.78	986.06	979.806	943.349	828.417	1076.21	1362.54	1229.75	1120.66	1418.82	1500.6	1314	1566.5
VARROA_IscW_ISCW016559.2.3	14	1533.77	1488.94	1658.93	1648.22	1347.92	1326.2	1790.76	2180.34	1322.03	1187.88	1806.98	1332.32	1048.94	887.143	1209.84	987.663	974.27	897.718	784.009	1056.4	1377.83	1289.67	1162.56	1452.37	1374.93	1393.46	1529.76
VARROA_IscW_ISCW016559.3.3	14	1712.41	1667.44	1814.79	1698.32	1425.43	1381.79	2023.37	2367.16	1291.42	1266.14	1852.52	1411.64	1083.74	905.307	1244.53	1052.87	1027.78	867.918	826.802	1050.67	1424.9	1296.83	1150.24	1522.12	1463.64	1353.17	1643.32
VARROA_IscW_ISCW016695	4	228.7	168.341	215.64	189.706	169.199	228.975	243.042	191.549	112.234	182.212	174.821	133.676	135.127	115.673	96.0753	99.9421	114.403	103.368	102.543	71.9209	152.962	194.753	132.277	173.048	152.77	153.337	174.519
VARROA_IscW_ISCW017082	8	45.5124	49.3412	57.6463	50.9167	55.7695	41.0302	44.7317	37.8368	32.0668	33.8727	36.7272	34.3897	40.2651	37.283	53.3752	47.566	50.7432	50.2871	53.29	77.6537	71.7744	42.3376	36.972	34.433	39.4246	29.1004	31.7307
VARROA_IscW_ISCW017099	6	19.3428	27.573	10.6752	20.5309	18.9049	33.0889	16.4016	7.0944	40.8122	17.5203	16.16	41.0457	41.63	33.4591	43.5897	42.2215	40.5946	43.7684	67.8236	42.7356	16.4728	11.0729	28.756	21.1896	36.9606	21.2657	25.0506
VARROA_IscW_ISCW017132	10	955.761	986.824	1067.52	973.987	1589.9	1739.15	1656.57	1674.28	2044.98	1712.32	1742.34	1698.41	2228.91	3444.37	2524.65	3109.43	3465.3	3197.89	3110.2	3106.67	2500.34	2221.75	1968.55	1594.51	1366.31	1605	1709.28
VARROA_IscW_ISCW017293	9	504.05	415.047	1067.52	696.409	383.77	475.157	574.057	508.432	673.402	464.873	743.358	484.229	234.083	116.629	204.605	105.821	298.924	362.253	289.058	216.284	795.402	1578.22	750.942	905.854	564.265	861.82	732.312
VARROA_IscW_ISCW017456.2.2	8	57102.2	51763.3	80578.9	35986.6	84742.2	93813.7	104125	92293.4	85299	104881	147755	94273.7	66930.8	35867.2	51884.2	38343.6	26667	29322	33117.3	28134.6	36837.9	83984.8	47585.4	74159	56983.3	94487.9	63712
VARROA_IscW_ISCW017457	14	1795.47	1819.82	1498.8	1594.02	2211.87	2506.82	2436.39	2256.02	2218.44	2624.55	2341.72	1976.85	2917.51	2634.66	2537.1	2786.62	2817.63	2923.17	2536.93	2621.47	2257.95	2380.68	2159.98	2239.91	1832.01	1822.13	2171.89
VARROA_IscW_ISCW017628	1	4735.57	4905.1	6091.3	5401.27	4231.86	4566.27	4766.91	5916.73	3693.51	3714.31	5739.72	3830.01	3018.51	2054.39	2716.8	2037.32	1924.55	1871.8	1469.51	1469.69	2040.28	2826.2	2318.55	4238.79	4162.99	3091.36	4248.58
VARROA_IscW_ISCW017650	6	36.41	44.9876	29.8907	44.3468	58.6052	38.3831	47.7138	49.6608	68.5063	78.2575	33.789	56.5765	64.1511	103.245	104.082	99.9421	118.093	159.242	118.691	111.008	75.3043	56.0159	53.4039	55.6226	29.5684	51.4853	47.5961
VARROA_IscW_ISCW017708	5	65.993	105.939	32.0257	105.94	25.5216	11.912	5.96423	7.0944	34.9819	8.17616	26.4436	48.8111	77.1178	33.4591	32.0251	76.9608	43.3624	42.8372	67.0162	37.524	28.8274	15.6324	32.864	22.0725	75.1531	19.0272	12.5253
VARROA_IscW_ISCW018056	8	38.6856	66.7558	32.0257	77.1962	59.5505	79.4134	59.6423	66.2144	61.2184	63.0732	69.0471	38.2724	48.4546	50.6666	56.0439	49.1694	31.3685	38.181	36.3341	30.2276	27.6508	48.1998	25.4696	42.3791	67.761	15.6695	58.4514
VARROA_IscW_ISCW018154	2	56.8905	47.89	38.4309	54.2016	43.4813	21.1769	14.9106	14.1888	77.2517	42.0488	58.7635	74.8807	75.7529	51.6226	48.0377	88.7187	48.898	33.5247	86.3944	68.7939	22.356	19.5404	35.3288	35.3159	67.761	49.2469	33.4008
VARROA_IscW_ISCW018543	4	6685.78	5698.91	5335.49	4630.95	4758.37	6019.53	4400.11	4668.11	3212.51	6707.95	4012.08	4642.6	3896.16	4808.55	4003.14	3858.73	3792.83	3650.47	3365.34	3426.15	3963.48	3857.94	3854.94	4241.44	4875.1	4828.43	3831.07
VARROA_IscW_ISCW018571	8	23.894	29.0242	14.9453	36.9556	34.0288	29.1182	32.8033	28.3776	40.8122	31.5366	42.6035	32.171	31.3931	31.5471	25.798	33.6703	22.1425	25.1436	26.645	33.3546	27.0625	16.9351	18.8968	33.5501	29.5684	40.2929	41.751
VARROA_IscW_ISCW018636	4	210.495	232.194	271.151	232.41	192.83	255.446	243.042	224.656	189.485	255.797	252.683	208.557	204.055	197.886	206.384	141.095	190.979	176.936	167.944	186.056	234.738	220.156	174.179	194.238	230.387	248.473	237.145
VARROA_IscW_ISCW018704	2	32.9965	34.8291	49.1061	28.7433	31.1931	29.1182	34.2943	30.7424	58.3032	32.7046	30.8508	33.835	56.6441	60.2263	54.2648	71.6163	55.3563	67.0495	58.9419	70.8786	23.5326	44.2917	52.5823	46.7936	56.6729	42.5314	37.5759
VARROA_IscW_ISCW018777.1.3	4	554.114	465.839	585.003	505.882	601.176	861.635	824.555	834.774	610.726	829.296	774.209	621.233	425.172	455.999	442.124	336.169	375.5	392.053	389.986	345.533	583.02	805.066	497.889	676.3	599.993	646.925	637.955
VARROA_IscW_ISCW018777.2.3	8	31.8587	26.1218	27.7556	32.0282	34.0288	39.7067	20.8748	42.5664	48.1001	36.2087	38.1963	39.3817	23.886	17.2075	34.6939	25.1191	21.2199	28.8685	23.4153	17.1985	21.7677	39.0809	20.54	30.9014	41.8886	38.0544	42.586
VARROA_IscW_ISCW018777.3.3	8	43.2368	26.1218	38.4309	59.129	57.66	74.1191	84.9903	101.686	59.7608	73.5854	92.5525	53.2485	58.6914	30.5911	49.8168	36.877	33.2138	43.7684	47.638	31.27	55.8899	72.951	47.6528	64.4516	46.8167	59.3201	71.8117
VARROA_IscW_ISCW018917	8	359.548	391.827	456.901	405.691	253.326	238.24	301.194	305.059	179.282	246.453	183.636	208.002	129.667	123.321	109.419	105.821	163.301	146.205	145.336	112.051	200.027	248.815	191.433	184.526	229.155	188.033	167.004
VARROA_IscW_ISCW018956	14	1705.58	1658.74	1895.92	1607.16	1522.79	1778.86	1851.89	1735.76	1587.3	1423.82	1645.38	1478.76	1510.96	1498.01	1587.02	1596.94	1534.29	1521.65	1377.47	1548.91	1764.36	2103.2	1489.56	1705.76	1536.33	1613.95	1560.65
VARROA_IscW_ISCW019021	5	12.5159	15.9633	6.40515	18.8884	15.1239	14.5591	1.49106	2.3648	24.7789	24.5285	39.6653	15.5308	37.5352	15.2956	20.4605	20.8435	19.3747	22.3498	20.1856	27.6218	14.7079	18.2378	13.1456	20.3067	12.3202	12.3117	11.6903
VARROA_IscW_ISCW019120	14	513.153	480.351	529.492	561.726	620.081	743.839	829.028	761.465	714.214	686.797	722.791	633.435	614.895	701.684	783.726	759.453	786.059	772	682.273	737.971	770.693	895.604	755.871	612.731	593.833	719.676	692.231
VARROA_IscW_ISCW019235	14	9510.96	8637.62	9116.66	8532.65	7314.31	7847.36	8490.08	10433.5	5467.38	7526.74	8526.58	7500.83	5170.99	4576.24	5712.92	4645.97	4513.38	4128.2	3698	4079.17	5914.92	6045.81	5260.7	6920.16	6965.83	6646.09	7354.02
VARROA_IscW_ISCW019319	5	22.7562	21.7682	17.0804	32.8495	6.61672	6.61778	4.47317	2.3648	20.4061	5.84011	29.3817	42.7097	19.7913	6.69181	10.675	21.378	3.69042	7.44994	19.3782	14.5926	0	3.90809	12.324	14.1264	28.3364	15.6695	11.6903
VARROA_IscW_ISCW019335	13	203.668	114.646	247.666	183.136	34.0288	38.3831	37.2764	26.0128	39.3547	42.0488	44.0726	41.0457	47.7721	32.5031	26.6876	36.3426	45.2076	27.006	39.5638	28.143	49.4185	58.6213	50.9391	67.9832	50.5128	59.3201	45.091
VARROA_IscW_ISCW019526	14	14199.9	13239.4	15143.9	14170.4	9173.61	9352.25	10743.1	14456	7961.3	8233.39	11382.5	9211.44	8599.66	8194.6	9766.77	8035.45	8845.93	7456.46	7286.19	7921.2	9194.19	9014.01	7608.01	9979.4	10171.5	8446.95	10699.1
VARROA_IscW_ISCW019751	5	36.41	52.2436	64.0515	47.6317	22.6859	10.5884	7.45529	28.3776	49.5577	16.3523	27.9126	56.0219	47.0896	13.3836	15.123	36.3426	3.69042	13.0374	16.1485	14.5926	4.11821	13.027	15.6104	31.7843	29.5684	20.1464	26.7206
VARROA_IscW_ISCW019781	11	12.5159	2.90242	21.3505	7.39113	0	0	1.49106	11.824	0	0	0	1.66402	0.682458	4.77987	0	0	7.38083	3.72497	0.807424	3.127	21.7677	20.1918	45.188	0.882898	1.23202	12.3117	10.8553
VARROA_IscW_ISCW019963	8	73.9577	46.4388	68.3216	57.4866	34.9741	39.7067	50.696	49.6608	48.1001	64.2413	76.3925	36.0537	29.3457	14.3396	20.4605	29.9292	20.2973	24.2123	14.5336	19.2831	24.7092	32.5674	36.972	60.92	48.0487	38.0544	45.091
VARROA_IscW_ISCW020006	14	1478.02	1317.7	1357.89	1394.46	1409.36	1269.29	1201.79	1366.85	1384.7	1335.05	1386.82	1390.56	1185.43	998.992	1055.05	1027.21	1041.62	988.98	1114.24	1133.01	1217.81	1061.05	1284.16	1402.93	1305.94	1186.4	1389.47
VARROA_IscW_ISCW020035.1.2	10	80.7846	65.3046	66.1865	47.6317	72.7839	101.914	104.374	92.2272	90.37	87.6017	89.6143	62.1233	98.274	140.528	89.8482	84.9775	154.075	127.58	105.773	97.9792	87.0706	78.8131	67.3711	74.1635	72.6891	78.3473	79.3268
VARROA_IscW_ISCW020035.2.2	5	9.10249	5.80485	19.2154	9.85484	13.2334	2.64711	7.45529	7.0944	18.9485	8.17616	10.2836	22.1869	15.0141	21.9874	17.7917	30.4636	16.6069	14.8999	19.3782	13.0292	12.3546	15.6324	17.2536	7.06319	7.39211	6.71548	11.6903
VARROA_IscW_ISCW020048	5	10.2403	31.9267	21.3505	20.5309	18.9049	5.29422	2.98212	4.7296	37.8971	10.5122	11.7527	38.2724	55.2791	12.4277	24.0188	86.5809	21.2199	13.9686	85.5869	36.4816	3.52989	7.16483	26.2912	7.94609	16.0162	22.3849	16.7004
VARROA_IscW_ISCW020094	13	739.577	809.777	706.701	602.788	134.225	194.563	217.694	236.48	106.403	186.884	126.341	130.348	109.876	89.8615	145.892	74.823	83.0344	94.9868	60.5568	72.9632	94.1304	125.71	94.4839	118.308	362.214	130.952	167.839
VARROA_IscW_ISCW020095	2	28.4453	53.6949	57.6463	44.3468	49.1528	35.736	55.1691	66.2144	72.879	32.7046	54.3562	62.6779	82.5775	70.742	71.1669	100.477	71.0405	58.6683	76.7053	80.7807	39.4171	46.2457	45.188	45.0278	61.6009	53.7238	45.9261
VARROA_IscW_ISCW020124	10	187.739	210.426	153.724	177.387	193.775	174.709	181.909	222.291	217.179	178.707	237.992	193.581	219.752	211.27	226.845	239.968	217.735	304.516	224.464	245.469	227.09	192.148	237.442	224.256	220.531	209.299	215.435
VARROA_IscW_ISCW020128	6	18.205	11.6097	34.1608	18.8884	36.8646	30.4418	38.7675	35.472	58.3032	44.3849	55.8253	37.7177	33.4405	56.4024	37.3626	69.4785	45.2076	54.0121	56.5197	63.5823	38.2405	56.6673	54.2255	41.4962	45.5847	38.0544	30.0607
VARROA_IscW_ISCW020246	1	3429.36	3221.69	3981.87	3319.44	5746.15	6121.45	6331.03	7125.14	5773.47	6146.14	5902.79	4596.57	3307.88	5433.75	4704.13	4428.99	3886.93	3772.46	3174.79	3587.19	5839.62	7807.06	5421.73	4558.4	4697.69	4878.8	4580.92
VARROA_IscW_ISCW020279	10	88.7493	81.2679	81.1319	71.4476	91.6888	87.3547	111.829	144.253	68.5063	85.2657	64.6398	57.1312	72.3406	92.7294	96.0753	71.6163	107.022	118.268	100.121	104.233	135.901	99.6563	87.0895	87.4069	99.7935	74.9895	80.9969
VARROA_IscW_ISCW020289	3	5.68905	7.25606	29.8907	25.4583	60.4957	58.2365	74.5529	68.5792	78.7093	95.7779	76.3925	58.2406	40.9475	22.9434	32.0251	30.9981	11.9939	3.72497	7.26681	5.73283	7.6481	2.60539	13.9672	7.94609	14.7842	26.8619	34.2358
VARROA_IscW_ISCW020366	1	1108.23	950.544	1159.33	953.456	412.127	432.803	580.021	695.251	338.159	460.201	524.464	465.924	264.111	246.641	375.405	269.363	345.977	344.56	345.577	346.575	499.479	582.957	533.218	535.919	561.801	524.927	534.412
VARROA_IscW_ISCW020433	13	17687.3	13994	15289.1	14413.5	140.842	45.0009	1331.51	555.728	37.8971	32.7046	562.66	165.847	38.9001	14.3396	405.651	19.2402	226.961	102.437	174.404	22.4101	154.727	156.324	90.3759	46.7936	4008.99	42.5314	548.608
VARROA_IscW_ISCW020490	4	480.156	383.12	371.499	319.461	327.055	301.771	283.301	262.493	119.522	356.247	170.414	367.747	206.785	153.912	166.353	166.214	150.384	153.655	135.647	132.897	234.738	235.137	240.729	348.745	317.861	389.498	301.442
VARROA_IscW_ISCW020538.1.2	10	38.6856	34.8291	36.2958	39.4194	69.0029	87.3547	55.1691	40.2016	52.4729	78.2575	52.8871	66.006	54.5967	100.377	68.4982	80.7019	73.8083	94.9868	93.6612	78.6961	95.307	66.4375	101.057	76.8122	38.1926	55.9623	85.172
VARROA_IscW_ISCW020538.2.2	6	30.7209	17.4145	17.0804	30.3858	53.879	66.1778	43.2407	21.2832	21.8637	43.2168	38.1963	45.4831	40.2651	68.8301	38.2522	64.6684	66.4275	57.737	54.0974	47.4261	61.7731	39.7322	64.9063	53.8568	41.8886	45.8891	50.1012
VARROA_IscW_ISCW021009	5	13.6537	4.35364	21.3505	14.7823	27.4121	29.1182	14.9106	11.824	36.4395	22.1924	14.6909	49.3658	62.7862	20.0754	28.4668	39.5493	31.3685	33.5247	46.8306	39.6086	21.7677	21.4945	19.7184	18.5409	20.9443	20.1464	11.6903
VARROA_IscW_ISCW021031	8	68.2687	68.207	85.402	49.2742	33.0836	29.1182	44.7317	33.1072	26.2364	32.7046	27.9126	33.835	22.5211	34.415	26.6876	22.9813	21.2199	15.8311	21.8004	15.1138	15.8845	35.1728	32.864	48.5594	43.1207	45.8891	41.751
VARROA_IscW_ISCW021035	5	10.2403	11.6097	14.9453	11.4973	8.50721	9.26489	4.47317	2.3648	21.8637	8.17616	14.6909	23.2962	45.0423	38.2389	38.2522	82.3053	26.7555	39.1122	50.8677	27.6218	7.6481	5.86213	11.5024	9.71188	9.85615	15.6695	7.51517
VARROA_IscW_ISCW021092	8	38.6856	37.7315	44.836	42.7043	27.4121	15.8827	25.348	16.5536	13.1182	17.5203	38.1963	25.5149	17.7439	16.2515	16.0126	12.2923	25.8329	20.4873	19.3782	14.5926	20.0027	23.4485	16.432	21.1896	41.8886	33.5774	13.3603
VARROA_IscW_ISCW021197	13	6917.89	7975.86	7365.92	6151.06	216.461	252.799	656.065	546.269	190.943	172.867	480.391	246.829	160.378	161.559	452.8	151.249	176.217	147.136	156.64	148.011	171.788	235.788	289.203	137.732	2068.56	146.621	568.648
VARROA_IscW_ISCW021216	10	230.976	178.499	209.235	202.024	219.297	267.358	322.068	290.87	220.095	217.252	260.028	210.221	209.515	259.069	243.747	238.899	334.905	268.198	240.612	248.075	249.446	247.512	190.611	227.788	211.907	218.253	207.92
VARROA_IscW_ISCW021900	14	5582.1	5141.65	5478.54	4712.26	5659.18	5467.61	5370.79	4940.07	5177.32	5362.39	5541.4	6038.71	4995.6	4457.7	4584.04	4366.99	3179.29	3492.16	3166.72	3206.21	4004.07	5109.83	4927.95	5375.09	5269.34	5798.82	5413.43
VARROA_IscW_ISCW021962	11	13.6537	17.4145	23.4855	6.56989	13.2334	19.8533	10.4374	4.7296	7.2879	16.3523	8.81452	16.0855	11.6018	10.5157	20.4605	13.3612	15.6843	36.3185	25.8376	34.9181	57.6549	13.027	18.0752	19.4238	14.7842	8.95397	10.0202
VARROA_IscW_ISCW022265	4	2395.09	1828.53	2397.66	2323.28	1620.15	1741.8	1992.05	2369.53	1572.73	1447.18	2228.6	1886.99	1392.22	1244.68	1378.86	1382.62	1493.7	1209.68	1203.06	1316.99	1962.62	1875.23	1764.79	1982.99	1716.2	1449.42	1979
VARROA_IscW_ISCW022629.1.3	9	50.0637	91.4264	102.482	69.8051	192.83	221.034	213.221	319.248	183.655	195.06	199.796	152.535	276.396	203.622	221.507	206.832	187.289	183.455	198.626	185.535	208.264	177.167	225.94	302.834	236.548	170.125	242.156
VARROA_IscW_ISCW022629.2.3	6	15.9294	26.1218	34.1608	19.7097	40.6456	64.8543	56.6602	78.0384	46.6426	67.7453	48.4799	50.4751	68.9283	61.1823	65.8294	64.134	54.4336	37.2497	59.7494	41.1721	58.8315	58.6213	53.4039	67.9832	62.833	48.1276	61.7914
VARROA_IscW_ISCW022629.3.3	6	4.55124	13.0609	23.4855	20.5309	31.1931	45.0009	61.1334	52.0256	43.7274	42.0488	36.7272	44.9284	77.1178	65.0062	92.517	92.9943	77.4988	58.6683	75.8978	55.7648	69.4212	60.5754	65.7279	72.3977	65.297	61.5586	55.9463
VARROA_IscW_ISCW022662	5	9.10249	4.35364	17.0804	18.0672	9.45245	13.2356	4.47317	11.824	37.8971	9.34418	19.0981	19.9682	30.7106	22.9434	32.0251	42.756	21.2199	18.6249	47.638	34.397	15.8845	12.3756	18.8968	13.2435	12.3202	13.431	23.3805
VARROA_IscW_ISCW022679	6	30.7209	43.5364	25.6206	51.7379	45.3718	43.6774	37.2764	66.2144	84.5396	43.2168	60.2326	70.998	90.767	77.4338	83.6211	78.5641	84.8796	67.9807	75.8978	77.6537	67.6562	67.0889	79.6951	43.262	57.9049	43.6506	75.1517
VARROA_IscW_ISCW022914	6	17.0672	30.4755	4.2701	13.1398	51.0433	56.9129	37.2764	47.296	58.3032	57.2331	49.9489	67.1153	62.1037	74.5659	62.2711	68.4096	82.1118	67.9807	69.4385	85.4712	58.2432	73.6024	64.9063	53.8568	36.9606	74.9895	68.4716
VARROA_IscW_ISCW022983	14	4768.57	4984.91	5085.69	5009.54	4141.12	4582.15	5144.15	5628.22	3735.78	4054.21	4834.76	3852.2	3221.2	3343.99	3643.75	2980.09	3156.23	2983.7	2607.17	2992.54	3856.99	4429.82	3530.41	4129.32	4074.29	3601.74	4327.91
VARROA_IscW_ISCW023064	8	167.258	123.353	281.826	294.824	152.185	267.358	268.39	179.725	285.686	255.797	330.545	244.056	179.487	205.534	189.482	248.519	117.171	101.505	128.38	98.5004	97.6603	132.224	193.076	128.903	163.858	216.015	227.125
VARROA_IscW_ISCW023088.1.2	5	5.68905	33.3779	6.40515	17.246	8.50721	27.7947	19.3837	7.0944	42.2698	17.5203	24.9745	43.2644	43.6773	38.2389	38.2522	77.4952	47.0528	43.7684	68.631	57.8494	18.2378	16.9351	18.8968	24.7212	16.0162	27.9812	23.3805
VARROA_IscW_ISCW023088.2.2	5	9.10249	10.1585	10.6752	14.7823	5.67147	3.97067	2.98212	0	20.4061	9.34418	4.40726	9.98409	19.1088	12.4277	5.33752	25.1191	19.3747	20.4873	33.9118	29.7065	6.47147	9.11888	13.9672	3.53159	12.3202	14.5502	13.3603
VARROA_IscW_ISCW023145.1.2	5	13.6537	17.4145	6.40515	24.6371	7.56196	6.61778	8.94635	11.824	27.694	9.34418	27.9126	14.4215	19.7913	12.4277	16.0126	17.1024	11.9939	6.5187	21.8004	8.33866	8.82473	8.46753	11.5024	17.658	19.7123	15.6695	31.7307
VARROA_IscW_ISCW023443	4	8304.88	6717.66	8614.92	7276.16	4523.94	5586.73	6729.14	6966.7	3283.93	5363.56	6105.52	5481.27	3209.6	2891.82	3557.46	2645.53	2966.17	3042.37	2487.67	2292.61	3575.19	4904	4185.23	6095.53	5255.79	5896.19	5562.06
VARROA_IscW_ISCW023498.1.2	8	32.9965	34.8291	32.0257	28.7433	40.6456	21.1769	16.4016	18.9184	33.5243	24.5285	30.8508	41.6004	28.6633	8.60376	25.798	25.6536	20.2973	17.6936	27.4524	11.4657	12.3546	14.3297	14.7888	22.9554	32.0325	29.1004	13.3603
VARROA_IscW_ISCW023498.2.2	5	17.0672	43.5364	49.1061	74.7325	26.4669	11.912	10.4374	37.8368	52.4729	18.6884	32.3199	67.1153	36.8528	18.1635	25.798	42.756	15.6843	21.4186	50.0603	21.3678	20.0027	9.11888	24.648	24.7212	43.1207	25.7427	32.5658
VARROA_IscW_ISCW023594	2	389.131	384.571	403.524	454.965	203.228	150.885	138.668	108.781	240.501	123.81	152.785	382.169	373.305	194.063	214.39	357.012	149.462	137.824	350.422	243.385	128.253	97.0509	134.742	177.463	278.436	153.337	168.674
VARROA_IscW_ISCW023714.1.3	8	20.4806	24.6706	36.2958	44.3468	29.3026	46.3245	43.2407	68.5792	34.9819	35.0407	51.418	37.7177	30.7106	21.9874	19.5709	18.7057	11.9939	14.8999	20.993	16.1561	10.5897	26.0539	14.7888	38.8475	48.0487	36.9351	30.0607
VARROA_IscW_ISCW023714.2.3	8	53.4771	66.7558	66.1865	114.152	85.0721	105.884	84.9903	101.686	83.0821	86.4337	136.625	111.489	82.5775	69.786	46.2585	54.5139	28.6007	27.9373	37.1415	19.8043	40.5937	95.0968	48.4743	62.6858	61.6009	74.9895	93.5222
VARROA_IscW_ISCW023714.3.3	8	35.2721	53.6949	40.5659	56.6653	42.536	46.3245	56.6602	37.8368	52.4729	49.057	39.6653	54.3578	47.7721	24.8553	39.1418	28.8603	17.5295	13.9686	25.8376	14.5926	24.1209	28.008	23.8264	47.6765	34.4965	38.0544	36.7409
VARROA_IscW_ISCW023788	4	217.322	174.145	234.855	245.55	130.444	136.326	158.052	134.794	132.64	142.499	86.6761	90.9662	116.018	131.924	133.438	112.769	170.682	134.099	136.455	151.659	160.022	151.113	150.353	158.039	152.77	130.952	121.913
VARROA_IscW_ISCW023865	6	6.82687	11.6097	2.13505	14.7823	14.1787	31.7653	13.4195	2.3648	27.694	17.5203	4.40726	17.1948	23.886	23.8993	16.9021	22.9813	21.2199	27.006	22.6079	29.1853	27.0625	18.8891	25.4696	11.4777	12.3202	12.3117	11.6903
VARROA_IscW_ISCW023888	14	689.513	581.936	678.946	562.547	471.677	473.833	606.86	688.157	478.086	505.754	599.387	453.722	659.937	600.351	753.48	600.187	662.43	648.145	519.981	639.471	639.498	571.884	484.743	577.416	460.775	513.734	514.372
VARROA_IscW_ISCW023892	14	1044.51	999.885	973.582	1063.5	858.283	922.519	931.911	896.259	721.502	773.231	830.034	716.636	865.357	925.382	951.858	1002.63	918.914	893.993	760.593	853.67	879.531	961.39	819.134	783.131	789.724	759.969	756.528
VARROA_IscW_ISCW024385.1.6	12	386.856	36.2803	108.888	22.1734	51.0433	78.0898	49.2049	70.944	14.5758	80.5936	160.13	58.7952	18.4264	26.7673	19.5709	28.3258	25.8329	42.8372	18.5707	82.3442	59.4198	72.2997	69.8359	28.2527	32.0325	41.4121	221.28
VARROA_IscW_ISCW024385.2.6	12	522.255	50.7924	153.724	41.8831	68.0577	84.7076	35.7854	68.5792	27.694	81.7616	204.203	49.9205	30.7106	27.7232	21.3501	46.4971	45.2076	33.5247	20.1856	256.935	70.0095	82.7212	76.4087	133.318	62.833	48.1276	610.399
VARROA_IscW_ISCW024385.4.6	12	369.789	30.4755	98.2123	29.5645	57.66	62.2071	34.2943	42.5664	24.7789	36.2087	64.6398	45.4831	24.5685	18.1635	16.9021	25.6536	17.5295	14.8999	18.5707	768.72	49.4185	49.5025	48.4743	15.8922	25.8724	16.7887	61.7914
VARROA_IscW_ISCW024385.5.6	12	591.662	111.743	219.91	91.1573	138.951	173.386	83.4992	144.253	55.388	126.146	211.548	134.231	59.3739	61.1823	42.7002	58.255	45.2076	235.604	40.3712	197.001	152.962	136.132	156.104	67.1003	56.6729	72.751	192.889
VARROA_IscW_ISCW024385.6.6	12	2116.33	497.766	185.749	943.601	152.185	97.9432	122.267	120.605	43.7274	110.962	1320.71	79.3181	32.758	32.5031	37.3626	41.1526	42.4398	68.912	29.0673	318.432	87.6589	70.997	113.381	34.433	73.9211	45.8891	345.698
VARROA_IscW_ISCW024407	13	655.379	448.425	610.624	592.112	135.17	164.121	159.543	125.334	112.234	133.155	104.305	115.372	75.7529	103.245	96.9649	66.8062	108.867	100.574	85.5869	82.3442	168.258	169.351	191.433	133.318	114.578	158.933	134.438
VARROA_IscW_ISCW024837	14	555.252	526.79	495.331	434.434	777.937	807.369	824.555	780.384	701.096	712.494	652.275	537.477	702.932	923.47	810.413	757.85	939.211	926.586	749.289	887.546	952.482	924.263	662.209	640.101	598.761	684.979	670.521
VARROA_Itpr1.1.13	14	4977.92	4173.69	4577.55	4129.18	4264	4121.55	3881.22	3899.55	3101.73	4049.53	3264.31	4407.98	2820.6	2471.19	2476.61	2346.77	2196.72	2266.64	2238.99	1955.41	2582.7	2577.39	3164.8	3582.8	3519.88	4002.43	3613.96
VARROA_Itpr1.10.13	5	5.68905	13.0609	12.8103	32.0282	16.0692	1.32356	8.94635	9.4592	36.4395	16.3523	29.3817	28.2883	23.2036	7.64779	18.6813	20.3091	4.61302	6.5187	25.0301	15.635	1.76495	4.55944	13.1456	16.7751	16.0162	10.0732	23.3805
VARROA_Itpr1.11.13	5	11.3781	23.2194	12.8103	38.5981	19.8502	10.5884	7.45529	18.9184	26.2364	21.0244	27.9126	36.6083	26.6159	5.73584	21.3501	33.1359	9.22604	10.2437	14.5336	17.7196	1.76495	4.55944	11.5024	11.4777	22.1763	34.6966	26.7206
VARROA_Itpr1.12.13	5	17.0672	8.70727	29.8907	36.1344	27.4121	0	1.49106	2.3648	29.1516	22.1924	13.2218	61.5686	55.9616	6.69181	24.9084	43.2904	11.0713	2.79373	25.8376	20.8466	1.17663	9.77022	13.1456	13.2435	35.7285	19.0272	30.0607
VARROA_Itpr1.13.13	5	25.0318	24.6706	36.2958	33.6707	33.0836	15.8827	20.8748	9.4592	34.9819	32.7046	41.1344	40.4911	44.3598	19.1195	9.78545	25.1191	18.4521	8.38118	20.1856	16.1561	8.82473	13.6783	25.4696	20.3067	34.4965	22.3849	22.5455
VARROA_Itpr1.2.13	2	271.937	248.157	326.663	358.88	293.026	191.916	153.579	163.171	376.056	261.637	210.079	416.004	363.75	155.824	208.163	334.566	117.171	120.13	243.842	173.548	83.5407	145.251	192.254	262.221	289.524	260.784	285.577
VARROA_Itpr1.3.13	2	354.997	436.815	341.608	488.636	389.441	304.418	290.756	271.952	591.778	463.705	403.999	601.264	498.877	209.358	331.816	445.731	166.991	175.074	343.963	252.244	161.198	177.167	307.278	353.159	494.04	421.956	446.735
VARROA_Itpr1.4.13	5	25.0318	24.6706	38.4309	61.5927	40.6456	22.5005	23.8569	23.648	112.234	39.7128	54.3562	105.942	83.9424	19.1195	34.6939	72.6852	37.8268	12.1062	54.9048	33.3546	2.94158	15.6324	40.2584	37.0817	49.2807	49.2469	58.4514
VARROA_Itpr1.5.13	5	10.2403	21.7682	27.7556	31.207	22.6859	6.61778	2.98212	14.1888	49.5577	33.8727	48.4799	31.0616	32.758	14.3396	23.1292	34.2048	8.30344	9.31243	27.4524	30.2276	3.52989	4.55944	20.54	22.0725	35.7285	26.8619	39.2459
VARROA_Itpr1.6.13	8	78.509	85.6215	81.1319	90.336	96.415	80.7369	65.6065	87.4976	102.031	85.2657	95.4906	103.724	90.767	43.9748	63.1606	68.4096	35.9816	29.7998	58.9419	52.6378	25.8859	44.943	51.7607	73.2806	101.026	66.0356	105.212
VARROA_Itpr1.7.13	5	19.3428	13.0609	29.8907	18.0672	20.7954	6.61778	10.4374	7.0944	52.4729	17.5203	24.9745	26.0696	34.1229	10.5157	16.0126	28.8603	11.0713	11.1749	20.1856	15.1138	5.88315	8.46753	12.324	11.4777	17.2483	23.5042	20.0405
VARROA_Itpr1.8.13	8	77.3711	58.0485	55.5113	60.7715	66.1672	75.4427	55.1691	30.7424	88.9124	59.5692	42.6035	73.2167	53.2318	27.7232	45.3689	40.0837	17.5295	27.9373	39.5638	40.1298	37.6522	38.4295	35.3288	67.9832	67.761	52.6046	56.7813
VARROA_Itpr1.9.13	5	9.10249	5.80485	17.0804	20.5309	17.9597	3.97067	14.9106	2.3648	45.185	15.1843	22.0363	37.7177	38.9001	11.4717	16.9021	24.0502	9.22604	5.58746	20.1856	17.1985	1.76495	7.81618	9.03759	17.658	30.8005	22.3849	22.5455
VARROA_Itsn2.1.13	10	180.912	178.499	179.344	174.923	161.637	199.857	205.766	198.643	139.928	209.076	182.167	109.27	182.216	294.44	233.961	222.331	319.221	255.16	266.45	279.866	265.33	269.007	189.789	138.615	149.074	161.172	162.829
VARROA_Itsn2.10.13	5	25.0318	58.0485	25.6206	55.0228	28.3574	2.64711	25.348	9.4592	55.388	15.1843	42.6035	96.5129	75.0704	40.1509	52.4856	78.0297	41.5172	40.0434	97.6983	66.7093	15.8845	15.6324	40.2584	25.6041	52.9768	42.5314	30.0607
VARROA_Itsn2.11.13	5	47.7881	87.0727	46.9711	91.9785	43.4813	10.5884	26.839	28.3776	67.0487	39.7128	69.0471	122.028	99.6389	31.5471	48.9273	115.441	65.5049	40.9747	107.387	68.7939	10.5897	21.4945	74.7655	46.7936	73.9211	76.1088	65.1315
VARROA_Itsn2.12.13	10	95.5761	79.8167	87.537	102.655	67.1124	97.9432	82.0082	80.4032	59.7608	73.5854	71.9853	61.5686	106.464	158.692	141.444	128.802	162.378	183.455	163.1	163.125	109.427	105.518	109.273	75.0464	81.3132	86.182	84.337
VARROA_Itsn2.13.13	5	13.6537	34.8291	19.2154	43.5255	14.1787	10.5884	7.45529	23.648	49.5577	30.3686	35.2581	50.4751	57.3265	23.8993	44.4793	60.9273	23.0651	35.3872	76.7053	33.3546	11.178	8.46753	36.972	35.3159	60.3689	27.9812	30.0607
VARROA_Itsn2.2.13	10	69.4065	72.5606	51.2412	73.9113	57.66	97.9432	108.847	63.8496	80.1669	68.9133	80.7998	47.1471	53.2318	99.4212	75.6149	82.3053	110.713	111.749	99.3131	93.8099	114.721	97.0509	62.4415	67.9832	67.761	57.0816	80.1619
VARROA_Itsn2.3.13	2	113.781	95.78	140.913	123.185	80.3459	47.648	47.7138	54.3904	158.876	67.7453	98.4288	160.855	178.122	93.6854	131.659	181.178	109.79	95.918	206.701	143.321	71.7744	67.0889	125.705	83.8753	135.522	128.713	88.5121
VARROA_Itsn2.4.13	6	36.41	42.0852	32.0257	41.8831	32.1383	50.2951	50.696	54.3904	40.8122	49.057	23.5054	25.5149	38.9001	62.1383	58.7127	39.0148	92.2604	60.5308	36.3341	68.2728	62.9497	61.8781	48.4743	43.262	27.1044	42.5314	40.9159
VARROA_Itsn2.5.13	2	109.23	82.7191	145.183	168.353	69.9482	35.736	20.8748	26.0128	196.773	49.057	132.218	203.565	203.373	73.6099	162.794	280.586	124.552	96.8492	214.775	159.477	47.0652	49.5025	107.629	93.5872	133.058	119.759	89.3471
VARROA_Itsn2.6.13	2	304.933	365.706	283.962	442.646	241.983	117.797	59.6423	106.416	457.68	192.724	392.246	558.555	569.853	297.308	366.51	575.602	309.995	320.347	619.294	403.904	131.783	149.159	367.255	305.483	391.782	379.425	291.422
VARROA_Itsn2.7.13	10	48.9259	33.3779	51.2412	48.453	35.9193	55.5894	43.2407	52.0256	37.8971	38.5448	33.789	23.2962	55.9616	86.9936	86.2899	78.0297	94.1056	106.162	95.276	70.8786	60.5964	64.4835	49.2959	43.262	35.7285	54.8431	40.9159
VARROA_Itsn2.8.13	2	337.93	359.901	328.798	417.188	229.695	119.12	82.0082	122.97	387.716	207.908	308.508	470.916	507.749	266.717	329.147	526.433	324.757	281.235	545.011	359.083	160.61	169.351	312.208	280.762	349.893	322.343	278.061
VARROA_Itsn2.9.13	5	26.1697	27.573	25.6206	27.1008	18.9049	3.97067	11.9285	2.3648	39.3547	9.34418	10.2836	33.835	42.3124	17.2075	13.3438	45.9627	24.9103	25.1436	40.3712	27.6218	7.05978	8.46753	20.54	15.8922	48.0487	24.6234	25.8856
VARROA_KAT2B	6	18.205	10.1585	29.8907	15.6035	15.1239	14.5591	23.8569	16.5536	23.3213	25.6965	29.3817	13.8668	19.7913	29.6352	19.5709	21.9124	36.9042	42.8372	29.8747	17.1985	17.0611	25.4026	27.1128	16.7751	13.5522	15.6695	9.18521
VARROA_KS6A5	6	31.8587	44.9876	34.1608	27.922	32.1383	21.1769	14.9106	30.7424	27.694	49.057	35.2581	62.1233	51.1844	43.0188	37.3626	87.1153	67.3501	44.6996	71.0533	50.5531	40.5937	43.6403	46.8312	25.6041	23.4084	26.8619	30.0607
VARROA_KTNA1	14	3641	3314.57	3170.55	2886.65	3043.69	3343.3	3307.17	3244.5	2805.84	3610.36	3127.69	3254.26	2228.23	2701.58	2562.9	2627.36	2816.71	2872.88	2547.42	2719.44	3138.66	3671.65	3518.09	3053.95	2821.32	3079.05	2885.83
VARROA_Kdm1a.1.6	6	25.0318	26.1218	25.6206	29.5645	31.1931	46.3245	20.8748	14.1888	46.6426	31.5366	64.6398	38.827	77.8003	70.742	72.0565	78.0297	84.8796	107.093	102.543	95.8946	40.0054	37.1269	42.7232	53.8568	65.297	51.4853	38.4109
VARROA_Kdm1a.2.6	10	42.099	63.8533	36.2958	54.2016	64.2767	76.7663	90.9545	82.768	72.879	70.0814	60.2326	39.3817	88.0371	109.937	85.4003	79.0986	106.099	146.205	115.462	112.572	119.428	97.0509	85.4463	64.4516	80.0812	69.3933	69.3066
VARROA_Kdm1a.3.6	10	144.502	97.2312	106.752	112.509	100.196	124.414	87.9724	113.51	201.146	101.618	164.538	146.433	234.083	293.484	233.072	309.981	324.757	324.072	337.503	305.403	172.376	138.086	170.893	168.634	177.411	114.163	108.553
VARROA_Kdm1a.4.6	6	36.41	27.573	42.701	26.2796	36.8646	14.5591	22.3659	18.9184	45.185	50.225	47.0108	51.0298	96.9091	77.4338	57.8231	104.218	65.5049	86.6056	117.884	103.712	61.1848	56.6673	52.5823	39.7304	52.9768	36.9351	35.9058
VARROA_Kdm1a.5.6	6	46.6503	34.8291	42.701	37.7769	46.317	66.1778	62.6244	23.648	53.9305	46.7209	33.789	35.499	53.2318	92.7294	79.1732	61.4617	131.01	80.0869	80.7424	76.6114	76.481	71.6483	61.6199	48.5594	45.5847	34.6966	42.586
VARROA_Kdm1a.6.6	10	48.9259	39.1827	40.5659	31.207	44.4265	48.9716	55.1691	26.0128	53.9305	35.0407	39.6653	36.0537	70.9757	69.786	82.7315	74.2885	74.7309	88.4681	94.4686	87.0347	90.0122	67.0889	47.6528	44.1449	43.1207	49.2469	55.1113
VARROA_Kif11.1.4	6	83.0602	66.7558	83.2669	55.0228	102.087	87.3547	68.5887	61.4848	153.046	113.298	76.3925	114.817	120.795	363.27	263.318	293.947	375.5	390.191	494.143	377.845	169.435	114.637	225.94	130.669	136.754	104.09	101.872
VARROA_Kif11.2.4	6	1.13781	2.90242	4.2701	7.39113	7.56196	5.29422	11.9285	4.7296	14.5758	2.33605	7.34543	16.0855	15.6965	32.5031	14.2334	26.7225	38.7494	48.4246	50.0603	31.7911	14.7079	11.0729	13.9672	16.7751	13.5522	11.1925	9.18521
VARROA_Kif11.3.4	6	23.894	10.1585	34.1608	23.8159	41.5908	38.3831	43.2407	28.3776	58.3032	42.0488	60.2326	48.8111	59.3739	143.396	60.4919	123.458	124.552	133.168	188.937	125.601	71.1861	50.8052	105.165	42.3791	44.3527	39.1736	39.2459
VARROA_Kif11.4.4	6	10.2403	4.35364	8.5402	7.39113	7.56196	7.94134	4.47317	7.0944	17.491	17.5203	8.81452	13.3121	15.0141	51.6226	28.4668	27.7914	49.8206	54.0121	54.0974	44.2991	14.1196	16.9351	29.5776	9.71188	17.2483	14.5502	10.8553
VARROA_Kif21b	10	399.372	635.631	529.492	605.251	610.629	706.779	702.288	707.075	590.32	738.19	530.34	678.918	504.337	621.383	537.31	604.463	756.535	854.881	791.275	679.601	678.327	603.148	630.167	564.172	632.026	601.035	625.43
VARROA_L484_002552	3	1295.97	69.6582	907.396	26.2796	31.1931	58.2365	16.4016	70.944	69.9638	177.539	10173.4	103.169	22.5211	29.6352	16.9021	24.5847	23.9877	23.2811	16.1485	21.889	27.6508	59.2727	27.1128	35.3159	99.7935	47.0084	30.8957
VARROA_LAMC1	5	127.435	236.548	134.508	124.007	72.7839	55.5894	83.4992	49.6608	81.6245	70.0814	116.058	161.964	43.6773	54.4905	120.984	142.698	69.1953	146.205	144.529	168.858	54.7133	62.5294	133.099	82.9924	140.45	110.805	125.253
VARROA_LASP1	1	931.867	940.386	1415.54	937.852	1984.07	2498.87	2078.53	2036.09	2297.15	2177.19	2566.49	1840.4	1439.3	940.678	1045.26	794.192	685.495	612.758	574.078	462.795	931.891	1394.54	1121.48	1475.32	1330.58	1640.82	1693.42
VARROA_LHX9	6	6.82687	7.25606	23.4855	5.74866	18.9049	13.2356	14.9106	11.824	23.3213	24.5285	26.4436	31.6163	35.4878	45.8867	26.6876	48.6349	35.9816	40.0434	66.2088	40.651	26.4742	26.7053	23.8264	27.3698	19.7123	17.9079	11.6903
VARROA_LIG	5	65.993	116.097	59.7814	90.336	75.6196	33.0889	41.7496	30.7424	88.9124	42.0488	76.3925	163.628	242.955	166.339	188.592	385.338	212.199	199.286	374.645	284.557	74.716	52.7592	123.24	79.4609	155.234	99.613	104.377
VARROA_LOC100114143	6	12.5159	8.70727	8.5402	12.3185	20.7954	19.8533	19.3837	9.4592	21.8637	26.8645	13.2218	12.2028	19.1088	33.4591	29.3564	41.6871	42.4398	48.4246	47.638	34.9181	25.2975	33.8701	18.8968	15.8922	16.0162	23.5042	12.5253
VARROA_LOC100116244	12	133.124	0	0	9.0336	3.78098	5.29422	2.98212	0	0	1.16802	0	6.10139	0	0.955973	0	5.87895	4.61302	9.31243	0	6.77516	5.29484	39.0809	188.146	4.41449	4.92807	0	7.51517
VARROA_LOC100121458	6	25.0318	40.6339	36.2958	34.4919	28.3574	22.5005	43.2407	14.1888	36.4395	21.0244	36.7272	35.499	56.6441	59.2703	36.473	72.1507	52.5884	50.2871	75.0904	62.5399	41.1821	26.7053	29.5776	36.1988	51.7448	49.2469	45.9261
VARROA_LOC100121727	8	54.6149	79.8167	68.3216	74.7325	62.3862	63.5307	76.0439	94.592	67.0487	67.7453	63.1707	58.7952	59.3739	36.327	48.0377	37.4115	30.4459	25.1436	43.6009	35.4393	35.2989	58.6213	24.648	60.92	54.2088	59.3201	45.091
VARROA_LOC100123794	4	267.386	227.84	269.016	267.723	284.519	295.153	368.291	331.072	351.277	303.686	317.323	257.368	367.845	373.786	351.387	374.649	288.775	278.442	255.146	297.586	260.035	322.417	333.569	304.6	216.835	383.902	269.711
VARROA_LOC100136455	9	3.41343	15.9633	17.0804	12.3185	16.0692	18.5298	26.839	26.0128	37.8971	25.6965	19.0981	32.171	8.87196	11.4717	13.3438	22.9813	18.4521	17.6936	10.4965	9.90215	13.5312	19.5404	35.3288	27.3698	17.2483	32.4582	23.3805
VARROA_LOC100141771.1.2	7	2.27562	1.45121	2.13505	3.28495	5.67147	2.64711	7.45529	2.3648	11.6606	7.00814	2.93817	11.0934	32.0755	35.371	36.473	59.8584	46.1302	41.9059	50.8677	43.7779	27.6508	41.0349	16.432	15.8922	6.16009	10.0732	17.5354
VARROA_LOC100141771.2.2	6	0	2.90242	2.13505	4.92742	5.67147	6.61778	7.45529	7.0944	16.0334	5.84011	7.34543	12.7575	23.886	29.6352	44.4793	30.9981	27.6781	29.7998	34.7192	39.0875	18.8261	28.008	15.6104	12.3606	12.3202	13.431	5.84514
VARROA_LOC100142242.1.2	6	12.5159	10.1585	6.40515	9.85484	17.0144	11.912	5.96423	4.7296	17.491	15.1843	10.2836	14.9761	7.50704	6.69181	15.123	10.689	22.1425	17.6936	24.2227	20.3255	15.8845	18.2378	11.5024	20.3067	18.4803	14.5502	14.1953
VARROA_LOC100160065	13	8180.86	8244.34	7000.83	6640.52	358.248	329.565	1073.56	584.105	300.261	251.125	577.351	366.638	211.562	262.893	487.493	208.435	514.813	784.106	634.635	424.229	680.681	521.73	562.795	312.546	2715.37	373.828	658.83
VARROA_LOC100160461	6	62.5796	68.207	51.2412	48.453	48.2075	38.3831	35.7854	18.9184	51.0153	36.2087	47.0108	79.3181	76.4354	127.144	78.2836	95.6665	124.552	80.0869	146.144	104.754	44.1236	26.0539	64.9063	53.8568	49.2807	71.6318	43.421
VARROA_LOC100181915	10	50.0637	53.6949	78.9968	76.375	84.1268	67.5014	73.0618	73.3088	104.946	98.1139	94.0216	114.262	124.89	178.767	120.094	162.473	196.515	166.692	209.123	132.897	95.8954	108.124	120.775	78.578	89.9374	99.613	107.717
VARROA_LOC100185829	5	25.0318	49.3412	23.4855	39.4194	38.7551	9.26489	10.4374	14.1888	34.9819	32.7046	38.1963	42.7097	69.6108	38.2389	44.4793	66.2718	52.5884	51.2183	61.3642	47.9473	25.8859	33.2188	50.1175	21.1896	44.3527	25.7427	19.2054
VARROA_LOC100366474	11	2.27562	2.90242	10.6752	3.28495	0.945245	1.32356	1.49106	4.7296	0	1.16802	0	7.21074	0.682458	0.955973	0	0.53445	0	0	0	0.521166	0.588315	0.651348	2.4648	0.882898	4.92807	0	1.67004
VARROA_LOC100369846	2	47.7881	68.207	57.6463	47.6317	74.6744	51.6187	41.7496	61.4848	94.7427	86.4337	71.9853	80.4274	112.606	109.937	98.7441	159.8	113.48	122.924	121.921	129.77	83.5407	64.4835	73.1223	90.0556	45.5847	62.6778	76.8218
VARROA_LOC100369910	6	21.6184	26.1218	8.5402	27.922	20.7954	17.2062	10.4374	11.824	20.4061	24.5285	19.0981	26.6243	36.8528	43.0188	24.0188	23.5158	31.3685	39.1122	25.8376	34.9181	30.5924	12.3756	12.324	13.2435	34.4965	27.9812	16.7004
VARROA_LOC100370203	5	20.4806	10.1585	6.40515	14.7823	13.2334	11.912	4.47317	9.4592	21.8637	11.6802	10.2836	14.4215	15.0141	15.2956	21.3501	27.2569	14.7617	21.4186	29.8747	24.4948	14.7079	11.7243	17.2536	19.4238	20.9443	30.2197	24.2156
VARROA_LOC100370451	9	43.2368	26.1218	21.3505	34.4919	17.0144	19.8533	32.8033	21.2832	16.0334	24.5285	13.2218	14.9761	21.1562	13.3836	24.9084	7.4823	17.5295	23.2811	12.1114	14.0715	12.9429	37.7782	23.0048	27.3698	22.1763	39.1736	30.0607
VARROA_LOC100371483	2	89.8871	127.707	121.698	169.175	117.21	23.824	23.8569	30.7424	199.688	70.0814	118.996	230.744	253.192	63.0942	146.782	220.728	108.867	105.23	200.241	175.112	18.2378	41.6863	138.85	119.191	183.571	116.402	127.758
VARROA_LOC100374896	10	480.156	401.986	405.659	422.937	500.98	532.07	679.922	621.942	508.695	525.61	524.464	514.181	641.511	546.817	738.357	697.991	539.723	573.645	493.336	619.145	492.42	483.3	596.481	464.405	406.566	482.395	470.951
VARROA_LOC100376485	10	209.357	255.413	234.855	252.941	303.424	324.271	319.086	352.355	405.207	392.456	314.385	333.358	550.744	1292.48	733.019	954.527	1399.59	1249.73	1451.75	982.398	626.556	350.425	542.255	382.295	356.053	298.839	404.149
VARROA_LOC100576488	12	5.68905	0	0	7.39113	0	0	0	0	0	0	0	0	0	0	0	0	5.53563	0	0	10.9445	8.23641	40.3836	104.343	3.53159	0	0	19.2054
VARROA_LOC100577043	12	118.332	13.0609	38.4309	52.5591	0	10.5884	1.49106	0	0	0	0	1.10934	0	9.55973	1.77917	5.87895	35.059	23.2811	0	200.649	38.8288	78.1618	651.528	16.7751	7.39211	0	40.9159
VARROA_LOC100577163.1.2	12	73.9577	15.9633	36.2958	33.6707	0	5.29422	2.98212	0	0	16.3523	5.87635	154.199	0.682458	45.8867	2.66876	19.7746	15.6843	26.0748	0.807424	236.609	14.7079	91.1888	132.277	17.658	18.4803	5.59623	30.8957
VARROA_LOC100577163.2.2	12	168.396	79.8167	57.6463	83.7661	0.945245	18.5298	5.96423	0	4.37274	24.5285	10.2836	236.29	2.72983	62.1383	8.00628	45.9627	34.1364	65.187	3.2297	499.277	45.3003	227.972	285.917	40.6133	41.8886	0	81.8319
VARROA_LOC100578085	12	9.10249	0	4.2701	16.4247	0	0	0	0	0	0	0	0	0	0	0	2.1378	7.38083	1.86249	5.65197	20.8466	16.4728	25.4026	81.3383	2.6487	0	0	14.1953
VARROA_LOC100578137	12	29.5831	0	10.6752	13.1398	0	0	0	0	0	0	0	0	0	0	0	0	2.76781	1.86249	0.807424	22.9313	8.23641	18.8891	81.3383	6.18029	0	1.11925	29.2257
VARROA_LOC100578193	12	4.55124	4.35364	2.13505	12.3185	0	0	0	0	0	0	0	0	0	0	0	0	4.61302	3.72497	1.61485	10.4233	7.6481	21.4945	75.5871	0.882898	0	0	25.0506
VARROA_LOC100578770	7	4.55124	11.6097	0	1.64247	0	0	0	0	0	0	0	0	0	0	0	9.6201	11.0713	47.4934	0	1.04233	34.1223	0	46.0096	0	2.46404	0	3.34008
VARROA_LOC100634517	2	102.403	153.829	93.9422	137.147	117.21	70.1485	40.2586	63.8496	170.537	92.2738	136.625	211.885	241.59	142.44	165.463	252.795	156.843	189.042	213.16	217.847	57.0666	75.5564	164.32	129.786	147.842	121.998	115.233
VARROA_LOC100634724	4	3746.81	3924.08	4293.58	3151.08	1886.71	2115.04	2261.93	2135.41	2202.4	1794.08	2050.85	1350.07	2664.32	2180.57	2439.25	1915.47	2145.98	2153.03	1774.72	2144.6	2735.66	2692.02	1557.75	2064.22	2526.87	1806.46	1894.66
VARROA_LOC100644298	10	477.881	346.84	437.685	404.87	418.744	520.158	623.262	591.2	460.595	481.225	564.129	430.98	378.082	593.659	473.26	463.902	561.866	601.583	537.744	548.788	590.668	613.57	402.584	399.07	442.295	438.745	463.436
VARROA_LOC100646005.2.3	12	80.7846	17.4145	10.6752	50.9167	0	7.94134	1.49106	0	2.91516	40.8808	17.629	82.0914	6.14213	10.5157	2.66876	51.8416	9.22604	19.5561	1.61485	95.3734	11.7663	112.683	220.189	5.29739	3.69606	1.11925	41.751
VARROA_LOC100646005.3.3	12	696.34	94.3288	117.428	239.801	4.72623	33.0889	16.4016	4.7296	14.5758	184.548	38.1963	1347.85	10.2369	97.5093	9.78545	586.826	106.099	142.48	16.1485	499.277	157.668	486.557	2483.69	59.1542	46.8167	24.6234	298.102
VARROA_LOC100647255	12	32.9965	13.0609	2.13505	13.1398	0	2.64711	0	0	1.45758	23.3605	5.87635	46.0378	0.682458	3.82389	2.66876	29.3947	6.45823	14.8999	0.807424	48.9896	14.7079	30.6134	115.024	0.882898	3.69606	0	19.2054
VARROA_LOC100647296	12	29.5831	0	10.6752	23.8159	0	5.29422	0	0	7.2879	11.6802	7.34543	161.964	2.04738	13.3836	0	60.3928	8.30344	12.1062	0.807424	42.2144	10.0014	13.027	241.55	0.882898	3.69606	4.47699	17.5354
VARROA_LOC100648221	12	95.5761	18.8658	44.836	62.414	5.67147	13.2356	5.96423	0	17.491	11.6802	14.6909	127.02	10.9193	6.69181	0	75.8919	10.1486	28.8685	0.807424	131.334	41.1821	108.124	331.926	11.4777	8.62413	3.35774	54.2763
VARROA_LOC100650967	12	225.287	34.8291	85.402	141.253	1.89049	18.5298	11.9285	0	16.0334	128.483	61.7016	677.254	2.72983	40.1509	9.78545	203.625	56.2789	56.8058	8.07424	352.308	101.19	305.482	1549.54	33.5501	24.6404	15.6695	121.078
VARROA_LOC100651059	12	5.68905	43.5364	0	6.56989	0	1.32356	0	0	0	0	0	0	0	0	0	0.53445	11.0713	119.199	0	2.08466	48.8301	19.5404	73.9439	4.41449	27.1044	0	0.835019
VARROA_LOC100651232	12	101.265	15.9633	66.1865	50.9167	2.83574	5.29422	1.49106	2.3648	8.74548	47.8889	16.16	112.044	6.14213	9.55973	1.77917	28.8603	3.69042	10.2437	1.61485	75.0479	7.05978	61.2267	108.451	9.71188	35.7285	0	40.0809
VARROA_LOC100717332	1	948.934	1101.47	990.663	950.171	1709	1672.98	1822.07	1870.56	1425.51	1363.08	1432.36	1386.13	736.373	533.433	606.698	503.986	407.791	392.984	276.946	304.882	579.49	1043.46	688.5	1206.92	1191.36	1121.49	985.323
VARROA_LOC100740153	12	85.3358	8.70727	17.0804	27.922	2.83574	10.5884	2.98212	0	0	23.3605	1.46909	134.785	0.682458	12.4277	0	76.4263	20.2973	26.0748	4.84454	75.0479	18.8261	110.729	324.532	10.5948	3.69606	2.23849	39.2459
VARROA_LOC100749081	14	4212.18	4101.13	3941.3	3597.02	4622.25	5667.47	5318.6	5103.24	4581.17	5051.7	5108.01	4437.38	4864.56	5374.48	5100	5194.85	4326.09	4631.07	3740.79	4312.65	4568.27	5363.85	4715.98	4674.06	4111.25	4339.32	4697.82
VARROA_LOC100863862	12	87.6114	7.25606	23.4855	61.5927	1.89049	10.5884	1.49106	2.3648	5.83032	36.2087	7.34543	113.708	4.09475	15.2956	2.66876	60.3928	11.9939	36.3185	4.03712	113.093	35.8872	143.948	207.043	12.3606	7.39211	1.11925	65.1315
VARROA_LOC100863986	12	23.894	1.45121	0	9.0336	0	1.32356	0	0	1.45758	4.67209	1.46909	23.8509	0	0.955973	0	14.9646	11.0713	3.72497	0	28.6641	7.6481	14.3297	70.6575	1.7658	1.23202	0	7.51517
VARROA_LOC100865523	12	6.82687	1.45121	2.13505	2.46371	0	0	0	0	0	0	0	7.21074	0	1.91195	0.889586	11.7579	0.922604	0.931243	0.807424	22.4101	2.35326	2.60539	27.9344	0	0	0	1.67004
VARROA_LOC100865714	12	342.481	46.4388	38.4309	188.063	2.83574	30.4418	7.45529	2.3648	7.2879	74.7535	44.0726	528.048	2.72983	54.4905	8.89586	244.778	67.3501	99.643	4.84454	348.66	116.486	304.831	986.741	28.2527	33.2645	8.95397	212.095
VARROA_LOC100868871	12	242.354	23.2194	53.3762	68.1626	4.72623	42.3538	10.4374	9.4592	5.83032	61.9052	10.2836	301.187	0.682458	31.5471	3.55835	211.642	35.9816	41.9059	2.42227	262.668	58.8315	164.14	949.769	21.1896	17.2483	8.95397	103.542
VARROA_LOC100869206	12	709.994	11.6097	0	50.9167	0	18.5298	0	0	0	0	0	0	0	0	0	0	3.69042	0	0	8.85982	5.29484	7.81618	128.169	23.8383	13.5522	0	7.51517
VARROA_LOC100869384	5	27.3075	39.1827	40.5659	35.3132	41.5908	13.2356	14.9106	33.1072	49.5577	45.5529	41.1344	42.1551	74.388	41.1068	42.7002	53.445	56.2789	65.187	51.6751	77.1326	18.8261	43.6403	41.9016	44.1449	64.065	51.4853	38.4109
VARROA_LOC100869981	12	108.092	15.9633	6.40515	45.168	0	10.5884	1.49106	2.3648	17.491	56.0651	11.7527	157.527	0	13.3836	5.33752	68.4096	18.4521	8.38118	3.2297	97.458	10.0014	69.6943	223.475	7.94609	6.16009	1.11925	30.0607
VARROA_LOC100870016	12	188.877	59.4997	19.2154	120.722	13.2334	108.532	29.8212	14.1888	20.4061	39.7128	20.5672	58.7952	6.14213	70.742	4.44793	375.718	538.801	47.4934	11.3039	82.3442	46.4769	287.896	518.429	24.7212	32.0325	3.35774	74.3167
VARROA_LOC100870262	12	30.7209	11.6097	17.0804	18.0672	1.89049	6.61778	10.4374	4.7296	5.83032	36.2087	4.40726	85.4195	5.45967	15.2956	1.77917	53.9794	22.1425	23.2811	5.65197	84.9501	11.178	49.5025	168.428	5.29739	13.5522	5.59623	23.3805
VARROA_LOC100871530	12	28.4453	15.9633	0	6.56989	1.89049	6.61778	1.49106	0	1.45758	2.33605	0	14.4215	0.682458	3.82389	0.889586	6.4134	6.45823	5.58746	0.807424	19.2831	5.88315	17.5864	42.7232	0.882898	1.23202	1.11925	8.35019
VARROA_LOC100871683	12	48.9259	4.35364	0	6.56989	0	2.64711	0	0	0	22.1924	2.93817	168.066	0	4.77987	0	10.1545	2.76781	2.79373	0	52.6378	0.588315	13.6783	32.864	3.53159	1.23202	1.11925	1.67004
VARROA_LOC100871793	14	7086.29	6878.75	6514.04	5894.84	5319.84	6944.7	6374.27	5403.57	4066.65	6173	5083.04	4802.9	6853.93	7190.83	6910.31	6473.79	6830.04	7032.74	5686.69	5928.26	6739.74	7117.93	5374.9	5682.33	5047.58	5099.29	5041.85
VARROA_LOC100872320	12	0	26.1218	0	1.64247	0	0	0	0	0	0	0	0	0	0	0	1.0689	4.61302	85.6743	0	1.04233	29.4158	8.46753	78.8735	5.29739	30.8005	0	8.35019
VARROA_LOC100875159	10	554.114	480.351	510.277	505.882	838.433	1121.05	878.233	827.68	779.805	821.12	888.797	793.181	833.282	1292.48	872.684	1024.54	1345.16	1287.91	1074.68	1098.62	883.649	1044.11	962.093	828.159	677.61	659.236	731.477
VARROA_LOC100877375	9	51489.4	47900.2	78883.7	31864	64908.1	76341.4	78158.3	70061.9	77229.9	78912.8	111488	61747.2	128961	82233.8	102052	91315	62489.8	69045.1	66019.8	78588.2	50939.8	110727	40516.3	50728.7	46220.4	73693.4	43848.5
VARROA_LOC100877843	5	9.10249	20.317	2.13505	18.0672	17.0144	7.94134	4.47317	2.3648	16.0334	11.6802	19.0981	23.2962	29.3457	20.0754	32.0251	24.5847	15.6843	23.2811	22.6079	27.1006	16.4728	17.5864	16.432	22.9554	28.3364	20.1464	15.0303
VARROA_LOC100878241	12	91.0249	10.1585	57.6463	100.191	9.45245	17.2062	8.94635	2.3648	1.45758	26.8645	17.629	155.863	2.72983	19.1195	0.889586	89.7876	31.3685	25.1436	6.45939	124.038	102.955	227.321	972.773	7.06319	9.85615	5.59623	127.758
VARROA_LOC100879682	6	47.7881	40.6339	53.3762	38.5981	23.6311	18.5298	40.2586	37.8368	45.185	26.8645	36.7272	54.3578	44.3598	64.0502	49.8168	60.3928	59.9693	57.737	58.1345	43.2568	50.0068	56.0159	32.864	45.0278	61.6009	51.4853	49.2661
VARROA_LOC100880258	13	7024.85	5893.37	8745.16	7119.3	309.095	268.682	438.371	461.136	279.855	306.022	386.37	300.632	228.624	141.484	393.197	234.623	493.593	622.07	568.426	393.48	578.902	306.785	368.076	321.375	868.573	299.958	321.482
VARROA_LOC100882969	12	31.8587	20.317	4.2701	32.0282	0	7.94134	1.49106	0	1.45758	24.5285	1.46909	88.7475	0	3.82389	5.33752	22.9813	12.9165	8.38118	0	77.6537	19.4144	110.729	151.174	6.18029	6.16009	3.35774	53.4412
VARROA_LOC100883564	12	121.746	10.1585	36.2958	53.3804	0	9.26489	8.94635	2.3648	7.2879	45.5529	10.2836	265.133	4.09475	21.0314	5.33752	152.318	37.8268	39.1122	2.42227	105.797	50.0068	133.526	545.542	6.18029	17.2483	4.47699	53.4412
VARROA_LOC100897133	1	1228.84	1317.7	1266.08	1100.46	1204.24	1405.62	1623.76	1537.12	1387.62	1250.95	1395.63	1256.33	725.453	887.143	970.539	958.803	749.155	856.743	660.473	805.723	1224.87	2064.77	1626.77	1538.89	1308.4	1528.89	1375.28
VARROA_LOC100897139	5	46.6503	36.2803	8.5402	41.8831	21.7406	19.8533	10.4374	28.3776	23.3213	21.0244	23.5054	43.8191	30.7106	15.2956	18.6813	29.3947	15.6843	14.8999	20.1856	22.4101	22.356	14.981	18.0752	22.9554	12.3202	12.3117	12.5253
VARROA_LOC100897141.1.4	8	52.3393	60.9509	70.4566	25.4583	68.0577	83.384	70.0797	82.768	52.4729	66.5773	60.2326	53.2485	55.2791	65.0062	48.0377	58.255	42.4398	52.1496	37.1415	46.3838	72.3628	82.7212	71.4791	55.6226	73.9211	55.9623	65.9665
VARROA_LOC100897148	8	159.294	123.353	115.293	133.04	183.378	138.973	110.338	113.51	163.249	193.892	130.749	176.94	157.648	102.289	114.757	129.871	80.2666	57.737	65.4013	86.5136	115.31	80.7672	119.953	163.336	171.251	182.437	169.509
VARROA_LOC100897152	14	1870.56	1966.39	1979.19	1884.74	1884.82	2038.28	2172.47	2208.72	2058.1	1912.05	2074.35	1546.43	2239.15	2059.17	1948.19	1932.57	1867.35	1721.87	1654.41	1663.56	1870.25	2121.44	1671.13	1830.25	1563.43	1629.62	1903.01
VARROA_LOC100897155.1.2	9	15.9294	20.317	10.6752	24.6371	12.2882	9.26489	17.8927	11.824	8.74548	17.5203	17.629	15.5308	9.55442	1.91195	8.00628	9.6201	4.61302	6.5187	4.03712	5.73283	10.0014	18.2378	11.5024	22.9554	14.7842	4.47699	20.8755
VARROA_LOC100897155.2.2	9	42.099	50.7924	55.5113	38.5981	22.6859	17.2062	49.2049	37.8368	26.2364	21.0244	33.789	33.835	23.886	8.60376	24.0188	16.0335	8.30344	16.7624	13.7262	11.9868	20.0027	52.1079	29.5776	21.1896	35.7285	20.1464	29.2257
VARROA_LOC100897159	14	5021.16	5669.89	4827.35	4874.04	6827.51	7742.8	7835.51	7607.56	7970.05	7600.32	7436.52	5758.05	8085.09	8477.57	7388.02	7435.27	8071.86	7636.19	6669.32	7292.68	7882.24	8277.98	6383.83	7707.7	6136.69	5824.56	6826.28
VARROA_LOC100897160.1.2	5	15.9294	11.6097	14.9453	26.2796	13.2334	22.5005	13.4195	9.4592	27.694	5.84011	7.34543	34.3897	40.2651	26.7673	24.0188	57.7206	29.5233	42.8372	66.2088	56.2859	13.5312	11.0729	14.7888	13.2435	40.6566	17.9079	16.7004
VARROA_LOC100897160.2.2	5	59.1662	46.4388	29.8907	58.3078	33.0836	25.1476	8.94635	9.4592	67.0487	32.7046	20.5672	53.2485	90.0845	70.742	79.1732	104.752	72.8857	64.2557	162.292	85.9924	35.2989	22.7972	54.2255	28.2527	48.0487	40.2929	35.9058
VARROA_LOC100897161.1.2	14	547.287	497.766	463.306	436.077	519.885	579.718	505.469	520.256	429.986	562.987	493.613	546.907	449.058	392.905	425.222	353.271	361.661	433.959	374.645	355.435	470.652	493.071	425.588	512.964	443.527	503.661	526.897
VARROA_LOC100897161.2.2	14	331.103	281.535	294.637	252.12	271.285	299.124	220.677	274.317	182.198	244.117	180.698	210.775	186.994	211.27	209.942	199.884	179.908	205.805	166.329	170.942	231.208	273.566	256.339	285.176	197.123	248.473	241.321
VARROA_LOC100897163	10	262.834	341.035	286.097	312.07	325.164	434.126	450.299	307.424	310.465	402.968	340.828	240.173	418.347	513.358	440.345	432.37	496.361	476.796	423.898	401.298	337.693	411.001	291.668	346.096	253.796	282.05	344.028
VARROA_LOC100897168.1.7	6	19.3428	10.1585	12.8103	19.7097	5.67147	14.5591	14.9106	30.7424	21.8637	23.3605	8.81452	25.5149	23.2036	30.5911	12.4542	24.0502	39.672	28.8685	30.6821	25.5371	30.0041	25.4026	30.3992	15.0093	8.62413	21.2657	22.5455
VARROA_LOC100897168.3.7	2	60.304	47.89	34.1608	53.3804	46.317	42.3538	41.7496	28.3776	68.5063	74.7535	74.9234	58.7952	62.7862	71.698	69.3877	58.255	105.177	80.0869	81.5498	75.0479	62.3614	66.4375	61.6199	60.0371	44.3527	53.7238	46.7611
VARROA_LOC100897168.4.7	2	119.47	155.28	96.0772	112.509	146.513	136.326	64.1155	111.146	123.894	178.707	160.13	136.449	157.648	163.471	168.132	194.005	191.902	203.942	205.086	179.802	94.7187	164.791	142.137	150.093	139.218	137.667	130.263
VARROA_LOC100897168.5.7	10	17.0672	17.4145	23.4855	13.961	19.8502	25.1476	19.3837	21.2832	34.9819	29.2006	23.5054	28.2883	22.5211	39.1949	19.5709	27.2569	38.7494	40.0434	35.5267	30.7488	28.2391	27.3566	26.2912	27.3698	30.8005	29.1004	22.5455
VARROA_LOC100897168.7.7	6	23.894	46.4388	40.5659	41.8831	46.317	45.0009	17.8927	21.2832	43.7274	50.225	33.789	38.827	48.4546	53.5345	56.9335	72.6852	54.4336	87.5368	78.3201	62.5399	48.8301	46.2457	60.7983	49.4423	60.3689	70.5125	37.5759
VARROA_LOC100897171.1.2	14	4485.25	3548.21	3202.57	3359.68	3569.25	4010.38	3538.28	3178.29	1872.99	3668.76	2468.07	3264.24	2591.29	4950.03	3187.39	3163.94	5224.71	4927.21	4252.7	3387.58	4361.77	3333.6	3817.97	3379.73	2788.06	3374.53	3059.51
VARROA_LOC100897171.2.2	2	1224.28	1179.84	939.422	1334.51	1033.15	479.127	386.184	399.651	957.63	877.185	915.241	1607.44	1497.31	1222.69	1133.33	1658.93	1537.06	1411.76	2423.89	1500.96	707.743	481.998	1265.26	962.359	1337.97	1133.8	1060.47
VARROA_LOC100897172.1.16	4	191.152	178.499	215.64	177.387	124.772	120.444	152.088	118.24	94.7427	128.483	111.651	107.052	131.714	80.3018	90.7378	88.1842	113.48	78.2244	95.276	89.1194	120.605	130.921	118.31	123.606	156.466	110.805	121.078
VARROA_LOC100897172.10.16	8	43.2368	53.6949	40.5659	37.7769	33.0836	27.7947	19.3837	33.1072	24.7789	30.3686	22.0363	24.9602	22.5211	25.8113	23.1292	14.9646	13.8391	14.8999	27.4524	15.635	21.7677	26.7053	27.9344	26.487	34.4965	12.3117	23.3805
VARROA_LOC100897172.11.16	8	53.4771	47.89	78.9968	75.5538	51.9885	74.1191	37.2764	33.1072	69.9638	44.3849	60.2326	67.1153	48.4546	30.5911	41.8106	43.2904	23.0651	37.2497	38.7563	35.4393	41.7704	55.3646	52.5823	57.3884	71.4571	42.5314	51.7712
VARROA_LOC100897172.12.16	2	127.435	174.145	138.778	154.392	111.539	97.9432	93.9366	122.97	160.334	176.371	146.909	165.847	153.553	93.6854	119.205	134.681	60.8919	111.749	110.617	91.7252	80.5992	112.683	140.493	111.245	131.826	137.667	121.078
VARROA_LOC100897172.13.16	4	398.234	474.546	469.711	463.177	344.069	350.742	304.176	357.085	336.701	300.182	296.756	356.099	287.315	262.893	241.078	253.864	222.348	229.086	242.227	224.623	254.152	300.272	300.705	324.024	378.23	242.877	358.223
VARROA_LOC100897172.14.16	8	137.675	142.219	136.643	161.784	116.265	105.884	122.267	115.875	96.2003	108.626	89.6143	149.761	120.795	57.3584	109.419	95.6665	55.3563	60.5308	98.5057	96.9369	74.716	73.6024	96.1271	89.1727	140.45	114.163	105.212
VARROA_LOC100897172.16.16	8	35.2721	43.5364	21.3505	49.2742	29.3026	19.8533	22.3659	30.7424	36.4395	21.0244	24.9745	33.2803	28.6633	16.2515	15.123	33.6703	13.8391	18.6249	22.6079	14.0715	7.6481	20.1918	20.54	25.6041	30.8005	22.3849	20.8755
VARROA_LOC100897172.2.16	8	42.099	43.5364	40.5659	50.0954	41.5908	33.0889	20.8748	35.472	39.3547	31.5366	42.6035	51.0298	36.1703	26.7673	27.5772	34.7392	23.0651	23.2811	23.4153	21.889	26.4742	25.4026	25.4696	36.1988	54.2088	39.1736	20.0405
VARROA_LOC100897172.3.16	8	127.435	148.024	140.913	159.32	98.3055	116.473	95.4277	94.592	177.825	158.851	129.28	145.324	146.046	74.5659	116.536	136.819	75.6535	118.268	104.158	80.2596	78.2459	111.381	126.526	145.678	114.578	89.5397	126.923
VARROA_LOC100897172.4.16	8	39.8234	69.6582	59.7814	41.0618	38.7551	30.4418	20.8748	33.1072	34.9819	38.5448	32.3199	39.3817	43.6773	16.2515	19.5709	21.378	20.2973	27.006	24.2227	21.889	25.2975	28.6593	32.864	55.6226	41.8886	13.431	25.0506
VARROA_LOC100897172.5.16	4	101.265	101.585	102.482	87.0511	75.6196	59.56	84.9903	68.5792	55.388	66.5773	64.6398	64.8966	45.0423	43.9748	40.0314	33.1359	35.9816	45.6309	59.7494	48.9896	46.4769	62.5294	50.9391	64.4516	82.5453	53.7238	60.9564
VARROA_LOC100897172.7.16	8	59.1662	87.0727	83.2669	80.4812	50.098	64.8543	46.2228	56.7552	36.4395	45.5529	33.789	66.5606	54.5967	27.7232	39.1418	28.3258	30.4459	24.2123	25.8376	33.8758	50.0068	43.6403	59.9767	43.262	44.3527	43.6506	47.5961
VARROA_LOC100897172.8.16	4	180.912	185.755	168.669	179.851	121.937	119.12	119.285	182.09	107.861	122.642	96.9597	110.934	126.937	106.113	111.198	94.0632	85.8022	95.918	94.4686	91.7252	120.016	119.848	111.737	126.254	140.45	149.979	111.058
VARROA_LOC100897172.9.16	8	23.894	34.8291	27.7556	33.6707	22.6859	29.1182	31.3122	26.0128	40.8122	36.2087	27.9126	39.3817	26.6159	23.8993	31.1355	24.5847	16.6069	17.6936	26.645	24.4948	20.591	24.7512	26.2912	37.9646	46.8167	24.6234	33.4008
VARROA_LOC100897174.2.3	6	20.4806	21.7682	29.8907	18.8884	25.5216	11.912	25.348	7.0944	26.2364	19.8564	27.9126	22.1869	25.251	22.9434	34.6939	20.8435	53.511	25.1436	40.3712	37.0028	32.9456	26.7053	18.8968	35.3159	20.9443	17.9079	15.0303
VARROA_LOC100897176.1.4	10	134.262	168.341	106.752	171.638	189.049	199.857	195.329	174.995	209.892	171.699	160.13	162.519	189.041	204.578	195.709	181.713	201.128	192.767	176.826	199.607	175.906	216.899	179.109	188.94	131.826	167.887	182.034
VARROA_LOC100897176.2.4	8	15.9294	24.6706	32.0257	21.3522	33.0836	33.0889	16.4016	23.648	32.0668	22.1924	35.2581	19.9682	38.9001	43.0188	46.2585	38.4804	18.4521	27.006	27.4524	28.6641	17.6495	30.6134	34.5072	23.8383	27.1044	35.8159	35.9058
VARROA_LOC100897177	14	2299.52	2314.68	2068.86	1924.16	2366.89	2684.17	2683.9	2894.51	2370.03	2784.57	2729.56	2128.28	2177.04	2239.85	2468.6	2325.93	2410.76	2373.74	2114.64	2404.14	2589.76	2246.5	2156.7	2249.62	2079.65	2029.19	2221.15
VARROA_LOC100897178	14	2801.29	2808.1	3764.09	2944.13	3247.86	3936.26	3933.41	3845.16	3795.54	3263.46	3588.98	2640.24	4166.41	3864.04	4060.96	3523.63	3038.14	3193.23	2679.84	3280.22	3542.83	4586.14	3053.06	3184.61	3188.46	3237.98	3152.2
VARROA_LOC100897182.1.2	10	169.534	126.255	102.482	121.543	130.444	108.532	126.74	118.24	148.673	77.0895	76.3925	100.396	134.444	196.93	149.451	146.974	165.146	155.518	176.826	149.575	152.374	110.078	111.737	100.65	126.898	120.879	107.717
VARROA_LOC100897182.2.2	10	216.184	222.035	185.749	161.784	161.637	191.916	168.49	172.63	179.282	156.515	157.192	155.863	190.406	255.245	171.69	215.383	222.348	221.636	270.487	204.297	167.67	151.764	159.39	151.859	168.787	173.483	165.334
VARROA_LOC100897183	9	92.1627	130.609	61.9164	93.621	604.957	750.456	506.96	593.565	534.932	1271.98	619.955	681.137	530.953	686.389	573.783	445.731	742.696	764.55	591.034	650.415	497.126	498.933	266.198	263.987	394.246	348.086	434.21
VARROA_LOC100897184	9	414.163	436.815	243.396	371.199	1158.87	959.578	939.366	1151.66	1310.36	1736.85	1398.57	1311.24	586.914	325.031	518.629	385.873	407.791	326.866	339.925	293.938	596.551	558.857	657.279	1629.83	1082.94	1156.18	1328.52
VARROA_LOC100897185.1.7	11	22.7562	15.9633	29.8907	30.3858	5.67147	3.97067	2.98212	0	4.37274	5.84011	17.629	19.9682	5.45967	2.86792	19.5709	6.4134	1.84521	1.86249	17.7633	6.25399	0.588315	3.25674	17.2536	13.2435	16.0162	21.2657	14.1953
VARROA_LOC100897185.2.7	13	64.8552	37.7315	87.537	117.437	11.3429	9.26489	4.47317	18.9184	23.3213	10.5122	58.7635	49.9205	47.7721	8.60376	51.596	52.9105	13.8391	7.44994	43.6009	30.7488	16.4728	18.2378	38.6152	40.6133	35.7285	68.274	67.6366
VARROA_LOC100897185.3.7	13	100.127	42.0852	100.347	115.794	27.4121	7.94134	22.3659	11.824	23.3213	14.0163	71.9853	83.7555	53.9142	21.9874	55.1544	61.4617	19.3747	13.9686	59.7494	33.3546	12.9429	16.9351	56.6903	51.2081	52.9768	90.659	79.3268
VARROA_LOC100897185.4.7	13	599.626	368.608	574.328	698.051	177.706	51.6187	95.4277	163.171	113.691	100.45	439.257	391.044	229.989	86.0376	275.772	272.569	119.016	74.4994	299.554	169.9	103.543	124.408	300.705	349.628	357.285	559.623	435.045
VARROA_LOC100897185.5.7	13	64.8552	39.1827	51.2412	119.079	17.9597	2.64711	5.96423	7.0944	13.1182	15.1843	60.2326	56.0219	37.5352	11.4717	40.0314	45.4282	20.2973	9.31243	51.6751	26.0583	10.5897	13.027	24.648	41.4962	48.0487	67.1548	58.4514
VARROA_LOC100897185.6.7	13	83.0602	37.7315	68.3216	94.4422	20.7954	0	11.9285	16.5536	21.8637	24.5285	86.6761	48.8111	37.5352	16.2515	34.6939	36.877	23.9877	16.7624	54.9048	38.0451	12.9429	14.981	41.08	35.3159	43.1207	66.0356	71.8117
VARROA_LOC100897185.7.7	13	36.41	34.8291	44.836	63.2352	8.50721	10.5884	1.49106	4.7296	17.491	9.34418	33.789	31.6163	22.5211	3.82389	16.0126	17.6368	9.22604	6.5187	19.3782	11.9868	5.88315	10.4216	32.0424	35.3159	12.3202	45.8891	45.091
VARROA_LOC100897188	14	1622.52	1367.04	1629.04	1575.95	1982.18	2285.78	2367.8	2480.67	2154.3	2253.12	2090.51	1675.11	1643.36	1747.52	1707.12	1563.27	1655.15	1395	1291.07	1463.96	1850.84	2201.56	1652.24	1938.84	1713.74	1862.43	2011.56
VARROA_LOC100897191.1.3	5	56.8905	52.2436	46.9711	65.6989	39.7003	19.8533	23.8569	14.1888	71.4214	18.6884	58.7635	67.1153	101.004	43.0188	64.9398	103.149	48.898	26.0748	83.1647	54.2013	30.0041	27.3566	55.0471	73.2806	78.8492	52.6046	40.9159
VARROA_LOC100897191.3.3	2	65.993	113.195	68.3216	106.761	74.6744	37.0596	17.8927	23.648	147.216	51.393	95.4906	125.911	136.492	62.1383	59.6023	135.216	79.344	73.5682	113.847	89.6406	31.1807	33.2188	61.6199	68.8661	86.2413	72.751	75.1517
VARROA_LOC100897192	1	1306.21	1516.52	1725.12	1491.37	2240.23	2766.23	2293.25	2286.76	3021.56	2840.63	2905.85	2451.1	2562.63	3330.61	2734.59	2929.32	2095.23	1992.86	1881.3	1598.42	1964.38	3219.61	2251.18	2096.88	2504.69	2591.06	2210.3
VARROA_LOC100897193.1.6	6	64.8552	76.9143	72.5917	49.2742	57.66	70.1485	120.776	47.296	37.8971	38.5448	39.6653	31.6163	113.288	89.8615	80.9524	83.3742	95.0282	105.23	92.0463	109.966	130.606	91.8401	63.2631	86.524	49.2807	59.3201	53.4412
VARROA_LOC100897193.2.6	6	23.894	15.9633	17.0804	27.1008	26.4669	21.1769	16.4016	26.0128	30.6092	33.8727	14.6909	34.3897	53.9142	33.4591	53.3752	67.8751	33.2138	52.1496	51.6751	47.4261	30.5924	33.8701	34.5072	37.0817	20.9443	25.7427	27.5556
VARROA_LOC100897193.4.6	6	23.894	29.0242	17.0804	24.6371	28.3574	30.4418	11.9285	23.648	33.5243	24.5285	44.0726	30.507	56.6441	37.283	43.5897	58.255	50.7432	50.2871	44.4083	48.9896	39.4171	31.9161	37.7936	24.7212	17.2483	40.2929	26.7206
VARROA_LOC100897193.5.6	6	30.7209	27.573	44.836	26.2796	37.8098	43.6774	32.8033	26.0128	29.1516	52.561	54.3562	23.2962	61.4213	62.1383	76.5044	67.3407	66.4275	72.6369	63.7865	61.4976	41.7704	41.6863	47.6528	29.1356	40.6566	43.6506	42.586
VARROA_LOC100897193.6.6	6	18.205	33.3779	12.8103	10.6761	17.0144	31.7653	32.8033	26.0128	14.5758	31.5366	32.3199	34.3897	42.3124	38.2389	48.9273	41.6871	34.1364	32.5935	39.5638	48.4684	24.7092	24.7512	27.1128	28.2527	12.3202	15.6695	30.0607
VARROA_LOC100897195.1.3	7	278.764	156.731	315.987	313.712	89.7983	50.2951	40.2586	115.875	55.388	71.2494	83.7379	85.4195	30.0282	11.4717	32.9147	21.9124	1025.94	615.551	716.185	351.787	498.303	398.625	1165.03	103.299	87.4733	57.0816	62.6265
VARROA_LOC100897195.2.3	7	460.813	211.877	412.065	500.954	60.4957	15.8827	25.348	21.2832	11.6606	11.6802	24.9745	8.87475	4.09475	5.73584	36.473	12.2923	3408.1	1556.11	2770.27	204.297	1767.3	1104.69	894.721	61.8029	19.7123	6.71548	86.842
VARROA_LOC100897195.3.3	13	219.598	233.645	384.309	283.327	29.3026	37.0596	28.3301	21.2832	27.694	22.1924	33.789	15.5308	30.7106	36.327	29.3564	22.9813	30.4459	28.8685	36.3341	15.635	22.356	41.6863	52.5823	29.1356	39.4246	32.4582	20.0405
VARROA_LOC100897198.1.8	6	34.1343	31.9267	40.5659	41.8831	53.879	34.4125	41.7496	28.3776	59.7608	50.225	54.3562	48.2565	64.1511	56.4024	26.6876	47.0316	60.8919	60.5308	65.4013	95.8946	55.8899	56.6673	56.6903	61.8029	66.529	45.8891	55.9463
VARROA_LOC100897198.2.8	14	716.821	673.363	766.483	588.005	780.773	919.872	921.474	964.838	804.584	888.865	741.889	656.732	859.898	829.785	738.357	681.958	980.728	1000.15	810.654	976.144	1169.57	1031.08	803.524	859.943	751.531	693.933	768.218
VARROA_LOC100897198.3.8	2	58.0284	69.6582	32.0257	69.8051	75.6196	47.648	50.696	54.3904	65.5911	85.2657	111.651	85.4195	91.4494	75.5219	90.7378	118.113	83.957	99.643	120.306	121.432	68.2445	71.6483	90.3759	97.1188	109.65	92.8975	103.542
VARROA_LOC100897198.4.8	10	75.0955	55.1461	55.5113	68.9839	83.1816	76.7663	79.0261	75.6736	123.894	86.4337	98.4288	97.6223	91.4494	83.1697	109.419	78.5641	114.403	121.993	126.766	125.08	108.838	102.913	72.3007	94.4701	96.0975	64.9163	95.1922
VARROA_LOC100897198.5.8	2	19.3428	30.4755	29.8907	32.8495	43.4813	34.4125	29.8212	35.472	33.5243	42.0488	48.4799	38.2724	50.5019	46.8427	36.473	44.8938	47.9754	53.0808	58.1345	64.6246	40.0054	33.8701	47.6528	43.262	38.1926	45.8891	46.7611
VARROA_LOC100897198.7.8	2	52.3393	66.7558	44.836	58.3078	82.2364	31.7653	52.187	37.8368	80.1669	72.4174	73.4543	87.0835	91.4494	70.742	56.9335	89.2531	87.6474	107.093	78.3201	107.36	62.9497	59.924	69.0143	85.6411	60.3689	69.3933	86.842
VARROA_LOC100897198.8.8	2	166.12	188.658	166.534	183.957	177.706	123.091	125.249	153.712	241.958	167.027	201.265	204.119	242.955	196.93	201.936	270.432	208.509	242.123	268.872	286.641	170.023	206.477	230.048	196.003	221.763	181.318	226.29
VARROA_LOC100897199	4	406.199	365.706	373.634	340.813	319.493	408.979	398.112	411.475	287.143	440.345	337.89	256.258	226.576	367.094	294.453	313.722	387.494	302.654	312.473	318.432	441.825	446.825	373.006	291.356	337.573	302.197	318.142
VARROA_LOC100897201.1.2	4	365.237	381.669	405.659	372.02	358.248	297.8	307.158	361.814	399.377	321.206	421.628	392.153	324.168	426.364	341.601	340.979	408.714	451.653	446.505	487.811	373.58	299.62	341.785	334.618	409.03	389.498	332.338
VARROA_LOC100897201.2.2	2	92.1627	107.39	59.7814	85.4086	76.5649	63.5307	49.2049	73.3088	90.37	87.6017	98.4288	102.06	113.971	114.717	94.2962	125.596	115.326	150.861	125.958	140.715	65.303	76.8591	87.9111	111.245	110.882	100.732	72.6467
VARROA_LOC100897205	14	565.492	547.107	542.303	564.19	489.637	614.13	648.61	605.389	511.611	488.234	578.82	500.869	581.455	662.489	727.682	629.047	744.542	712.401	582.96	743.704	809.522	719.74	617.843	608.317	542.088	580.889	597.874
VARROA_LOC100897206.1.4	13	339.068	296.047	365.093	280.042	72.7839	82.0605	71.5708	165.536	45.185	74.7535	88.1452	118.145	35.4878	29.6352	59.6023	49.1694	33.2138	50.2871	59.7494	46.9049	91.1888	62.5294	77.2303	93.5872	181.107	91.7782	136.943
VARROA_LOC100897206.2.4	13	258.283	179.95	190.019	174.102	64.2767	103.237	77.535	89.8624	24.7789	54.8971	74.9234	41.6004	15.0141	24.8553	36.473	25.1191	40.5946	40.0434	36.3341	30.2276	56.4782	44.2917	70.6575	46.7936	136.754	54.8431	52.6062
VARROA_LOC100897206.3.4	13	133.124	155.28	157.994	124.828	29.3026	35.736	31.3122	61.4848	24.7789	25.6965	44.0726	38.827	20.4738	22.9434	33.8043	19.2402	20.2973	28.8685	19.3782	34.9181	22.356	31.2647	36.972	31.7843	87.4733	23.5042	56.7813
VARROA_LOC100897206.4.4	11	47.7881	43.5364	64.0515	31.207	13.2334	15.8827	11.9285	37.8368	5.83032	12.8483	32.3199	6.10139	4.77721	5.73584	6.22711	8.5512	4.61302	6.5187	7.26681	5.73283	8.82473	9.11888	20.54	16.7751	20.9443	4.47699	20.0405
VARROA_LOC100897207	1	444.884	390.376	1033.36	668.487	1213.7	1528.71	1474.66	1094.9	1562.53	1384.11	1566.05	1147.62	630.592	653.886	710.78	600.187	676.269	776.656	728.296	662.923	1061.32	1802.28	1167.49	1080.67	1122.37	1365.48	1188.23
VARROA_LOC100897210	14	598.489	568.875	424.875	602.788	610.629	648.543	723.163	633.766	701.096	844.48	633.176	743.815	730.231	1077.38	720.565	928.874	1098.82	1096.07	952.76	1011.06	834.819	619.432	767.374	634.804	630.794	558.504	699.746
VARROA_LOC100897213.2.7	2	150.191	204.621	200.695	207.773	168.254	128.385	107.356	104.051	209.892	136.659	208.61	214.658	248.415	142.44	209.053	261.346	153.152	200.217	201.856	203.776	88.8356	141.343	135.564	161.57	231.62	152.218	116.903
VARROA_LOC100897213.3.7	2	38.6856	49.3412	42.701	41.0618	47.2623	45.0009	34.2943	35.472	58.3032	43.2168	48.4799	51.0298	68.9283	48.7546	50.7064	75.3574	37.8268	40.9747	33.9118	55.2436	38.2405	26.0539	36.972	36.1988	43.1207	35.8159	40.9159
VARROA_LOC100897213.6.7	5	62.5796	52.2436	98.2123	100.191	40.6456	31.7653	52.187	47.296	94.7427	63.0732	69.0471	109.825	101.686	55.4464	86.2899	86.5809	53.511	92.193	83.1647	98.5004	57.0666	50.8052	83.8031	66.2174	93.6334	50.3661	48.4311
VARROA_LOC100897213.7.7	8	18.205	27.573	25.6206	25.4583	19.8502	6.61778	10.4374	9.4592	17.491	10.5122	13.2218	8.32008	22.5211	16.2515	18.6813	16.5679	15.6843	13.9686	12.1114	9.90215	17.0611	10.4216	9.85919	15.8922	18.4803	11.1925	15.0303
VARROA_LOC100897214	11	15.9294	50.7924	40.5659	40.2406	4.72623	9.26489	7.45529	4.7296	11.6606	5.84011	14.6909	15.5308	4.09475	6.69181	8.00628	7.4823	6.45823	6.5187	10.4965	5.73283	11.178	9.11888	9.03759	17.658	7.39211	11.1925	15.0303
VARROA_LOC100897218.1.6	6	14.7915	18.8658	4.2701	9.85484	14.1787	29.1182	29.8212	44.9312	40.8122	21.0244	24.9745	22.7415	25.251	80.3018	51.596	56.1172	78.4214	61.462	79.1275	64.1034	67.6562	44.2917	47.6528	28.2527	23.4084	31.3389	31.7307
VARROA_LOC100897218.2.6	11	0	8.70727	0	9.0336	8.50721	3.97067	5.96423	2.3648	13.1182	8.17616	16.16	7.76541	16.379	27.7232	21.3501	24.5847	33.2138	33.5247	29.0673	26.0583	24.1209	9.77022	23.8264	11.4777	0	10.0732	13.3603
VARROA_LOC100897218.3.6	11	0	2.90242	0	0	7.56196	5.29422	8.94635	2.3648	13.1182	8.17616	8.81452	1.10934	10.9193	24.8553	12.4542	19.2402	23.0651	18.6249	14.5336	18.2408	6.47147	14.3297	3.2864	20.3067	6.16009	7.83473	5.84514
VARROA_LOC100897218.4.6	6	7.96468	10.1585	17.0804	17.246	23.6311	19.8533	20.8748	14.1888	23.3213	15.1843	24.9745	21.0775	48.4546	74.5659	46.2585	71.0818	95.9508	85.6743	86.3944	68.2728	47.6535	46.2457	41.08	29.1356	25.8724	20.1464	30.8957
VARROA_LOC100897218.5.6	6	22.7562	27.573	19.2154	18.0672	39.7003	26.4711	23.8569	35.472	58.3032	21.0244	19.0981	32.171	60.7388	130.968	53.3752	72.6852	103.332	107.093	107.387	93.2887	82.3641	80.7672	39.4368	35.3159	30.8005	33.5774	50.1012
VARROA_LOC100897218.6.6	6	3.41343	7.25606	2.13505	7.39113	4.72623	10.5884	2.98212	4.7296	16.0334	4.67209	7.34543	9.42942	17.0615	28.6792	17.7917	20.8435	33.2138	15.8311	20.1856	19.2831	11.178	20.8431	9.03759	3.53159	12.3202	3.35774	8.35019
VARROA_LOC100897221	14	1202.67	1036.17	1099.55	1115.24	1143.75	1391.06	1525.35	1284.09	959.088	1367.75	1101.82	1025.59	1634.49	1952.1	1753.37	1606.02	1991.9	1841.07	1704.47	1750.6	1582.57	1224.53	1252.12	1163.66	1020.11	952.479	1140.64
VARROA_LOC100897222	7	12.5159	4.35364	2.13505	0.821237	9.45245	11.912	4.47317	7.0944	2.91516	5.84011	4.40726	2.21869	0.682458	7.64779	4.44793	8.5512	11.0713	36.3185	14.5336	9.38099	14.1196	0	12.324	5.29739	7.39211	3.35774	7.51517
VARROA_LOC100897224.1.2	1	1256.14	1156.62	1227.65	1024.9	660.727	757.074	881.215	1336.11	466.426	585.179	994.572	884.147	406.745	215.094	472.37	285.396	257.407	168.555	253.531	248.075	431.235	653.302	511.856	1045.35	1028.74	939.048	1143.14
VARROA_LOC100897224.2.2	1	1170.81	1223.37	1195.63	950.171	634.26	657.807	915.509	1184.76	478.086	526.778	1081.25	833.117	375.352	212.226	459.027	277.379	267.555	166.692	243.035	256.414	437.706	657.21	562.795	1077.14	993.007	862.939	1069.66
VARROA_LOC100897227.11.13	5	23.894	10.1585	21.3505	16.4247	22.6859	9.26489	2.98212	7.0944	34.9819	7.00814	17.629	19.4135	50.5019	25.8113	38.2522	41.1526	30.4459	30.731	33.1044	35.9605	8.23641	16.9351	16.432	27.3698	33.2645	23.5042	18.3704
VARROA_LOC100897227.12.13	5	15.9294	17.4145	12.8103	15.6035	14.1787	6.61778	2.98212	9.4592	11.6606	8.17616	8.81452	28.2883	21.8387	13.3836	32.9147	32.067	14.7617	13.0374	17.7633	13.5503	13.5312	12.3756	13.9672	15.0093	19.7123	21.2657	17.5354
VARROA_LOC100897227.13.13	6	29.5831	36.2803	17.0804	27.922	40.6456	55.5894	20.8748	16.5536	48.1001	29.2006	44.0726	40.4911	66.1985	46.8427	52.4856	50.2383	32.2911	51.2183	46.0232	40.1298	32.3573	17.5864	41.9016	42.3791	43.1207	34.6966	27.5556
VARROA_LOC100897227.4.13	5	9.10249	18.8658	10.6752	14.7823	4.72623	2.64711	5.96423	2.3648	23.3213	7.00814	20.5672	11.6481	21.8387	10.5157	10.675	26.7225	10.1486	20.4873	16.9559	20.8466	8.82473	11.7243	18.0752	17.658	12.3202	10.0732	17.5354
VARROA_LOC100897227.5.13	5	39.8234	40.6339	27.7556	51.7379	41.5908	1.32356	7.45529	14.1888	52.4729	28.0325	42.6035	56.5765	85.9898	44.9307	55.1544	90.322	46.1302	78.2244	76.7053	63.0611	12.3546	26.0539	48.4743	39.7304	46.8167	50.3661	26.7206
VARROA_LOC100897227.7.13	5	35.2721	44.9876	34.1608	48.453	40.6456	13.2356	5.96423	11.824	72.879	24.5285	74.9234	96.5129	112.606	54.4905	67.6086	122.389	71.0405	76.3619	95.276	90.1617	10.5897	27.3566	48.4743	37.9646	77.6172	59.3201	48.4311
VARROA_LOC100897227.8.13	2	85.3358	114.646	74.7267	100.191	106.813	79.4134	87.9724	49.6608	129.725	96.9459	104.305	114.817	171.297	113.761	156.567	170.489	107.945	134.099	173.596	146.969	67.0679	79.4645	105.165	112.128	102.258	126.475	97.6973
VARROA_LOC100897232.1.2	14	387.994	362.803	352.283	451.68	426.306	467.215	417.496	454.041	381.886	543.131	511.242	514.736	750.022	540.125	636.054	680.889	447.463	516.84	453.772	417.454	377.698	452.687	465.847	400.836	397.942	378.305	457.591
VARROA_LOC100897232.2.2	14	2842.25	2863.24	2950.64	2969.59	2721.36	2844.32	2934.4	3190.11	2525.99	2967.95	2697.24	2370.67	3967.81	2857.4	3515.65	3330.69	2728.14	2883.13	2444.07	2848.69	3016.29	2663.36	2523.95	2695.49	2666.09	2423.17	2773.93
VARROA_LOC100897233	10	1209.49	1133.4	1287.43	941.137	1242.05	1496.94	1210.74	1206.05	1276.84	1243.94	1041.58	1099.36	1811.93	2547.67	1897.49	2206.74	2908.97	2952.97	2834.06	2432.8	2034.98	1388.02	1521.6	1330.53	1193.83	1271.46	993.673
VARROA_LOC100897235	1	5955.3	7913.46	6738.22	6144.49	22781.4	26005.2	23139.7	24624.7	28091.9	29793.9	28081.6	21407.6	14169.2	8156.36	9146.73	7481.23	5044.8	5664.75	4451.33	4500.79	7692.22	15870.8	11693	23966.3	20701.6	18201.2	20782.8
VARROA_LOC100897237	6	11.3781	7.25606	4.2701	7.39113	11.3429	6.61778	20.8748	14.1888	18.9485	9.34418	2.93817	11.6481	20.4738	21.0314	16.9021	13.8957	24.9103	20.4873	21.8004	14.5926	27.6508	20.1918	13.9672	13.2435	13.5522	19.0272	15.8654
VARROA_LOC100897238.1.6	14	376.615	306.206	305.312	373.663	400.784	475.157	526.343	527.35	529.102	580.507	440.726	350.553	416.982	501.886	440.345	472.454	486.212	485.177	353.652	508.137	567.136	555.6	437.912	421.143	327.717	380.544	391.624
VARROA_LOC100897238.2.6	2	37.5478	33.3779	53.3762	43.5255	38.7551	11.912	16.4016	16.5536	59.7608	23.3605	45.5417	73.2167	68.2458	35.371	49.8168	86.5809	54.4336	53.0808	50.8677	67.2304	31.769	37.7782	51.7607	52.9739	51.7448	47.0084	45.091
VARROA_LOC100897238.4.6	2	109.23	111.743	172.939	151.108	107.758	66.1778	70.0797	59.12	186.57	123.81	157.192	219.095	251.145	116.629	199.267	309.981	135.623	172.28	178.441	255.893	89.4239	107.472	211.151	130.669	163.858	127.594	170.344
VARROA_LOC100897238.5.6	2	84.198	136.414	117.428	122.364	125.718	103.237	104.374	87.4976	179.282	148.339	124.872	139.223	163.108	117.585	152.119	200.953	125.474	146.205	144.529	185.535	120.605	118.545	149.531	134.201	139.218	135.429	147.798
VARROA_LOC100897238.6.6	2	224.149	253.962	236.99	289.897	248.6	180.004	123.758	163.171	451.85	300.182	320.261	478.682	389.001	283.924	351.387	507.193	348.744	380.878	378.682	417.975	210.617	222.761	404.227	307.249	319.093	392.856	369.079
VARROA_LOC100897242	10	234.389	185.755	166.534	216.806	225.914	318.977	280.319	302.694	180.74	301.35	195.389	214.103	258.652	266.717	233.072	233.02	267.555	288.685	224.464	274.133	254.74	227.972	221.01	218.959	240.244	266.381	273.886
VARROA_LOC100897243	11	1.13781	0	0	2.46371	9.45245	5.29422	0	4.7296	4.37274	0	2.93817	9.98409	10.9193	1.91195	5.33752	4.81005	4.61302	8.38118	6.45939	8.85982	1.17663	1.95404	0.821599	4.41449	14.7842	4.47699	2.50506
VARROA_LOC100897245	6	78.509	63.8533	78.9968	78.8387	77.5101	52.9422	47.7138	35.472	71.4214	46.7209	64.6398	69.8887	47.0896	81.2577	38.2522	53.9794	92.2604	108.955	116.269	88.0771	65.8913	65.1348	75.5871	45.9107	50.5128	44.7699	49.2661
VARROA_LOC100897246.1.2	4	5312.44	4902.2	4737.67	4681.05	5388.84	5280.99	6140.18	6786.97	4167.22	5624.03	4974.33	4873.9	3636.82	2675.77	3507.64	2627.89	2527.01	2519.01	2147.75	2204.01	3410.46	4979.56	4001.19	4967.19	4339.17	5100.41	4815.56
VARROA_LOC100897246.2.2	4	5376.16	4397.17	4808.13	4347.63	4889.75	4600.68	4754.98	5200.19	3091.53	4978.11	4776	5555.59	3001.45	1960.7	2732.81	2320.58	1847.05	1893.22	1887.76	1764.15	2702.13	3595.44	3518.91	4199.95	3608.58	4309.1	4267.78
VARROA_LOC100897247	14	1187.87	1287.23	1236.19	1129.2	1296.88	1365.91	1403.09	1596.24	1150.03	1391.12	1370.66	1154.27	1210	1633.76	1255.21	1271.46	1600.72	1693.93	1379.08	1407.67	1410.78	1595.8	1294.84	1348.19	1255.43	1278.18	1266.72
VARROA_LOC100897248.1.4	14	580.284	622.57	644.785	620.034	845.049	858.988	790.261	856.057	778.348	852.657	738.951	848.648	755.482	740.879	661.852	678.751	690.108	628.589	706.496	676.474	648.911	660.467	690.143	780.482	673.914	693.933	763.208
VARROA_LOC100897248.2.4	8	26.1697	26.1218	27.7556	37.7769	52.9337	50.2951	46.2228	40.2016	48.1001	47.8889	44.0726	48.2565	45.7247	44.9307	38.2522	47.566	42.4398	44.6996	54.0974	50.0319	30.5924	22.7972	38.6152	41.4962	39.4246	36.9351	73.4817
VARROA_LOC100897248.3.4	14	394.82	425.205	414.2	415.546	504.761	570.453	468.192	522.621	494.12	561.819	487.737	590.726	500.242	469.383	451.91	499.176	466.838	423.715	487.684	408.594	391.23	407.744	458.452	511.198	454.615	519.33	561.968
VARROA_LOC100897250.1.2	5	11.3781	8.70727	4.2701	27.922	27.4121	13.2356	13.4195	4.7296	43.7274	23.3605	17.629	48.2565	31.3931	15.2956	15.123	51.3072	14.7617	15.8311	33.1044	24.4948	12.3546	10.4216	19.7184	12.3606	18.4803	13.431	24.2156
VARROA_LOC100897250.2.2	11	1.13781	2.90242	2.13505	3.28495	3.78098	5.29422	0	4.7296	1.45758	1.16802	0	0.554672	2.72983	0	1.77917	1.0689	3.69042	0.931243	5.65197	3.64816	3.52989	5.86213	7.39439	3.53159	1.23202	1.11925	1.67004
VARROA_LOC100897253	8	93.3005	65.3046	93.9422	84.5874	30.2479	35.736	19.3837	49.6608	56.8456	54.8971	36.7272	53.2485	43.6773	40.1509	64.0502	43.2904	28.6007	21.4186	21.8004	22.4101	39.4171	61.8781	40.2584	60.92	65.297	58.2008	50.1012
VARROA_LOC100897254.1.2	8	59.1662	29.0242	29.8907	49.2742	44.4265	30.4418	31.3122	40.2016	46.6426	51.393	52.8871	61.0139	42.3124	14.3396	22.2397	25.6536	9.22604	14.8999	22.6079	21.889	13.5312	22.1458	21.3616	16.7751	27.1044	44.7699	39.2459
VARROA_LOC100897254.2.2	8	34.1343	18.8658	51.2412	28.7433	25.5216	29.1182	22.3659	35.472	23.3213	29.2006	23.5054	32.7256	28.6633	8.60376	22.2397	28.3258	18.4521	12.1062	11.3039	10.9445	6.47147	14.3297	23.8264	31.7843	30.8005	21.2657	36.7409
VARROA_LOC100897256	14	1020.62	1192.9	1108.09	955.098	1500.1	1843.71	1462.73	1485.09	1294.33	1567.49	1319.24	1438.26	1384.03	2118.44	1740.92	1917.07	1830.45	1878.32	1617.27	1702.13	1509.03	1660.29	1581.58	1580.39	1240.64	1441.59	1384.46
VARROA_LOC100897261.1.8	14	365.237	401.986	414.2	315.355	505.706	468.539	413.023	435.123	467.883	485.897	424.566	496.986	511.844	544.905	478.598	508.796	480.677	569.921	591.034	487.29	498.891	511.96	590.73	529.739	527.304	505.9	449.24
VARROA_LOC100897261.3.8	6	18.205	47.89	49.1061	40.2406	64.2767	45.0009	56.6602	44.9312	68.5063	58.4011	54.3562	59.9046	47.7721	49.7106	47.1481	59.3239	62.7371	67.0495	66.2088	60.9764	41.1821	52.7592	70.6575	70.6319	61.6009	51.4853	58.4514
VARROA_LOC100897261.5.8	2	55.7527	56.5973	68.3216	73.9113	98.3055	72.7956	74.5529	66.2144	90.37	95.7779	77.8616	112.044	131.714	118.541	79.1732	123.458	82.1118	121.993	129.995	110.487	91.1888	99.6563	89.5543	85.6411	112.114	92.8975	81.8319
VARROA_LOC100897261.6.8	10	440.333	375.864	414.2	423.758	513.268	488.392	426.442	378.368	483.917	566.491	381.963	467.034	513.209	597.483	434.118	568.12	500.051	603.445	708.918	547.224	525.365	582.957	603.054	454.693	503.896	541.715	465.941
VARROA_LOC100897263.1.6	5	6.82687	7.25606	4.2701	13.1398	9.45245	5.29422	0	0	23.3213	3.50407	11.7527	24.9602	34.8054	28.6792	25.798	50.2383	57.2015	52.1496	103.35	46.3838	7.6481	4.55944	13.9672	7.94609	14.7842	8.95397	12.5253
VARROA_LOC100897263.2.6	6	221.873	211.877	200.695	128.934	416.853	790.163	568.093	524.985	406.665	665.773	393.715	379.396	471.579	2146.16	967.87	848.172	1964.22	1902.53	1386.35	990.737	1406.07	889.09	638.383	407.899	368.374	438.745	456.756
VARROA_LOC100897263.3.6	6	26.1697	56.5973	42.701	38.5981	95.4698	70.1485	56.6602	33.1072	106.403	75.9215	69.0471	80.4274	144.681	347.018	166.353	220.193	366.274	302.654	365.763	262.147	178.848	99.0049	122.418	65.3345	64.065	76.1088	67.6366
VARROA_LOC100897263.4.6	7	2.27562	7.25606	0	0	2.83574	3.97067	4.47317	2.3648	11.6606	3.50407	11.7527	18.3042	27.2983	14.3396	21.3501	37.4115	26.7555	27.006	59.7494	40.1298	5.29484	0.651348	6.57279	6.18029	9.85615	6.71548	5.84514
VARROA_LOC100897263.5.6	5	23.894	20.317	38.4309	9.85484	26.4669	13.2356	11.9285	11.824	83.0821	30.3686	61.7016	97.6223	145.364	134.792	145.003	268.294	160.533	171.349	389.986	219.411	35.8872	13.6783	76.4087	33.5501	60.3689	43.6506	47.5961
VARROA_LOC100897263.6.6	6	5.68905	4.35364	0	9.0336	9.45245	15.8827	4.47317	7.0944	32.0668	11.6802	22.0363	18.8588	36.1703	59.2703	29.3564	63.5995	73.8083	54.9433	86.3944	71.9209	15.8845	10.4216	31.2208	14.1264	11.0882	19.0272	16.7004
VARROA_LOC100897265.1.5	5	50.0637	66.7558	53.3762	80.4812	53.879	6.61778	2.98212	9.4592	120.979	16.3523	49.9489	126.465	172.662	36.327	65.8294	187.057	59.0467	58.6683	201.049	121.432	18.8261	16.9351	59.9767	59.1542	136.754	76.1088	45.9261
VARROA_LOC100897265.2.5	5	26.1697	53.6949	49.1061	54.2016	26.4669	2.64711	1.49106	7.0944	85.9972	5.84011	41.1344	51.0298	113.971	12.4277	44.4793	82.3053	25.8329	22.3498	79.1275	52.6378	4.11821	7.16483	41.9016	38.8475	64.065	26.8619	23.3805
VARROA_LOC100897265.3.5	5	18.205	39.1827	38.4309	41.0618	24.5764	2.64711	0	4.7296	51.0153	4.67209	36.7272	43.8191	75.7529	13.3836	24.9084	64.6684	23.0651	20.4873	56.5197	42.2144	2.35326	5.21079	23.8264	28.2527	41.8886	14.5502	21.7105
VARROA_LOC100897265.4.5	5	4.55124	24.6706	23.4855	16.4247	17.0144	0	1.49106	4.7296	26.2364	0	13.2218	31.0616	46.4072	6.69181	23.1292	50.2383	14.7617	22.3498	48.4454	22.9313	1.17663	1.95404	15.6104	15.8922	27.1044	12.3117	5.84514
VARROA_LOC100897265.5.5	2	1628.21	1658.74	1904.46	2062.95	1354.54	964.872	882.706	943.555	1789.91	852.657	1345.68	1969.64	2283.51	1252.32	1627.05	2068.32	1281.5	1281.39	2263.21	1544.21	1007.2	851.312	1431.23	1429.41	1745.77	1605	1221.63
VARROA_LOC100897267	14	7643.81	7186.4	7000.83	6990.37	6255.63	6042.03	7003.5	8700.1	4903.3	6012.98	7041.33	5540.06	4465.33	4541.83	5000.37	4100.3	4598.26	3957.78	3959.61	3933.76	5661.94	6181.29	4227.13	6342.74	6088.64	4735.53	6162.44
VARROA_LOC100897269	2	493.81	536.949	542.303	617.57	886.64	440.744	254.971	442.217	870.175	617.884	603.795	1331.77	1354	943.546	935.845	1630.07	821.118	696.57	1312.87	875.559	435.353	323.72	674.533	663.94	885.821	670.429	626.265
VARROA_LOC100897273.1.2	10	84.198	69.6582	78.9968	86.2298	155.966	150.885	134.195	141.888	171.994	156.515	148.378	151.425	204.055	418.716	323.809	423.284	441.005	536.396	540.974	433.089	285.333	141.994	266.198	125.372	137.986	110.805	155.314
VARROA_LOC100897273.2.2	6	12.5159	20.317	21.3505	18.8884	41.5908	22.5005	20.8748	33.1072	34.9819	38.5448	35.2581	37.163	49.8195	140.528	66.719	113.838	119.939	129.443	139.684	115.699	65.303	35.1728	58.3335	28.2527	17.2483	30.2197	45.9261
VARROA_LOC100897274	14	12449.9	11556	12464.4	11813.5	8599.84	9018.71	10476.2	12370.3	8172.65	8308.15	10430.5	8196.94	7761.6	7949.87	8761.54	7971.85	8464.89	7900.66	6922.04	7998.86	9503.64	9178.8	7555.43	9096.5	9461.9	7670.2	9570.99
VARROA_LOC100897276.1.5	10	316.311	264.121	307.447	296.466	294.917	317.653	313.122	276.681	246.331	365.591	232.116	270.68	570.535	390.037	429.67	489.556	410.559	465.621	423.898	435.695	345.929	321.115	305.635	289.591	282.132	327.939	260.526
VARROA_LOC100897276.2.5	2	196.841	201.719	170.804	174.102	162.582	150.885	132.704	125.334	129.725	193.892	158.661	182.487	391.731	244.729	249.084	316.929	249.103	251.436	267.257	283.514	158.257	192.148	195.541	196.003	154.002	204.822	149.468
VARROA_LOC100897276.3.5	5	18.205	23.2194	14.9453	27.1008	21.7406	14.5591	7.45529	11.824	23.3213	30.3686	17.629	14.9761	36.8528	39.1949	38.2522	29.3947	19.3747	37.2497	38.7563	42.2144	10.5897	28.6593	14.7888	15.0093	20.9443	24.6234	25.0506
VARROA_LOC100897276.4.5	14	387.994	291.694	309.582	266.902	305.314	352.066	381.711	416.205	257.992	379.607	314.385	242.946	484.546	412.98	424.333	375.718	437.314	386.466	356.881	397.129	416.527	341.958	321.245	317.843	266.116	292.123	294.762
VARROA_LOC100897276.5.5	2	105.816	145.121	123.833	103.476	107.758	120.444	52.187	75.6736	90.37	123.81	136.625	124.247	212.245	191.195	201.936	237.83	135.623	179.73	176.826	190.226	73.5394	86.6293	151.996	104.182	125.666	134.31	106.882
VARROA_LOC100897279.1.4	9	10.2403	18.8658	6.40515	14.7823	15.1239	7.94134	11.9285	18.9184	26.2364	16.3523	19.0981	29.3976	19.7913	4.77987	13.3438	18.7057	2.76781	8.38118	8.07424	6.25399	2.35326	7.81618	4.92959	28.2527	22.1763	20.1464	13.3603
VARROA_LOC100897279.2.4	8	109.23	92.8776	57.6463	100.191	58.6052	78.0898	71.5708	49.6608	83.0821	73.5854	66.1089	85.9741	49.137	18.1635	46.2585	63.5995	44.285	38.181	40.3712	32.3123	67.6562	52.1079	69.0143	83.8753	81.3132	73.8703	76.8218
VARROA_LOC100897279.4.4	4	292.417	359.901	232.72	304.679	290.19	251.476	295.229	352.355	291.516	331.718	326.137	345.006	178.804	130.968	165.463	167.817	164.224	188.111	160.677	160.519	208.852	232.531	256.339	304.6	257.492	278.692	272.216
VARROA_LOC100897280	7	3.41343	4.35364	12.8103	2.46371	0.945245	2.64711	0	7.0944	0	1.16802	0	0	2.72983	4.77987	23.1292	27.7914	35.059	29.7998	44.4083	36.4816	71.1861	10.4216	14.7888	7.06319	4.92807	1.11925	0
VARROA_LOC100897283.1.5	10	104.679	108.841	100.347	74.7325	150.294	218.387	193.837	196.278	161.791	182.212	123.403	130.903	101.686	185.459	170.801	138.422	239.877	231.879	169.559	191.789	310.63	265.75	188.146	158.039	149.074	182.437	172.849
VARROA_LOC100897283.2.5	10	34.1343	29.0242	17.0804	29.5645	55.7695	51.6187	64.1155	75.6736	43.7274	64.2413	49.9489	49.9205	45.0423	60.2263	41.8106	39.5493	88.57	65.187	64.5939	63.5823	88.8356	63.1808	59.1551	49.4423	55.4408	40.2929	50.9362
VARROA_LOC100897283.3.5	6	9.10249	8.70727	19.2154	7.39113	22.6859	26.4711	20.8748	26.0128	23.3213	46.7209	23.5054	25.5149	24.5685	32.5031	19.5709	32.6014	57.2015	31.6623	20.993	38.0451	22.9443	19.5404	21.3616	37.9646	24.6404	27.9812	30.8957
VARROA_LOC100897283.4.5	11	30.7209	13.0609	14.9453	11.4973	18.9049	11.912	1.49106	9.4592	40.8122	32.7046	16.16	24.9602	29.3457	40.1509	25.798	46.4971	27.6781	52.1496	41.986	55.2436	34.7106	38.4295	28.756	38.8475	14.7842	24.6234	25.8856
VARROA_LOC100897283.5.5	8	13.6537	17.4145	17.0804	9.85484	20.7954	26.4711	28.3301	16.5536	20.4061	24.5285	20.5672	16.0855	15.6965	27.7232	18.6813	19.7746	22.1425	24.2123	16.1485	16.1561	30.0041	35.1728	23.8264	15.0093	18.4803	13.431	19.2054
VARROA_LOC100897290.1.4	6	4.55124	15.9633	25.6206	10.6761	9.45245	9.26489	5.96423	7.0944	30.6092	8.17616	2.93817	31.0616	26.6159	56.4024	40.921	42.2215	72.8857	76.3619	100.121	56.8071	21.1793	23.4485	22.1832	13.2435	17.2483	10.0732	9.18521
VARROA_LOC100897290.2.4	5	6.82687	11.6097	19.2154	24.6371	23.6311	3.97067	10.4374	9.4592	40.8122	16.3523	16.16	39.9364	40.2651	48.7546	56.9335	101.545	77.4988	108.024	113.039	77.1326	15.8845	13.027	51.7607	10.5948	18.4803	29.1004	16.7004
VARROA_LOC100897290.3.4	6	11.3781	5.80485	6.40515	10.6761	7.56196	27.7947	2.98212	11.824	33.5243	10.5122	7.34543	14.9761	16.379	43.9748	31.1355	44.3593	67.3501	69.8432	54.0974	60.4553	40.0054	21.4945	32.864	13.2435	20.9443	22.3849	20.0405
VARROA_LOC100897290.4.4	10	117.195	123.353	91.8071	95.2634	150.294	177.357	181.909	208.102	224.467	230.1	135.156	127.575	189.041	586.968	329.147	336.703	666.12	664.907	498.181	414.848	493.008	298.969	311.386	159.805	125.666	128.713	128.593
VARROA_LOC100897292	14	1737.44	1921.41	2002.68	1906.91	2002.03	2235.49	2415.51	2393.18	2077.05	2470.37	2272.68	1872.02	2026.22	2338.31	2204.4	2142.07	1962.38	1931.4	1685.09	2162.32	1929.09	1860.9	1615.26	1659.85	1711.27	1939.65	2029.1
VARROA_LOC100897293.1.2	5	20.4806	27.573	40.5659	33.6707	24.5764	13.2356	19.3837	33.1072	61.2184	30.3686	32.3199	33.2803	44.3598	14.3396	24.0188	40.6182	8.30344	23.2811	33.9118	17.7196	17.6495	20.8431	25.4696	32.6672	59.1369	39.1736	37.5759
VARROA_LOC100897293.2.2	8	97.8517	118.999	104.617	159.32	163.527	99.2667	83.4992	89.8624	177.825	196.228	132.218	234.072	157.648	99.4212	120.984	177.437	60.8919	67.9807	128.38	69.8362	61.7731	76.2077	135.564	128.02	198.355	191.391	200.405
VARROA_LOC100897294.1.4	2	191.152	143.67	187.884	158.499	154.075	136.326	126.74	94.592	139.928	133.155	167.476	196.354	154.236	141.484	136.107	172.627	154.075	150.861	179.248	131.334	114.133	67.0889	151.996	122.723	157.698	130.952	116.903
VARROA_LOC100897294.2.4	5	76.2333	127.707	87.537	79.6599	69.9482	39.7067	25.348	33.1072	55.388	47.8889	55.8253	77.6541	72.3406	52.5785	100.523	98.3388	69.1953	119.199	117.076	73.4844	45.3003	40.3836	79.6951	87.4069	85.0093	73.8703	45.091
VARROA_LOC100897294.3.4	2	130.848	149.475	160.129	215.164	167.308	91.3254	123.758	127.699	185.113	157.683	174.821	207.447	203.373	163.471	185.034	184.92	189.134	177.867	212.352	160.519	109.427	78.1618	160.212	143.03	186.035	202.584	182.869
VARROA_LOC100897299	11	27.3075	34.8291	36.2958	29.5645	11.3429	6.61778	19.3837	14.1888	10.2031	2.33605	16.16	28.8429	19.7913	3.82389	7.11669	14.9646	9.22604	7.44994	10.4965	13.5503	11.7663	5.21079	23.8264	5.29739	13.5522	26.8619	8.35019
VARROA_LOC100897301.1.2	10	258.283	300.401	264.746	274.293	469.787	543.982	520.379	496.608	641.335	571.163	536.217	439.855	550.062	798.238	834.432	776.021	927.217	936.83	750.097	1026.7	859.528	913.19	632.631	497.072	426.278	434.268	584.514
VARROA_LOC100897301.2.2	10	28.4453	46.4388	44.836	47.6317	61.441	56.9129	76.0439	68.5792	51.0153	61.9052	51.418	39.9364	57.3265	86.9936	100.523	59.8584	98.7187	84.7431	74.283	88.0771	97.072	103.564	73.1223	56.5055	41.8886	73.8703	72.6467
VARROA_LOC100897302	7	169.534	97.2312	74.7267	61.5927	5.67147	2.64711	19.3837	21.2832	7.2879	1.16802	7.34543	3.8827	2.72983	5.73584	151.23	330.29	1345.16	1383.83	2092.84	944.353	1128.39	28.008	17.2536	7.94609	23.4084	12.3117	5.84514
VARROA_LOC100897303	10	137.675	200.267	175.074	145.359	193.775	264.711	198.311	219.926	364.395	223.092	249.745	232.962	355.561	650.062	478.598	529.64	740.851	738.475	798.542	709.307	470.064	510.006	345.072	240.148	193.427	251.831	207.085
VARROA_LOC100897308	1	5475.15	5233.07	5491.35	3774.4	7421.12	8147.81	9226.66	8139.64	10211.8	7244.08	11479.4	7121.99	4938.95	3454.89	4410.57	3573.33	3392.42	2886.85	3170.75	3901.97	5286.01	9662.75	4687.22	8037.02	5784.33	7955.61	5969.55
VARROA_LOC100897311	5	14.7915	15.9633	12.8103	30.3858	15.1239	3.97067	11.9285	16.5536	14.5758	2.33605	35.2581	25.5149	28.6633	43.9748	19.5709	32.6014	32.2911	23.2811	59.7494	21.3678	10.5897	9.11888	23.0048	11.4777	16.0162	23.5042	20.8755
VARROA_LOC100897315.1.3	11	23.894	46.4388	23.4855	30.3858	3.78098	13.2356	4.47317	11.824	13.1182	4.67209	7.34543	13.8668	10.2369	6.69181	7.11669	15.499	6.45823	3.72497	6.45939	10.4233	7.6481	4.55944	4.92959	2.6487	32.0325	14.5502	10.0202
VARROA_LOC100897315.2.3	11	31.8587	44.9876	14.9453	46.8105	10.3977	3.97067	10.4374	4.7296	23.3213	4.67209	10.2836	12.2028	10.9193	1.91195	10.675	13.8957	3.69042	10.2437	12.1114	5.73283	0.588315	9.77022	4.108	6.18029	20.9443	6.71548	2.50506
VARROA_LOC100897315.3.3	13	241.216	342.486	236.99	286.612	62.3862	38.3831	61.1334	73.3088	84.5396	49.057	79.3307	67.1153	82.5775	54.4905	52.4856	82.8397	40.5946	43.7684	67.8236	55.7648	40.5937	48.8511	67.3711	67.9832	146.61	71.6318	60.9564
VARROA_LOC100897317	1	1641.86	1892.38	1748.61	1860.1	771.32	742.515	902.09	1083.08	644.25	654.093	850.601	697.777	255.239	207.446	469.702	227.676	252.794	277.51	227.694	238.694	436.53	496.979	422.302	816.681	1087.87	549.55	858.4
VARROA_LOC100897318	1	1562.21	1301.74	2258.88	1582.52	3034.24	4099.05	3405.58	3197.21	3439.89	3718.98	3408.28	2799.98	3339.27	3023.74	2765.72	2644.46	2084.16	2317.86	1825.59	2177.43	2090.28	2408.69	2063.86	2306.13	1988.48	2715.29	2532.61
VARROA_LOC100897319.1.2	7	125.159	198.816	143.048	122.364	328	406.332	417.496	349.99	769.602	404.136	377.555	363.865	746.61	2095.49	1265.88	1419.5	2758.59	3362.72	1997.57	1958.54	1793.77	340.004	413.264	412.314	322.789	330.178	332.338
VARROA_LOC100897319.2.2	6	401.647	377.315	414.2	386.802	742.963	951.637	882.706	882.07	1416.77	898.209	879.983	954.036	1055.76	4582.94	1651.96	1785.06	4655.46	3015.36	3324.97	1871.51	1705.53	1359.36	1013.03	934.989	681.306	917.782	867.585
VARROA_LOC100897320.1.2	1	101.265	166.889	249.801	208.594	330.836	412.95	366.8	406.745	472.256	386.616	367.272	336.131	336.452	311.647	330.037	315.325	243.568	259.817	218.004	266.316	317.69	359.544	239.907	315.195	252.564	276.454	356.553
VARROA_LOC100897320.2.2	14	821.5	972.312	1421.94	1097.17	2019.04	2340.05	2326.05	2111.77	2625.1	2605.86	2563.56	1929.15	1972.99	1770.46	2119.88	2061.91	1674.53	1747.94	1447.71	1905.9	1532.56	2367	1663.74	1781.69	1597.93	2041.51	1985.68
VARROA_LOC100897322	14	703.167	729.96	903.126	696.409	1003.85	1250.76	1298.71	1373.95	1285.59	1401.63	1137.07	978.441	1031.88	1181.58	1198.27	1063.56	1310.1	1276.73	1112.63	1303.44	1387.25	1234.3	1034.39	1014.45	927.71	954.717	936.892
VARROA_LOC100897323	14	1698.75	1703.72	1917.27	1656.43	1711.84	1748.42	1904.08	1837.45	1820.52	1688.96	1902.47	1437.15	2026.9	2296.25	2231.97	2139.4	2016.81	2099.95	2213.96	2060.17	1769.65	1800.98	1445.19	1650.14	1496.9	1565.83	1544.79
VARROA_LOC100897324	6	113.781	166.889	138.778	88.6935	268.45	337.507	268.39	279.046	526.186	391.288	260.028	406.02	651.065	1315.42	1238.3	1400.79	1329.47	1245.07	1291.88	1273.73	870.118	425.982	427.232	218.076	177.411	229.446	259.691
VARROA_LOC100897327.1.2	10	106.954	82.7191	96.0772	83.7661	107.758	108.532	119.285	94.592	138.47	100.45	116.058	72.662	153.553	152.956	153.009	164.611	168.837	180.661	152.603	180.845	138.254	126.362	132.277	103.299	81.3132	89.5397	104.377
VARROA_LOC100897327.2.2	10	215.046	288.791	192.154	179.03	240.092	271.329	225.15	208.102	266.737	224.26	240.93	161.964	298.917	337.459	289.116	267.225	391.184	383.672	298.747	344.491	361.225	357.59	211.151	267.518	202.051	174.602	214.6
VARROA_LOC100897329.1.2	1	2717.09	2931.45	1757.15	2262.51	2178.79	2332.11	2850.9	4242.45	1253.52	2260.12	3283.41	2820.51	1046.89	160.604	897.593	494.366	809.124	412.541	758.171	715.04	1643.16	1815.96	1781.23	3028.34	2296.48	2839.53	3170.57
VARROA_LOC100897329.2.2	11	38.6856	5.80485	12.8103	28.7433	5.67147	11.912	14.9106	14.1888	8.74548	8.17616	38.1963	17.1948	3.41229	9.55973	21.3501	8.5512	0.922604	3.72497	13.7262	6.25399	6.47147	8.46753	11.5024	19.4238	18.4803	20.1464	20.0405
VARROA_LOC100897332	14	6132.8	5106.82	7111.85	5432.48	7432.47	9223.86	7605.89	7515.33	5172.95	8086.22	6926.74	6706.54	6217.2	7101.93	6552.69	6769.34	5471.97	5548.34	5262.79	5393.03	5386.02	4958.06	5869.5	5175.55	4878.79	6231.97	5644.73
VARROA_LOC100897334	14	1028.58	1079.7	1039.77	967.417	1079.47	1383.12	1412.03	1151.66	1007.19	1143.49	1062.15	983.988	1439.99	1237.03	1384.2	1224.96	1181.86	1266.49	1035.12	1245.59	1285.47	1572.35	1070.54	1234.29	1116.21	1083.43	1179.05
VARROA_LOC100897337.1.2	14	506.326	487.607	540.167	517.379	379.043	411.626	478.63	449.312	378.971	415.816	342.297	397.7	403.333	379.521	453.689	406.182	384.726	346.422	310.051	454.978	432.412	401.231	401.762	331.087	429.975	391.736	410.83
VARROA_LOC100897337.2.2	14	457.4	500.668	546.573	542.016	419.689	419.567	492.049	520.256	342.531	457.865	386.37	367.747	356.926	341.282	413.658	372.511	352.435	293.341	334.273	411.721	394.759	396.671	391.081	391.124	367.142	346.966	414.17
VARROA_LOC100897338.1.5	8	174.085	158.182	251.936	192.991	74.6744	56.9129	61.1334	85.1328	134.097	92.2738	82.2689	86.5288	85.3073	86.0376	68.4982	71.6163	82.1118	73.5682	100.928	60.4553	80.5992	106.17	115.845	79.4609	125.666	63.7971	87.677
VARROA_LOC100897338.2.5	8	93.3005	71.1094	81.1319	73.0901	57.66	23.824	25.348	28.3776	55.388	56.0651	39.6653	44.9284	41.63	52.5785	61.3815	33.6703	37.8268	29.7998	29.0673	25.016	33.534	47.5484	41.08	43.262	64.065	42.5314	38.4109
VARROA_LOC100897338.3.5	8	121.746	103.036	136.643	118.258	63.3314	63.5307	32.8033	63.8496	103.488	84.0976	76.3925	59.9046	79.8476	68.8301	53.3752	79.633	64.5823	57.737	70.2459	38.5663	76.481	62.5294	94.4839	56.5055	105.954	64.9163	47.5961
VARROA_LOC100897338.4.5	8	326.552	233.645	369.364	245.55	152.185	112.502	114.811	153.712	164.707	143.667	107.243	113.708	133.079	117.585	135.217	107.424	82.1118	103.368	120.306	95.8946	161.787	145.902	162.677	105.065	172.483	92.8975	100.202
VARROA_LOC100897338.5.5	8	120.608	110.292	162.264	101.012	41.5908	55.5894	43.2407	73.3088	71.4214	63.0732	86.6761	50.4751	53.9142	65.9622	59.6023	53.445	51.6658	64.2557	55.7122	41.1721	51.1834	65.1348	55.8687	55.6226	82.5453	52.6046	60.1214
VARROA_LOC100897341	8	1938.83	1985.26	3465.18	3400.74	2745.94	3126.24	3272.87	3235.05	2700.9	3439.83	3052.76	2481.6	2364.04	1367.04	1907.27	1606.56	1146.8	983.392	842.143	1494.7	2086.75	1123.58	1446.84	1784.34	2041.46	1937.42	2782.28
VARROA_LOC100897343.1.5	9	4.55124	7.25606	2.13505	6.56989	24.5764	3.97067	16.4016	21.2832	13.1182	16.3523	16.16	10.5388	7.50704	7.64779	8.89586	7.4823	4.61302	4.65621	6.45939	6.77516	14.1196	14.981	8.21599	15.0093	13.5522	8.95397	12.5253
VARROA_LOC100897343.2.5	8	29.5831	27.573	12.8103	18.8884	22.6859	35.736	44.7317	37.8368	32.0668	33.8727	38.1963	48.8111	17.7439	24.8553	16.9021	10.1545	11.9939	21.4186	16.9559	12.508	21.1793	40.3836	33.6856	33.5501	30.8005	24.6234	46.7611
VARROA_LOC100897343.3.5	1	163.845	126.255	89.6721	121.543	331.781	342.801	316.104	293.235	249.246	289.67	252.683	275.117	191.088	239.949	215.28	198.815	202.05	203.011	180.056	143.842	241.209	234.485	244.015	294.888	229.155	240.638	323.152
VARROA_LOC100897343.4.5	8	10.2403	18.8658	6.40515	22.1734	29.3026	35.736	23.8569	26.0128	23.3213	26.8645	24.9745	21.0775	11.6018	11.4717	10.675	11.2234	9.22604	14.8999	7.26681	14.5926	18.2378	26.7053	15.6104	15.0093	30.8005	17.9079	26.7206
VARROA_LOC100897343.5.5	8	39.8234	31.9267	19.2154	23.8159	43.4813	46.3245	41.7496	35.472	30.6092	54.8971	49.9489	44.3738	27.2983	16.2515	29.3564	17.1024	19.3747	16.7624	12.1114	14.0715	18.2378	34.5215	30.3992	35.3159	23.4084	33.5774	44.256
VARROA_LOC100897344	4	262.834	181.402	166.534	185.599	213.625	222.357	281.81	219.926	202.604	218.42	190.981	178.05	128.302	135.748	160.126	153.387	226.038	203.011	159.87	188.662	232.384	199.313	222.653	208.364	170.019	198.107	222.95
VARROA_LOC100897346.1.2	9	51.2015	43.5364	36.2958	33.6707	25.5216	23.824	13.4195	21.2832	16.0334	16.3523	16.16	18.3042	35.4878	42.0628	32.0251	35.2737	49.8206	29.7998	25.0301	31.27	24.1209	30.6134	19.7184	33.5501	34.4965	21.2657	32.5658
VARROA_LOC100897348	14	2250.59	2533.82	2295.18	2277.29	2622.11	2820.5	2931.42	3088.43	3387.42	3539.11	3343.64	3112.82	2576.96	2079.24	2090.53	2106.8	2132.14	2009.62	2024.21	1900.17	2160.29	2518.76	2187.92	2729.92	2646.38	2748.87	2710.47
VARROA_LOC100897350	4	927.316	751.728	1046.17	1033.94	494.363	532.07	705.27	825.315	601.981	690.301	547.969	545.243	414.252	803.973	630.717	559.569	885.7	858.606	825.995	766.114	980.133	852.615	932.515	681.598	590.137	669.31	857.565
VARROA_LOC100897351.2.3	5	60.304	68.207	66.1865	64.8777	53.879	47.648	37.2764	42.5664	93.2851	72.4174	49.9489	53.2485	83.2599	63.0942	70.2773	65.2029	42.4398	52.1496	84.7795	66.7093	45.8886	31.9161	32.0424	41.4962	89.9374	61.5586	75.9868
VARROA_LOC100897353.1.2	14	250.318	301.852	266.881	247.192	356.358	402.361	405.568	418.569	330.871	366.759	358.457	339.459	277.761	335.547	298.011	296.085	262.942	257.954	226.079	265.795	331.81	412.303	330.283	369.052	365.91	302.197	338.183
VARROA_LOC100897353.2.2	4	144.502	149.475	202.83	169.996	209.844	190.592	260.935	241.209	339.616	248.789	317.323	283.992	252.51	263.849	230.403	237.296	223.27	216.048	190.552	215.242	177.083	240.999	216.081	244.563	242.708	230.565	280.567
VARROA_LOC100897358	1	1886.49	1873.52	2470.25	1900.34	4138.28	4824.36	5181.43	5353.9	5085.5	3671.1	4430.77	4071.85	2600.85	2017.1	2441.91	2224.91	1666.22	1759.12	1377.47	1780.82	1845.54	3742.65	2099.19	3796.46	3884.56	2921.23	3886.18
VARROA_LOC100897360	14	1493.95	1438.15	1362.16	1244.99	1328.07	1875.48	1593.94	1482.73	1208.33	1613.04	1379.47	1342.31	1505.5	2047.69	1754.26	1875.38	2039.88	2241.5	1862.73	1860.04	2080.28	1677.22	1585.69	1440.89	1328.12	1266.99	1518.07
VARROA_LOC100897361	10	43.2368	49.3412	46.9711	44.3468	49.1528	48.9716	71.5708	56.7552	71.4214	46.7209	79.3307	43.8191	40.9475	108.025	83.6211	78.5641	172.527	124.787	120.306	111.53	101.779	93.7941	69.0143	38.8475	43.1207	39.1736	65.9665
VARROA_LOC100897367	6	108.092	111.743	93.9422	82.1237	210.79	186.621	128.231	106.416	322.125	203.236	146.909	277.891	176.757	181.635	150.34	204.16	202.05	198.355	225.271	194.395	202.969	207.78	276.057	303.717	253.796	232.803	253.011
VARROA_LOC100897368.4.7	8	98.9896	94.3288	55.5113	83.7661	120.991	83.384	128.231	113.51	109.319	124.978	95.4906	97.6223	64.8336	93.6854	68.4982	54.5139	93.183	93.1243	86.3944	77.6537	93.5421	115.94	85.4463	120.957	85.0093	54.8431	82.6669
VARROA_LOC100897369.1.2	6	22.7562	26.1218	25.6206	19.7097	13.2334	11.912	14.9106	4.7296	16.0334	9.34418	14.6909	9.42942	21.1562	37.283	30.2459	32.6014	44.285	36.3185	37.1415	33.8758	28.2391	39.7322	25.4696	15.0093	12.3202	26.8619	18.3704
VARROA_LOC100897369.2.2	6	12.5159	15.9633	8.5402	6.56989	10.3977	10.5884	5.96423	16.5536	13.1182	8.17616	5.87635	9.98409	10.2369	37.283	26.6876	22.9813	35.9816	25.1436	46.8306	23.4525	15.2962	15.6324	10.6808	18.5409	16.0162	19.0272	14.1953
VARROA_LOC100897372	14	1400.65	1487.49	1667.47	1539	1049.22	1236.2	1373.26	1343.21	1305.99	1186.71	1212	1093.26	1007.99	1110.84	1233.86	1026.68	877.397	912.618	798.542	844.289	1068.38	1193.27	1044.25	1111.57	1202.45	1250.2	1302.63
VARROA_LOC100897374	14	2573.73	2941.61	2907.94	2842.3	3724.27	4095.08	4219.69	4568.79	4052.07	4220.07	4463.09	3194.91	2278.05	2549.58	2592.26	2382.04	2249.31	2205.18	1880.49	2020.56	2972.76	3273.68	2729.35	3155.48	3501.4	2749.99	3360.95
VARROA_LOC100897376.1.2	9	18.205	27.573	55.5113	92.7997	80.3459	90.0018	82.0082	108.781	109.319	124.978	148.378	108.161	81.895	112.805	88.0691	87.6498	49.8206	40.9747	49.2529	42.7356	44.1236	64.4835	50.1175	45.9107	73.9211	85.0627	95.1922
VARROA_LOC100897376.2.2	1	345.895	444.071	1238.33	1403.49	1234.49	1444	1614.82	1709.75	1666.01	1721.67	1948.01	1188.11	1161.54	1280.05	1185.82	1000.49	625.526	511.252	628.176	520.124	565.959	607.057	777.233	742.518	815.596	1000.61	1434.56
VARROA_LOC100897377	14	1310.76	1175.48	1219.11	1176.01	1336.58	1653.12	1599.9	1544.21	1348.26	1481.05	1463.21	1112.67	1439.99	1599.34	1611.04	1602.28	1558.28	1740.49	1328.21	1896	1499.03	1382.81	1400.83	1263.43	983.151	1000.61	1384.46
VARROA_LOC100897378	14	2147.05	1757.42	2085.94	1602.23	1665.52	1946.95	1720.68	1697.93	1349.72	1649.25	1536.66	1345.08	1450.22	2118.44	1635.95	1666.95	2177.35	2096.23	1883.72	1706.82	2363.26	1725.42	1560.22	1408.22	1479.65	1634.1	1446.25
VARROA_LOC100897380.1.5	2	250.318	211.877	275.421	293.181	235.366	190.592	116.302	151.347	304.634	217.252	286.472	386.606	403.333	212.226	344.27	436.645	277.704	189.042	347.192	370.549	198.262	179.772	312.208	201.301	266.116	305.554	224.62
VARROA_LOC100897380.2.5	5	22.7562	21.7682	25.6206	22.1734	23.6311	1.32356	13.4195	7.0944	34.9819	14.0163	16.16	28.2883	49.137	9.55973	33.8043	37.9459	28.6007	22.3498	36.3341	37.524	16.4728	11.0729	32.0424	22.9554	19.7123	29.1004	24.2156
VARROA_LOC100897380.3.5	5	38.6856	27.573	19.2154	40.2406	35.9193	13.2356	11.9285	7.0944	67.0487	18.6884	35.2581	54.9125	48.4546	27.7232	63.1606	98.8732	35.059	45.6309	85.5869	71.3997	9.41304	23.4485	55.8687	37.9646	64.065	33.5774	40.9159
VARROA_LOC100897380.4.5	2	190.014	197.365	213.505	217.628	199.447	170.739	89.4635	146.618	215.722	209.076	176.29	266.797	263.429	182.591	269.545	326.549	178.985	188.111	231.731	252.244	212.382	153.067	272.771	188.94	172.483	213.776	195.395
VARROA_LOC100897380.5.5	5	51.2015	89.9752	72.5917	105.94	96.415	17.2062	25.348	2.3648	131.182	53.729	80.7998	150.871	162.425	49.7106	121.873	218.59	76.5762	67.0495	151.796	136.024	21.7677	37.7782	105.986	75.0464	117.042	109.686	109.388
VARROA_LOC100897381.2.2	2	56.8905	58.0485	55.5113	47.6317	49.1528	27.7947	29.8212	52.0256	81.6245	35.0407	49.9489	71.5527	95.5442	53.5345	79.1732	74.823	71.0405	62.3933	67.0162	82.8654	51.7717	43.6403	56.6903	56.5055	64.065	55.9623	49.2661
VARROA_LOC100897384.1.3	10	50.0637	74.0118	55.5113	86.2298	114.375	111.179	113.32	127.699	236.128	155.347	130.749	126.465	208.15	229.434	164.573	196.678	251.871	187.18	280.176	222.538	122.958	111.381	110.916	118.308	113.346	115.282	132.768
VARROA_LOC100897384.2.3	2	152.467	258.316	309.582	312.891	394.167	366.625	254.971	376.003	545.135	621.388	386.37	612.358	767.083	521.961	628.938	951.855	304.459	364.116	535.322	398.692	214.147	312.647	386.973	366.403	466.935	409.644	445.065
VARROA_LOC100897384.3.3	10	1143.5	1329.31	1381.38	1584.99	1821.49	2381.08	2033.8	1830.35	2329.21	2645.57	1864.27	2388.97	3462.79	2974.99	2696.34	3555.16	2830.55	2290.86	3053.68	2419.25	1997.33	2058.26	2084.4	1859.38	1738.38	2000.09	2097.57
VARROA_LOC100897385.1.2	14	1459.81	1278.52	1310.92	1109.49	1362.1	1315.61	1428.43	1679.01	1547.95	1350.23	1307.49	1077.73	1519.84	1689.2	1769.39	1631.14	1748.34	1704.17	1404.92	1699	1686.11	1636.19	1162.56	1474.44	1244.34	1231.17	1292.61
VARROA_LOC100897388.1.2	2	166.12	203.17	160.129	264.438	189.049	41.0302	35.7854	47.296	236.128	101.618	179.229	251.821	186.994	77.4338	122.763	208.97	95.0282	106.162	229.308	219.411	59.4198	59.924	152.817	155.39	219.299	191.391	200.405
VARROA_LOC100897388.2.2	2	98.9896	142.219	117.428	148.644	102.087	21.1769	8.94635	23.648	137.013	82.9296	149.847	200.791	140.586	50.6666	104.971	144.836	71.9631	54.9433	128.38	134.461	43.5353	37.1269	120.775	106.831	157.698	115.282	126.088
VARROA_LOC100897389	14	2417.85	2166.66	2658.14	1947.97	2188.24	2468.43	2257.46	2052.65	2021.66	2501.9	2271.21	2136.04	2102.65	2339.27	2280.01	2065.65	1572.12	1819.65	1706.89	1680.76	1746.12	1698.72	1936.51	1921.19	2091.97	2090.75	1769.41
VARROA_LOC100897392	5	46.6503	63.8533	32.0257	82.1237	42.536	19.8533	25.348	28.3776	39.3547	38.5448	29.3817	76.5447	64.1511	25.8113	46.2585	37.4115	17.5295	25.1436	32.297	28.6641	29.4158	36.4755	46.8312	39.7304	59.1369	32.4582	51.7712
VARROA_LOC100897396.1.3	6	23.894	13.0609	23.4855	37.7769	35.9193	48.9716	64.1155	47.296	69.9638	47.8889	36.7272	37.163	60.0563	141.484	69.3877	83.3742	121.784	110.818	200.241	120.911	52.36	54.7133	73.9439	49.4423	60.3689	32.4582	42.586
VARROA_LOC100897396.2.3	6	6.82687	17.4145	4.2701	12.3185	20.7954	19.8533	17.8927	11.824	21.8637	11.6802	17.629	22.7415	17.0615	40.1509	32.9147	45.4282	36.9042	46.5621	76.7053	43.2568	19.4144	8.46753	25.4696	13.2435	14.7842	14.5502	11.6903
VARROA_LOC100897396.3.3	6	6.82687	17.4145	6.40515	12.3185	7.56196	15.8827	14.9106	11.824	27.694	24.5285	11.7527	23.2962	25.251	60.2263	40.0314	41.1526	71.9631	52.1496	88.8166	47.9473	25.2975	25.4026	45.188	22.9554	17.2483	21.2657	9.18521
VARROA_LOC100897397	14	1102.54	1142.1	1050.44	983.02	1296.88	1515.47	1546.23	1433.07	1445.92	1352.57	1457.33	1196.43	1501.41	2082.11	1756.93	1669.62	1981.75	1917.43	1842.54	1844.41	1587.27	1369.13	1317.85	1308.46	1303.48	1242.36	1353.57
VARROA_LOC100897398	10	423.266	536.949	540.167	523.128	886.64	1221.64	930.42	834.774	1074.24	989.315	899.081	949.044	881.054	1904.3	1480.27	1767.96	2088.78	2563.71	2010.49	1857.44	1480.79	1461.63	1518.32	995.909	746.603	935.69	841.7
VARROA_LOC100897399.1.2	14	539.322	522.436	529.492	491.099	643.712	757.074	676.94	647.955	546.593	622.556	540.624	543.578	665.397	773.382	799.738	723.111	805.433	820.425	670.162	873.474	813.64	745.142	594.016	563.289	534.696	557.385	534.412
VARROA_LOC100897399.2.2	14	348.17	296.047	337.338	261.974	327.055	414.273	375.747	347.625	333.786	379.607	403.999	322.264	395.826	475.119	471.481	502.917	444.695	498.215	436.009	470.092	395.936	461.806	384.508	331.087	305.541	380.544	338.183
VARROA_LOC100897404.2.2	8	89.8871	65.3046	36.2958	51.7379	28.3574	27.7947	22.3659	30.7424	29.1516	19.8564	42.6035	54.9125	42.9949	42.0628	27.5772	28.8603	44.285	27.006	44.4083	38.5663	32.3573	26.7053	26.2912	21.1896	34.4965	41.4121	30.8957
VARROA_LOC100897405	1	1856.91	1459.92	1902.33	1488.08	2266.7	2547.85	2652.59	2693.51	2313.18	2369.92	2246.23	2076.14	622.402	906.263	874.464	717.766	1186.47	1201.3	909.159	1077.25	1623.16	2376.12	2156.7	1919.42	1887.45	1946.37	1842.89
VARROA_LOC100897406.1.3	14	318.587	342.486	392.849	321.925	276.957	293.829	263.917	288.505	383.344	260.469	318.792	291.203	372.622	305.911	325.589	359.685	222.348	268.198	255.953	275.176	271.213	354.333	253.874	283.41	340.037	308.912	299.772
VARROA_LOC100897406.2.3	14	1307.34	1335.12	1494.53	1195.72	1033.15	1082.67	1180.92	1021.59	1183.56	986.979	1159.11	917.427	1251.63	1029.58	1132.44	1070.5	913.378	1006.67	863.136	1027.22	1136.62	1171.12	915.261	1046.23	1169.19	1055.45	959.437
VARROA_LOC100897406.3.3	14	902.284	869.276	1065.39	837.661	704.208	754.427	790.261	744.912	715.672	670.445	733.074	493.658	773.225	673.005	713.448	609.807	565.556	642.557	586.19	679.079	833.642	810.277	587.443	670.12	649.274	700.648	588.689
VARROA_LOC100897408.1.2	2	180.912	314.913	279.691	316.997	153.13	86.0312	95.4277	94.592	338.159	109.794	237.992	328.92	537.777	224.654	263.318	522.692	223.27	214.186	398.06	296.022	140.019	85.3266	201.292	170.399	303.077	165.649	172.849
VARROA_LOC100897408.2.2	5	61.4418	118.999	121.698	128.113	53.879	42.3538	19.3837	54.3904	100.573	43.2168	27.9126	93.1849	188.359	71.698	72.0565	140.56	54.4336	53.0808	117.076	72.4421	38.2405	24.7512	65.7279	62.6858	119.506	62.6778	71.8117
VARROA_LOC100897411.1.3	5	22.7562	26.1218	17.0804	36.9556	23.6311	7.94134	13.4195	14.1888	34.9819	10.5122	32.3199	41.6004	53.9142	23.8993	30.2459	35.8081	20.2973	29.7998	46.8306	23.9736	15.2962	9.77022	21.3616	19.4238	29.5684	14.5502	15.0303
VARROA_LOC100897411.2.3	2	125.159	177.048	138.778	134.683	89.7983	37.0596	32.8033	35.472	113.691	51.393	83.7379	148.652	141.269	49.7106	66.719	126.13	83.0344	65.187	125.151	100.585	40.0054	30.6134	97.7703	97.1188	108.418	81.705	62.6265
VARROA_LOC100897411.3.3	2	23.894	23.2194	27.7556	41.8831	18.9049	6.61778	4.47317	9.4592	29.1516	10.5122	30.8508	41.6004	36.1703	17.2075	24.0188	32.6014	17.5295	16.7624	39.5638	25.016	12.9429	14.981	26.2912	22.9554	41.8886	21.2657	15.8654
VARROA_LOC100897416.1.2	2	68.2687	95.78	70.4566	105.118	64.2767	58.2365	41.7496	80.4032	83.0821	63.0732	64.6398	87.0835	119.43	80.3018	84.5107	99.4077	76.5762	79.1556	98.5057	91.2041	56.4782	42.989	77.2303	52.9739	71.4571	45.8891	58.4514
VARROA_LOC100897416.2.2	2	729.337	921.52	862.56	939.495	718.387	487.069	416.005	588.835	996.985	595.692	760.987	1023.92	1468.65	811.621	958.085	1422.17	762.994	812.044	1165.92	994.385	618.319	456.595	746.834	699.255	1079.25	587.605	657.16
VARROA_LOC100897418	13	83.0602	81.2679	104.617	110.867	3.78098	5.29422	4.47317	7.0944	5.83032	15.1843	2.93817	8.87475	0.682458	4.77987	5.33752	0.53445	4.61302	6.5187	1.61485	0.521166	0	10.4216	3.2864	7.94609	9.85615	10.0732	6.68015
VARROA_LOC100897422.1.4	8	76.2333	110.292	113.158	73.9113	58.6052	31.7653	46.2228	80.4032	40.8122	43.2168	67.578	57.6859	32.758	28.6792	39.1418	16.5679	31.3685	24.2123	16.1485	26.0583	57.0666	74.905	59.9767	85.6411	57.9049	79.4665	105.212
VARROA_LOC100897422.2.4	9	77.3711	60.9509	70.4566	55.8441	33.0836	26.4711	26.839	23.648	20.4061	33.8727	66.1089	30.507	30.7106	14.3396	35.5835	19.2402	24.9103	5.58746	27.4524	10.9445	50.0068	47.5484	41.9016	61.8029	23.4084	38.0544	44.256
VARROA_LOC100897422.3.4	10	215.046	206.072	185.749	131.398	155.966	176.033	195.329	141.888	215.722	184.548	189.512	183.596	244.32	402.465	209.942	272.035	308.15	276.579	358.496	266.316	225.325	212.991	202.113	227.788	205.747	240.638	190.384
VARROA_LOC100897422.4.4	8	71.6821	59.4997	66.1865	73.9113	32.1383	34.4125	37.2764	47.296	27.694	25.6965	79.3307	52.6938	37.5352	22.9434	39.1418	27.2569	26.7555	19.5561	20.1856	28.143	30.5924	58.6213	35.3288	54.7397	61.6009	89.5397	56.7813
VARROA_LOC100897424	10	244.629	335.23	269.016	203.667	245.764	262.064	204.275	267.222	309.007	231.269	314.385	246.829	260.017	395.773	314.024	396.562	450.231	392.053	397.253	511.264	378.287	278.126	224.297	265.752	256.26	198.107	231.3
VARROA_LOC100897427	1	573.457	638.533	800.643	703.8	2258.19	2578.29	2734.6	2081.02	2305.89	2229.76	2454.84	2164.88	1094.66	845.08	1020.36	955.596	1219.68	1043.92	1010.89	1091.84	1542.56	1703.28	1691.67	2669.88	2000.8	2032.55	2506.73
VARROA_LOC100897433	7	960.312	670.46	1387.78	1076.64	375.262	480.451	569.584	567.552	335.243	516.266	449.541	397.145	245.685	430.188	398.535	712.956	1637.62	1829.89	1397.65	930.281	1084.85	554.949	846.247	428.206	358.517	407.406	486.816
VARROA_LOC100897434.1.3	8	60.304	68.207	96.0772	87.8723	51.9885	52.9422	49.2049	82.768	29.1516	38.5448	47.0108	44.3738	42.3124	23.8993	30.2459	28.8603	40.5946	26.0748	32.297	21.3678	51.1834	57.97	34.5072	55.6226	43.1207	55.9623	49.2661
VARROA_LOC100897434.2.3	9	81.9224	43.5364	89.6721	53.3804	23.6311	19.8533	26.839	54.3904	23.3213	26.8645	19.0981	37.7177	32.758	16.2515	18.6813	16.0335	17.5295	14.8999	16.9559	20.8466	41.1821	38.4295	31.2208	51.2081	41.8886	48.1276	31.7307
VARROA_LOC100897434.3.3	8	58.0284	62.4021	38.4309	60.7715	42.536	45.0009	74.5529	52.0256	42.2698	35.0407	63.1707	36.6083	35.4878	22.9434	40.921	14.9646	20.2973	32.5935	19.3782	18.2408	42.947	58.6213	25.4696	51.2081	45.5847	55.9623	39.2459
VARROA_LOC100897435.1.3	9	21.6184	34.8291	44.836	25.4583	34.9741	26.4711	37.2764	54.3904	13.1182	43.2168	39.6653	37.163	26.6159	12.4277	16.0126	16.0335	12.9165	3.72497	12.1114	15.1138	31.1807	22.1458	23.0048	36.1988	23.4084	36.9351	48.4311
VARROA_LOC100897435.2.3	9	29.5831	15.9633	14.9453	13.961	11.3429	14.5591	17.8927	4.7296	17.491	11.6802	14.6909	33.835	4.77721	7.64779	7.11669	6.4134	11.9939	5.58746	8.07424	8.33866	8.82473	4.55944	9.03759	19.4238	17.2483	31.3389	27.5556
VARROA_LOC100897435.3.3	9	72.8199	56.5973	68.3216	29.5645	32.1383	22.5005	44.7317	66.2144	23.3213	54.8971	54.3562	50.4751	30.7106	21.0314	24.9084	10.1545	23.0651	8.38118	10.4965	20.8466	23.5326	29.3107	20.54	45.0278	50.5128	43.6506	53.4412
VARROA_LOC100897436.1.3	6	71.6821	53.6949	74.7267	72.2688	78.4554	92.6489	102.883	94.592	125.352	92.2738	94.0216	52.6938	90.0845	186.415	114.757	143.233	292.466	273.785	272.102	178.76	112.956	75.5564	125.705	82.9924	77.6172	76.1088	64.2965
VARROA_LOC100897436.2.3	6	11.3781	30.4755	10.6752	18.8884	11.3429	22.5005	14.9106	40.2016	48.1001	22.1924	41.1344	22.1869	28.6633	89.8615	33.8043	30.9981	95.0282	100.574	89.6241	60.9764	50.0068	34.5215	33.6856	26.487	29.5684	26.8619	11.6903
VARROA_LOC100897436.3.3	6	89.8871	92.8776	55.5113	63.2352	89.7983	82.0605	93.9366	96.9568	129.725	72.4174	69.0471	59.9046	77.8003	245.685	127.211	125.061	383.803	301.723	257.568	173.548	211.205	106.821	99.4135	110.362	59.1369	70.5125	64.2965
VARROA_LOC100897437.3.3	6	61.4418	55.1461	38.4309	51.7379	50.098	46.3245	41.7496	11.824	72.879	53.729	52.8871	70.998	88.0371	48.7546	82.7315	84.9775	60.8919	49.3559	78.3201	72.4421	61.7731	55.3646	57.5119	49.4423	92.4014	57.0816	40.0809
VARROA_LOC100897440.3.6	8	35.2721	36.2803	23.4855	27.1008	28.3574	35.736	50.696	33.1072	16.0334	24.5285	20.5672	20.5229	26.6159	8.60376	26.6876	17.1024	21.2199	13.9686	14.5336	13.5503	18.8261	56.6673	28.756	21.1896	34.4965	32.4582	35.0708
VARROA_LOC100897440.5.6	9	13.6537	13.0609	17.0804	20.5309	10.3977	14.5591	7.45529	2.3648	7.2879	10.5122	7.34543	8.32008	8.87196	16.2515	9.78545	14.9646	3.69042	3.72497	8.88166	5.73283	14.7079	8.46753	6.57279	4.41449	3.69606	7.83473	10.0202
VARROA_LOC100897441.1.2	5	56.8905	60.9509	36.2958	91.9785	35.9193	29.1182	17.8927	33.1072	49.5577	42.0488	35.2581	33.835	58.6914	24.8553	31.1355	50.2383	38.7494	29.7998	39.5638	35.4393	17.6495	24.7512	44.3664	37.0817	36.9606	25.7427	40.9159
VARROA_LOC100897441.2.2	1	3272.34	2995.3	3027.5	3881.99	1595.57	1721.95	1823.56	1988.8	1645.61	2044.04	1673.29	1464.89	1666.56	1368	1619.94	1432.33	1343.31	1323.3	1029.47	1289.89	1424.31	1431.66	1546.25	1579.51	1726.06	1346.45	1644.99
VARROA_LOC100897442.1.4	8	65.993	101.585	74.7267	70.6263	38.7551	37.0596	61.1334	40.2016	55.388	52.561	54.3562	52.1392	54.5967	46.8427	56.0439	50.2383	79.344	70.7744	95.276	84.4289	62.9497	52.7592	31.2208	43.262	75.1531	41.4121	39.2459
VARROA_LOC100897442.2.4	5	25.0318	43.5364	14.9453	26.2796	24.5764	19.8533	16.4016	16.5536	21.8637	35.0407	17.629	23.8509	23.886	26.7673	26.6876	40.0837	24.9103	24.2123	42.7935	41.6933	21.7677	20.1918	18.0752	23.8383	19.7123	15.6695	14.1953
VARROA_LOC100897442.4.4	5	18.205	27.573	10.6752	16.4247	5.67147	14.5591	16.4016	4.7296	26.2364	15.1843	16.16	17.7495	12.9667	17.2075	18.6813	21.378	18.4521	28.8685	29.0673	24.4948	14.1196	11.7243	13.9672	5.29739	18.4803	17.9079	11.6903
VARROA_LOC100897443.1.2	1	334.516	274.279	382.174	367.093	174.87	174.709	168.49	212.832	174.91	154.179	236.523	178.604	118.065	100.377	96.9649	78.5641	102.409	100.574	94.4686	79.2172	143.549	179.772	128.169	210.13	218.067	201.464	191.219
VARROA_LOC100897443.2.2	1	7333.19	5881.76	7511.1	6807.23	3622.18	3814.49	4400.11	4703.59	3114.85	3506.4	4654.07	3640.87	2587.2	2236.98	2453.48	1956.09	1984.52	2036.63	2042.78	1570.27	2618	3697.7	2946.25	4139.03	4236.91	4569.88	4320.39
VARROA_LOC100897445.1.6	5	10.2403	21.7682	34.1608	27.922	19.8502	2.64711	2.98212	11.824	36.4395	4.67209	38.1963	35.499	57.3265	20.0754	25.798	45.9627	14.7617	19.5561	37.9489	21.889	5.88315	5.21079	18.0752	19.4238	24.6404	14.5502	23.3805
VARROA_LOC100897445.2.6	14	447.16	465.839	585.003	481.245	566.202	480.451	544.236	501.337	431.444	589.851	456.886	451.503	516.621	487.546	445.683	455.351	417.94	452.584	422.283	407.031	454.179	356.939	407.513	415.845	425.046	428.671	466.776
VARROA_LOC100897445.3.6	2	92.1627	74.0118	98.2123	116.616	106.813	70.1485	56.6602	70.944	167.622	49.057	143.971	219.65	206.785	81.2577	136.107	243.709	77.4988	104.299	156.64	117.784	40.0054	46.8971	78.8735	78.578	101.026	92.8975	86.842
VARROA_LOC100897445.5.6	9	23.894	20.317	42.701	27.922	24.5764	21.1769	19.3837	14.1888	30.6092	19.8564	22.0363	41.0457	32.0755	25.8113	18.6813	26.7225	20.2973	15.8311	12.1114	19.8043	12.3546	5.86213	17.2536	13.2435	32.0325	14.5502	25.8856
VARROA_LOC100897445.6.6	5	20.4806	33.3779	34.1608	39.4194	17.9597	5.29422	8.94635	4.7296	52.4729	8.17616	23.5054	35.499	52.5493	13.3836	27.5772	52.3761	22.1425	24.2123	43.6009	28.6641	7.05978	1.95404	15.6104	20.3067	18.4803	15.6695	22.5455
VARROA_LOC100897455	9	3815.08	3217.34	12739.8	9968.99	3903.86	6333.22	4778.84	4351.23	6153.9	6257.1	4402.85	3562.66	2690.25	8460.36	7189.64	6653.9	6396.42	3841.38	6054.87	4871.86	6020.82	2975.36	5127.6	2059.8	3572.85	2993.98	2909.21
VARROA_LOC100897456.11.14	5	15.9294	10.1585	12.8103	9.85484	9.45245	6.61778	11.9285	7.0944	2.91516	22.1924	13.2218	11.6481	34.1229	19.1195	17.7917	24.5847	12.9165	32.5935	23.4153	15.1138	7.6481	14.3297	9.03759	22.9554	16.0162	15.6695	13.3603
VARROA_LOC100897456.12.14	5	9.10249	24.6706	27.7556	14.7823	31.1931	13.2356	2.98212	11.824	36.4395	17.5203	33.789	31.6163	40.9475	26.7673	41.8106	40.0837	35.9816	40.9747	51.6751	38.5663	20.0027	21.4945	27.9344	35.3159	27.1044	29.1004	29.2257
VARROA_LOC100897456.14.14	6	26.1697	21.7682	12.8103	21.3522	31.1931	14.5591	19.3837	7.0944	30.6092	23.3605	26.4436	37.163	44.3598	24.8553	40.0314	50.2383	23.0651	33.5247	47.638	42.7356	21.7677	19.5404	23.8264	34.433	30.8005	32.4582	35.9058
VARROA_LOC100897456.8.14	2	28.4453	36.2803	32.0257	28.7433	32.1383	34.4125	20.8748	26.0128	53.9305	40.8808	57.2944	60.4592	82.5775	58.3144	48.0377	79.633	58.1241	69.8432	100.121	48.9896	30.0041	24.7512	46.8312	25.6041	43.1207	34.6966	54.2763
VARROA_LOC100897456.9.14	2	62.5796	47.89	55.5113	69.8051	54.8242	62.2071	74.5529	63.8496	122.437	77.0895	83.7379	67.67	125.572	116.629	96.9649	96.7354	119.016	134.099	115.462	88.0771	64.7147	80.1158	68.1927	78.578	71.4571	79.4665	85.172
VARROA_LOC100897458.1.9	9	37.5478	27.573	44.836	34.4919	12.2882	14.5591	17.8927	16.5536	18.9485	19.8564	20.5672	18.3042	5.45967	0.955973	5.33752	0.53445	3.69042	1.86249	6.45939	5.21166	5.88315	5.86213	9.85919	26.487	27.1044	14.5502	31.7307
VARROA_LOC100897458.2.9	9	55.7527	20.317	29.8907	48.453	25.5216	27.7947	34.2943	28.3776	23.3213	29.2006	44.0726	29.3976	11.6018	1.91195	11.5646	6.4134	8.30344	10.2437	4.84454	6.25399	28.2391	16.9351	16.432	49.4423	40.6566	24.6234	32.5658
VARROA_LOC100897458.3.9	13	200.255	117.548	155.859	179.851	59.5505	43.6774	79.0261	125.334	40.8122	91.1058	85.207	100.95	45.0423	9.55973	48.9273	25.6536	25.8329	15.8311	35.5267	34.397	38.2405	31.2647	56.6903	114.777	67.761	158.933	151.139
VARROA_LOC100897458.4.9	2	62.5796	36.2803	74.7267	64.8777	79.4006	76.7663	79.0261	118.24	128.267	101.618	111.651	151.425	149.458	105.157	136.996	196.678	136.545	119.199	138.877	115.178	72.9511	91.8401	82.1599	73.2806	76.3852	115.282	70.1416
VARROA_LOC100897458.5.9	6	23.894	37.7315	23.4855	32.0282	57.66	48.9716	35.7854	33.1072	99.1154	47.8889	36.7272	61.5686	38.2177	41.1068	40.0314	55.5828	57.2015	44.6996	61.3642	56.2859	30.5924	41.0349	28.756	46.7936	25.8724	41.4121	28.3907
VARROA_LOC100897458.6.9	2	79.6468	81.2679	102.482	76.375	137.061	123.091	116.302	170.266	255.077	169.363	167.476	200.237	178.122	175.899	180.586	268.294	164.224	202.08	264.835	193.874	101.779	85.3266	128.991	132.435	104.722	170.125	123.583
VARROA_LOC100897458.7.9	9	53.4771	55.1461	40.5659	42.7043	34.0288	22.5005	47.7138	54.3904	18.9485	32.7046	47.0108	35.499	10.9193	7.64779	17.7917	6.4134	6.45823	0	11.3039	9.90215	21.7677	22.7972	19.7184	53.8568	50.5128	41.4121	37.5759
VARROA_LOC100897458.8.9	11	27.3075	18.8658	42.701	35.3132	10.3977	9.26489	10.4374	18.9184	13.1182	15.1843	23.5054	13.8668	0.682458	1.91195	3.55835	5.87895	0	0	3.2297	5.73283	3.52989	5.86213	12.324	15.8922	9.85615	21.2657	25.8856
VARROA_LOC100897458.9.9	9	35.2721	29.0242	46.9711	25.4583	12.2882	17.2062	13.4195	30.7424	20.4061	16.3523	17.629	21.0775	6.14213	0	5.33752	2.67225	5.53563	0.931243	6.45939	10.4233	9.41304	10.4216	16.432	19.4238	18.4803	22.3849	34.2358
VARROA_LOC100897460	13	10992.4	11981.2	10165	9746.44	114.375	86.0312	839.465	364.179	113.691	73.5854	359.926	130.903	249.097	752.351	730.351	304.636	657.817	436.753	440.046	484.684	547.721	455.944	481.457	202.184	2403.67	242.877	752.352
VARROA_LOC100897461.1.2	14	927.316	876.532	905.261	898.433	987.782	1061.49	1359.84	1047.61	960.545	1081.59	975.474	899.123	1361.5	1150.99	1128.89	1136.77	1046.23	1178.02	946.301	1088.19	1087.21	1142.46	1013.85	999.441	921.55	1050.97	1089.7
VARROA_LOC100897461.2.2	10	409.612	555.814	488.926	527.234	561.476	627.366	477.138	477.689	682.147	642.413	647.867	681.692	1072.14	745.659	776.609	956.665	817.427	777.588	747.675	836.471	578.902	521.079	660.566	659.525	704.715	679.383	679.706
VARROA_LOC100897463.1.4	9	22.7562	27.573	21.3505	28.7433	16.0692	11.912	20.8748	18.9184	8.74548	12.8483	2.93817	12.7575	9.55442	11.4717	8.00628	19.2402	11.9939	13.0374	14.5336	8.85982	14.1196	20.8431	9.03759	22.9554	6.16009	21.2657	16.7004
VARROA_LOC100897463.2.4	8	14.7915	21.7682	21.3505	18.8884	17.0144	23.824	25.348	28.3776	17.491	15.1843	13.2218	11.6481	15.6965	17.2075	18.6813	12.2923	16.6069	7.44994	16.9559	12.508	23.5326	35.1728	16.432	21.1896	19.7123	16.7887	40.9159
VARROA_LOC100897463.4.4	8	35.2721	21.7682	19.2154	26.2796	10.3977	10.5884	8.94635	14.1888	13.1182	14.0163	14.6909	17.1948	17.0615	20.0754	11.5646	17.6368	20.2973	10.2437	20.993	10.4233	21.1793	22.7972	18.0752	17.658	22.1763	17.9079	22.5455
VARROA_LOC100897467.2.4	10	126.297	117.548	166.534	76.375	138.951	178.68	77.535	104.051	118.064	140.163	120.465	169.73	129.667	221.786	193.93	219.659	236.187	221.636	230.116	197.522	174.141	168.048	176.644	144.795	94.8654	119.759	116.903
VARROA_LOC100897467.3.4	6	11.3781	21.7682	8.5402	5.74866	16.0692	27.7947	11.9285	33.1072	23.3213	22.1924	8.81452	18.3042	17.7439	30.5911	36.473	30.4636	23.9877	32.5935	40.3712	38.0451	14.7079	14.3297	12.324	19.4238	24.6404	31.3389	18.3704
VARROA_LOC100897467.4.4	6	7.96468	11.6097	10.6752	15.6035	12.2882	6.61778	17.8927	16.5536	18.9485	14.0163	29.3817	19.4135	19.1088	27.7232	20.4605	21.378	26.7555	29.7998	24.2227	21.889	12.3546	15.6324	13.1456	12.3606	13.5522	17.9079	15.8654
VARROA_LOC100897474.1.5	8	28.4453	42.0852	25.6206	36.1344	20.7954	15.8827	14.9106	18.9184	11.6606	19.8564	17.629	17.7495	15.0141	6.69181	10.675	15.499	18.4521	17.6936	14.5336	18.762	22.9443	18.2378	12.324	19.4238	17.2483	14.5502	19.2054
VARROA_LOC100897474.2.5	8	34.1343	30.4755	49.1061	42.7043	14.1787	15.8827	22.3659	33.1072	10.2031	23.3605	35.2581	29.9523	19.1088	16.2515	16.9021	12.2923	18.4521	12.1062	17.7633	26.5795	21.1793	23.4485	15.6104	34.433	33.2645	23.5042	27.5556
VARROA_LOC100897474.5.5	4	202.53	201.719	228.45	220.913	121.937	104.561	108.847	151.347	115.149	134.323	126.341	121.473	98.274	70.742	91.6274	101.011	79.344	109.887	71.8607	95.3734	98.8369	97.7022	113.381	119.191	119.506	100.732	136.108
VARROA_LOC100897475.1.6	8	45.5124	37.7315	55.5113	49.2742	80.3459	56.9129	68.5887	87.4976	52.4729	71.2494	80.7998	78.7634	53.2318	67.8741	59.6023	57.1861	33.2138	48.4246	62.9791	61.4976	64.7147	70.997	53.4039	52.9739	71.4571	77.228	86.007
VARROA_LOC100897475.3.6	2	35.2721	24.6706	19.2154	35.3132	34.0288	34.4125	44.7317	33.1072	46.6426	38.5448	70.5162	63.2326	51.1844	44.9307	52.4856	52.3761	50.7432	42.8372	42.7935	34.397	29.4158	35.8242	46.0096	38.8475	35.7285	48.1276	34.2358
VARROA_LOC100897475.4.6	9	17.0672	15.9633	12.8103	11.4973	33.0836	31.7653	26.839	37.8368	18.9485	42.0488	29.3817	19.4135	39.5826	33.4591	25.798	30.4636	17.5295	45.6309	33.1044	26.5795	30.5924	46.2457	27.9344	25.6041	32.0325	49.2469	34.2358
VARROA_LOC100897478	14	1591.8	1676.15	1731.52	1561.99	1466.08	1221.64	978.134	1156.39	1291.42	1395.79	1134.13	1470.99	1539.63	1587.87	1426.9	1648.78	1237.21	1320.5	1568.82	1311.77	1079.56	1262.31	1453.41	1251.07	1288.69	1554.63	1270.06
VARROA_LOC100897482.2.3	2	241.216	211.877	275.421	382.696	293.026	255.446	336.979	281.411	352.734	365.591	398.123	487.557	336.452	223.698	267.766	283.793	257.407	274.717	366.57	290.289	235.914	143.297	308.921	226.022	375.766	313.389	415.84
VARROA_LOC100897482.3.3	4	399.372	354.096	360.823	395.836	333.672	305.741	299.703	326.342	336.701	443.849	393.715	438.191	324.168	319.295	283.778	367.701	309.995	336.179	385.141	322.081	248.857	170.002	326.996	289.591	284.596	320.105	455.086
VARROA_LOC100897483	8	164.983	161.085	162.264	199.56	94.5245	88.6783	183.4	120.605	87.4548	117.97	113.12	99.2863	83.9424	37.283	78.2836	45.4282	47.9754	60.5308	50.8677	39.0875	72.9511	104.216	67.3711	94.4701	137.986	129.833	93.5222
VARROA_LOC100897484	1	1553.11	1583.27	1927.95	1492.19	833.707	995.314	899.108	1276.99	988.239	852.657	1038.64	810.93	1084.43	1108.93	1315.7	886.652	655.049	629.52	520.788	563.902	1040.73	1139.21	898.008	1090.38	1474.73	954.717	968.622
VARROA_LOC100897489	14	1617.97	1549.89	1560.72	1431.42	1473.64	1682.24	1768.39	1891.84	1316.19	1670.27	1798.16	1492.07	1214.09	1475.07	1371.74	1200.37	1294.41	1175.23	1051.27	1097.58	1398.42	1586.68	1360.57	1500.93	1439	1527.77	1717.63
VARROA_LOC100897490.2.2	14	1200.39	1168.23	1204.17	1196.54	970.767	1035.02	1174.95	1253.34	1097.56	934.418	1145.89	942.388	1013.45	992.3	1144.01	1058.21	1091.44	1032.75	932.575	1112.17	1291.94	1349.59	1088.62	1123.05	1013.95	1018.51	1098.89
VARROA_LOC100897491.1.2	5	26.1697	31.9267	27.7556	18.8884	7.56196	9.26489	11.9285	4.7296	17.491	9.34418	14.6909	21.0775	13.6492	13.3836	19.5709	14.4301	13.8391	29.7998	26.645	17.1985	10.5897	13.027	9.85919	14.1264	11.0882	12.3117	13.3603
VARROA_LOC100897491.2.2	9	130.848	113.195	123.833	157.677	44.4265	14.5591	35.7854	21.2832	42.2698	31.5366	52.8871	45.4831	62.1037	59.2703	54.2648	39.0148	59.9693	76.3619	81.5498	90.6829	31.769	37.1269	45.188	28.2527	94.8654	35.8159	33.4008
VARROA_LOC100897494.1.2	6	29.5831	24.6706	21.3505	23.8159	48.2075	45.0009	65.6065	33.1072	42.2698	50.225	89.6143	39.9364	37.5352	60.2263	45.3689	34.2048	47.0528	55.8746	50.0603	52.6378	50.5951	39.7322	36.1504	26.487	34.4965	25.7427	20.0405
VARROA_LOC100897494.2.2	6	32.9965	49.3412	25.6206	29.5645	70.8934	63.5307	61.1334	61.4848	48.1001	73.5854	61.7016	50.4751	43.6773	63.0942	51.596	52.3761	62.7371	60.5308	54.9048	67.2304	38.2405	67.0889	50.1175	45.0278	32.0325	38.0544	36.7409
VARROA_LOC100897495	14	311.76	307.657	292.502	242.265	314.767	328.242	399.603	345.261	342.531	360.919	318.792	320.6	376.717	569.76	448.352	441.99	598.77	507.527	511.099	555.042	511.834	342.609	372.184	337.267	303.077	323.462	339.853
VARROA_LOC100897498	4	629.209	619.668	446.225	450.038	532.173	618.101	684.395	647.955	413.953	728.846	578.82	570.757	363.068	259.069	298.011	212.711	277.704	226.292	229.308	199.085	307.1	571.232	343.428	495.306	416.422	415.241	490.991
VARROA_LOC100897499	1	1360.82	1732.75	3798.25	3437.7	9681.2	13643.2	14418.5	10093	14129.8	16791.5	13474.5	11281.5	5620.05	2944.4	3252.33	2880.68	2609.12	2698.74	2668.54	2415.6	3028.06	4840.17	6262.23	5488.1	5096.86	8608.13	9583.52
VARROA_LOC100897500.1.3	10	106.954	118.999	143.048	167.532	178.651	202.504	214.712	243.574	214.264	178.707	139.563	129.239	135.809	211.27	162.794	174.231	223.27	226.292	176.826	194.395	235.326	162.837	162.677	180.994	154.002	134.31	154.479
VARROA_LOC100897500.2.3	10	322.001	409.242	326.663	429.507	497.199	537.364	447.317	402.016	523.271	489.402	465.7	501.978	476.356	581.232	575.562	570.258	620.913	673.288	607.183	576.931	437.706	401.882	483.922	488.243	447.223	401.81	478.466
VARROA_LOC100897503.1.2	9	22.7562	13.0609	12.8103	21.3522	13.2334	22.5005	14.9106	21.2832	26.2364	25.6965	20.5672	27.7336	13.6492	9.55973	9.78545	12.8268	13.8391	13.0374	9.68909	7.29632	8.23641	5.21079	23.8264	38.8475	20.9443	16.7887	21.7105
VARROA_LOC100897503.2.2	8	88.7493	65.3046	57.6463	44.3468	98.3055	54.2658	71.5708	68.5792	59.7608	73.5854	52.8871	79.8728	32.758	13.3836	22.2397	28.3258	25.8329	13.9686	25.8376	24.4948	38.8288	70.3456	74.7655	120.957	83.7773	92.8975	69.3066
VARROA_LOC100897505	8	955.761	802.52	685.351	622.497	675.851	545.305	566.602	536.809	705.469	612.044	718.383	439.855	454.517	595.571	641.392	560.638	846.951	648.145	482.032	580.058	894.827	1033.69	832.28	972.954	666.522	818.169	526.897
VARROA_LOC100897511.3.6	2	468.778	557.266	399.254	454.144	492.473	432.803	374.255	409.11	517.441	503.418	470.108	716.081	708.392	677.785	596.913	880.239	554.485	723.576	910.774	711.913	385.935	321.766	660.566	567.704	599.993	482.395	479.301
VARROA_LOC100897511.4.6	5	10.2403	20.317	23.4855	22.1734	7.56196	10.5884	16.4016	11.824	17.491	19.8564	26.4436	17.1948	25.251	21.0314	21.3501	17.6368	23.0651	13.9686	14.5336	21.889	10.0014	7.81618	15.6104	21.1896	16.0162	12.3117	23.3805
VARROA_LOC100897513.10.10	5	25.0318	23.2194	25.6206	36.9556	25.5216	11.912	2.98212	9.4592	36.4395	21.0244	27.9126	41.0457	46.4072	17.2075	27.5772	48.1005	40.5946	20.4873	53.29	42.2144	10.5897	9.11888	23.8264	29.1356	48.0487	33.5774	37.5759
VARROA_LOC100897513.3.10	2	329.965	380.218	264.746	308.785	325.164	259.417	231.114	276.681	311.922	308.358	349.643	364.419	361.703	412.98	287.336	289.137	438.237	321.279	505.447	333.025	271.213	190.845	335.212	369.052	388.086	339.132	321.482
VARROA_LOC100897513.4.10	2	52.3393	59.4997	46.9711	56.6653	52.9337	9.26489	5.96423	9.4592	61.2184	39.7128	96.9597	82.6461	68.9283	48.7546	51.596	79.0986	73.8083	40.9747	109.002	60.4553	20.0027	20.1918	64.9063	51.2081	65.297	60.4393	46.7611
VARROA_LOC100897513.7.10	2	273.075	306.206	168.669	321.103	299.643	41.0302	49.2049	35.472	310.465	167.027	354.05	631.771	478.403	246.641	327.368	542.467	322.911	278.442	712.148	403.383	95.8954	114.637	329.461	317.843	396.71	361.517	286.412
VARROA_LOC100897513.8.10	5	26.1697	23.2194	17.0804	28.7433	19.8502	6.61778	4.47317	0	30.6092	15.1843	29.3817	52.1392	36.8528	35.371	32.9147	41.1526	29.5233	23.2811	68.631	30.7488	5.29484	9.11888	29.5776	16.7751	38.1926	32.4582	30.8957
VARROA_LOC100897518	14	3386.13	3298.61	3080.88	3174.9	3842.42	4678.77	4336	3979.96	3407.82	3861.48	3549.31	3348	3997.84	5102.03	4546.68	4614.44	4924.86	4984.94	4112.21	4300.66	4600.04	5034.27	4084.99	3815.89	3225.42	3316.33	3616.47
VARROA_LOC100897519	14	882.941	875.081	920.206	886.114	896.093	1003.26	1160.04	1146.93	964.918	1228.76	1226.69	880.819	829.187	744.703	821.088	747.695	797.13	758.032	662.088	792.172	803.638	947.06	783.806	960.593	842.701	967.029	978.643
VARROA_LOC100897521	4	2555.52	2123.12	2489.47	2361.88	2380.13	2578.29	3116.31	2833.03	2724.22	2709.81	2350.54	2134.93	2699.81	2498.91	2950.76	2564.82	1589.65	1719.07	1389.58	1844.41	1748.47	2023.74	2176.42	2444.75	2158.5	2143.36	2392.33
VARROA_LOC100897522	14	10225.5	10354.4	10342.2	9426.15	6577.96	7278.24	7261.45	9530.14	6432.3	6543.26	8588.28	7094.81	6306.6	5541.78	6600.73	5704.72	5221.02	5059.44	4922.06	5257	5999.05	7018.28	5855.54	7671.5	7498.07	6484.92	7546.91
VARROA_LOC100897523.1.9	1	302.658	300.401	224.18	306.321	571.874	746.486	703.779	671.603	651.538	858.497	696.347	447.066	1128.1	574.54	703.663	525.899	463.147	488.902	389.178	419.539	522.424	565.37	474.884	505.901	486.647	453.295	519.382
VARROA_LOC100897523.2.9	9	12.5159	8.70727	4.2701	11.4973	32.1383	22.5005	7.45529	11.824	33.5243	35.0407	20.5672	16.6402	42.9949	17.2075	25.798	25.6536	21.2199	17.6936	25.0301	25.5371	9.41304	28.008	15.6104	18.5409	14.7842	20.1464	21.7105
VARROA_LOC100897523.3.9	5	15.9294	30.4755	34.1608	31.207	50.098	34.4125	31.3122	23.648	75.7942	71.2494	91.0834	54.9125	171.297	39.1949	91.6274	113.303	55.3563	53.0808	50.0603	48.9896	17.0611	37.1269	43.5448	60.0371	57.9049	43.6506	44.256
VARROA_LOC100897523.4.9	5	106.954	148.024	128.103	139.61	226.859	162.797	119.285	87.4976	326.498	295.51	332.014	331.139	608.753	235.169	340.712	402.975	215.889	232.811	262.413	241.3	97.6603	181.075	188.968	205.715	252.564	250.711	224.62
VARROA_LOC100897523.5.9	2	111.505	150.926	166.534	173.281	293.971	193.239	149.106	153.712	416.868	342.231	368.741	297.859	594.421	222.742	302.459	377.322	209.431	237.467	238.19	259.02	132.959	203.221	206.221	234.851	273.508	222.73	220.445
VARROA_LOC100897523.6.9	1	98.9896	100.134	98.2123	123.185	217.406	218.387	228.132	160.806	279.855	286.166	237.992	245.72	446.328	198.842	261.538	256.536	171.604	182.524	154.218	202.734	141.196	187.588	140.493	180.111	167.555	179.079	203.745
VARROA_LOC100897523.7.9	1	419.852	478.9	456.901	429.507	744.853	1038.99	1052.69	955.379	884.751	1043.04	762.456	486.447	1343.08	677.785	921.612	625.841	657.817	583.889	439.239	608.722	711.273	829.166	497.067	658.642	580.281	521.569	675.531
VARROA_LOC100897523.8.9	8	67.1308	100.134	98.2123	77.1962	121.937	138.973	175.945	189.184	189.485	231.269	186.574	148.097	266.159	99.4212	180.586	156.059	96.8734	104.299	93.6612	106.318	94.1304	157.626	95.3055	115.66	120.738	138.787	138.613
VARROA_LOC100897523.9.9	8	71.6821	88.524	55.5113	69.8051	133.28	145.591	156.561	130.064	180.74	157.683	180.698	130.903	244.32	101.333	124.542	143.767	98.7187	106.162	84.7795	102.67	87.6589	104.867	88.7327	86.524	114.578	89.5397	97.6973
VARROA_LOC100897524	6	56.8905	72.5606	74.7267	103.476	109.648	64.8543	68.5887	78.0384	189.485	95.7779	180.698	173.058	268.206	247.597	166.353	223.4	241.722	164.83	385.141	184.493	84.1291	60.5754	127.348	110.362	110.882	109.686	151.974
VARROA_LOC100897527	14	49738.3	58131.2	53137.1	54335.5	66547.2	74904	78827.7	77449.5	77696.3	73813.2	71403.5	52315	82713.3	64821.7	70841.3	66588.7	69363.2	70229.7	56834.6	74576.3	81788.1	80390.7	65005.7	65992.2	56679	53522.4	65257.6
VARROA_LOC100897530.2.3	5	18.205	23.2194	4.2701	14.7823	25.5216	15.8827	8.94635	7.0944	34.9819	16.3523	20.5672	33.2803	53.2318	23.8993	30.2459	43.2904	35.9816	26.0748	46.0232	21.889	18.2378	16.2837	17.2536	14.1264	33.2645	20.1464	14.1953
VARROA_LOC100897530.3.3	2	129.71	198.816	93.9422	169.996	140.842	100.59	113.32	120.605	220.095	142.499	174.821	231.853	233.401	184.503	160.126	238.365	190.056	165.761	264.028	157.913	112.956	99.6563	125.705	138.615	158.93	144.383	165.334
VARROA_LOC100897533	14	1112.78	1127.59	1012.01	1006.01	1232.6	1356.65	1262.93	1397.6	1072.78	1236.94	1328.05	1115.45	1401.77	1449.26	1457.14	1356.43	1291.65	1443.43	1239.4	1318.03	1251.35	1261.01	1150.24	1161.89	1118.67	1186.4	1117.26
VARROA_LOC100897534.2.2	6	67.1308	39.1827	25.6206	67.3414	40.6456	62.2071	77.535	66.2144	52.4729	54.8971	57.2944	43.8191	62.7862	67.8741	62.2711	91.3909	73.8083	93.1243	63.7865	79.2172	60.0081	67.0889	62.4415	39.7304	55.4408	41.4121	62.6265
VARROA_LOC100897537.1.6	6	18.205	23.2194	4.2701	30.3858	29.3026	38.3831	46.2228	30.7424	24.7789	31.5366	19.0981	26.0696	21.8387	51.6226	38.2522	35.2737	30.4459	52.1496	45.2157	53.6801	46.4769	42.3376	46.0096	33.5501	36.9606	23.5042	46.7611
VARROA_LOC100897537.2.6	6	35.2721	42.0852	34.1608	44.3468	82.2364	84.7076	62.6244	70.944	36.4395	108.626	51.418	51.0298	83.2599	75.5219	59.6023	96.7354	84.8796	84.7431	91.2389	87.0347	85.894	73.6024	96.1271	67.1003	60.3689	85.0627	67.6366
VARROA_LOC100897537.5.6	6	20.4806	24.6706	6.40515	10.6761	21.7406	23.824	25.348	26.0128	34.9819	29.2006	32.3199	29.9523	17.0615	39.1949	28.4668	21.9124	40.5946	26.0748	31.4895	39.6086	38.8288	28.6593	33.6856	21.1896	35.7285	25.7427	25.8856
VARROA_LOC100897539.2.4	5	73.9577	133.512	70.4566	75.5538	65.2219	39.7067	22.3659	16.5536	45.185	43.2168	54.3562	85.4195	84.6249	47.7987	57.8231	95.6665	49.8206	59.5995	127.573	78.6961	42.3587	40.3836	62.4415	89.1727	104.722	50.3661	80.9969
VARROA_LOC100897539.3.4	5	31.8587	91.4264	64.0515	55.8441	42.536	27.7947	29.8212	26.0128	29.1516	38.5448	49.9489	49.3658	62.1037	40.1509	29.3564	53.9794	43.3624	58.6683	65.4013	54.2013	32.3573	21.4945	27.9344	52.091	68.993	36.9351	38.4109
VARROA_LOC100897539.4.4	2	358.41	677.716	604.219	470.569	449.937	308.389	262.426	163.171	361.48	275.653	308.508	701.66	653.113	443.572	430.56	767.47	418.862	402.297	835.684	479.994	278.861	395.368	433.804	432.62	611.081	456.653	374.089
VARROA_LOC100897540.4.5	5	15.9294	18.8658	23.4855	22.9946	18.9049	26.4711	11.9285	23.648	34.9819	15.1843	8.81452	19.9682	37.5352	18.1635	28.4668	30.4636	25.8329	25.1436	64.5939	34.397	21.1793	15.6324	16.432	14.1264	16.0162	22.3849	20.8755
VARROA_LOC100897540.5.5	5	18.205	13.0609	29.8907	41.0618	43.4813	37.0596	11.9285	33.1072	40.8122	38.5448	33.789	37.163	75.0704	51.6226	58.7127	74.823	55.3563	45.6309	94.4686	72.9632	34.7106	24.7512	37.7936	33.5501	43.1207	29.1004	33.4008
VARROA_LOC100897543.1.6	6	32.9965	13.0609	19.2154	23.8159	21.7406	10.5884	17.8927	14.1888	21.8637	17.5203	22.0363	19.4135	41.63	31.5471	22.2397	35.2737	35.9816	28.8685	40.3712	25.5371	11.7663	18.2378	22.1832	12.3606	24.6404	8.95397	7.51517
VARROA_LOC100897543.2.6	5	19.3428	33.3779	32.0257	44.3468	36.8646	10.5884	5.96423	7.0944	49.5577	18.6884	27.9126	37.7177	85.9898	51.6226	28.4668	76.4263	42.4398	48.4246	77.5127	48.4684	20.0027	11.7243	36.1504	26.487	38.1926	22.3849	25.0506
VARROA_LOC100897543.3.6	2	117.195	140.768	162.264	144.538	110.594	84.7076	99.9009	106.416	188.028	116.802	160.13	180.268	341.229	230.39	201.047	327.618	226.961	215.117	345.577	233.482	94.7187	110.078	95.3055	141.264	215.603	154.456	162.829
VARROA_LOC100897543.4.6	5	20.4806	21.7682	6.40515	9.0336	12.2882	11.912	5.96423	4.7296	21.8637	14.0163	22.0363	27.1789	44.3598	22.9434	18.6813	38.4804	32.2911	21.4186	39.5638	25.016	16.4728	14.981	17.2536	18.5409	13.5522	12.3117	9.18521
VARROA_LOC100897543.5.6	5	60.304	82.7191	72.5917	116.616	88.8531	41.0302	50.696	63.8496	129.725	59.5692	70.5162	97.0676	267.524	152.956	128.1	213.78	132.855	159.242	213.967	139.672	63.538	50.1538	73.1223	76.8122	107.186	86.182	75.1517
VARROA_LOC100897543.6.6	2	29.5831	53.6949	46.9711	50.0954	52.9337	33.0889	14.9106	18.9184	64.1335	45.5529	57.2944	61.0139	147.411	72.654	70.2773	132.009	71.0405	56.8058	115.462	90.6829	39.4171	29.3107	50.1175	40.6133	56.6729	51.4853	37.5759
VARROA_LOC100897544	14	1852.36	2046.21	1915.14	1747.59	2010.54	2179.9	2018.89	2154.33	2486.63	2222.75	2544.46	2283.58	2226.18	2777.1	2732.81	2921.84	2555.61	2695.95	2439.23	2557.36	2350.91	2144.89	2146.84	2171.05	2290.32	2282.14	2338.89
VARROA_LOC100897546.1.7	8	27.3075	36.2803	32.0257	30.3858	34.9741	37.0596	28.3301	35.472	20.4061	35.0407	41.1344	42.7097	27.9808	10.5157	26.6876	26.188	25.8329	20.4873	17.7633	22.9313	27.0625	39.0809	18.8968	49.4423	54.2088	39.1736	46.7611
VARROA_LOC100897546.3.7	8	25.0318	36.2803	27.7556	26.2796	51.0433	35.736	37.2764	28.3776	21.8637	25.6965	26.4436	24.9602	15.6965	18.1635	20.4605	17.6368	21.2199	21.4186	25.8376	16.1561	33.534	35.8242	23.8264	55.6226	17.2483	36.9351	31.7307
VARROA_LOC100897546.4.7	8	23.894	24.6706	23.4855	18.8884	10.3977	17.2062	23.8569	21.2832	26.2364	11.6802	16.16	26.0696	12.9667	12.4277	8.89586	10.689	16.6069	14.8999	16.9559	10.9445	21.7677	26.0539	16.432	27.3698	27.1044	21.2657	26.7206
VARROA_LOC100897546.5.7	8	60.304	60.9509	81.1319	62.414	67.1124	95.296	74.5529	82.768	55.388	57.2331	86.6761	46.5924	47.0896	38.2389	48.0377	58.7895	45.2076	59.5995	49.2529	58.8918	82.9524	87.2807	59.1551	80.3437	83.7773	77.228	82.6669
VARROA_LOC100897546.6.7	8	187.739	203.17	87.537	149.465	112.484	138.973	99.9009	148.982	93.2851	91.1058	198.327	244.61	101.686	45.8867	71.1669	89.2531	61.8145	63.3245	76.7053	85.4712	81.1875	111.381	122.418	143.912	155.234	196.987	141.953
VARROA_LOC100897547	14	1529.22	1340.92	1703.77	1447.02	1146.58	1412.23	1389.67	1390.5	1198.13	1290.67	1385.35	1130.42	1164.27	1314.46	1420.67	1252.75	1136.65	1014.12	1070.64	1156.47	1218.4	1223.88	1026.18	1286.38	1482.12	1371.08	1298.46
VARROA_LOC100897551	2	68.2687	78.3655	57.6463	81.3024	72.7839	59.56	82.0082	99.3216	87.4548	93.4418	79.3307	96.5129	98.9565	117.585	84.5107	136.819	113.48	121.062	117.076	138.109	131.783	61.8781	82.9815	85.6411	73.9211	67.1548	85.172
VARROA_LOC100897553.1.2	4	80.7846	74.0118	78.9968	70.6263	85.0721	107.208	96.9187	118.24	106.403	95.7779	126.341	90.4115	69.6108	61.1823	57.8231	59.8584	93.183	83.8118	66.2088	70.8786	85.3057	76.2077	73.9439	88.2898	88.7053	78.3473	94.3572
VARROA_LOC100897553.2.2	4	201.393	168.341	117.428	161.784	199.447	255.446	256.462	257.763	198.231	253.461	252.683	190.252	131.714	142.44	149.451	132.544	151.307	171.349	150.181	164.167	238.268	280.731	196.362	286.059	219.299	209.299	251.341
VARROA_LOC100897554.1.2	14	696.34	542.753	550.843	508.345	690.029	878.841	770.877	770.924	683.605	851.489	608.202	648.411	603.976	856.552	749.921	789.382	886.623	888.406	792.083	891.715	942.481	876.063	885.684	603.02	507.592	653.64	688.891
VARROA_LOC100897554.2.2	14	836.291	699.484	745.132	725.152	908.381	1019.14	1046.72	948.284	921.191	1074.58	897.612	997.855	842.154	1143.34	984.772	1076.38	1234.44	1174.3	1102.94	1260.7	1128.39	1071.47	1097.66	851.997	788.492	921.14	1042.94
VARROA_LOC100897555	1	2405.33	3310.22	3048.85	3661.89	6250.91	6083.06	7537.3	7141.69	5769.1	8174.99	6593.26	5656.54	6486.77	6599.08	7175.4	6617.02	6358.59	5805.37	5323.35	6158.62	5830.79	4879.25	4324.08	5063.42	4822.12	3448.4	6359.51
VARROA_LOC100897556.1.3	10	47.7881	60.9509	46.9711	40.2406	59.5505	68.8249	64.1155	73.3088	53.9305	58.4011	85.207	47.1471	91.4494	90.8175	66.719	66.2718	104.254	75.4307	87.2018	89.1194	87.0706	95.7482	78.0519	62.6858	75.1531	70.5125	77.6568
VARROA_LOC100897556.2.3	10	101.265	136.414	89.6721	105.94	105.867	95.296	132.704	134.794	96.2003	98.1139	152.785	97.0676	174.027	178.767	156.567	145.905	196.515	193.698	195.397	211.593	157.08	186.286	147.888	111.245	142.914	136.548	131.098
VARROA_LOC100897556.3.3	6	22.7562	27.573	36.2958	25.4583	33.0836	13.2356	16.4016	33.1072	16.0334	15.1843	39.6653	22.7415	46.4072	51.6226	55.1544	44.3593	59.9693	41.9059	54.9048	50.5531	40.5937	37.7782	34.5072	26.487	30.8005	54.8431	30.8957
VARROA_LOC100897557	14	1708.99	2057.82	1793.44	1599.77	1767.61	1969.45	2224.66	2490.13	1989.6	2033.53	1987.67	1707.28	1500.73	1771.42	1595.03	1451.03	1607.18	1459.26	1422.68	1497.31	1601.98	2174.85	1741.79	1804.64	1818.46	1803.11	1866.27
VARROA_LOC100897558	14	869.288	830.094	651.19	664.38	894.202	1036.34	1051.2	1057.07	1091.73	1111.96	969.597	819.25	997.072	1807.75	1219.62	1221.75	1704.05	1600.81	1590.63	1420.18	1401.95	1120.97	943.196	972.954	813.132	860.701	947.747
VARROA_LOC100897559.2.2	10	31.8587	18.8658	29.8907	34.4919	35.9193	41.0302	38.7675	54.3904	51.0153	39.7128	38.1963	39.9364	32.758	53.5345	40.921	43.8249	69.1953	54.9433	44.4083	48.4684	65.303	74.905	56.6903	36.1988	40.6566	33.5774	48.4311
VARROA_LOC100897560	14	662.206	905.557	900.991	766.214	1053	907.96	854.376	936.46	1071.32	1018.52	978.412	1163.7	947.935	1067.82	947.41	1172.58	817.427	944.28	981.827	896.406	736.57	539.316	924.299	851.997	1055.84	952.479	930.212
VARROA_LOC100897563.1.3	10	67.1308	79.8167	70.4566	79.6599	108.703	96.6196	138.668	120.605	119.522	124.978	139.563	94.2942	110.558	92.7294	104.082	98.3388	134.7	135.03	125.151	156.871	160.022	98.3536	107.629	96.2359	93.6334	83.9435	129.428
VARROA_LOC100897563.2.3	10	63.7174	88.524	59.7814	87.8723	95.4698	90.0018	128.231	127.699	119.522	149.507	136.625	102.06	150.823	119.497	105.861	145.37	155.92	158.311	138.069	187.62	141.784	117.894	136.385	96.2359	104.722	98.4937	142.788
VARROA_LOC100897563.3.3	14	149.053	172.694	147.318	187.242	222.133	221.034	244.533	264.857	214.264	273.317	186.574	171.394	219.752	240.905	233.072	239.433	279.549	290.548	276.946	276.739	222.383	193.45	224.297	180.994	188.499	188.033	218.775
VARROA_LOC100897564.2.3	2	120.608	101.585	89.6721	98.5484	70.8934	96.6196	61.1334	94.592	78.7093	81.7616	114.589	94.8489	88.0371	95.5973	84.5107	73.2196	107.022	97.7805	98.5057	106.318	62.9497	74.2537	82.1599	96.2359	114.578	96.2552	73.4817
VARROA_LOC100897565	14	1026.31	928.776	935.152	904.181	984.946	1193.85	1251	1250.98	1163.15	1169.19	1234.03	1031.14	1023.69	1031.5	1121.77	1026.14	1192.93	1215.27	1056.11	1230.47	1276.06	1360.67	1088.62	1149.53	1018.88	1111.41	1177.38
VARROA_LOC100897566	10	83.0602	104.487	134.508	105.94	132.334	131.032	125.249	184.454	137.013	129.651	101.367	109.825	143.316	190.239	196.599	164.076	196.515	177.867	173.596	199.085	186.496	157.626	112.559	112.128	114.578	137.667	97.6973
VARROA_LOC100897568.1.2	11	11.3781	8.70727	8.5402	6.56989	16.0692	14.5591	34.2943	16.5536	27.694	32.7046	33.789	13.8668	15.0141	9.55973	15.123	9.6201	23.9877	16.7624	37.9489	42.7356	17.6495	21.4945	11.5024	38.8475	11.0882	22.3849	18.3704
VARROA_LOC100897568.2.2	11	4.55124	5.80485	4.2701	4.92742	15.1239	13.2356	4.47317	18.9184	11.6606	3.50407	14.6909	4.99205	8.87196	3.82389	9.78545	11.7579	11.9939	26.0748	24.2227	39.0875	10.0014	24.0999	16.432	13.2435	12.3202	16.7887	10.0202
VARROA_LOC100897570.1.3	14	679.273	698.033	828.399	870.511	665.453	614.13	599.405	640.861	832.278	683.293	749.234	807.048	837.377	702.64	803.297	839.621	557.253	641.626	713.763	611.328	591.257	632.459	672.068	699.255	802.044	753.253	676.366
VARROA_LOC100897570.2.3	4	224.149	227.84	352.283	301.394	291.136	273.976	278.828	293.235	223.01	295.51	246.807	217.986	230.671	249.509	261.538	228.744	174.372	211.392	206.701	207.945	232.973	283.988	248.945	226.022	220.531	246.234	264.701
VARROA_LOC100897570.3.3	2	335.654	358.449	461.171	434.434	396.058	297.8	296.72	229.386	562.626	346.903	567.067	560.773	717.264	455.999	566.667	724.179	310.918	421.853	520.788	408.073	237.091	376.479	474.063	374.349	550.712	467.845	406.654
VARROA_LOC100897573	10	329.965	342.486	335.203	297.288	336.507	484.422	398.112	437.488	498.492	429.832	427.504	357.763	533	1071.65	657.404	737.006	950.282	856.743	908.352	852.106	657.148	564.068	492.959	365.52	322.789	365.994	349.038
VARROA_LOC100897579	9	6.82687	10.1585	8.5402	15.6035	27.4121	38.3831	19.3837	30.7424	33.5243	42.0488	32.3199	17.7495	17.0615	31.5471	17.7917	16.0335	13.8391	15.8311	11.3039	9.38099	22.9443	28.6593	23.0048	19.4238	25.8724	30.2197	15.0303
VARROA_LOC100897580.1.4	2	100.127	88.524	64.0515	88.6935	64.2767	56.9129	38.7675	26.0128	81.6245	66.5773	58.7635	84.8648	100.321	100.377	96.0753	136.819	98.7187	105.23	125.151	125.08	42.3587	45.5944	73.9439	66.2174	92.4014	80.5858	53.4412
VARROA_LOC100897580.3.4	2	87.6114	69.6582	40.5659	58.3078	55.7695	31.7653	29.8212	23.648	56.8456	38.5448	63.1707	68.7793	85.3073	76.4779	82.7315	89.2531	82.1118	88.4681	97.6983	93.8099	48.2418	31.9161	55.8687	63.5687	70.2251	47.0084	42.586
VARROA_LOC100897580.4.4	10	319.725	294.596	258.341	306.321	309.095	332.213	231.114	281.411	193.858	235.941	229.178	266.797	213.61	359.446	240.188	261.346	353.357	324.072	335.081	291.853	263.565	170.653	234.156	253.392	222.995	273.096	248.001
VARROA_LOC100897586	14	5065.53	4810.77	4833.75	4383.76	4242.26	4643.04	4045.24	3800.23	3168.78	4321.68	3555.19	3821.69	4913.7	6561.8	5435.37	5621.88	6026.45	6656.52	5882.08	5714.06	5095.98	4573.12	4550.02	4196.42	4177.78	4369.54	3939.62
VARROA_LOC100897593.1.2	14	268.523	300.401	324.527	285.79	349.741	382.508	439.862	430.393	476.629	464.873	409.875	392.708	403.333	465.559	515.071	514.675	583.086	535.465	482.839	596.214	521.835	555.6	414.086	406.133	337.573	378.305	363.233
VARROA_LOC100897593.2.2	6	65.993	33.3779	29.8907	42.7043	52.9337	70.1485	104.374	99.3216	51.0153	66.5773	89.6143	84.3101	83.9424	87.9495	76.5044	96.7354	91.3378	107.093	107.387	117.784	97.6603	85.3266	82.1599	71.5148	66.529	54.8431	81.8319
VARROA_LOC100897594.2.3	2	122.884	97.2312	74.7267	169.996	147.458	133.679	119.285	111.146	208.434	142.499	154.254	218.541	198.595	140.528	134.328	226.072	156.843	128.511	243.035	191.789	171.2	130.27	164.32	154.507	120.738	141.025	154.479
VARROA_LOC100897595	2	1003.55	1114.53	984.258	972.344	759.977	693.543	423.46	546.269	1043.63	672.781	756.58	956.254	762.306	554.464	595.133	766.935	495.438	620.208	889.781	559.732	391.818	311.996	630.988	578.298	1006.56	715.199	571.153
VARROA_LOC100897596	14	11455.5	9650.56	11093.7	9955.85	7466.49	8638.85	8967.22	10142.6	6834.59	6575.97	9908.99	8150.35	6761.12	6180.37	7307.06	6440.12	5871.45	5203.78	4780.76	5177.78	6487.35	7365.45	6304.13	7999.06	7560.9	6958.36	8660.82
VARROA_LOC100897597	4	679.273	936.032	612.759	603.609	484.911	493.686	672.467	624.307	478.086	384.279	542.093	384.388	369.892	354.666	435.008	353.806	433.624	442.34	387.563	539.928	524.189	745.142	462.56	402.602	565.497	508.138	445.065
VARROA_LOC100897598.1.6	9	29.5831	21.7682	32.0257	20.5309	22.6859	9.26489	13.4195	16.5536	32.0668	10.5122	22.0363	28.2883	32.758	15.2956	23.1292	22.4469	7.38083	22.3498	10.4965	17.1985	17.0611	4.55944	6.57279	11.4777	24.6404	20.1464	32.5658
VARROA_LOC100897598.3.6	5	14.7915	27.573	23.4855	22.9946	9.45245	5.29422	0	2.3648	20.4061	10.5122	35.2581	34.9443	40.2651	5.73584	30.2459	33.1359	16.6069	12.1062	33.1044	22.9313	1.76495	1.95404	8.21599	19.4238	23.4084	8.95397	11.6903
VARROA_LOC100897598.4.6	5	93.3005	136.414	157.994	135.504	129.499	72.7956	59.6423	78.0384	106.403	119.138	101.367	208.557	182.899	92.7294	129.88	94.0632	74.7309	67.9807	88.8166	80.7807	55.8899	44.943	64.0847	109.479	146.61	64.9163	126.923
VARROA_LOC100897598.5.6	5	6.82687	10.1585	10.6752	18.8884	15.1239	11.912	7.45529	7.0944	26.2364	4.67209	13.2218	23.8509	24.5685	8.60376	15.123	21.378	4.61302	11.1749	16.1485	10.9445	8.82473	0.651348	6.57279	15.8922	14.7842	13.431	16.7004
VARROA_LOC100897598.6.6	5	68.2687	78.3655	85.402	103.476	34.9741	19.8533	22.3659	18.9184	109.319	40.8808	63.1707	161.41	139.904	26.7673	76.5044	88.7187	23.0651	30.731	67.0162	57.8494	19.4144	22.7972	27.9344	65.3345	61.6009	58.2008	67.6366
VARROA_LOC100897600.1.2	2	286.728	329.425	273.286	404.87	183.378	121.767	114.811	127.699	179.282	186.884	223.301	342.787	266.159	181.635	227.734	291.275	214.967	222.567	272.909	254.329	134.136	117.894	221.01	202.184	282.132	220.492	228.795
VARROA_LOC100897600.2.2	4	2271.07	2282.76	2235.4	2453.03	1380.06	1209.73	1097.42	1177.67	1284.13	1310.52	1361.84	1631.29	1291.21	937.81	1378.86	1381.02	1099.74	1136.12	1263.62	1219.01	957.189	807.02	1158.45	1442.66	1568.36	1233.41	1419.53
VARROA_LOC100897602	14	2085.61	2137.64	1812.66	1932.37	2209.04	2771.53	2482.61	2263.11	1964.82	2465.7	2209.51	1985.17	2495.07	2501.78	2501.52	2538.1	2574.99	2756.48	2108.18	2567.26	2470.92	2882.22	2316.91	2329.97	2131.39	2482.49	2240.36
VARROA_LOC100897603	14	739.577	866.374	736.592	721.046	762.813	733.25	794.734	969.568	645.708	752.207	805.06	686.129	538.46	536.301	565.777	505.055	490.825	471.209	462.654	510.743	633.027	672.191	610.448	691.309	636.954	542.835	816.649
VARROA_LOC100897611.1.2	11	9.10249	7.25606	8.5402	10.6761	10.3977	5.29422	7.45529	4.7296	5.83032	0	10.2836	5.54672	3.41229	0.955973	4.44793	4.2756	6.45823	1.86249	0.807424	2.08466	4.70652	7.81618	23.0048	4.41449	6.16009	16.7887	4.1751
VARROA_LOC100897611.2.2	11	30.7209	13.0609	59.7814	24.6371	29.3026	18.5298	35.7854	16.5536	5.83032	7.00814	2.93817	11.0934	8.1895	4.77987	10.675	12.8268	19.3747	3.72497	6.45939	10.9445	10.5897	44.2917	46.0096	13.2435	13.5522	35.8159	41.751
VARROA_LOC100897612.3.3	5	17.0672	13.0609	17.0804	13.961	27.4121	5.29422	14.9106	14.1888	30.6092	21.0244	13.2218	38.827	21.1562	17.2075	36.473	24.0502	34.1364	34.456	34.7192	25.016	22.356	10.4216	24.648	18.5409	17.2483	11.1925	24.2156
VARROA_LOC100897614	9	22.7562	14.5121	12.8103	16.4247	11.3429	10.5884	14.9106	7.0944	13.1182	15.1843	5.87635	18.8588	15.0141	13.3836	10.675	17.1024	17.5295	21.4186	13.7262	8.33866	28.2391	26.0539	19.7184	20.3067	28.3364	20.1464	13.3603
VARROA_LOC100897615.2.6	5	13.6537	7.25606	17.0804	8.21237	11.3429	7.94134	7.45529	0	13.1182	17.5203	17.629	16.0855	21.8387	12.4277	17.7917	26.7225	10.1486	21.4186	13.7262	25.016	14.1196	13.6783	6.57279	12.3606	16.0162	12.3117	15.8654
VARROA_LOC100897615.4.6	2	61.4418	71.1094	85.402	64.8777	51.0433	35.736	35.7854	52.0256	74.3366	67.7453	77.8616	97.0676	65.516	63.0942	69.3877	97.8043	65.5049	83.8118	66.2088	66.1881	41.7704	50.1538	64.0847	48.5594	85.0093	74.9895	64.2965
VARROA_LOC100897615.5.6	5	10.2403	14.5121	10.6752	12.3185	1.89049	3.97067	5.96423	9.4592	18.9485	8.17616	17.629	7.76541	17.0615	7.64779	16.0126	20.8435	9.22604	8.38118	12.1114	13.0292	7.6481	7.81618	7.39439	7.06319	11.0882	8.95397	5.84514
VARROA_LOC100897615.6.6	2	149.053	156.731	179.344	190.527	155.966	170.739	68.5887	99.3216	150.131	175.203	221.832	220.205	292.775	184.503	215.28	273.104	144.849	202.08	227.694	214.199	111.78	102.913	180.752	167.751	154.002	196.987	162.829
VARROA_LOC100897616	14	4009.65	4195.46	4028.84	3794.93	3385.87	4162.58	4063.13	3961.04	3184.81	3855.64	3912.18	3475.57	3035.58	3267.52	3257.67	3124.93	2920.04	2868.23	2709.71	2589.67	3389.87	4113.26	3294.61	3643.72	3513.72	3778.58	3799.34
VARROA_LOC100897623.1.4	10	77.3711	94.3288	70.4566	71.4476	152.185	124.414	101.392	130.064	109.319	140.163	118.996	115.372	128.985	152.956	117.425	130.94	142.081	128.511	133.225	134.982	145.902	265.099	121.597	102.416	104.722	128.713	130.263
VARROA_LOC100897623.2.4	9	17.0672	11.6097	36.2958	11.4973	32.1383	25.1476	50.696	23.648	29.1516	30.3686	49.9489	31.0616	31.3931	33.4591	25.798	33.1359	39.672	31.6623	46.0232	31.7911	38.2405	65.7862	20.54	19.4238	22.1763	22.3849	26.7206
VARROA_LOC100897623.4.4	10	85.3358	88.524	66.1865	68.1626	143.677	146.915	147.615	144.253	116.606	131.987	152.785	127.575	143.316	135.748	155.678	145.905	123.629	160.174	140.492	122.995	154.727	270.31	111.737	127.137	119.506	133.19	130.263
VARROA_LOC100897624.1.4	4	79.6468	82.7191	91.8071	85.4086	90.7436	82.0605	90.9545	94.592	77.2517	86.4337	85.207	79.8728	70.9757	75.5219	73.8357	70.5474	58.1241	61.462	59.7494	66.7093	71.7744	52.7592	75.5871	83.8753	73.9211	96.2552	65.9665
VARROA_LOC100897626	4	245.767	391.827	335.203	273.472	398.894	390.449	459.246	470.595	454.765	402.968	418.69	324.483	408.11	306.867	363.841	305.171	302.614	387.397	280.176	395.565	487.125	557.554	324.532	399.07	314.165	291.004	365.738
VARROA_LOC100897629	10	742.991	731.411	721.647	579.793	513.268	607.512	492.049	591.2	626.759	603.868	543.562	530.266	459.977	957.885	607.588	649.891	929.985	796.212	863.944	676.474	762.456	676.099	513.499	449.395	556.872	434.268	500.177
VARROA_LOC100897638	14	1181.05	1024.56	1240.46	1107.03	1122.95	1283.85	1382.21	1364.49	1180.64	1248.62	1159.11	904.115	1196.35	1593.61	1490.95	1451.57	1240.9	1290.7	1068.22	1210.67	1240.76	1387.37	1214.32	1185.73	1143.31	1215.5	1186.56
VARROA_LOC100897640.4.6	2	137.675	175.597	162.264	193.812	142.732	90.0018	52.187	54.3904	155.961	106.29	127.811	249.602	231.353	171.119	162.794	259.743	199.283	171.349	272.909	180.323	89.4239	99.6563	218.545	155.39	168.787	198.107	139.448
VARROA_LOC100897641.1.2	10	483.57	602.253	525.222	574.866	648.438	713.397	580.021	631.401	927.021	691.469	724.26	657.841	1437.94	1064.95	1096.86	1273.06	1063.76	935.899	1099.71	951.649	730.099	580.351	677.819	686.895	774.94	611.109	704.756
VARROA_LOC100897641.2.2	6	47.7881	49.3412	55.5113	48.453	50.098	80.7369	74.5529	99.3216	68.5063	53.729	48.4799	43.8191	103.734	103.245	108.53	76.9608	72.8857	67.9807	78.3201	73.4844	102.955	72.951	44.3664	67.1003	64.065	57.0816	70.9766
VARROA_LOC100897643.1.4	10	95.5761	89.9752	68.3216	55.0228	104.922	123.091	73.0618	85.1328	109.319	92.2738	111.651	96.5129	114.653	125.232	121.873	104.752	120.861	173.211	127.573	129.249	127.076	175.864	122.418	114.777	82.5453	83.9435	88.5121
VARROA_LOC100897643.3.4	6	18.205	14.5121	17.0804	9.0336	19.8502	38.3831	29.8212	28.3776	30.6092	30.3686	19.0981	29.9523	28.6633	27.7232	27.5772	26.7225	43.3624	40.0434	20.993	30.7488	25.8859	31.9161	16.432	22.9554	24.6404	21.2657	22.5455
VARROA_LOC100897643.4.4	10	84.198	78.3655	70.4566	73.0901	86.9626	75.4427	140.159	160.806	150.131	127.314	114.589	89.3022	88.7196	99.4212	99.6337	79.633	152.23	141.549	124.343	125.601	149.432	140.691	104.343	90.0556	72.6891	96.2552	72.6467
VARROA_LOC100897644	10	539.322	705.289	610.624	534.625	928.231	1004.58	1166.01	1071.25	1074.24	923.906	913.772	825.907	1224.33	1662.44	1458.03	1515.17	2105.38	1884.84	1641.49	2122.71	1813.78	1339.82	1204.46	955.296	928.942	837.197	950.252
VARROA_LOC100897646	14	644.001	798.167	702.431	631.531	725.949	798.104	851.394	971.932	943.054	831.632	843.256	748.807	967.726	995.168	1037.26	825.725	1043.47	918.205	859.099	955.819	1111.92	1181.55	872.538	851.114	805.74	850.627	890.131
VARROA_LOC100897648	1	807.846	880.886	732.322	806.454	1821.49	2145.48	3257.96	2563.44	1453.21	1796.42	2924.95	2314.65	1130.15	253.333	782.836	423.819	524.039	461.896	468.306	544.097	850.115	1486.38	1283.34	2715.8	1967.53	2411.98	3198.96
VARROA_LOC100897654	5	15.9294	27.573	27.7556	28.7433	26.4669	7.94134	8.94635	0	7.2879	12.8483	22.0363	38.827	41.63	31.5471	34.6939	40.6182	24.9103	44.6996	34.7192	26.5795	22.9443	17.5864	9.85919	19.4238	24.6404	12.3117	19.2054
VARROA_LOC100897655.1.3	10	184.325	232.194	245.531	210.237	363.92	300.447	240.06	222.291	341.074	339.895	289.41	328.366	305.741	379.521	291.784	343.651	354.28	336.179	353.652	392.438	266.507	298.317	291.668	348.745	300.613	243.996	327.328
VARROA_LOC100897655.2.3	14	490.397	460.034	599.949	464.82	682.467	847.076	633.7	558.093	610.726	755.711	518.588	541.914	604.658	811.621	568.446	681.958	628.293	627.658	669.354	618.624	605.964	601.846	620.307	586.244	514.984	622.301	513.537
VARROA_LOC100897655.3.3	10	207.082	248.157	296.772	257.047	378.098	405.008	290.756	281.411	387.716	422.824	401.061	429.871	468.167	486.59	432.339	575.602	490.825	483.315	528.055	509.179	393.583	330.885	433.804	349.628	421.35	343.609	385.779
VARROA_LOC100897657.1.3	2	201.393	268.474	247.666	191.348	170.144	149.562	158.052	158.442	250.704	197.396	211.548	186.37	227.941	213.182	187.703	221.262	213.122	230.948	241.42	208.988	229.443	148.507	184.86	124.489	203.283	161.172	182.869
VARROA_LOC100897657.2.3	2	30.7209	37.7315	51.2412	38.5981	34.9741	14.5591	22.3659	21.2832	72.879	28.0325	36.7272	47.1471	61.4213	63.0942	69.3877	53.445	52.5884	39.1122	63.7865	59.9341	33.534	35.1728	46.0096	30.0185	54.2088	40.2929	38.4109
VARROA_LOC100897657.3.3	6	81.9224	82.7191	68.3216	78.8387	68.0577	71.472	29.8212	42.5664	118.064	72.4174	107.243	63.7873	102.369	102.289	83.6211	90.322	134.7	92.193	135.647	106.318	71.7744	48.1998	76.4087	52.091	93.6334	68.274	91.8521
VARROA_LOC100897661.2.6	8	64.8552	52.2436	91.8071	46.8105	37.8098	26.4711	34.2943	33.1072	52.4729	44.3849	41.1344	46.0378	37.5352	34.415	31.1355	30.4636	31.3685	62.3933	30.6821	36.4816	40.0054	39.0809	15.6104	31.7843	54.2088	24.6234	16.7004
VARROA_LOC100897661.4.6	4	241.216	227.84	187.884	195.454	148.404	146.915	116.302	137.158	67.0487	137.827	113.12	88.7475	103.734	82.2137	107.64	114.907	127.319	152.724	118.691	153.223	148.844	108.124	146.245	120.074	126.898	119.759	89.3471
VARROA_LOC100897661.5.6	8	26.1697	21.7682	29.8907	27.922	12.2882	9.26489	11.9285	11.824	20.4061	16.3523	10.2836	17.1948	6.82458	8.60376	8.89586	14.4301	11.0713	11.1749	10.4965	20.3255	14.1196	22.1458	19.7184	17.658	13.5522	14.5502	10.0202
VARROA_LOC100897661.6.6	8	112.643	65.3046	155.859	87.0511	73.7291	58.2365	31.3122	40.2016	53.9305	65.4093	70.5162	59.9046	61.4213	41.1068	45.3689	65.7373	48.898	55.8746	62.1716	61.4976	57.0666	61.2267	51.7607	43.262	49.2807	31.3389	33.4008
VARROA_LOC100897662.1.2	9	186.601	153.829	202.83	197.918	34.0288	51.6187	70.0797	40.2016	45.185	66.5773	52.8871	48.2565	42.9949	39.1949	55.1544	45.4282	48.898	87.5368	47.638	46.9049	42.947	75.5564	64.0847	30.9014	64.065	62.6778	51.7712
VARROA_LOC100897662.2.2	13	217.322	169.792	224.18	194.633	47.2623	37.0596	50.696	52.0256	26.2364	61.9052	73.4543	43.2644	42.9949	36.327	58.7127	32.6014	47.0528	49.3559	41.1786	31.7911	47.0652	48.8511	50.1175	36.1988	78.8492	55.9623	49.2661
VARROA_LOC100897663.1.2	14	774.849	696.582	681.081	760.465	585.107	759.721	752.984	917.542	494.12	665.773	728.667	605.702	616.26	617.559	665.411	523.226	659.662	586.683	524.826	557.648	739.512	693.686	602.232	648.93	643.114	611.109	680.541
VARROA_LOC100897663.2.2	10	291.28	242.352	241.261	188.063	276.012	317.653	357.854	257.763	342.531	228.932	240.93	264.024	440.186	849.86	733.909	644.012	931.83	858.606	763.823	813.54	723.039	524.335	424.767	318.726	280.9	224.969	251.341
VARROA_LOC100897664	10	295.831	265.572	273.286	273.472	323.274	280.594	254.971	328.707	457.68	328.214	355.519	357.209	432.679	422.54	495.5	532.846	413.327	441.409	477.995	500.319	291.804	310.693	356.574	354.925	369.606	390.617	290.587
VARROA_LOC100897666.1.5	5	15.9294	21.7682	4.2701	21.3522	13.2334	5.29422	2.98212	0	43.7274	9.34418	8.81452	32.171	53.2318	24.8553	28.4668	87.6498	35.059	20.4873	73.4756	55.2436	14.1196	7.81618	31.2208	18.5409	29.5684	13.431	35.0708
VARROA_LOC100897666.2.5	5	11.3781	36.2803	12.8103	13.1398	37.8098	25.1476	14.9106	18.9184	78.7093	8.17616	20.5672	41.0457	79.8476	46.8427	50.7064	61.4617	58.1241	71.7057	83.9721	80.2596	32.3573	16.9351	27.9344	33.5501	32.0325	27.9812	19.2054
VARROA_LOC100897666.3.5	6	67.1308	78.3655	36.2958	65.6989	84.1268	146.915	93.9366	127.699	126.809	120.306	95.4906	89.3022	122.16	208.402	141.444	200.953	178.985	188.111	182.478	167.815	172.376	98.3536	150.353	132.435	71.4571	113.044	77.6568
VARROA_LOC100897666.4.5	5	6.82687	13.0609	2.13505	13.1398	5.67147	1.32356	1.49106	0	21.8637	10.5122	16.16	23.2962	42.3124	14.3396	15.123	44.3593	14.7617	27.006	48.4454	42.2144	2.35326	3.90809	13.1456	6.18029	11.0882	20.1464	10.0202
VARROA_LOC100897666.5.5	5	12.5159	26.1218	4.2701	15.6035	27.4121	1.32356	5.96423	4.7296	68.5063	8.17616	24.9745	57.6859	77.8003	29.6352	55.1544	102.08	58.1241	45.6309	117.884	81.8231	12.3546	3.25674	35.3288	26.487	40.6566	16.7887	20.0405
VARROA_LOC100897667.1.3	14	316.311	268.474	307.447	256.226	272.231	318.977	290.756	262.493	335.243	299.014	257.09	247.938	290.727	378.565	331.816	336.703	430.856	419.059	366.57	381.494	416.527	330.885	318.78	260.455	298.149	249.592	272.216
VARROA_LOC100897667.2.3	14	285.591	277.182	273.286	273.472	232.53	287.212	277.337	328.707	228.84	230.1	227.708	231.298	238.86	379.521	329.147	324.411	399.488	433.028	339.118	376.282	358.284	237.091	274.414	245.446	277.204	267.5	239.651
VARROA_LOC100897667.3.3	14	411.888	387.474	427.01	391.73	324.219	370.596	420.478	373.638	416.868	384.279	332.014	344.451	418.347	494.238	469.702	520.02	596.002	540.121	552.278	531.068	515.952	420.771	397.654	359.34	344.965	320.105	351.543
VARROA_LOC100897668.1.4	5	12.5159	17.4145	8.5402	16.4247	13.2334	7.94134	11.9285	14.1888	24.7789	15.1843	24.9745	23.8509	37.5352	13.3836	22.2397	33.1359	27.6781	17.6936	26.645	20.8466	14.7079	14.981	18.0752	26.487	30.8005	24.6234	13.3603
VARROA_LOC100897668.2.4	2	154.742	133.512	155.859	150.286	187.159	97.9432	107.356	108.781	192.401	101.618	158.661	206.893	240.225	171.119	223.286	234.623	171.604	180.661	219.619	262.668	160.61	143.948	258.804	168.634	177.411	239.519	200.405
VARROA_LOC100897668.3.4	2	70.5443	63.8533	61.9164	80.4812	59.5505	62.2071	43.2407	35.472	71.4214	68.9133	76.3925	91.5209	96.2266	64.0502	68.4982	88.1842	64.5823	80.0869	94.4686	91.2041	72.9511	72.951	73.9439	81.2266	75.1531	91.7782	79.3268
VARROA_LOC100897668.4.4	2	28.4453	29.0242	34.1608	41.0618	40.6456	22.5005	14.9106	18.9184	56.8456	25.6965	52.8871	48.2565	61.4213	36.327	33.8043	83.3742	48.898	39.1122	57.3271	62.0188	25.8859	35.8242	67.3711	34.433	39.4246	49.2469	45.9261
VARROA_LOC100897670	14	3811.67	3230.4	3407.54	3052.54	2261.03	2632.55	2706.27	3157.01	2125.15	2272.97	2663.45	2454.98	2450.03	2822.99	2839.56	2726.23	2562.07	2744.37	2375.44	2494.82	2527.99	2746.74	2144.37	2508.31	2382.72	2134.4	2400.68
VARROA_LOC100897671	1	5734.57	8109.37	6603.71	8312.56	12226.8	15141.5	16889.2	14671.2	16368.6	16086	17474.8	13017.6	8567.58	4891.72	6591.84	5028.64	5027.27	4537.01	4474.74	4134.93	5488.98	7308.13	5899.08	13133.1	11221.2	10712.3	15528
VARROA_LOC100897674	1	2636.31	2677.49	3330.68	2771.67	1869.7	2239.46	1698.31	2336.42	2340.87	2559.14	2376.98	1911.4	1303.5	1757.08	1728.47	1438.2	1253.82	1219	999.591	1073.08	1812.01	2562.4	1943.9	1894.7	2342.07	1884.81	1934.74
VARROA_LOC100897676	1	1272.07	1663.09	1562.86	1715.56	2376.35	2970.06	3199.81	2814.11	2833.54	3464.36	3186.45	2567.58	2224.81	1910.99	2028.26	1880.19	1736.34	1599.87	1411.38	1499.39	1550.8	2018.53	1736.86	2169.28	1697.72	2328.03	2648.68
VARROA_LOC100897678	9	26.1697	37.7315	44.836	43.5255	27.4121	31.7653	28.3301	40.2016	55.388	57.2331	23.5054	46.5924	73.7055	27.7232	36.473	42.756	9.22604	20.4873	39.5638	25.5371	16.4728	9.11888	17.2536	26.487	36.9606	12.3117	31.7307
VARROA_LOC100897680.1.13	6	18.205	11.6097	59.7814	39.4194	48.2075	41.0302	44.7317	37.8368	43.7274	47.8889	33.789	34.9443	44.3598	81.2577	50.7064	62.5306	99.6413	49.3559	97.6983	64.1034	49.4185	80.1158	50.9391	22.9554	40.6566	38.0544	40.0809
VARROA_LOC100897680.10.13	6	50.0637	56.5973	72.5917	73.9113	79.4006	96.6196	52.187	99.3216	104.946	80.5936	99.8979	102.614	110.558	216.05	121.873	180.644	143.926	146.205	264.835	143.321	111.78	78.8131	96.1271	63.5687	52.9768	53.7238	87.677
VARROA_LOC100897680.11.13	6	3.41343	1.45121	2.13505	5.74866	8.50721	14.5591	7.45529	0	16.0334	15.1843	2.93817	11.6481	9.55442	28.6792	15.123	13.8957	23.9877	15.8311	26.645	14.0715	15.2962	13.027	6.57279	8.82898	7.39211	12.3117	7.51517
VARROA_LOC100897680.12.13	6	23.894	20.317	19.2154	36.1344	38.7551	34.4125	25.348	42.5664	48.1001	57.2331	36.7272	37.7177	66.1985	85.0816	71.1669	84.4431	80.2666	80.0869	121.114	92.7676	60.0081	38.4295	55.0471	37.9646	46.8167	35.8159	35.9058
VARROA_LOC100897680.13.13	6	45.5124	50.7924	128.103	96.0847	121.937	103.237	56.6602	70.944	144.3	98.1139	113.12	144.769	177.439	199.798	185.924	291.275	236.187	248.642	382.719	249.117	101.19	103.564	139.672	111.245	102.258	107.448	142.788
VARROA_LOC100897680.3.13	6	3.41343	10.1585	4.2701	6.56989	11.3429	6.61778	10.4374	9.4592	10.2031	3.50407	1.46909	4.43738	8.87196	17.2075	15.123	4.81005	17.5295	8.38118	16.9559	19.2831	7.6481	10.4216	11.5024	7.94609	8.62413	13.431	10.0202
VARROA_LOC100897680.4.13	6	2.27562	17.4145	8.5402	6.56989	11.3429	5.29422	4.47317	2.3648	23.3213	7.00814	20.5672	13.3121	27.2983	24.8553	19.5709	24.5847	24.9103	33.5247	41.1786	37.0028	14.7079	13.027	21.3616	11.4777	12.3202	12.3117	17.5354
VARROA_LOC100897680.5.13	6	10.2403	11.6097	14.9453	13.961	19.8502	15.8827	7.45529	23.648	24.7789	14.0163	17.629	16.6402	18.4264	27.7232	26.6876	26.188	38.7494	42.8372	41.1786	27.6218	24.7092	9.77022	16.432	14.1264	16.0162	14.5502	20.0405
VARROA_LOC100897680.6.13	6	5.68905	15.9633	12.8103	15.6035	17.0144	19.8533	19.3837	14.1888	10.2031	15.1843	32.3199	15.5308	27.2983	44.9307	31.1355	39.5493	37.8268	34.456	41.986	31.7911	21.7677	20.8431	18.0752	25.6041	13.5522	16.7887	7.51517
VARROA_LOC100897680.7.13	11	3.41343	2.90242	0	7.39113	17.0144	2.64711	8.94635	2.3648	4.37274	7.00814	5.87635	11.0934	6.14213	25.8113	9.78545	14.9646	16.6069	18.6249	26.645	14.5926	20.0027	13.6783	11.5024	6.18029	18.4803	7.83473	9.18521
VARROA_LOC100897680.8.13	10	113.781	146.572	140.913	184.778	223.078	305.741	164.016	236.48	285.686	191.556	245.337	235.736	307.106	493.282	319.362	407.251	393.029	344.56	557.93	401.819	313.572	269.007	278.522	164.219	202.051	160.052	180.364
VARROA_LOC100897680.9.13	6	27.3075	71.1094	87.537	62.414	90.7436	92.6489	56.6602	68.5792	142.843	101.618	116.058	122.028	138.539	195.019	161.905	291.275	192.824	224.429	324.584	235.046	92.3655	100.308	147.066	75.0464	85.0093	119.759	116.903
VARROA_LOC100897682	10	303.796	320.718	224.18	214.343	587.943	702.808	648.61	553.363	864.345	751.039	552.377	695.559	1013.45	1800.1	1458.92	1751.39	2058.33	1888.56	1685.9	1952.29	1264.88	1000.47	904.581	550.046	437.367	549.55	646.305
VARROA_LOC100897688	14	1039.96	1078.25	1133.71	933.746	753.361	778.251	799.207	863.152	750.654	782.575	736.012	742.151	914.494	1162.46	1050.6	1112.19	1087.75	1057.89	999.591	965.199	841.291	930.125	745.19	668.354	841.469	719.676	681.376
VARROA_LOC100897689.1.3	6	12.5159	10.1585	14.9453	14.7823	18.9049	25.1476	19.3837	30.7424	17.491	24.5285	19.0981	23.2962	24.5685	28.6792	36.473	26.188	30.4459	21.4186	31.4895	32.8335	40.0054	37.1269	15.6104	26.487	19.7123	16.7887	37.5759
VARROA_LOC100897689.2.3	10	45.5124	62.4021	49.1061	41.8831	70.8934	46.3245	80.5171	75.6736	88.9124	46.7209	55.8253	58.2406	71.6581	94.6414	79.1732	79.0986	111.635	96.8492	77.5127	84.4289	78.2459	99.6563	69.0143	63.5687	56.6729	53.7238	56.7813
VARROA_LOC100897689.3.3	6	12.5159	14.5121	6.40515	27.922	18.9049	21.1769	23.8569	40.2016	21.8637	16.3523	30.8508	23.2962	32.0755	38.2389	36.473	30.4636	40.5946	30.731	34.7192	39.0875	31.1807	44.2917	27.9344	27.3698	22.1763	17.9079	39.2459
VARROA_LOC100897690	1	1145.78	1291.58	1219.11	982.199	1587.07	1244.14	1322.57	1418.88	1565.44	1361.91	1330.99	1059.42	792.334	1188.27	953.637	1042.71	823.886	749.65	792.083	853.149	1424.9	1813.35	1585.69	1571.56	1753.16	1286.01	1057.97
VARROA_LOC100897691	14	598.489	593.546	629.84	509.167	530.283	581.041	572.566	621.942	518.899	562.987	564.129	494.767	495.465	551.597	599.581	492.228	587.699	578.302	536.129	608.201	610.083	528.243	422.302	471.468	428.743	499.184	470.116
VARROA_LOC100897693	9	19.3428	24.6706	27.7556	27.1008	26.4669	30.4418	74.5529	28.3776	36.4395	29.2006	26.4436	27.7336	22.5211	24.8553	24.9084	18.1713	18.4521	27.9373	19.3782	11.4657	24.7092	52.7592	33.6856	32.6672	38.1926	59.3201	45.091
VARROA_LOC100897694	14	1752.23	1725.49	1605.56	1679.43	2156.1	2427.4	2408.06	2606.01	2272.37	2390.94	2385.8	1985.17	2121.76	1876.58	2184.82	1929.36	1845.21	1606.39	1501.81	1714.12	1960.85	2251.71	1819.02	2140.15	1992.17	1864.66	2206.12
VARROA_LOC100897695	6	46.6503	52.2436	21.3505	22.9946	51.0433	60.8836	62.6244	63.8496	62.6759	44.3849	69.0471	53.8032	36.1703	51.6226	61.3815	45.4282	75.6535	70.7744	46.0232	76.6114	65.303	92.4915	36.1504	70.6319	67.761	44.7699	66.8015
VARROA_LOC100897697.1.8	8	125.159	101.585	104.617	78.0175	69.9482	51.6187	46.2228	59.12	56.8456	50.225	70.5162	63.7873	51.1844	35.371	33.8043	43.2904	43.3624	34.456	29.8747	37.0028	77.0693	50.8052	45.188	73.2806	92.4014	69.3933	54.2763
VARROA_LOC100897697.2.8	4	191.152	148.024	183.614	136.325	129.499	113.826	132.704	153.712	93.2851	117.97	108.712	99.8409	86.6722	74.5659	79.1732	60.3928	80.2666	70.7744	57.3271	82.3442	119.428	78.8131	87.0895	128.02	107.186	106.328	114.398
VARROA_LOC100897697.3.8	8	119.47	95.78	78.9968	93.621	63.3314	51.6187	34.2943	78.0384	56.8456	63.0732	71.9853	67.67	55.2791	46.8427	36.473	43.8249	44.285	27.006	30.6821	40.1298	56.4782	46.2457	48.4743	82.9924	78.8492	77.228	62.6265
VARROA_LOC100897697.4.8	8	169.534	127.707	130.238	140.431	91.6888	33.0889	38.7675	101.686	116.606	43.2168	80.7998	100.95	103.734	42.0628	65.8294	74.2885	52.5884	46.5621	58.1345	60.4553	46.4769	42.3376	98.5919	140.381	113.346	80.5858	99.3673
VARROA_LOC100897697.5.8	4	215.046	193.011	217.775	174.102	139.896	131.032	132.704	170.266	157.419	109.794	124.872	116.481	85.9898	71.698	95.1858	70.5474	78.4214	72.6369	73.4756	85.4712	145.314	130.27	118.31	167.751	152.77	119.759	157.819
VARROA_LOC100897697.6.8	4	100.127	92.8776	91.8071	109.224	79.4006	66.1778	73.0618	108.781	75.7942	64.2413	82.2689	72.1074	81.2126	35.371	41.8106	48.6349	49.8206	34.456	47.638	43.2568	73.5394	50.8052	68.1927	92.7043	83.7773	82.8243	75.1517
VARROA_LOC100897697.7.8	8	353.859	323.62	345.878	393.372	266.559	153.533	117.794	210.467	228.84	209.076	304.101	290.093	226.576	108.025	135.217	148.043	116.248	145.274	156.64	148.532	202.969	152.415	201.292	253.392	290.756	243.996	220.445
VARROA_LOC100897697.8.8	8	104.679	101.585	91.8071	123.185	69.9482	39.7067	26.839	35.472	69.9638	35.0407	98.4288	90.4115	85.9898	21.9874	63.1606	54.5139	46.1302	24.2123	61.3642	46.3838	32.9456	49.5025	73.9439	90.0556	88.7053	95.136	65.9665
VARROA_LOC100897698.1.2	14	238.94	242.352	243.396	225.019	346.905	297.8	375.747	314.518	387.716	394.792	326.137	367.747	303.694	371.874	341.601	348.461	369.964	414.403	367.378	411.721	468.299	459.852	416.551	376.998	312.933	379.425	390.789
VARROA_LOC100897698.2.2	10	116.057	105.939	132.373	128.934	205.118	243.534	298.212	274.317	188.028	258.133	196.858	202.455	172.662	213.182	208.163	142.164	277.704	229.086	199.434	226.186	258.27	250.769	180.752	211.013	210.675	196.987	237.981
VARROA_LOC100897699.1.2	6	63.7174	27.573	27.7556	57.4866	27.4121	48.9716	34.2943	23.648	51.0153	40.8808	35.2581	44.9284	47.0896	89.8615	64.9398	92.4598	104.254	99.643	87.2018	151.138	106.485	38.4295	61.6199	42.3791	27.1044	19.0272	45.091
VARROA_LOC100897699.2.2	6	176.361	145.121	104.617	137.968	107.758	86.0312	102.883	106.416	107.861	126.146	96.9597	94.2942	116.7	250.465	193.04	227.676	294.311	356.666	320.547	390.353	258.27	118.545	146.245	115.66	67.761	96.2552	88.5121
VARROA_LOC100897702.1.2	4	441.471	455.681	397.119	494.384	319.493	340.154	289.265	276.681	182.198	304.854	315.854	328.92	428.584	351.798	358.503	431.835	352.435	429.303	444.891	359.083	389.465	272.264	405.048	327.555	347.429	340.251	339.018
VARROA_LOC100897702.2.2	2	814.673	1023.1	883.91	971.523	656	636.631	638.173	529.715	759.399	647.085	725.729	775.431	1100.81	916.778	862.009	1004.77	795.285	975.942	1095.67	820.837	735.394	665.678	957.163	749.581	948.654	814.812	812.474
VARROA_LOC100897703	14	2637.45	2430.78	2863.1	2368.45	2806.43	3173.89	3457.76	3431.32	3254.78	3380.26	3336.3	2725.1	3075.16	2982.64	3473.84	3101.95	2585.14	2643.8	2336.68	2950.32	2840.97	3835.79	2760.57	2932.99	2399.97	2979.43	2937.6
VARROA_LOC100897706.1.2	14	741.853	835.898	824.129	736.649	1230.71	1309	1294.24	1274.63	1128.17	1349.07	1167.92	1104.91	1089.89	1562.06	1337.05	1389.03	1589.65	1693.93	1440.44	1594.77	1517.85	1515.69	1426.3	1176.02	983.151	1307.28	1256.7
VARROA_LOC100897706.2.2	6	30.7209	47.89	55.5113	53.3804	53.879	90.0018	59.6423	73.3088	56.8456	68.9133	73.4543	96.5129	62.1037	85.0816	76.5044	87.1153	98.7187	76.3619	79.1275	78.1749	82.3641	89.2347	96.1271	63.5687	48.0487	54.8431	87.677
VARROA_LOC100897709.1.5	9	25.0318	27.573	29.8907	41.8831	44.4265	54.2658	43.2407	66.2144	56.8456	57.2331	64.6398	51.5845	88.7196	41.1068	65.8294	37.9459	38.7494	28.8685	18.5707	26.0583	24.7092	29.962	65.7279	38.8475	39.4246	52.6046	43.421
VARROA_LOC100897709.2.5	9	12.5159	11.6097	14.9453	17.246	22.6859	21.1769	20.8748	9.4592	26.2364	30.3686	26.4436	24.9602	32.0755	16.2515	16.9021	14.9646	10.1486	18.6249	11.3039	14.5926	20.0027	18.8891	6.57279	26.487	28.3364	27.9812	15.8654
VARROA_LOC100897709.3.5	9	19.3428	13.0609	42.701	14.7823	12.2882	11.912	38.7675	21.2832	20.4061	44.3849	27.9126	23.2962	38.9001	24.8553	24.9084	17.1024	14.7617	9.31243	8.88166	13.0292	24.7092	20.8431	18.8968	26.487	16.0162	19.0272	30.0607
VARROA_LOC100897709.4.5	8	21.6184	17.4145	25.6206	22.1734	22.6859	45.0009	32.8033	42.5664	29.1516	37.3767	39.6653	14.4215	37.5352	18.1635	20.4605	15.499	21.2199	11.1749	16.1485	9.38099	18.8261	22.1458	20.54	29.1356	24.6404	29.1004	23.3805
VARROA_LOC100897709.5.5	8	56.8905	44.9876	72.5917	63.2352	70.8934	100.59	108.847	92.2272	74.3366	93.4418	133.687	56.0219	88.7196	60.2263	67.6086	41.1526	56.2789	63.3245	29.8747	35.9605	50.0068	69.0429	50.1175	62.6858	76.3852	97.3745	90.1821
VARROA_LOC100897712	14	3295.1	3852.97	3448.1	3629.87	4821.7	5699.23	5980.63	5623.49	6505.18	5779.38	5222.6	4537.77	5277.45	6014.03	5998.48	5730.9	5607.59	5952.5	4805.79	5989.76	5251.3	6527.81	4892.62	4723.51	4420.48	4353.87	5179.63
VARROA_LOC100897713	14	1409.75	1367.04	1234.06	1266.35	1376.28	1489	1766.9	1915.49	1371.58	1576.83	1712.96	1221.39	1362.87	1456.9	1439.35	1287.49	1256.59	1316.78	1072.26	1199.2	1474.91	1644	1227.47	1553.9	1372.47	1457.26	1559.82
VARROA_LOC100897714.1.5	8	126.297	104.487	123.833	147.823	139.896	97.9432	108.847	160.806	104.946	156.515	110.182	120.364	102.369	90.8175	65.8294	65.2029	63.6597	41.9059	41.1786	52.1166	85.894	80.1158	68.1927	110.362	83.7773	63.7971	105.212
VARROA_LOC100897714.2.5	4	1669.17	1565.86	1829.74	1946.33	1657.96	1380.47	1461.24	1766.5	1542.12	1825.62	1364.78	1489.85	1276.2	985.608	1001.67	973.767	708.56	713.332	682.273	715.561	956.6	934.685	1116.55	1505.34	1485.81	1158.42	1437.9
VARROA_LOC100897714.3.5	4	778.263	767.691	1093.15	1111.13	932.957	862.959	843.939	867.881	841.024	1156.34	899.081	970.676	707.709	675.873	691.209	643.478	451.153	452.584	440.853	407.031	550.075	543.876	772.303	826.393	779.868	753.253	988.663
VARROA_LOC100897714.4.5	4	190.014	271.377	228.45	295.645	240.092	250.152	237.078	312.153	209.892	301.35	198.327	216.877	185.629	193.107	143.223	142.164	119.939	118.268	124.343	109.445	180.024	173.91	197.184	218.076	220.531	173.483	272.216
VARROA_LOC100897714.5.5	4	337.93	375.864	367.228	427.043	326.11	283.241	292.247	387.827	325.04	431	312.915	308.952	257.969	213.182	193.93	205.229	148.539	154.586	144.529	169.9	234.738	232.531	215.259	316.961	321.557	220.492	359.058
VARROA_LOC100897717.1.3	2	47.7881	39.1827	36.2958	41.0618	56.7147	29.1182	37.2764	28.3776	62.6759	47.8889	58.7635	75.4354	65.516	60.2263	58.7127	64.134	61.8145	63.3245	96.0834	73.4844	41.7704	48.1998	83.8031	58.2713	55.4408	45.8891	35.0708
VARROA_LOC100897717.2.3	2	284.453	298.95	328.798	305.5	299.643	277.947	219.185	243.574	380.428	315.366	389.308	488.111	458.612	415.848	381.633	523.226	442.85	403.228	574.886	437.258	290.628	280.731	302.348	310.78	391.782	336.893	296.432
VARROA_LOC100897717.3.3	10	502.912	491.961	390.714	512.452	472.623	506.922	502.486	513.161	558.253	513.93	545.031	499.759	451.105	557.332	478.598	486.349	638.442	573.645	633.02	543.055	573.019	470.273	461.739	493.54	526.072	545.073	419.18
VARROA_LOC100897721.1.3	10	296.969	342.486	337.338	280.042	326.11	502.951	348.907	319.248	317.752	385.448	307.039	355.545	334.405	456.955	431.449	608.204	424.398	468.415	436.009	493.544	345.929	420.771	432.161	290.474	282.132	329.059	364.903
VARROA_LOC100897722	6	9.10249	11.6097	2.13505	11.4973	28.3574	21.1769	13.4195	26.0128	26.2364	24.5285	11.7527	22.7415	21.1562	16.2515	18.6813	27.7914	27.6781	15.8311	27.4524	33.8758	18.2378	26.7053	23.8264	27.3698	17.2483	16.7887	35.9058
VARROA_LOC100897726.1.2	4	407.336	467.29	476.116	422.937	526.502	379.861	280.319	335.801	693.808	489.402	581.758	647.302	412.887	289.66	345.16	376.787	283.24	302.654	339.925	298.107	233.561	307.436	403.405	494.423	482.951	483.515	452.58
VARROA_LOC100897726.2.2	4	2028.72	1941.72	2299.45	1989.03	2566.34	2355.93	2124.76	2203.99	2837.91	2382.77	2485.69	2402.28	1665.88	1431.09	1442.91	1472.94	1260.28	1377.31	1260.39	1326.89	1490.2	1791.21	1854.35	2146.33	2184.37	2239.61	2100.07
VARROA_LOC100897728	1	4568.31	4278.17	5363.24	5136.83	8691.53	11262.1	10107.9	9695.68	7585.25	11030.8	8954.08	6610.03	5639.15	6117.27	5602.62	5169.73	3817.74	3566.66	2843.75	3756.56	4472.96	4462.39	4656	6353.34	5870.57	6278.97	7382.41
VARROA_LOC100897732	14	1705.58	1715.33	1676.01	1573.49	2010.54	2375.78	2440.86	2225.28	2469.14	2315.02	2122.83	1747.77	2551.71	1991.29	2072.74	1967.84	2042.65	2195.87	1774.72	1937.17	2182.06	2514.2	1986.63	2184.29	1866.51	1878.1	2050.81
VARROA_LOC100897733.1.4	7	682.687	403.437	775.023	409.797	74.6744	80.7369	95.4277	113.51	91.8275	91.1058	135.156	89.8569	59.3739	55.4464	120.094	50.7727	234.341	41.9059	319.74	213.157	334.751	220.807	170.893	119.191	140.45	87.3012	120.243
VARROA_LOC100897733.2.4	7	93.3005	60.9509	115.293	62.414	15.1239	2.64711	7.45529	2.3648	13.1182	11.6802	14.6909	14.9761	3.41229	1.91195	10.675	10.689	20.2973	8.38118	53.29	38.5663	42.3587	30.6134	18.0752	27.3698	16.0162	16.7887	23.3805
VARROA_LOC100897733.3.4	7	480.156	227.84	499.602	358.88	20.7954	51.6187	49.2049	66.2144	42.2698	25.6965	58.7635	97.6223	36.1703	31.5471	77.394	42.756	159.611	20.4873	270.487	165.731	139.431	105.518	93.6623	64.4516	68.993	104.09	65.9665
VARROA_LOC100897733.4.4	7	64.8552	36.2803	72.5917	38.5981	8.50721	1.32356	0	9.4592	2.91516	5.84011	13.2218	6.10139	3.41229	1.91195	8.00628	6.94785	18.4521	1.86249	33.1044	24.4948	17.0611	14.981	11.5024	7.94609	13.5522	4.47699	7.51517
VARROA_LOC100897735	14	1018.34	1336.57	1368.57	1272.92	1351.7	1616.06	1799.71	1811.44	1741.81	1533.61	1893.65	1239.69	1562.83	1811.57	1845	1586.78	1939.31	1711.62	1664.91	1737.05	1666.11	1776.23	1274.3	1485.04	1382.32	1617.31	1683.4
VARROA_LOC100897738.1.3	14	423.266	391.827	333.068	391.73	378.098	361.331	432.407	487.149	342.531	378.439	380.493	289.539	311.884	282.968	314.024	250.122	281.394	258.885	230.116	274.133	360.049	357.59	298.24	372.583	359.749	287.646	365.738
VARROA_LOC100897738.2.3	14	271.937	294.596	251.936	282.505	246.709	246.181	335.488	359.449	236.128	276.821	255.621	237.954	212.245	185.459	247.305	199.35	195.592	205.805	164.714	193.353	238.268	274.869	202.935	261.338	251.332	238.4	272.216
VARROA_LOC100897738.3.3	4	238.94	264.121	187.884	204.488	225.914	214.416	231.114	245.939	198.231	196.228	198.327	135.895	171.297	152	195.709	128.268	177.14	153.655	138.069	150.096	222.383	223.412	145.423	236.617	182.339	184.676	219.61
VARROA_LOC100897739	8	3140.36	3478.56	3832.41	3333.4	1984.07	2260.63	2867.3	2298.58	2403.55	1756.71	2707.53	1911.95	818.268	716.98	967.87	695.319	740.851	998.292	600.723	1454.05	1846.72	2070.64	1415.62	2328.2	2951.92	1801.99	1965.64
VARROA_LOC100897740	4	374.34	280.084	333.068	294.003	362.029	464.568	378.729	340.531	198.231	456.697	305.57	275.672	221.117	277.232	253.532	249.054	352.435	289.616	278.561	251.202	446.531	288.547	340.964	347.862	296.917	258.546	313.967
VARROA_LOC100897741	1	21082.5	22292.1	34871.8	18913.9	29163.7	40422.7	33371.4	25852	31294.2	25529.5	36370.2	24694.5	51165.3	47913.4	48434.4	43679.5	24979.5	30480.5	27182.7	25825.3	30437.7	59293.5	23870.7	25572.3	25947.5	32940.5	22492.9
VARROA_LOC100897744	8	64.8552	76.9143	81.1319	39.4194	60.4957	71.472	99.9009	68.5792	42.2698	64.2413	67.578	77.0994	47.0896	37.283	39.1418	35.8081	36.9042	44.6996	29.0673	29.7065	55.3016	106.821	40.2584	79.4609	65.297	96.2552	55.1113
VARROA_LOC100897749	1	741.853	782.203	1029.09	869.69	1162.65	1537.97	1186.88	1250.98	1097.56	1714.66	1295.73	1067.74	739.785	711.244	757.928	571.327	633.829	711.469	534.515	432.047	888.944	1558.68	1040.97	968.539	919.086	1114.77	1121.43
VARROA_LOC100897752.1.3	14	644.001	702.387	578.598	567.474	899.874	1158.11	891.652	870.246	918.275	1041.88	1026.89	983.433	922.684	1237.99	1190.27	1138.38	1337.78	1514.2	1258.77	1385.26	1267.23	1375	1155.99	919.097	837.773	958.075	988.663
VARROA_LOC100897752.2.3	10	94.4383	101.585	76.8618	85.4086	134.225	161.474	135.686	144.253	157.419	169.363	157.192	175.276	171.297	191.195	220.617	194.54	228.806	282.167	219.619	214.199	148.255	196.707	186.503	158.922	130.594	137.667	178.694
VARROA_LOC100897752.3.3	10	60.304	75.463	59.7814	59.9503	88.8531	83.384	80.5171	106.416	83.0821	120.306	79.3307	82.0914	77.8003	97.5093	117.425	106.356	142.081	150.861	112.232	150.617	131.194	151.113	93.6623	85.6411	72.6891	87.3012	94.3572
VARROA_LOC100897753	10	50.0637	53.6949	66.1865	48.453	68.0577	91.3254	53.6781	42.5664	69.9638	94.6098	58.7635	100.95	101.686	148.176	153.009	229.279	156.843	203.942	227.694	185.535	100.014	96.3995	91.1975	90.0556	67.761	98.4937	72.6467
VARROA_LOC100897755.1.2	14	662.206	651.594	612.759	651.241	516.104	579.718	608.352	707.075	486.832	577.003	492.144	496.431	359.656	367.094	396.756	324.411	417.017	395.778	343.963	373.676	552.428	558.857	455.166	497.072	503.896	530.523	534.412
VARROA_LOC100897755.2.2	8	91.0249	84.1703	64.0515	88.6935	61.441	52.9422	92.4456	92.2272	52.4729	86.4337	66.1089	94.8489	55.2791	43.9748	54.2648	45.4282	58.1241	54.9433	48.4454	68.7939	51.1834	76.2077	77.2303	98.0017	68.993	78.3473	64.2965
VARROA_LOC100897760.1.5	10	146.778	210.426	125.968	142.074	158.801	136.326	126.74	182.09	199.688	143.667	193.919	220.759	208.15	240.905	228.624	270.966	248.181	228.154	250.301	255.371	173.553	186.286	193.897	154.507	194.659	173.483	166.169
VARROA_LOC100897760.3.5	9	23.894	14.5121	32.0257	25.4583	14.1787	17.2062	41.7496	33.1072	46.6426	47.8889	54.3562	60.4592	34.8054	28.6792	44.4793	30.4636	19.3747	17.6936	29.0673	25.5371	15.8845	18.2378	34.5072	21.1896	36.9606	34.6966	24.2156
VARROA_LOC100897760.4.5	8	30.7209	68.207	55.5113	59.129	92.6341	71.472	79.0261	78.0384	106.403	101.618	104.305	107.606	98.9565	82.2137	99.6337	82.3053	95.9508	76.3619	68.631	79.7384	68.2445	80.1158	92.8407	73.2806	118.274	92.8975	86.842
VARROA_LOC100897761	1	1687.37	1919.95	3475.86	2481.78	4501.26	5883.21	5266.42	5141.07	6202	5455.83	5667.74	4288.72	3750.11	4385.05	3823.44	3330.69	3695.95	3642.09	3718.19	3327.12	3897.59	4291.08	3988.86	3392.98	3327.68	4376.25	4118.32
VARROA_LOC100897769.1.2	14	582.559	589.192	527.357	482.066	728.784	1024.43	826.046	647.955	634.047	1030.2	656.682	637.873	1013.45	1186.36	951.858	1127.69	1064.69	1219.93	1018.16	975.102	795.99	806.369	771.482	738.103	661.594	801.381	738.157
VARROA_LOC100897769.2.2	14	607.591	497.766	550.843	434.434	669.234	731.927	750.002	652.685	594.693	735.854	536.217	439.3	801.889	1013.33	805.965	755.178	882.932	938.693	768.668	817.71	775.399	783.572	589.908	698.373	528.536	548.431	614.574
VARROA_LOC100897775.1.2	4	119.47	134.963	115.293	100.191	116.265	119.12	73.0618	80.4032	51.0153	88.7697	79.3307	118.145	85.9898	51.6226	55.1544	60.3928	59.0467	74.4994	60.5568	41.6933	67.6562	72.951	68.1927	94.4701	108.418	83.9435	69.3066
VARROA_LOC100897775.2.2	8	292.417	320.718	258.341	281.684	294.917	297.8	251.989	203.373	116.606	255.797	190.981	294.531	150.823	112.805	131.659	118.648	153.152	135.03	159.063	115.178	156.492	214.294	211.151	210.13	188.499	180.199	169.509
VARROA_LOC100897778.1.2	1	6112.32	6161.85	5877.79	5607.4	2647.63	2653.73	3960.25	5573.83	2214.06	2611.7	4470.43	3407.9	1824.21	949.281	2035.37	1134.64	1101.59	842.775	1055.3	1182	1859.66	2157.27	2077	3685.22	3707.14	3859.16	4408.9
VARROA_LOC100897778.2.2	1	737.302	503.571	781.428	773.605	276.012	273.976	424.951	711.804	170.537	249.957	545.031	392.153	204.055	108.025	220.617	150.715	116.248	87.5368	134.84	139.672	221.795	210.385	289.203	328.438	394.246	451.056	513.537
VARROA_LOC100897779	10	192.29	148.024	172.939	200.382	148.404	174.709	216.203	189.184	174.91	158.851	148.378	110.38	176.757	351.798	264.207	253.864	308.15	322.21	234.153	302.276	201.204	204.523	147.888	157.156	118.274	155.575	156.149
VARROA_LOC100897780.1.3	2	91.0249	111.743	119.563	156.856	85.0721	60.8836	44.7317	82.768	134.097	81.7616	127.811	111.489	209.515	118.541	161.015	170.489	119.939	105.23	192.167	142.278	78.8342	54.7133	124.883	95.353	121.97	87.3012	84.337
VARROA_LOC100897780.2.3	2	632.623	639.985	723.782	779.353	487.747	435.45	369.782	442.217	556.796	432.168	556.784	592.944	765.036	619.471	598.692	635.461	649.513	583.889	721.837	582.664	484.772	278.126	563.617	520.027	639.418	442.102	511.867
VARROA_LOC100897780.3.3	5	42.099	50.7924	38.4309	75.5538	24.5764	15.8827	5.96423	14.1888	39.3547	16.3523	54.3562	58.2406	93.4968	37.283	33.8043	72.1507	35.059	24.2123	72.6681	46.3838	28.2391	11.0729	28.756	29.1356	46.8167	29.1004	32.5658
VARROA_LOC100897781	14	526.806	506.473	465.441	523.128	488.692	641.925	647.119	574.646	591.778	578.171	512.711	454.276	586.232	571.672	676.086	637.599	584.931	561.539	528.863	645.204	611.259	887.136	640.847	555.343	511.288	609.989	527.732
VARROA_LOC100897782.2.3	2	341.343	489.059	412.065	448.395	394.167	201.181	210.239	203.373	600.523	321.206	546.5	711.644	694.06	396.729	561.329	915.512	431.779	595.064	679.851	798.426	215.323	237.742	525.002	394.656	534.696	482.395	470.116
VARROA_LOC100897782.3.3	2	197.979	323.62	207.1	318.64	282.628	141.621	143.142	193.914	456.223	206.74	299.694	376.622	417.665	306.867	340.712	449.472	269.4	306.379	382.719	463.838	184.143	153.067	262.09	248.977	425.046	341.37	299.772
VARROA_LOC100897783	14	159.294	210.426	170.804	179.03	239.147	312.359	304.176	305.059	231.755	282.662	286.472	222.423	282.538	303.044	298.901	331.893	333.06	410.678	321.355	341.364	287.686	373.874	265.377	272.816	224.227	221.611	275.556
VARROA_LOC100897785	6	38.6856	72.5606	27.7556	24.6371	71.8387	66.1778	40.2586	30.7424	68.5063	57.2331	51.418	69.334	95.5442	182.591	93.4066	153.922	195.592	222.567	233.346	205.339	125.899	93.7941	99.4135	84.7582	70.2251	89.5397	75.9868
VARROA_LOC100897789.3.5	9	20.4806	18.8658	21.3505	16.4247	38.7551	14.5591	31.3122	14.1888	14.5758	29.2006	39.6653	27.7336	17.7439	20.0754	9.78545	8.5512	26.7555	15.8311	19.3782	20.3255	45.8886	50.1538	16.432	44.1449	38.1926	10.0732	36.7409
VARROA_LOC100897789.5.5	4	104.679	148.024	121.698	110.867	145.568	146.915	158.052	172.63	151.588	164.691	120.465	107.052	117.383	136.704	107.64	115.976	168.837	139.686	123.536	145.926	182.378	164.14	156.104	154.507	119.506	110.805	151.974
VARROA_LOC100897790.1.4	6	30.7209	30.4755	21.3505	22.9946	46.317	74.1191	22.3659	35.472	64.1335	75.9215	38.1963	67.1153	69.6108	184.503	97.8545	152.853	187.289	194.63	178.441	165.21	115.898	52.1079	87.0895	34.433	30.8005	45.8891	33.4008
VARROA_LOC100897790.2.4	6	13.6537	20.317	10.6752	28.7433	22.6859	46.3245	49.2049	30.7424	67.0487	67.7453	26.4436	48.2565	66.1985	130.012	94.2962	115.441	156.843	195.561	147.759	128.728	95.8954	44.943	70.6575	30.9014	45.5847	44.7699	35.9058
VARROA_LOC100897790.3.4	6	26.1697	18.8658	4.2701	38.5981	34.9741	50.2951	55.1691	33.1072	61.2184	58.4011	49.9489	41.6004	47.7721	167.295	77.394	129.337	166.069	176.005	154.218	159.998	121.781	68.3916	92.0191	30.9014	40.6566	35.8159	43.421
VARROA_LOC100897790.4.4	6	0	8.70727	4.2701	4.10618	5.67147	7.94134	7.45529	9.4592	7.2879	3.50407	1.46909	3.32803	8.87196	23.8993	12.4542	19.7746	21.2199	15.8311	20.993	10.9445	15.8845	7.16483	13.1456	6.18029	2.46404	5.59623	10.0202
VARROA_LOC100897791	4	5656.06	4690.32	6776.65	4416.61	6570.4	6571.46	6368.31	6848.46	7442.4	6887.83	6399.34	5064.71	7814.83	6537.9	7189.64	6314.52	4436.8	4491.38	5060.93	5204.89	5327.78	8117.75	5572.09	6540.51	6033.2	6960.6	4595.95
VARROA_LOC100897792.1.3	10	276.488	267.023	204.965	334.243	303.424	377.214	357.854	347.625	196.773	325.878	227.708	215.767	438.821	471.295	362.062	289.672	462.225	377.153	345.577	356.478	395.936	325.674	245.658	318.726	229.155	232.803	317.307
VARROA_LOC100897792.3.3	6	194.566	243.804	273.286	342.456	345.96	390.449	329.524	290.87	193.858	367.927	242.399	219.65	459.295	382.389	316.693	399.234	390.262	475.865	374.645	368.464	274.743	329.582	343.428	357.574	219.299	279.812	343.193
VARROA_LOC100897795	10	190.014	206.072	204.965	236.516	242.928	300.447	311.631	241.209	284.228	266.309	293.817	266.243	420.394	700.728	607.588	870.084	782.368	744.063	705.688	802.075	485.36	314.601	423.124	286.942	219.299	295.481	315.637
VARROA_LOC100897796.1.2	10	120.608	126.255	106.752	101.833	186.213	183.974	161.034	174.995	276.94	184.548	179.229	156.417	233.401	288.704	324.699	323.342	370.887	372.497	318.932	402.861	331.81	313.299	188.146	218.959	130.594	143.264	206.25
VARROA_LOC100897796.2.2	10	141.089	133.512	111.023	144.538	252.381	292.506	260.935	281.411	342.531	247.621	254.152	282.328	336.452	418.716	411.879	516.813	445.618	528.946	469.113	559.211	344.164	356.287	336.856	241.914	240.244	276.454	296.432
VARROA_LOC100897797.1.3	5	83.0602	72.5606	66.1865	114.152	89.7983	9.26489	11.9285	14.1888	131.182	67.7453	124.872	131.457	221.799	108.025	239.299	355.944	224.193	201.148	336.696	345.012	51.7717	82.0699	146.245	106.831	125.666	92.8975	76.8218
VARROA_LOC100897797.2.3	6	28.4453	36.2803	40.5659	52.5591	41.5908	19.8533	13.4195	21.2832	58.3032	25.6965	38.1963	48.2565	99.6389	58.3144	119.205	137.888	114.403	108.955	131.61	146.448	48.2418	65.7862	66.5495	40.6133	68.993	71.6318	55.1113
VARROA_LOC100897797.3.3	5	29.5831	49.3412	66.1865	87.8723	48.2075	6.61778	7.45529	9.4592	94.7427	16.3523	67.578	98.1769	152.188	119.497	215.28	324.945	188.211	185.317	258.376	315.305	50.5951	61.2267	119.132	62.6858	115.81	86.182	103.542
VARROA_LOC100897799.1.2	2	153.604	182.853	153.724	222.555	131.389	137.65	123.758	104.051	230.298	164.691	173.352	221.869	325.533	303.999	298.011	402.441	286.007	262.61	441.661	260.583	150.609	93.1428	176.644	169.516	205.747	135.429	129.428
VARROA_LOC100897799.2.2	5	60.304	52.2436	44.836	62.414	27.4121	29.1182	10.4374	40.2016	78.7093	28.0325	36.7272	76.5447	77.8003	89.8615	75.6149	94.0632	81.1892	60.5308	116.269	76.0902	40.5937	20.1918	56.6903	42.3791	51.7448	40.2929	29.2257
VARROA_LOC100897800	14	1455.26	1393.16	1481.72	1296.73	1592.74	2111.07	1848.91	1801.98	1768.04	1844.31	1798.16	1459.34	1885.63	2105.05	2022.92	2303.48	2418.15	2316.93	2025.83	2341.6	2266.19	2241.94	1869.96	1739.31	1546.18	1692.3	1771.91
VARROA_LOC100897803.6.8	8	92.1627	81.2679	53.3762	64.0565	66.1672	70.1485	73.0618	87.4976	74.3366	51.393	79.3307	52.6938	63.4686	47.7987	63.1606	55.5828	60.8919	44.6996	62.1716	50.5531	57.6549	72.951	36.972	76.8122	91.1694	80.5858	72.6467
VARROA_LOC100897805.1.2	8	219.598	219.133	181.479	223.376	142.732	144.268	159.543	177.36	265.28	147.171	213.018	313.944	198.595	173.987	172.58	199.35	102.409	133.168	109.81	120.911	170.611	261.842	188.146	264.87	229.155	184.676	185.374
VARROA_LOC100897805.2.2	4	645.139	703.838	501.737	543.659	535.954	465.892	581.512	737.817	738.993	573.499	640.522	694.449	473.626	537.257	534.641	475.66	334.905	399.503	377.067	369.507	479.477	702.153	568.547	699.255	659.13	596.558	630.44
VARROA_LOC100897806.1.2	5	14.7915	26.1218	34.1608	15.6035	28.3574	10.5884	11.9285	18.9184	36.4395	5.84011	24.9745	29.9523	38.9001	32.5031	17.7917	45.4282	33.2138	19.5561	56.5197	31.7911	11.7663	13.6783	20.54	13.2435	20.9443	27.9812	25.8856
VARROA_LOC100897806.2.2	5	15.9294	27.573	25.6206	26.2796	13.2334	6.61778	2.98212	2.3648	81.6245	1.16802	24.9745	48.8111	65.516	28.6792	56.0439	79.0986	29.5233	18.6249	104.965	62.0188	11.7663	11.0729	29.5776	13.2435	35.7285	26.8619	24.2156
VARROA_LOC100897807	2	147.915	172.694	222.045	230.767	146.513	176.033	177.436	182.09	183.655	134.323	148.378	187.479	206.785	198.842	230.403	183.316	190.979	172.28	178.441	179.281	170.023	149.159	132.277	144.795	146.61	157.814	151.139
VARROA_LOC100897808	1	2642	2546.88	3635.99	3167.51	3575.86	3905.81	3451.8	3897.19	4412.09	4663.91	4576.21	3650.85	3023.29	3353.55	3024.59	2961.92	1904.26	1749.81	1902.29	1739.65	2060.87	2391.75	2385.1	2616.03	2816.39	3649.86	3280.79
VARROA_LOC100897809	9	12.5159	17.4145	2.13505	13.1398	9.45245	5.29422	14.9106	9.4592	1.45758	2.33605	7.34543	0.554672	8.87196	14.3396	16.9021	7.4823	15.6843	11.1749	9.68909	10.4233	11.178	18.2378	10.6808	9.71188	7.39211	14.5502	10.8553
VARROA_LOC100897812.1.3	9	9.10249	5.80485	0	7.39113	29.3026	25.1476	22.3659	33.1072	21.8637	29.2006	16.16	15.5308	21.8387	3.82389	4.44793	8.5512	4.61302	1.86249	0.807424	4.16933	8.82473	29.962	18.8968	32.6672	9.85615	19.0272	25.8856
VARROA_LOC100897812.2.3	9	10.2403	5.80485	0	4.10618	26.4669	37.0596	26.839	26.0128	27.694	46.7209	39.6653	23.2962	14.3316	1.91195	5.33752	6.94785	9.22604	5.58746	4.03712	10.9445	21.7677	17.5864	20.54	26.487	16.0162	26.8619	32.5658
VARROA_LOC100897812.3.3	9	4.55124	8.70727	4.2701	5.74866	31.1931	26.4711	37.2764	35.472	17.491	29.2006	32.3199	18.3042	10.2369	5.73584	7.11669	6.4134	8.30344	6.5187	10.4965	5.73283	11.7663	24.7512	16.432	23.8383	19.7123	20.1464	21.7105
VARROA_LOC100897813.1.2	2	145.64	185.755	164.399	173.281	155.966	259.417	250.498	253.033	225.925	268.645	304.101	321.155	337.817	264.805	255.311	270.966	247.258	227.223	271.294	223.58	147.667	265.099	189.789	201.301	243.94	223.849	262.196
VARROA_LOC100897813.2.2	14	457.4	399.083	384.309	309.606	539.735	492.363	480.121	489.513	566.999	574.667	470.108	397.7	522.763	542.037	540.869	487.418	501.897	437.684	438.431	454.457	441.236	529.546	377.936	468.819	407.798	395.094	415.84
VARROA_LOC100897814	10	1210.63	1457.02	1244.73	1201.47	3061.65	3770.81	3547.23	3142.82	4489.35	3717.82	3442.07	3115.59	3885.92	9611.35	5385.56	5916.36	10108.1	8534.84	8369.76	7027.92	5684.89	4704.69	3602.71	3328.53	2643.91	3194.33	3270.77
VARROA_LOC100897815.2.4	6	17.0672	14.5121	23.4855	22.9946	13.2334	11.912	19.3837	11.824	18.9485	15.1843	22.0363	16.6402	26.6159	35.371	34.6939	28.8603	14.7617	42.8372	21.8004	31.7911	15.2962	37.7782	16.432	24.7212	17.2483	15.6695	18.3704
VARROA_LOC100897815.3.4	4	411.888	355.547	394.984	325.21	543.516	602.218	597.914	480.054	428.529	515.098	405.468	427.652	356.926	437.836	366.51	328.687	383.803	408.816	339.925	337.194	362.402	425.33	357.396	670.12	447.223	376.067	508.527
VARROA_LOC100897815.4.4	6	104.679	59.4997	68.3216	87.0511	70.8934	99.2667	59.6423	89.8624	97.6579	63.0732	69.0471	79.3181	139.222	137.66	126.321	152.853	125.474	167.624	130.803	150.617	85.894	94.4455	137.207	93.5872	91.1694	50.3661	95.1922
VARROA_LOC100897816	13	37356.6	36595.2	53914.3	40569.9	144.623	149.562	365.309	328.707	173.452	105.122	192.45	179.159	89.4021	81.2577	483.045	88.1842	92.2604	84.7431	77.5127	48.4684	210.028	657.21	248.123	174.814	2430.77	195.868	288.917
VARROA_LOC100897821	14	8606.4	8199.35	9080.36	8074.4	10167.1	12761.7	10850.4	10854.4	9946.53	11291.3	10822.8	9569.75	10158.4	9815.93	10091.5	10552.7	7984.22	8639.14	7520.35	8046.28	9490.7	11545.1	9731.84	9608.58	8646.31	8989.79	10211.5
VARROA_LOC100897822.2.3	2	52.3393	87.0727	87.537	66.5202	31.1931	31.7653	16.4016	16.5536	80.1669	21.0244	45.5417	77.0994	106.464	51.6226	64.9398	79.633	71.9631	52.1496	114.654	99.0215	37.6522	30.6134	50.9391	40.6133	82.5453	42.5314	40.0809
VARROA_LOC100897822.3.3	5	31.8587	20.317	14.9453	32.8495	26.4669	7.94134	2.98212	18.9184	32.0668	9.34418	27.9126	37.7177	41.63	14.3396	25.798	35.2737	27.6781	27.9373	69.4385	33.8758	8.23641	0.651348	9.03759	19.4238	32.0325	8.95397	13.3603
VARROA_LOC100897823	5	19.3428	42.0852	23.4855	36.1344	20.7954	9.26489	5.96423	11.824	40.8122	17.5203	24.9745	43.2644	64.8336	48.7546	32.0251	49.7038	34.1364	34.456	105.773	44.2991	16.4728	8.46753	26.2912	34.433	36.9606	47.0084	30.0607
VARROA_LOC100897824.1.4	13	114.919	150.926	149.453	106.761	26.4669	23.824	8.94635	28.3776	46.6426	18.6884	24.9745	29.3976	40.2651	18.1635	29.3564	19.7746	9.22604	15.8311	15.3411	11.9868	15.2962	18.2378	27.9344	17.658	61.6009	30.2197	22.5455
VARROA_LOC100897824.2.4	13	118.332	103.036	145.183	130.577	21.7406	11.912	11.9285	18.9184	30.6092	18.6884	39.6653	48.2565	38.2177	13.3836	20.4605	24.0502	10.1486	13.9686	27.4524	13.5503	12.3546	14.3297	28.756	13.2435	77.6172	19.0272	27.5556
VARROA_LOC100897824.3.4	13	35.2721	29.0242	42.701	40.2406	6.61672	6.61778	1.49106	2.3648	7.2879	4.67209	17.629	19.4135	6.14213	3.82389	4.44793	6.94785	5.53563	3.72497	5.65197	3.127	0.588315	3.90809	5.75119	9.71188	20.9443	7.83473	8.35019
VARROA_LOC100897824.4.4	13	47.7881	65.3046	61.9164	74.7325	14.1787	6.61778	5.96423	9.4592	10.2031	8.17616	22.0363	21.0775	4.09475	5.73584	8.89586	18.1713	6.45823	10.2437	8.88166	11.4657	6.47147	10.4216	14.7888	11.4777	33.2645	13.431	16.7004
VARROA_LOC100897825	10	170.672	178.499	119.563	113.331	240.092	264.711	292.247	177.36	346.904	207.908	235.054	223.533	382.177	653.886	500.837	557.431	782.368	691.913	688.733	664.487	494.185	447.476	313.029	246.329	248.868	277.573	279.731
VARROA_LOC100897832.1.3	9	25.0318	21.7682	19.2154	18.0672	6.61672	10.5884	8.94635	9.4592	20.4061	16.3523	11.7527	11.0934	16.379	4.77987	24.9084	17.6368	13.8391	4.65621	4.03712	6.25399	7.05978	18.2378	7.39439	23.8383	32.0325	16.7887	16.7004
VARROA_LOC100897832.2.3	9	42.099	50.7924	81.1319	45.168	26.4669	21.1769	17.8927	23.648	39.3547	14.0163	41.1344	46.0378	49.8195	29.6352	33.8043	41.1526	16.6069	11.1749	16.1485	17.1985	4.70652	26.0539	19.7184	28.2527	36.9606	22.3849	36.7409
VARROA_LOC100897832.3.3	9	19.3428	47.89	49.1061	40.2406	27.4121	9.26489	8.94635	21.2832	61.2184	11.6802	27.9126	21.6322	32.0755	25.8113	28.4668	29.3947	12.9165	15.8311	15.3411	10.4233	12.3546	26.7053	13.9672	28.2527	27.1044	15.6695	35.0708
VARROA_LOC100897833.1.2	4	248.043	284.438	313.852	319.461	276.012	273.976	389.166	413.84	309.007	352.743	345.235	258.477	377.4	317.383	328.257	274.173	275.859	254.229	265.642	216.805	245.327	308.088	262.912	223.373	245.172	211.538	323.988
VARROA_LOC100897833.2.2	4	219.598	243.804	241.261	258.69	224.968	223.681	265.408	262.493	259.449	263.973	236.523	149.761	208.832	217.962	208.163	180.644	218.657	156.449	149.373	167.294	194.732	201.267	161.855	218.076	179.875	167.887	229.63
VARROA_LOC100897835	5	42.099	47.89	34.1608	37.7769	54.8242	23.824	17.8927	11.824	46.6426	30.3686	74.9234	54.3578	69.6108	129.056	116.536	195.609	137.468	167.624	286.635	215.242	32.3573	47.5484	113.381	62.6858	46.8167	55.9623	35.0708
VARROA_LOC100897836.1.3	4	339.068	275.73	369.364	253.762	280.738	275.3	287.774	267.222	271.11	277.989	262.967	230.189	235.448	239.949	296.232	203.625	230.651	246.779	188.937	215.242	238.268	306.134	202.113	294.888	251.332	298.839	263.031
VARROA_LOC100897837	10	64.8552	52.2436	51.2412	50.9167	107.758	142.944	125.249	115.875	110.776	107.458	92.5525	103.724	108.511	261.937	132.548	147.508	213.122	205.805	181.67	147.49	211.793	165.442	101.878	95.353	71.4571	115.282	95.1922
VARROA_LOC100897838	1	6056.57	4607.6	5574.61	5029.25	2248.74	2607.41	3041.76	4190.42	1644.15	2205.23	3690.35	2802.2	1805.1	949.281	2159.03	1604.95	1213.22	762.688	1343.55	1139.27	2201.47	1878.49	2413.04	3708.17	3379.43	4103.16	3884.51
VARROA_LOC100897839	14	1333.51	1412.03	1189.22	1243.35	1360.21	1397.68	1610.34	1657.72	1279.76	1530.11	1429.42	1308.47	1876.08	1923.42	2074.52	1987.62	2023.27	1986.34	1720.62	2356.71	2107.34	1634.88	1442.73	1299.63	1416.82	1448.31	1547.29
VARROA_LOC100897842	1	6003.09	6335.99	7086.23	5085.1	8169.76	9999.47	8988.1	10052.8	7825.75	9570.78	8868.88	6486.33	5271.31	6180.37	5712.03	4855.48	4012.41	4237.15	3208.7	3719.04	5804.9	7175.25	6023.14	7690.04	7947.75	6921.42	6529.02
VARROA_LOC100897843.2.5	14	271.937	281.535	236.99	202.024	190.94	240.887	208.748	215.197	247.789	204.404	227.708	154.199	294.14	281.056	275.772	256.001	206.663	230.017	184.9	212.636	265.918	280.731	175.822	214.544	186.035	213.776	207.085
VARROA_LOC100897843.3.5	14	407.336	551.461	454.765	537.91	509.487	510.893	517.397	517.891	682.147	557.147	555.315	518.618	887.878	610.867	703.663	763.729	568.324	622.07	623.331	595.693	487.713	659.816	543.077	589.776	737.979	575.293	573.658
VARROA_LOC100897845.1.4	9	103.541	118.999	85.402	115.794	104.922	153.533	189.364	115.875	104.946	89.9378	113.12	116.481	139.222	64.0502	93.4066	66.8062	25.8329	26.0748	27.4524	34.397	20.591	50.8052	30.3992	84.7582	101.026	101.851	139.448
VARROA_LOC100897845.2.4	1	179.774	175.597	190.019	167.532	208.899	232.946	314.613	184.454	155.961	169.363	183.636	168.066	197.913	86.9936	135.217	98.8732	28.6007	37.2497	28.2598	39.6086	35.8872	78.1618	44.3664	142.147	161.394	141.025	193.724
VARROA_LOC100897845.3.4	9	86.4736	127.707	81.1319	147.823	138.951	195.886	216.203	94.592	128.267	119.138	207.141	188.034	156.283	80.3018	141.444	108.493	29.5233	40.0434	21.8004	28.6641	37.0638	78.8131	43.5448	93.5872	114.578	89.5397	156.149
VARROA_LOC100897845.4.4	9	27.3075	40.6339	40.5659	40.2406	44.4265	46.3245	107.356	56.7552	29.1516	29.2006	41.1344	42.1551	42.3124	31.5471	29.3564	38.4804	4.61302	7.44994	7.26681	10.9445	11.178	11.7243	14.7888	27.3698	50.5128	44.7699	65.1315
VARROA_LOC100897846.1.3	8	137.675	79.8167	117.428	122.364	99.2508	138.973	140.159	115.875	88.9124	94.6098	124.872	95.4036	88.0371	77.4338	82.7315	71.0818	82.1118	57.737	58.9419	59.4129	81.1875	127.664	107.629	161.57	96.0975	164.529	131.098
VARROA_LOC100897846.2.3	4	521.117	587.741	719.512	826.985	647.493	746.486	821.573	827.68	957.63	817.616	968.128	812.594	633.321	537.257	670.748	502.383	418.862	402.297	470.728	353.351	486.537	650.046	658.923	799.906	829.149	849.508	990.333
VARROA_LOC100897846.3.3	4	285.591	303.303	279.691	342.456	295.862	389.126	350.399	368.909	345.446	297.846	362.864	244.61	247.05	244.729	247.305	187.057	185.443	198.355	194.589	174.069	248.269	387.552	292.489	314.312	293.22	413.002	310.627
VARROA_LOC100897847	3	317.449	599.351	271.151	540.374	1177.78	1277.23	1602.89	1506.38	1243.32	1975.13	1821.67	1645.16	2699.12	338.415	1361.07	745.557	588.622	459.103	266.45	254.85	385.935	106.821	304.813	1635.13	1197.52	1093.5	2216.98
VARROA_LOC100897848.1.3	10	356.135	351.193	292.502	281.684	387.551	443.391	362.327	300.329	447.477	355.079	446.602	358.873	443.598	484.678	428.781	374.649	425.321	437.684	407.749	411.721	370.05	505.446	369.72	435.269	393.014	354.801	427.53
VARROA_LOC100897848.2.3	14	629.209	597.9	506.007	517.379	647.493	676.337	657.556	614.848	784.178	615.548	689.002	560.219	756.846	835.521	836.211	800.606	787.904	830.668	765.438	789.045	710.685	793.342	687.678	724.86	666.522	721.914	733.982
VARROA_LOC100897848.3.3	14	218.46	182.853	215.64	160.141	244.819	264.711	234.096	276.681	319.21	272.149	243.868	248.493	253.875	310.691	242.857	269.897	232.496	242.123	218.812	227.228	245.916	346.517	234.977	281.645	231.62	201.464	237.145
VARROA_LOC100897852	14	2982.2	2581.71	2741.4	2157.39	3091.9	3544.48	3477.15	3107.35	3327.66	3113.95	3258.43	2878.75	3849.07	4283.72	4065.41	4035.1	4159.1	4324.69	3632.6	4179.23	4138.8	4631.09	3159.05	3205.8	2521.94	2990.63	2731.35
VARROA_LOC100897853.1.5	8	133.124	92.8776	83.2669	82.1237	70.8934	64.8543	40.2586	42.5664	74.3366	80.5936	71.9853	62.1233	75.7529	56.4024	41.8106	50.7727	59.0467	53.0808	57.3271	43.7779	45.3003	57.3186	69.8359	85.6411	54.2088	55.9623	60.1214
VARROA_LOC100897853.2.5	9	26.1697	23.2194	27.7556	18.8884	16.0692	9.26489	14.9106	11.824	8.74548	30.3686	17.629	26.0696	11.6018	20.0754	8.89586	9.6201	10.1486	8.38118	12.9188	11.4657	15.2962	14.3297	12.324	20.3067	8.62413	7.83473	10.8553
VARROA_LOC100897853.3.5	4	559.803	451.327	437.685	408.155	409.291	318.977	353.381	302.694	269.652	335.223	237.992	353.881	300.282	298.264	260.649	205.229	260.174	270.06	282.598	218.89	361.814	281.382	322.067	366.403	293.22	314.508	321.482
VARROA_LOC100897853.4.5	9	11.3781	24.6706	19.2154	27.1008	14.1787	5.29422	7.45529	9.4592	10.2031	19.8564	27.9126	23.2962	12.2843	7.64779	8.00628	8.5512	9.22604	4.65621	7.26681	10.4233	10.5897	6.51348	10.6808	16.7751	19.7123	8.95397	6.68015
VARROA_LOC100897853.5.5	8	71.6821	46.4388	46.9711	47.6317	36.8646	37.0596	25.348	26.0128	40.8122	36.2087	36.7272	24.9602	35.4878	26.7673	29.3564	23.5158	29.5233	20.4873	38.7563	16.6773	26.4742	28.6593	21.3616	38.8475	40.6566	21.2657	30.8957
VARROA_LOC100897854	3	12.5159	5.80485	21.3505	12.3185	45.3718	23.824	22.3659	40.2016	42.2698	33.8727	20.5672	28.8429	118.748	11.4717	32.9147	28.8603	26.7555	8.38118	15.3411	36.4816	15.2962	4.55944	4.92959	31.7843	19.7123	12.3117	7.51517
VARROA_LOC100897857.1.2	4	138.813	132.06	125.968	78.0175	155.02	189.269	204.275	170.266	160.334	156.515	205.672	154.199	137.174	127.144	131.659	125.061	125.474	119.199	139.684	122.474	155.315	166.094	121.597	134.201	142.914	175.722	105.212
VARROA_LOC100897858.1.2	1	2010.51	2001.22	2957.04	2857.08	6180.96	5622.47	5818.11	5171.82	3630.83	6049.19	4510.1	5340.94	3761.03	2619.37	2699.01	2665.3	1317.48	1422.94	1316.1	1284.15	1790.24	2155.96	2787.69	3762.91	3323.99	5056.76	4980.06
VARROA_LOC100897858.2.2	1	1998	1943.17	2634.65	2674.77	5706.45	5036.13	5490.07	4854.93	3148.37	5480.36	4004.73	4723.03	3331.76	2294.34	2427.68	2258.05	1311.02	1292.56	1203.06	1141.87	1680.82	2056.96	2650.48	3628.71	3039.39	4432.22	4509.1
VARROA_LOC100897872.1.5	6	4.55124	13.0609	10.6752	10.6761	16.0692	11.912	10.4374	14.1888	29.1516	14.0163	17.629	16.0855	13.6492	28.6792	23.1292	37.9459	33.2138	29.7998	51.6751	28.143	12.3546	7.16483	18.8968	11.4777	6.16009	12.3117	19.2054
VARROA_LOC100897872.2.5	6	20.4806	43.5364	14.9453	44.3468	34.0288	26.4711	29.8212	18.9184	75.7942	28.0325	39.6653	49.9205	66.8809	70.742	50.7064	89.7876	77.4988	62.3933	109.81	90.1617	54.7133	46.8971	45.188	22.0725	61.6009	29.1004	37.5759
VARROA_LOC100897872.3.5	6	11.3781	23.2194	8.5402	28.7433	22.6859	34.4125	31.3122	23.648	39.3547	17.5203	24.9745	25.5149	43.6773	46.8427	50.7064	47.566	59.0467	36.3185	55.7122	39.6086	24.7092	22.1458	34.5072	21.1896	16.0162	26.8619	13.3603
VARROA_LOC100897872.4.5	10	75.0955	87.0727	117.428	105.94	100.196	66.1778	64.1155	56.7552	132.64	81.7616	107.243	140.887	165.837	203.622	191.261	293.413	226.961	223.498	297.132	251.202	141.196	93.1428	133.921	100.65	112.114	98.4937	114.398
VARROA_LOC100897872.5.5	6	17.0672	18.8658	19.2154	25.4583	25.5216	23.824	17.8927	2.3648	30.6092	16.3523	27.9126	30.507	49.8195	51.6226	47.1481	65.7373	63.6597	39.1122	76.7053	55.2436	27.6508	24.7512	27.1128	18.5409	43.1207	15.6695	15.8654
VARROA_LOC100897873	13	5792.6	4662.75	5721.93	4791.92	239.147	271.329	617.298	331.072	533.474	252.293	387.839	308.952	337.134	757.131	497.279	464.971	648.591	540.121	607.99	423.708	561.253	786.829	479.814	328.438	1420.52	389.498	532.742
VARROA_LOC100897877.1.2	11	45.5124	50.7924	27.7556	33.6707	10.3977	9.26489	5.96423	16.5536	10.2031	12.8483	20.5672	7.76541	6.14213	3.82389	7.11669	5.87895	11.0713	50.2871	16.9559	16.1561	17.0611	2.60539	1.6432	15.0093	13.5522	0	10.0202
VARROA_LOC100897877.2.2	11	39.8234	43.5364	64.0515	51.7379	11.3429	7.94134	11.9285	9.4592	16.0334	4.67209	14.6909	20.5229	7.50704	8.60376	8.00628	13.3612	5.53563	29.7998	20.993	25.016	10.5897	7.16483	5.75119	10.5948	17.2483	12.3117	17.5354
VARROA_LOC100897878.1.2	4	475.605	487.607	448.36	364.629	335.562	407.655	418.987	439.853	265.28	419.32	505.366	428.761	212.927	131.924	208.163	138.957	170.682	133.168	131.61	125.601	316.513	401.231	243.193	444.098	364.678	372.709	416.675
VARROA_LOC100897878.2.2	1	307.209	265.572	236.99	261.974	182.432	168.092	229.623	290.87	151.588	184.548	302.632	217.431	139.222	95.5973	124.542	94.0632	85.8022	91.2618	72.6681	89.1194	144.137	220.156	155.282	224.256	209.443	238.4	259.691
VARROA_LOC100897883	4	494.948	520.985	676.811	441.004	621.972	595.6	560.638	598.294	663.199	635.404	778.616	656.732	715.216	645.282	674.307	638.667	430.856	449.79	435.201	419.017	446.531	698.245	598.946	642.75	694.859	762.207	706.426
VARROA_LOC100897884	2	472.192	626.924	550.843	606.073	359.193	281.917	299.703	323.977	341.074	358.583	345.235	364.974	386.272	383.345	454.579	423.819	315.531	316.623	393.215	403.383	274.743	220.156	362.325	287.825	497.736	329.059	344.028
VARROA_LOC100897890.2.4	6	42.099	65.3046	42.701	77.1962	92.6341	82.0605	56.6602	61.4848	90.37	79.4255	105.774	90.9662	68.2458	86.9936	76.5044	116.51	73.8083	67.9807	117.076	117.784	72.9511	57.97	79.6951	73.2806	64.065	62.6778	93.5222
VARROA_LOC100897890.3.4	4	5932.55	5993.51	5265.03	4556.22	4166.64	3928.31	4055.68	3577.94	2932.65	3896.52	3242.27	4384.68	3308.56	3019.92	3225.64	3146.84	2548.23	2693.15	2784.8	2507.85	3171.02	2932.37	3541.91	4140.79	4711.24	4323.65	3924.59
VARROA_LOC100897890.4.4	5	179.774	391.827	234.855	274.293	159.746	30.4418	32.8033	54.3904	272.567	58.4011	118.996	315.608	296.869	112.805	151.23	268.828	114.403	104.299	237.383	185.014	44.7119	50.8052	161.033	147.444	354.821	169.006	158.654
VARROA_LOC100897892	1	5988.3	5611.84	6441.44	5533.49	5680.93	7100.88	6307.17	5945.1	4541.82	5987.28	6225.99	5341.49	3074.48	3175.74	3194.51	2670.65	2034.34	2090.64	2113.84	1782.39	2935.1	3716.59	3352.12	3858.27	4473.46	4895.59	5192.99
VARROA_LOC100897894	14	1215.18	1181.29	1133.71	1123.45	830.871	1036.34	1003.48	919.907	937.224	866.673	1034.24	871.39	1205.22	1368.95	1362.85	1378.35	1247.36	1355.89	1168.34	1347.21	1233.7	1135.3	957.985	903.205	901.838	801.381	971.128
VARROA_LOC100897895.1.2	2	585.973	658.85	734.457	543.659	638.986	506.922	457.755	520.256	638.42	537.29	694.878	737.714	726.136	792.502	634.275	777.09	710.405	590.408	739.6	613.412	555.958	572.535	506.105	672.769	692.395	676.025	587.019
VARROA_LOC100897896	1	5344.3	5842.58	6253.56	6013.92	5482.42	6559.54	6471.19	6621.44	6296.75	6335.36	6731.36	4710.83	3651.15	4124.07	4445.26	3483.54	3298.31	3364.58	2738.78	2749.15	3866.99	5295.46	4137.57	5732.66	5609.38	5027.66	6004.62
VARROA_LOC100897897	10	368.651	345.389	298.907	243.907	602.121	688.249	580.021	586.47	759.399	719.502	639.053	528.602	901.528	2237.93	1362.85	1696.88	2620.2	2432.41	2225.26	1819.91	1436.67	1034.34	825.707	611.849	521.144	571.935	526.897
VARROA_LOC100897900.1.2	4	219.598	256.865	228.45	203.667	197.556	142.944	138.668	182.09	206.976	163.523	142.501	196.909	184.946	140.528	144.113	137.354	143.926	162.036	154.218	147.49	173.553	155.021	150.353	158.922	204.515	144.383	159.489
VARROA_LOC100897900.2.2	4	320.863	355.547	315.987	278.399	272.231	211.769	196.82	245.939	206.976	188.052	190.981	247.384	238.178	202.666	200.157	199.884	197.437	219.773	210.738	242.342	194.732	184.332	199.649	183.643	257.492	198.107	202.91
VARROA_LOC100897904	8	1286.86	1943.17	1351.49	1393.64	2408.49	2013.13	1661.04	2206.36	2963.26	2489.06	2985.18	3568.2	1975.72	727.496	1004.34	940.632	877.397	1047.65	1022.2	816.146	920.125	1361.32	1579.11	2330.85	2850.89	2230.66	2222.82
VARROA_LOC100897906.2.6	6	26.1697	52.2436	38.4309	41.0618	50.098	55.5894	44.7317	68.5792	32.0668	32.7046	38.1963	28.8429	42.3124	51.6226	43.5897	45.9627	65.5049	51.2183	63.7865	55.7648	67.0679	56.0159	40.2584	49.4423	52.9768	50.3661	24.2156
VARROA_LOC100897907.2.3	14	722.51	764.789	728.052	742.398	741.072	768.986	787.278	775.654	1017.39	858.497	884.39	881.374	906.305	1064	866.457	1007.97	1025.94	945.211	989.094	897.448	862.47	858.477	791.2	829.042	774.94	791.307	835.854
VARROA_LOC100897907.3.3	11	26.1697	5.80485	66.1865	38.5981	35.9193	22.5005	68.5887	33.1072	20.4061	29.2006	45.5417	18.3042	15.6965	8.60376	19.5709	14.4301	13.8391	7.44994	11.3039	15.635	3.52989	28.008	50.9391	21.1896	22.1763	29.1004	34.2358
VARROA_LOC100897910	2	13.6537	36.2803	32.0257	30.3858	34.0288	30.4418	26.839	23.648	36.4395	32.7046	44.0726	36.0537	44.3598	53.5345	46.2585	52.3761	50.7432	71.7057	48.4454	54.7224	40.5937	41.0349	32.0424	24.7212	44.3527	27.9812	30.0607
VARROA_LOC100897912	14	950.072	1040.52	952.232	935.388	1176.83	1363.26	1337.48	1378.68	1335.14	1257.96	1332.46	1209.18	1192.25	1164.38	1357.51	1250.08	1227.99	1256.25	1190.14	1297.18	1214.28	1614.69	1178.99	1166.31	1069.39	1274.82	1234.99
VARROA_LOC100897913.1.2	10	128.573	146.572	128.103	137.147	211.735	221.034	244.533	224.656	338.159	258.133	251.214	263.469	340.547	532.477	397.645	548.88	522.194	478.659	601.531	526.378	327.103	280.08	280.165	188.94	280.9	195.868	217.94
VARROA_LOC100897913.2.2	10	54.6149	49.3412	53.3762	44.3468	64.2767	54.2658	47.7138	47.296	103.488	68.9133	60.2326	52.1392	68.2458	138.616	95.1858	125.061	129.165	99.643	138.069	111.008	73.5394	56.6673	53.4039	45.9107	49.2807	54.8431	50.1012
VARROA_LOC100897915	4	301.52	233.645	256.206	216.806	120.046	153.533	155.07	179.725	107.861	131.987	114.589	122.028	212.245	160.604	184.144	202.556	152.23	168.555	158.255	181.366	186.496	181.075	115.845	148.327	156.466	142.144	146.963
VARROA_LOC100897916.1.4	10	73.9577	69.6582	68.3216	55.0228	103.032	92.6489	70.0797	70.944	138.47	71.2494	86.6761	109.27	158.33	196.93	104.971	177.972	138.391	123.855	176.018	122.474	100.014	113.986	116.667	103.299	102.258	98.4937	82.6669
VARROA_LOC100897916.2.4	6	71.6821	33.3779	51.2412	66.5202	49.1528	70.1485	70.0797	96.9568	84.5396	52.561	77.8616	64.3419	91.4494	124.277	89.8482	97.8043	87.6474	66.1182	126.766	84.4289	69.4212	97.0509	69.0143	65.3345	39.4246	58.2008	72.6467
VARROA_LOC100897916.3.4	6	15.9294	23.2194	17.0804	14.7823	16.0692	22.5005	13.4195	21.2832	27.694	18.6884	14.6909	22.7415	33.4405	43.0188	39.1418	32.6014	47.9754	31.6623	39.5638	42.2144	30.5924	26.0539	18.8968	25.6041	24.6404	22.3849	27.5556
VARROA_LOC100897916.4.4	10	71.6821	66.7558	46.9711	73.0901	92.6341	99.2667	65.6065	89.8624	81.6245	72.4174	91.0834	95.9582	122.16	159.648	111.198	153.922	134.7	127.58	167.944	114.135	88.8356	93.1428	108.451	97.1188	89.9374	96.2552	94.3572
VARROA_LOC100897919	10	163.845	149.475	149.453	176.566	216.461	221.034	260.935	267.222	185.113	251.125	232.116	196.909	197.231	286.792	233.961	189.195	273.091	311.966	209.123	227.75	235.914	242.953	173.357	170.399	155.234	182.437	189.549
VARROA_LOC100897921.1.2	10	630.347	639.985	646.92	484.53	800.623	819.281	925.947	919.907	870.175	742.862	787.43	717.745	1027.1	1464.55	1259.65	1318.49	1668.99	1492.78	1329.83	1730.79	1226.64	977.674	937.445	821.978	670.218	728.63	866.75
VARROA_LOC100897921.2.2	14	1864.87	1874.97	1913	1760.73	1672.14	1994.6	2103.88	1778.33	1944.41	2031.19	1852.52	1637.95	1809.88	2669.08	2015.8	2168.26	2719.84	2669.87	2528.85	2485.44	2200.89	1997.69	1791.09	1852.32	1786.43	1981.07	1826.19
VARROA_LOC100897922.1.3	8	55.7527	40.6339	57.6463	41.0618	42.536	31.7653	35.7854	54.3904	32.0668	39.7128	41.1344	68.2246	21.1562	9.55973	18.6813	10.1545	17.5295	10.2437	16.1485	13.0292	28.2391	45.5944	18.8968	50.3252	48.0487	51.4853	50.9362
VARROA_LOC100897922.2.3	1	177.499	233.645	138.778	181.493	178.651	225.005	275.846	274.317	150.131	192.724	271.781	232.962	88.0371	41.1068	87.1795	42.756	54.4336	42.8372	38.7563	59.4129	118.251	184.983	124.061	289.591	240.244	229.446	294.762
VARROA_LOC100897922.3.3	1	1355.13	994.081	1095.28	1058.57	704.208	749.133	925.947	1286.45	456.223	683.293	1348.62	1491.51	560.298	132.88	613.815	351.133	226.961	153.655	222.042	231.919	394.759	526.289	662.209	1421.47	794.652	1433.76	1384.46
VARROA_LOC100897924.3.3	9	39.8234	37.7315	49.1061	32.0282	12.2882	15.8827	28.3301	11.824	29.1516	14.0163	29.3817	18.8588	30.7106	20.0754	24.9084	25.1191	8.30344	13.0374	24.2227	20.8466	18.2378	25.4026	13.9672	15.8922	29.5684	23.5042	10.8553
VARROA_LOC100897925.1.3	10	177.499	179.95	228.45	221.734	156.911	161.474	198.311	196.278	188.028	156.515	164.538	168.62	139.904	246.641	234.851	206.832	269.4	241.192	230.923	268.922	298.276	269.007	242.372	122.723	165.091	180.199	182.869
VARROA_LOC100897925.2.3	6	38.6856	49.3412	21.3505	41.0618	30.2479	25.1476	40.2586	35.472	49.5577	38.5448	30.8508	36.0537	42.3124	43.9748	40.921	50.2383	57.2015	53.0808	50.0603	58.8918	42.947	57.97	44.3664	34.433	28.3364	33.5774	30.0607
VARROA_LOC100897925.3.3	10	164.983	255.413	151.588	128.934	154.075	121.767	175.945	151.347	208.434	169.363	164.538	168.066	179.487	249.509	225.065	242.106	235.264	237.467	243.035	266.316	250.622	254.026	198.005	136.849	188.499	158.933	178.694
VARROA_LOC100897926	14	2142.5	1953.33	2391.26	1563.63	1308.22	1606.8	1616.31	1634.08	1136.91	1493.9	1404.45	1273.53	1370.38	1560.15	1681.32	1432.86	1356.23	1399.66	1190.95	1324.8	1557.86	1941.02	1466.55	1549.49	1461.17	1590.45	1374.44
VARROA_LOC100897928.1.2	1	1661.2	1600.69	1419.81	1116.06	3529.55	3372.42	3375.75	4074.55	3033.22	2980.79	3398	3205.45	2241.19	1216	1627.05	1318.49	584.008	559.677	401.29	568.071	738.924	1040.85	849.534	2536.57	1970	1683.35	1906.35
VARROA_LOC100897928.2.2	1	4460.22	4659.84	6426.5	4622.74	3834.86	3670.22	3778.34	4850.2	5019.91	3640.73	4421.95	3194.36	7152.85	5319.99	5939.77	4813.79	2868.38	2277.82	2471.52	3163.48	3806.99	5339.75	3735.81	4247.62	4637.32	4077.42	3649.03
VARROA_LOC100897929	14	575.732	696.582	570.058	656.168	818.583	853.694	1163.02	950.649	816.245	809.44	871.168	686.129	821.68	725.584	778.388	679.82	832.189	721.713	618.487	892.236	982.486	990.049	640.847	766.356	703.483	593.201	917.686
VARROA_LOC100897931.1.4	9	60.304	59.4997	87.537	82.1237	104.922	170.739	108.847	106.416	115.149	161.187	213.018	191.916	169.932	110.893	141.444	98.8732	68.2727	75.4307	57.3271	60.4553	43.5353	32.5674	50.9391	87.4069	113.346	71.6318	101.037
VARROA_LOC100897931.2.4	9	7.96468	13.0609	21.3505	18.8884	17.9597	33.0889	29.8212	26.0128	56.8456	46.7209	39.6653	26.0696	50.5019	19.1195	47.1481	18.1713	13.8391	25.1436	14.5336	17.7196	11.178	16.2837	2.4648	13.2435	17.2483	7.83473	26.7206
VARROA_LOC100897931.3.4	9	180.912	156.731	290.367	235.695	211.735	313.683	339.961	368.909	247.789	313.03	358.457	307.288	347.371	262.893	358.503	206.298	146.694	192.767	127.573	146.448	181.789	78.1618	90.3759	152.741	195.891	132.071	232.135
VARROA_LOC100897931.4.4	9	27.3075	46.4388	44.836	48.453	40.6456	84.7076	71.5708	66.2144	64.1335	77.0895	121.934	117.036	107.828	74.5659	78.2836	79.0986	33.2138	45.6309	33.1044	43.7779	24.1209	16.9351	36.1504	22.9554	60.3689	32.4582	66.8015
VARROA_LOC100897934	14	502.912	615.314	621.299	514.915	570.928	678.984	688.869	721.264	744.823	637.74	722.791	671.153	681.094	912.954	739.246	801.14	896.771	920.068	1018.97	978.75	768.928	771.196	662.209	655.111	724.427	728.63	648.81
VARROA_LOC100897936	14	3899.28	3903.76	4293.58	3546.1	4694.09	5547.02	5370.79	5405.93	5503.82	4989.79	5224.07	4080.17	6295	7279.74	7222.55	6994.88	6668.58	6446.06	5338.69	6873.66	6387.34	6116.16	4745.56	5320.35	5090.7	4513.92	5231.4
VARROA_LOC100897938.1.5	5	32.9965	36.2803	23.4855	53.3804	18.9049	7.94134	7.45529	9.4592	59.7608	21.0244	47.0108	36.0537	52.5493	20.0754	21.3501	45.4282	37.8268	25.1436	57.3271	44.2991	16.4728	23.4485	33.6856	35.3159	36.9606	19.0272	24.2156
VARROA_LOC100897938.2.5	2	52.3393	88.524	44.836	68.1626	41.5908	23.824	23.8569	35.472	74.3366	49.057	64.6398	108.716	88.7196	52.5785	62.2711	122.389	59.0467	46.5621	97.6983	73.4844	32.3573	33.2188	65.7279	70.6319	67.761	76.1088	80.1619
VARROA_LOC100897938.3.5	2	89.8871	91.4264	49.1061	82.9449	43.4813	23.824	17.8927	33.1072	87.4548	25.6965	60.2326	75.4354	90.767	65.0062	64.0502	84.9775	56.2789	54.9433	77.5127	68.7939	33.534	44.2917	51.7607	59.1542	64.065	58.2008	55.9463
VARROA_LOC100897938.4.5	2	360.686	312.011	333.068	304.679	182.432	140.297	87.9724	115.875	243.416	158.851	211.548	355.545	304.376	267.673	258.87	313.722	224.193	230.948	283.406	276.739	168.846	151.764	195.541	225.139	304.309	229.446	171.179
VARROA_LOC100897938.5.5	2	35.2721	46.4388	40.5659	54.2016	36.8646	13.2356	16.4016	9.4592	52.4729	25.6965	33.789	62.6779	63.4686	32.5031	32.9147	65.7373	45.2076	44.6996	61.3642	40.651	18.8261	19.5404	48.4743	28.2527	51.7448	42.5314	36.7409
VARROA_LOC100897939.1.4	8	244.629	204.621	151.588	206.952	120.991	137.65	123.758	80.4032	87.4548	140.163	129.28	132.012	90.0845	89.8615	72.0565	96.7354	112.558	87.5368	91.2389	62.5399	120.605	133.526	116.667	129.786	123.202	138.787	100.202
VARROA_LOC100897939.3.4	5	27.3075	29.0242	42.701	45.168	23.6311	6.61778	1.49106	9.4592	16.0334	16.3523	26.4436	48.2565	17.0615	9.55973	13.3438	14.9646	9.22604	7.44994	11.3039	11.9868	12.9429	11.0729	14.7888	18.5409	24.6404	17.9079	20.0405
VARROA_LOC100897943	10	267.386	227.84	258.341	192.991	245.764	354.713	386.184	323.977	241.958	284.998	258.559	201.346	334.405	529.609	531.083	440.921	686.418	676.082	515.136	599.341	723.628	548.435	380.4	315.195	287.06	295.481	293.927
VARROA_LOC100897944.1.3	6	89.8871	81.2679	81.1319	77.1962	87.9078	191.916	80.5171	106.416	115.149	153.011	105.774	145.879	75.0704	220.83	112.977	167.817	281.394	259.817	181.67	165.731	200.027	218.202	225.118	127.137	76.3852	158.933	135.273
VARROA_LOC100897944.2.3	10	171.809	161.085	140.913	139.61	167.308	213.093	210.239	127.699	189.485	170.531	154.254	176.94	162.425	340.326	166.353	224.469	385.649	415.334	314.895	321.038	266.507	300.272	383.687	219.842	131.826	212.657	207.92
VARROA_LOC100897944.3.3	6	22.7562	40.6339	19.2154	27.922	49.1528	29.1182	32.8033	28.3776	43.7274	42.0488	42.6035	27.1789	39.5826	68.8301	46.2585	42.756	104.254	92.193	70.2459	64.1034	70.5978	89.2347	66.5495	56.5055	40.6566	53.7238	40.0809
VARROA_LOC100897945.1.2	6	31.8587	33.3779	23.4855	36.9556	51.9885	96.6196	93.9366	73.3088	53.9305	94.6098	69.0471	56.0219	36.1703	133.836	69.3877	60.9273	112.558	127.58	93.6612	109.445	166.493	138.737	69.8359	57.3884	61.6009	51.4853	78.4918
VARROA_LOC100897945.2.2	10	27.3075	15.9633	25.6206	26.2796	51.9885	70.1485	101.392	78.0384	37.8971	49.057	47.0108	28.2883	38.9001	89.8615	69.3877	60.3928	103.332	83.8118	76.7053	96.9369	132.959	119.197	78.8735	63.5687	36.9606	50.3661	67.6366
VARROA_LOC100897946.1.2	9	23.894	26.1218	25.6206	22.1734	17.9597	10.5884	11.9285	16.5536	18.9485	15.1843	11.7527	8.87475	10.2369	8.60376	13.3438	4.2756	3.69042	8.38118	13.7262	10.9445	7.05978	18.8891	16.432	17.658	44.3527	22.3849	30.8957
VARROA_LOC100897946.2.2	4	234.389	203.17	190.019	277.578	171.089	251.476	260.935	236.48	150.131	170.531	155.723	146.988	169.25	149.132	161.015	140.56	123.629	130.374	122.728	142.799	196.497	206.477	213.616	226.905	258.724	275.335	261.361
VARROA_LOC100897947	10	369.789	364.254	380.039	358.88	316.657	405.008	453.282	487.149	362.937	351.575	403.999	307.843	447.01	706.464	519.519	464.437	763.916	656.526	657.243	536.801	563.017	520.427	448.593	447.629	331.413	421.956	389.119
VARROA_LOC100897953	10	293.555	300.401	292.502	263.617	202.283	266.035	213.221	201.008	182.198	287.334	192.45	208.557	231.353	286.792	203.715	242.64	331.215	309.173	308.436	234.004	235.914	167.397	225.118	227.788	211.907	175.722	217.94
VARROA_LOC100897954.1.2	14	3317.86	2928.55	3168.41	3427.02	2706.24	3293.01	3471.18	3438.42	2542.02	3596.34	3126.22	3208.22	2485.51	3160.45	3106.44	2981.16	2932.96	2989.29	2594.25	3048.3	2569.17	2520.07	2548.6	2505.67	2531.8	2658.21	3021.94
VARROA_LOC100897955.1.4	6	30.7209	15.9633	49.1061	43.5255	69.9482	82.0605	71.5708	75.6736	83.0821	105.122	99.8979	54.3578	89.4021	117.585	100.523	81.2364	87.6474	93.1243	75.0904	93.2887	84.7174	77.5104	86.2679	56.5055	64.065	69.3933	77.6568
VARROA_LOC100897955.3.4	9	12.5159	8.70727	19.2154	27.922	21.7406	52.9422	41.7496	47.296	55.388	84.0976	80.7998	49.3658	55.2791	65.0062	46.2585	60.3928	33.2138	44.6996	46.0232	35.4393	19.4144	38.4295	61.6199	25.6041	20.9443	50.3661	36.7409
VARROA_LOC100897955.4.4	6	11.3781	11.6097	10.6752	20.5309	40.6456	38.3831	32.8033	52.0256	24.7789	38.5448	27.9126	25.5149	26.6159	46.8427	37.3626	22.9813	33.2138	26.0748	31.4895	28.6641	28.2391	31.9161	30.3992	22.0725	16.0162	31.3389	25.0506
VARROA_LOC100897956.1.4	8	276.488	322.169	275.421	238.98	176.761	138.973	180.418	219.926	230.298	157.683	198.327	205.783	242.955	161.559	201.047	245.847	131.01	126.649	180.863	148.011	132.959	225.366	239.085	188.057	285.828	188.033	173.684
VARROA_LOC100897956.3.4	8	38.6856	72.5606	78.9968	58.3078	31.1931	29.1182	35.7854	35.472	72.879	36.2087	55.8253	37.163	55.2791	41.1068	31.1355	40.0837	27.6781	26.0748	38.7563	37.524	38.8288	28.008	52.5823	35.3159	62.833	32.4582	33.4008
VARROA_LOC100897956.4.4	4	249.181	207.523	232.72	252.12	149.349	140.297	149.106	151.347	150.131	144.835	127.811	170.839	206.102	152.956	190.372	191.333	153.152	164.83	175.211	129.77	140.019	207.129	181.573	159.805	215.603	149.979	146.963
VARROA_LOC100897958	14	992.171	1040.52	1018.42	923.891	991.563	1184.58	1036.29	905.718	877.463	993.987	910.834	867.507	1086.47	1419.62	1278.34	1358.04	1229.83	1150.08	1057.73	1067.35	908.358	1119.02	1003.17	1055.06	777.404	958.075	915.181
VARROA_LOC100897959.4.4	8	77.3711	74.0118	40.5659	90.336	49.1528	42.3538	38.7675	52.0256	58.3032	50.225	60.2326	47.1471	84.6249	74.5659	85.4003	62.5306	47.9754	67.0495	71.0533	45.3414	82.9524	85.978	83.8031	52.091	55.4408	80.5858	65.9665
VARROA_LOC100897961.1.2	13	347.032	333.779	796.373	546.944	37.8098	37.0596	44.7317	49.6608	18.9485	23.3605	45.5417	24.4056	10.9193	2.86792	8.00628	4.81005	12.9165	20.4873	12.1114	8.85982	40.5937	46.2457	50.1175	21.1896	25.8724	25.7427	24.2156
VARROA_LOC100897961.2.2	13	25198	22641.8	34790.6	25986.4	41.5908	46.3245	366.8	63.8496	27.694	4.67209	33.789	25.5149	4.09475	1.91195	347.828	5.3445	96.8734	50.2871	60.5568	11.4657	124.134	160.883	77.2303	11.4777	2066.1	35.8159	138.613
VARROA_LOC100897965.2.4	6	12.5159	15.9633	19.2154	21.3522	23.6311	31.7653	10.4374	7.0944	23.3213	32.7046	26.4436	9.42942	40.9475	37.283	43.5897	39.0148	44.285	58.6683	45.2157	45.8626	40.0054	17.5864	16.432	22.0725	24.6404	38.0544	20.8755
VARROA_LOC100897965.3.4	6	35.2721	39.1827	36.2958	53.3804	19.8502	50.2951	17.8927	37.8368	36.4395	50.225	24.9745	26.0696	57.3265	50.6666	75.6149	51.8416	106.099	72.6369	68.631	60.9764	56.4782	48.1998	26.2912	34.433	29.5684	29.1004	25.8856
VARROA_LOC100897965.4.4	6	15.9294	21.7682	17.0804	20.5309	17.9597	45.0009	20.8748	14.1888	32.0668	16.3523	19.0981	23.8509	25.251	43.9748	40.921	30.4636	53.511	46.5621	44.4083	38.5663	36.4755	28.6593	18.0752	26.487	23.4084	22.3849	17.5354
VARROA_LOC100897968.1.2	6	12.5159	7.25606	14.9453	29.5645	21.7406	14.5591	22.3659	21.2832	21.8637	24.5285	24.9745	22.7415	35.4878	47.7987	27.5772	47.566	30.4459	27.006	33.1044	46.9049	27.6508	13.6783	16.432	20.3067	23.4084	25.7427	25.8856
VARROA_LOC100897968.2.2	10	299.244	285.889	313.852	342.456	394.167	446.038	548.709	506.067	495.577	497.578	415.752	393.262	675.634	618.515	640.502	686.233	728.857	671.426	676.621	788.524	614.201	536.711	561.974	452.927	344.965	423.075	465.106
VARROA_LOC100897970.10.13	5	7.96468	15.9633	25.6206	18.0672	12.2882	7.94134	4.47317	2.3648	16.0334	21.0244	27.9126	26.6243	25.251	11.4717	22.2397	13.8957	20.2973	12.1062	20.1856	24.4948	5.29484	10.4216	13.9672	14.1264	18.4803	13.431	19.2054
VARROA_LOC100897970.5.13	5	30.7209	24.6706	38.4309	42.7043	24.5764	26.4711	23.8569	14.1888	51.0153	23.3605	24.9745	56.0219	47.7721	34.415	33.8043	32.6014	26.7555	35.3872	25.0301	26.0583	8.82473	19.5404	18.8968	43.262	38.1926	33.5774	25.0506
VARROA_LOC100897970.6.13	5	54.6149	56.5973	34.1608	59.9503	39.7003	26.4711	41.7496	26.0128	59.7608	35.0407	61.7016	37.7177	60.7388	46.8427	61.3815	44.3593	22.1425	43.7684	62.1716	44.2991	21.1793	32.5674	33.6856	30.9014	59.1369	23.5042	45.091
VARROA_LOC100897972.1.3	9	56.8905	72.5606	34.1608	29.5645	19.8502	14.5591	13.4195	18.9184	20.4061	16.3523	5.87635	13.3121	19.7913	21.9874	32.0251	25.6536	26.7555	20.4873	30.6821	24.4948	17.0611	9.11888	21.3616	15.0093	40.6566	24.6234	18.3704
VARROA_LOC100897972.2.3	8	568.905	484.705	482.521	470.569	216.461	157.503	199.802	215.197	214.264	150.675	202.734	226.861	227.941	214.138	222.397	231.951	177.14	200.217	238.19	240.779	162.963	141.343	193.897	168.634	290.756	192.51	200.405
VARROA_LOC100897972.3.3	5	59.1662	139.316	72.5917	59.129	36.8646	14.5591	14.9106	14.1888	67.0487	15.1843	54.3562	45.4831	42.9949	38.2389	45.3689	64.6684	26.7555	27.006	48.4454	49.5108	5.29484	9.77022	46.0096	22.0725	73.9211	33.5774	35.9058
VARROA_LOC100897976.2.7	4	163.845	177.048	123.833	131.398	130.444	141.621	192.346	189.184	141.385	170.531	145.44	95.4036	103.734	128.1	118.315	79.633	140.236	108.955	113.039	126.643	168.846	190.194	110.916	157.156	177.411	119.759	141.118
VARROA_LOC100897976.3.7	8	106.954	81.2679	100.347	90.336	75.6196	79.4134	108.847	122.97	113.691	79.4255	47.0108	63.7873	66.8809	69.786	64.9398	56.1172	80.2666	67.0495	63.7865	69.3151	130.606	87.2807	82.1599	89.1727	70.2251	58.2008	91.0171
VARROA_LOC100897976.7.7	4	217.322	227.84	228.45	244.728	208.899	230.299	237.078	238.845	233.213	203.236	270.312	207.447	188.359	209.358	189.482	176.368	186.366	177.867	154.218	218.369	198.262	205.175	206.221	188.057	194.659	196.987	237.981
VARROA_LOC100897977	8	622.383	671.911	565.788	477.138	194.721	168.092	253.48	274.317	126.809	162.355	149.847	198.573	147.411	173.031	189.482	165.679	211.276	276.579	205.086	233.482	221.795	193.45	169.249	150.976	364.678	194.749	202.91
VARROA_LOC100897980	5	17.0672	24.6706	6.40515	11.4973	17.9597	3.97067	2.98212	7.0944	33.5243	11.6802	30.8508	17.1948	24.5685	30.5911	23.1292	50.2383	47.9754	54.9433	83.9721	44.2991	12.3546	10.4216	32.864	10.5948	14.7842	11.1925	17.5354
VARROA_LOC100897983.1.2	8	127.435	78.3655	168.669	143.716	116.265	164.121	149.106	182.09	174.91	138.995	177.759	174.722	75.7529	50.6666	66.719	58.7895	53.511	60.5308	71.0533	91.2041	117.075	134.829	178.287	201.301	178.643	202.584	211.26
VARROA_LOC100897983.2.2	1	1168.53	1465.72	958.637	1102.1	3560.74	3090.5	3487.58	3171.2	2180.54	2904.87	2419.59	2791.66	2183.18	1656.7	1818.31	1472.94	1158.79	1151.02	846.18	1099.14	1600.81	1132.04	1644.84	2888.84	2545.35	2235.14	2787.29
VARROA_LOC100897984	1	727.061	1066.64	1172.14	1277.84	1152.25	1154.14	1131.71	1163.48	2114.95	1318.7	1868.68	1783.82	1712.97	1011.42	1276.56	1428.58	751	670.495	899.47	729.111	651.853	892.347	1068.08	1153.95	1341.67	1348.69	1525.58
VARROA_LOC100897985.1.9	4	68.2687	72.5606	78.9968	74.7325	74.6744	59.56	76.0439	78.0384	78.7093	68.9133	80.7998	68.7793	52.5493	51.6226	56.9335	64.6684	65.5049	49.3559	65.4013	70.8786	80.5992	74.905	68.1927	63.5687	105.954	99.613	80.9969
VARROA_LOC100897985.2.9	8	89.8871	81.2679	29.8907	34.4919	83.1816	100.59	90.9545	96.9568	65.5911	77.0895	70.5162	63.7873	65.516	73.6099	70.2773	42.756	56.2789	56.8058	46.8306	56.2859	72.9511	78.8131	67.3711	85.6411	78.8492	91.7782	81.8319
VARROA_LOC100897985.4.9	4	209.357	195.914	151.588	133.04	285.464	354.713	287.774	333.437	205.519	242.949	188.043	178.604	176.074	211.27	157.457	141.629	183.598	169.486	123.536	157.913	241.209	227.321	163.498	234.851	226.691	201.464	192.889
VARROA_LOC100897985.5.9	4	36.41	37.7315	44.836	34.4919	62.3862	60.8836	53.6781	47.296	37.8971	49.057	39.6653	31.0616	49.8195	43.9748	43.5897	33.6703	31.3685	42.8372	28.2598	37.0028	42.947	31.2647	41.9016	55.6226	46.8167	39.1736	34.2358
VARROA_LOC100897985.6.9	4	219.598	216.231	196.425	151.929	213.625	191.916	177.436	219.926	153.046	151.843	163.069	174.167	155.601	180.679	140.555	146.439	134.7	107.093	125.958	129.77	186.496	170.002	148.709	168.634	194.659	191.391	178.694
VARROA_LOC100897985.8.9	8	52.3393	52.2436	68.3216	53.3804	49.1528	52.9422	55.1691	21.2832	34.9819	46.7209	38.1963	36.6083	41.63	42.0628	44.4793	35.8081	35.9816	40.9747	32.297	29.1853	35.2989	46.8971	54.2255	50.3252	54.2088	39.1736	40.0809
VARROA_LOC100897985.9.9	4	171.809	152.377	151.588	116.616	145.568	165.445	174.454	186.819	129.725	144.835	117.527	143.66	124.207	108.981	119.205	112.769	121.784	108.955	81.5498	118.826	166.493	166.745	105.165	134.201	163.858	136.548	125.253
VARROA_LOC100897986	13	6369.47	6227.15	12071.6	9056.6	57.66	22.5005	37.2764	66.2144	20.4061	32.7046	19.0981	36.6083	5.45967	11.4717	32.0251	9.08565	18.4521	7.44994	13.7262	9.38099	24.7092	13.027	44.3664	9.71188	123.202	15.6695	24.2156
VARROA_LOC100897988.1.2	1	127.435	169.792	232.72	173.281	399.839	501.628	368.291	385.462	432.901	469.545	571.475	493.103	370.575	338.415	388.749	482.074	184.521	257.954	244.649	222.017	180.613	289.85	276.057	213.661	295.684	261.904	339.853
VARROA_LOC100897988.2.2	1	2982.2	3450.98	4178.29	3334.22	5050.45	6421.89	5257.47	5448.5	6000.86	6185.85	5971.84	4705.28	4586.8	4542.78	4417.69	4371.26	3099.95	3213.72	2916.42	2957.1	3507.53	4008.4	3536.16	3508.64	4341.63	3927.44	4191.8
VARROA_LOC100897989	14	1589.52	1824.17	1652.53	1752.52	1551.15	1813.27	1881.71	1932.04	1740.35	1870	2062.6	1969.09	1917.03	1555.37	1840.55	1872.71	1474.32	1478.81	1497.77	1527.02	1593.75	1735.19	1809.98	1796.7	1893.61	1969.87	2145.16
VARROA_LOC100897992	14	856.772	1118.88	1003.47	1052.83	1383.84	1454.59	1397.12	1556.04	2017.29	1460.03	1729.12	1518.14	1535.53	1454.04	1400.21	1508.75	1322.09	1253.45	1224.86	1330.02	1327.24	1455.76	1226.65	1334.06	1186.43	1211.02	1426.21
VARROA_LOC100897993	14	1013.79	927.325	933.017	918.964	1053	1111.79	1288.27	1123.28	1218.54	1064.07	1085.66	829.789	1303.5	1330.71	1399.32	1313.14	1275.96	1316.78	1124.74	1450.93	1171.34	1367.18	1188.85	1111.57	1107.58	1168.49	1172.37
VARROA_LOC100897994.1.4	11	19.3428	30.4755	29.8907	28.7433	7.56196	0	2.98212	11.824	27.694	12.8483	14.6909	20.5229	6.82458	0.955973	3.55835	6.4134	0.922604	2.79373	0.807424	3.64816	3.52989	1.3027	8.21599	7.94609	18.4803	23.5042	16.7004
VARROA_LOC100897994.2.4	11	35.2721	55.1461	44.836	41.0618	11.3429	1.32356	4.47317	2.3648	18.9485	8.17616	7.34543	29.3976	6.82458	1.91195	14.2334	4.81005	8.30344	4.65621	4.84454	5.21166	3.52989	6.51348	10.6808	5.29739	34.4965	11.1925	5.84514
VARROA_LOC100897994.3.4	11	43.2368	49.3412	38.4309	46.8105	20.7954	2.64711	20.8748	7.0944	17.491	12.8483	29.3817	27.7336	7.50704	2.86792	15.123	10.689	2.76781	5.58746	11.3039	3.64816	2.94158	3.90809	13.1456	15.8922	25.8724	11.1925	29.2257
VARROA_LOC100897994.4.4	13	31.8587	88.524	32.0257	73.0901	19.8502	1.32356	4.47317	9.4592	23.3213	10.5122	35.2581	30.507	11.6018	8.60376	17.7917	10.689	2.76781	10.2437	6.45939	7.81749	2.94158	3.90809	18.8968	17.658	43.1207	22.3849	18.3704
VARROA_LOC100897996	4	22379.6	22013.4	18922.9	18075.4	18977.7	17684	19270.4	19398.4	14475.2	16800.8	17026.7	15136.4	13392.6	10357	11674.9	8784.22	14374.2	13344.7	11359.6	13725.4	23686.7	17605.9	12819.4	19073.3	16075.4	12418	15894.6
VARROA_LOC100897998	4	1666.89	1658.74	1981.33	1674.5	2296.95	2468.43	2299.21	2693.51	2043.53	2839.46	2438.68	2073.36	2068.53	1711.19	1931.29	1567.54	1374.68	1172.43	1451.75	1133.54	1634.34	2040.67	1516.67	2311.43	2050.08	2401.9	1923.05
VARROA_LOC100897999	13	2590.8	2468.51	2425.42	2094.97	552.023	438.097	712.726	728.358	499.95	288.502	608.202	493.658	276.396	166.339	432.339	259.743	214.967	205.805	216.39	194.395	365.344	526.941	469.133	357.574	1252.96	243.996	414.17
VARROA_LOC100898001.1.5	14	334.516	316.364	345.878	273.472	389.441	440.744	433.898	418.569	309.007	405.304	387.839	380.505	482.498	597.483	487.493	470.316	503.742	514.977	469.921	426.314	437.706	481.346	315.494	332.853	308.005	368.232	320.647
VARROA_LOC100898001.2.5	14	1837.56	1606.49	1776.36	1400.21	1749.65	1991.95	1777.34	1891.84	1424.06	1900.37	1426.48	1271.31	1854.92	2355.52	1965.99	1694.21	2005.74	2033.83	1671.37	1653.14	1963.21	1972.93	1288.27	1458.55	1373.7	1442.71	1315.16
VARROA_LOC100898001.3.5	10	514.291	680.619	587.139	450.859	637.095	738.544	620.28	690.521	498.492	712.494	590.573	616.241	753.434	992.3	749.921	753.574	838.647	882.818	736.371	701.489	738.335	825.258	493.781	587.127	619.705	586.485	507.692
VARROA_LOC100898001.4.5	14	617.831	606.607	646.92	584.72	806.294	870.9	730.618	806.396	566.999	808.272	665.496	650.63	828.505	962.665	846.886	916.581	888.468	975.942	852.64	808.85	864.235	793.342	660.566	748.698	623.401	747.657	637.955
VARROA_LOC100898001.5.5	14	1577.01	1452.66	1836.14	1358.33	1774.23	1958.86	1839.97	1988.8	1488.19	1957.61	1519.04	1371.7	1954.56	2383.24	1956.2	1852.4	2111.84	2087.85	1823.16	1753.72	1946.15	1899.98	1246.37	1454.13	1361.38	1450.54	1434.56
VARROA_LOC100898008.2.5	4	119.47	139.316	123.833	128.113	152.185	149.562	144.633	163.171	217.179	164.691	143.971	199.127	154.918	151.044	149.451	191.867	143.004	150.861	172.789	178.239	168.846	163.488	138.029	171.282	183.571	151.098	146.963
VARROA_LOC100898010.1.4	5	70.5443	78.3655	46.9711	76.375	54.8242	17.2062	19.3837	11.824	137.013	32.7046	55.8253	163.074	164.472	56.4024	116.536	208.435	60.8919	77.2931	192.974	144.363	17.6495	35.8242	100.235	67.9832	89.9374	80.5858	82.6669
VARROA_LOC100898010.2.4	5	19.3428	23.2194	6.40515	15.6035	22.6859	2.64711	5.96423	0	52.4729	11.6802	10.2836	41.6004	40.2651	9.55973	35.5835	51.3072	24.9103	15.8311	42.7935	42.7356	2.35326	11.7243	16.432	12.3606	36.9606	21.2657	17.5354
VARROA_LOC100898010.3.4	13	630.347	415.047	450.495	579.793	43.4813	43.6774	41.7496	44.9312	64.1335	56.0651	58.7635	62.1233	118.748	116.629	136.996	114.372	115.326	71.7057	154.218	121.432	95.307	55.3646	128.169	88.2898	107.186	91.7782	95.1922
VARROA_LOC100898010.4.4	8	340.205	219.133	288.232	294.824	86.9626	90.0018	71.5708	73.3088	116.606	95.7779	118.996	139.777	202.008	116.629	169.911	160.869	86.7248	88.4681	148.566	127.686	114.133	97.7022	119.132	107.714	142.914	110.805	115.233
VARROA_LOC100898011.1.6	2	133.124	124.804	153.724	137.968	125.718	136.326	131.213	146.618	189.485	136.659	132.218	158.082	184.264	169.207	147.671	171.024	126.397	163.899	173.596	162.083	141.784	186.286	187.325	152.741	189.731	180.199	229.63
VARROA_LOC100898011.2.6	8	80.7846	110.292	113.158	90.336	126.663	103.237	90.9545	104.051	190.943	122.642	111.651	112.598	138.539	126.188	143.223	119.182	105.177	124.787	114.654	106.839	100.602	170.002	144.601	124.489	170.019	142.144	140.283
VARROA_LOC100898011.3.6	8	83.0602	68.207	130.238	84.5874	73.7291	67.5014	70.0797	78.0384	131.182	113.298	89.6143	94.2942	98.9565	69.786	81.842	87.6498	76.5762	94.0555	93.6612	77.1326	95.8954	115.289	133.921	118.308	141.682	125.356	161.994
VARROA_LOC100898011.4.6	4	1277.76	1303.19	1227.65	1129.2	1377.22	1872.83	1507.46	1548.94	1326.4	1672.61	1259.01	1220.83	1126.06	1291.52	1173.36	1224.42	1237.21	1461.12	1283	1081.94	1504.32	2254.32	1782.87	1448.84	1350.29	1672.15	1468.8
VARROA_LOC100898011.6.6	6	35.2721	31.9267	21.3505	45.9892	34.9741	43.6774	46.2228	16.5536	77.2517	46.7209	57.2944	59.3499	56.6441	71.698	48.0377	97.8043	51.6658	70.7744	64.5939	74.0056	42.3587	46.8971	54.2255	42.3791	41.8886	57.0816	55.9463
VARROA_LOC100898012.1.5	8	167.258	149.475	164.399	120.722	81.2911	99.2667	114.811	120.605	87.4548	73.5854	74.9234	76.5447	45.7247	46.8427	64.0502	36.3426	61.8145	34.456	46.8306	39.6086	65.8913	95.0968	66.5495	105.065	103.49	80.5858	94.3572
VARROA_LOC100898012.2.5	1	490.397	368.608	373.634	344.098	157.856	152.209	199.802	184.454	150.131	189.22	224.77	256.258	134.444	121.409	144.113	112.769	95.9508	94.0555	111.424	103.712	128.841	175.864	181.573	245.446	248.868	228.326	217.94
VARROA_LOC100898012.3.5	8	126.297	129.158	106.752	103.476	65.2219	83.384	86.4813	80.4032	51.0153	42.0488	77.8616	50.4751	41.63	35.371	42.7002	30.9981	29.5233	21.4186	41.986	32.3123	55.3016	67.7402	32.0424	67.1003	44.3527	44.7699	75.1517
VARROA_LOC100898012.4.5	9	31.8587	24.6706	23.4855	24.6371	15.1239	10.5884	26.839	14.1888	13.1182	16.3523	16.16	9.98409	9.55442	8.60376	12.4542	5.3445	6.45823	4.65621	1.61485	2.60583	11.178	20.8431	9.85919	16.7751	27.1044	14.5502	8.35019
VARROA_LOC100898012.5.5	1	564.354	455.681	516.682	476.317	210.79	234.269	249.007	288.505	274.025	213.748	290.879	317.272	186.994	143.396	180.586	164.611	165.146	162.967	120.306	134.461	191.202	252.723	205.4	309.014	402.87	279.812	268.876
VARROA_LOC100898015.4.6	6	38.6856	36.2803	49.1061	36.1344	34.0288	23.824	31.3122	44.9312	49.5577	51.393	26.4436	23.2962	40.2651	45.8867	46.2585	43.2904	49.8206	61.462	50.0603	59.9341	22.356	41.6863	24.648	40.6133	43.1207	39.1736	47.5961
VARROA_LOC100898016	10	62.5796	78.3655	76.8618	45.9892	139.896	150.885	158.052	113.51	206.976	136.659	173.352	154.199	151.506	382.389	252.643	296.085	401.333	386.466	344.77	297.586	255.329	212.34	199.649	126.254	103.49	116.402	122.748
VARROA_LOC100898017	8	3122.15	3049	3732.07	2848.87	1522.79	1192.52	982.607	1279.36	1584.39	1001	1544.01	2099.43	1523.25	1323.07	1539.87	1833.7	1192	1332.61	1874.03	1383.7	1283.12	1541.09	1616.09	1427.65	2450.49	1707.97	1402.83
VARROA_LOC100898018.2.2	10	199.117	208.975	168.669	194.633	176.761	157.503	147.615	174.995	212.807	189.22	201.265	195.799	214.292	184.503	212.611	226.072	249.103	202.08	253.531	271.006	166.493	164.14	181.573	180.994	200.819	170.125	184.539
VARROA_LOC100898021	6	26.1697	47.89	19.2154	23.8159	34.0288	50.2951	31.3122	37.8368	56.8456	39.7128	41.1344	20.5229	51.1844	118.541	71.1669	90.322	94.1056	76.3619	96.8909	70.8786	74.1277	82.0699	61.6199	39.7304	33.2645	48.1276	42.586
VARROA_LOC100898023.1.7	4	63.7174	66.7558	66.1865	70.6263	94.5245	90.0018	84.9903	78.0384	107.861	88.7697	98.4288	76.5447	76.4354	50.6666	74.7253	64.134	59.9693	57.737	46.0232	54.2013	60.0081	63.1808	50.9391	63.5687	70.2251	55.9623	77.6568
VARROA_LOC100898023.4.7	8	50.0637	78.3655	51.2412	75.5538	80.3459	95.296	79.0261	75.6736	115.149	124.978	104.305	101.505	85.9898	40.1509	67.6086	74.823	56.2789	57.737	52.4826	58.3706	55.8899	97.0509	50.9391	85.6411	99.7935	74.9895	70.1416
VARROA_LOC100898023.5.7	8	42.099	53.6949	25.6206	36.9556	67.1124	38.3831	44.7317	37.8368	67.0487	56.0651	54.3562	47.7018	57.3265	31.5471	30.2459	34.2048	28.6007	44.6996	35.5267	32.3123	38.2405	39.7322	32.0424	67.1003	60.3689	38.0544	46.7611
VARROA_LOC100898023.6.7	4	145.64	156.731	155.859	150.286	201.337	183.974	208.748	182.09	201.146	235.941	245.337	175.276	189.723	109.937	179.696	178.506	113.48	117.337	129.995	142.799	116.486	150.461	124.061	177.463	171.251	175.722	156.149
VARROA_LOC100898023.7.7	14	446.022	465.839	473.981	444.289	591.724	759.721	670.976	692.886	619.472	685.629	696.347	602.928	517.986	425.408	442.124	430.767	390.262	415.334	337.503	376.282	439.471	481.998	410.8	510.315	521.144	444.341	480.971
VARROA_LOC100898024.1.2	10	232.113	258.316	288.232	227.483	202.283	227.652	281.81	281.411	257.992	214.916	239.461	171.948	272.301	360.402	343.38	293.947	345.977	394.847	335.081	423.187	381.816	307.436	222.653	283.41	257.492	212.657	219.61
VARROA_LOC100898024.2.2	10	287.866	227.84	341.608	266.902	212.68	322.948	275.846	253.033	294.431	281.493	349.643	261.805	341.229	425.408	432.339	425.422	430.856	465.621	443.276	480.515	315.925	337.398	303.992	279.879	272.276	258.546	263.031
VARROA_LOC100898029	10	1009.24	1205.96	1026.96	1077.46	1217.48	1489	1476.15	1414.15	1410.94	1241.61	1351.56	1084.94	1716.38	2690.11	1783.62	1836.37	2982.78	2914.79	2465.87	2378.08	2092.05	1274.69	1407.4	1227.23	1218.47	1130.44	1147.32
VARROA_LOC100898031	6	191.152	256.865	350.148	227.483	265.614	280.594	333.997	271.952	313.38	309.526	787.43	202.455	563.711	620.427	732.13	641.34	624.603	726.369	685.503	760.381	713.626	487.86	475.706	316.961	360.981	338.013	335.678
VARROA_LOC100898032	14	632.623	698.033	550.843	620.855	673.015	839.135	797.716	718.899	655.911	782.575	768.332	782.087	773.225	895.747	997.226	1019.73	1068.38	1190.13	962.449	1064.74	1058.38	892.998	956.341	776.068	756.459	752.134	798.279
VARROA_LOC100898034.1.4	4	94.4383	89.9752	106.752	68.1626	68.0577	101.914	79.0261	82.768	71.4214	79.4255	85.207	52.1392	42.3124	54.4905	48.0377	45.4282	60.8919	62.3933	49.2529	57.3283	71.7744	72.2997	64.9063	75.0464	85.0093	54.8431	52.6062
VARROA_LOC100898034.2.4	4	185.463	198.816	207.1	182.315	152.185	173.386	192.346	189.184	188.028	165.859	151.316	136.449	159.695	149.132	139.665	159.8	134.7	170.417	104.158	140.194	181.789	147.856	161.855	137.732	186.035	137.667	157.819
VARROA_LOC100898034.3.4	8	48.9259	58.0485	59.7814	63.2352	40.6456	66.1778	31.3122	47.296	36.4395	52.561	36.7272	64.8966	47.7721	39.1949	39.1418	45.9627	38.7494	42.8372	38.7563	46.3838	35.2989	34.5215	27.1128	48.5594	48.0487	50.3661	62.6265
VARROA_LOC100898034.4.4	8	21.6184	44.9876	38.4309	40.2406	33.0836	30.4418	32.8033	21.2832	29.1516	28.0325	39.6653	13.8668	18.4264	9.55973	20.4605	19.7746	22.1425	11.1749	16.9559	18.762	16.4728	20.1918	17.2536	23.8383	16.0162	17.9079	28.3907
VARROA_LOC100898035.2.3	6	37.5478	65.3046	74.7267	43.5255	55.7695	76.7663	71.5708	59.12	110.776	75.9215	71.9853	72.1074	67.5634	89.8615	53.3752	65.2029	89.4926	93.1243	78.3201	66.7093	60.0081	63.1808	58.3335	90.0556	50.5128	80.5858	94.3572
VARROA_LOC100898035.3.3	8	12.5159	33.3779	29.8907	18.0672	18.9049	17.2062	13.4195	21.2832	45.185	18.6884	24.9745	26.0696	17.0615	11.4717	17.7917	16.0335	17.5295	13.0374	18.5707	14.5926	8.23641	10.4216	15.6104	24.7212	14.7842	25.7427	15.0303
VARROA_LOC100898036.2.4	5	28.4453	24.6706	12.8103	49.2742	22.6859	10.5884	8.94635	11.824	59.7608	22.1924	23.5054	77.6541	58.009	19.1195	41.8106	89.7876	35.9816	40.0434	78.3201	74.5267	9.41304	16.2837	58.3335	41.4962	36.9606	38.0544	36.7409
VARROA_LOC100898036.3.4	2	120.608	158.182	130.238	192.991	113.429	92.6489	58.1512	68.5792	225.925	107.458	133.687	226.306	242.955	111.849	186.813	288.068	170.682	173.211	238.997	231.398	115.31	84.6753	194.719	143.912	210.675	158.933	151.974
VARROA_LOC100898036.4.4	4	194.566	210.426	185.749	192.991	170.144	172.062	156.561	158.442	201.146	205.572	176.29	183.596	181.534	194.063	183.255	191.867	243.568	223.498	227.694	209.509	251.799	178.469	166.785	165.102	165.091	165.649	200.405
VARROA_LOC100898037	14	6124.84	6254.73	6503.36	6105.89	5731.97	6035.42	6362.34	6418.06	4492.26	6473.18	6195.14	6026.51	4455.77	5227.26	4803.77	4564.2	4695.13	4560.3	4359.28	4369.98	5468.39	4757.45	5365.86	5328.29	6030.73	5626.45	5569.58
VARROA_LOC100898038.1.2	1	2110.64	2435.13	4137.73	4424.82	12020.7	14131.6	15532.3	14947.9	9765.79	19021.3	12735.5	12793.5	6912.62	4137.45	4793.09	3690.91	3049.21	2325.31	2486.87	2234.76	3002.17	2609.95	5770.91	5140.23	5032.8	9555.01	11506.6
VARROA_LOC100898038.2.2	1	354.997	399.083	1065.39	1129.2	2228.89	2498.87	2753.98	2525.61	2063.93	3568.31	2797.14	3567.65	1865.84	860.376	1177.81	1279.47	517.581	446.065	647.554	382.536	370.05	396.02	1168.31	687.778	958.511	1898.24	2481.68
VARROA_LOC100898040.1.2	2	47.7881	63.8533	93.9422	75.5538	99.2508	62.2071	41.7496	56.7552	128.267	77.0895	145.44	159.746	99.6389	73.6099	97.8545	114.907	77.4988	75.4307	123.536	91.7252	72.9511	51.4565	99.4135	67.9832	97.3295	108.567	100.202
VARROA_LOC100898040.2.2	9	22.7562	24.6706	49.1061	46.8105	58.6052	41.0302	29.8212	21.2832	91.8275	36.2087	45.5417	55.4672	48.4546	41.1068	39.1418	41.6871	45.2076	24.2123	37.9489	25.016	25.2975	24.7512	27.1128	43.262	27.1044	44.7699	40.9159
VARROA_LOC100898042.1.4	8	34.1343	20.317	29.8907	28.7433	13.2334	18.5298	25.348	9.4592	11.6606	23.3605	11.7527	21.6322	11.6018	10.5157	13.3438	8.5512	10.1486	6.5187	11.3039	7.81749	16.4728	22.7972	10.6808	30.0185	23.4084	20.1464	12.5253
VARROA_LOC100898042.2.4	9	21.6184	23.2194	32.0257	22.9946	12.2882	35.736	25.348	37.8368	11.6606	16.3523	20.5672	19.9682	8.87196	14.3396	8.00628	6.4134	10.1486	12.1062	1.61485	3.64816	12.9429	12.3756	16.432	16.7751	19.7123	11.1925	15.0303
VARROA_LOC100898042.3.4	8	29.5831	40.6339	34.1608	24.6371	13.2334	17.2062	10.4374	33.1072	24.7789	16.3523	23.5054	27.1789	11.6018	12.4277	11.5646	8.5512	10.1486	15.8311	9.68909	8.85982	14.1196	24.7512	10.6808	19.4238	19.7123	14.5502	23.3805
VARROA_LOC100898042.4.4	8	52.3393	36.2803	23.4855	26.2796	28.3574	19.8533	23.8569	26.0128	20.4061	19.8564	14.6909	14.9761	9.55442	17.2075	18.6813	9.6201	10.1486	12.1062	9.68909	10.9445	14.1196	16.9351	12.324	23.8383	25.8724	36.9351	18.3704
VARROA_LOC100898043	14	456.262	441.169	420.605	442.646	494.363	581.041	517.397	565.187	513.068	537.29	567.067	509.189	528.223	646.238	609.367	687.837	721.477	839.981	678.236	781.749	716.568	559.508	643.312	471.468	527.304	507.019	480.971
VARROA_LOC100898045.3.3	2	151.329	149.475	113.158	141.253	125.718	119.12	122.267	85.1328	173.452	124.978	142.501	166.402	148.776	164.427	161.015	142.698	172.527	176.005	191.359	145.405	142.961	123.105	128.169	128.02	119.506	129.833	122.748
VARROA_LOC100898046.1.8	2	63.7174	47.89	59.7814	45.9892	35.9193	33.0889	31.3122	42.5664	59.7608	35.0407	57.2944	72.1074	79.8476	52.5785	49.8168	76.4263	55.3563	70.7744	99.3131	70.3574	34.7106	29.962	48.4743	46.7936	76.3852	58.2008	63.4615
VARROA_LOC100898046.2.8	5	14.7915	24.6706	2.13505	29.5645	16.0692	0	1.49106	2.3648	40.8122	7.00814	14.6909	28.2883	58.6914	7.64779	24.0188	72.6852	26.7555	17.6936	47.638	48.9896	3.52989	3.25674	13.9672	21.1896	13.5522	11.1925	18.3704
VARROA_LOC100898046.3.8	5	12.5159	37.7315	12.8103	41.0618	39.7003	7.94134	16.4016	11.824	46.6426	10.5122	4.40726	63.2326	83.2599	21.0314	47.1481	88.1842	35.059	23.2811	90.4315	75.0479	22.9443	11.0729	22.1832	23.8383	52.9768	25.7427	38.4109
VARROA_LOC100898046.4.8	2	108.092	137.865	93.9422	128.113	134.225	84.7076	56.6602	68.5792	139.928	85.2657	88.1452	192.471	219.069	150.088	131.659	223.4	149.462	135.03	233.346	212.636	103.543	44.943	110.094	128.903	165.091	129.833	136.943
VARROA_LOC100898046.5.8	5	3.41343	17.4145	0	16.4247	11.3429	2.64711	1.49106	0	26.2364	5.84011	7.34543	27.7336	58.6914	9.55973	32.0251	53.445	15.6843	12.1062	56.5197	39.6086	6.47147	5.21079	13.1456	10.5948	20.9443	15.6695	26.7206
VARROA_LOC100898046.6.8	2	62.5796	53.6949	55.5113	61.5927	39.7003	43.6774	25.348	23.648	62.6759	17.5203	49.9489	117.036	102.369	44.9307	64.0502	121.32	53.511	55.8746	122.728	98.5004	42.3587	26.7053	76.4087	45.9107	88.7053	42.5314	54.2763
VARROA_LOC100898046.7.8	5	4.55124	8.70727	4.2701	12.3185	4.72623	3.97067	0	7.0944	42.2698	8.17616	5.87635	24.4056	35.4878	1.91195	19.5709	41.6871	9.22604	15.8311	38.7563	29.7065	8.23641	3.25674	16.432	2.6487	18.4803	3.35774	13.3603
VARROA_LOC100898046.8.8	5	3.41343	11.6097	10.6752	24.6371	6.61672	3.97067	2.98212	0	18.9485	1.16802	7.34543	15.5308	27.2983	10.5157	9.78545	32.067	11.0713	13.0374	33.9118	22.4101	3.52989	4.55944	12.324	11.4777	8.62413	6.71548	5.84514
VARROA_LOC100898048	6	37.5478	36.2803	27.7556	16.4247	62.3862	51.6187	50.696	35.472	55.388	33.8727	66.1089	36.6083	37.5352	44.9307	52.4856	44.3593	49.8206	58.6683	61.3642	56.2859	50.5951	58.6213	36.1504	48.5594	25.8724	58.2008	55.1113
VARROA_LOC100898055	14	578.008	581.936	693.891	549.407	768.485	847.076	735.091	756.736	819.16	833.968	799.183	677.254	1055.08	1053.48	979.435	1072.11	1009.33	961.974	806.616	902.138	855.41	719.74	723.007	731.923	618.473	667.071	726.467
VARROA_LOC100898057	11	30.7209	15.9633	21.3505	23.8159	78.4554	86.0312	107.356	23.648	51.0153	38.5448	42.6035	62.1233	15.6965	20.0754	8.00628	15.499	7.38083	4.65621	6.45939	4.16933	69.4212	80.1158	69.8359	88.2898	36.9606	57.0816	109.388
VARROA_LOC100898059.1.2	1	2610.14	2409.01	2997.61	2434.97	4992.79	5599.97	5351.41	6295.09	5186.07	6663.57	5401.83	4148.95	3539.91	4083.92	3554.79	3613.41	2492.88	2443.58	2037.13	2432.28	2769.2	3261.3	3016.91	4149.62	4389.68	3778.58	4292
VARROA_LOC100898059.2.2	1	538.185	431.01	508.142	505.06	894.202	941.048	843.939	964.838	894.954	1129.48	1201.71	1033.35	715.899	673.961	735.688	821.984	511.123	427.44	423.898	504.489	439.471	569.278	588.265	738.103	869.805	663.713	808.299
VARROA_LOC100898063.3.3	2	138.813	140.768	132.373	122.364	124.772	127.061	70.0797	106.416	120.979	129.651	173.352	130.903	188.359	254.289	176.138	252.795	184.521	200.217	222.849	187.62	136.489	142.645	103.521	136.849	173.715	136.548	122.748
VARROA_LOC100898064	14	4870.97	4529.23	4413.15	4052.8	4837.77	5237.31	4681.92	4381.97	3731.41	4864.81	4139.89	4294.27	5344.33	6622.03	5667.56	5514.45	6584.63	6510.32	6364.92	5852.69	5954.92	6049.07	5035.58	4549.58	4745.74	4823.95	4479.04
VARROA_LOC100898068.1.2	13	676.998	711.094	685.351	669.308	163.527	135.003	253.48	307.424	116.606	119.138	163.069	130.903	60.7388	98.4652	103.192	86.5809	215.889	133.168	110.617	176.154	265.918	166.094	118.31	160.687	322.789	95.136	171.179
VARROA_LOC100898068.2.2	13	409.612	560.168	382.174	512.452	98.3055	165.445	216.203	274.317	120.979	126.146	173.352	138.668	70.2932	111.849	122.763	80.7019	132.855	133.168	95.276	162.083	169.435	164.791	124.883	92.7043	300.613	120.879	123.583
VARROA_LOC100898071	14	1310.76	1316.25	1323.73	1117.7	1501.05	1884.74	2017.4	1865.83	2033.32	1575.66	1798.16	1288.5	1979.13	2302.94	2090.53	1906.92	2169.04	2202.39	1874.03	2082.58	2036.75	2400.22	1720.43	1826.72	1541.26	1791.91	1604.91
VARROA_LOC100898073	14	1234.52	1451.21	1229.79	1204.75	1298.77	1364.59	1270.38	1416.51	1120.88	1468.2	1295.73	1312.35	959.537	1001.86	966.981	823.053	861.712	853.95	846.18	761.424	1003.08	1225.19	1100.94	1368.49	1314.56	1449.42	1228.31
VARROA_LOC100898074	14	1389.27	1281.42	1289.57	1198.18	1221.26	1453.26	1324.06	1463.81	1131.08	1220.58	1135.6	1069.41	1292.58	1175.85	1466.04	1252.22	1177.24	1212.48	997.976	1272.69	1458.43	1596.45	1104.23	1241.36	1222.16	1082.31	1205.77
VARROA_LOC100898076.1.5	5	10.2403	14.5121	21.3505	5.74866	11.3429	11.912	14.9106	4.7296	23.3213	19.8564	24.9745	19.9682	32.0755	13.3836	15.123	28.3258	14.7617	18.6249	20.993	27.6218	14.7079	7.81618	10.6808	16.7751	14.7842	22.3849	9.18521
VARROA_LOC100898076.2.5	5	15.9294	31.9267	17.0804	22.1734	36.8646	38.3831	23.8569	11.824	43.7274	25.6965	36.7272	57.1312	74.388	42.0628	51.596	58.7895	52.5884	23.2811	56.5197	57.8494	30.0041	14.3297	37.7936	34.433	30.8005	41.4121	40.0809
VARROA_LOC100898076.3.5	2	17.0672	30.4755	23.4855	22.9946	23.6311	26.4711	17.8927	23.648	33.5243	33.8727	35.2581	33.835	40.2651	31.5471	28.4668	33.1359	30.4459	26.0748	37.9489	34.397	20.0027	16.9351	28.756	23.8383	23.4084	23.5042	22.5455
VARROA_LOC100898076.4.5	2	23.894	49.3412	44.836	30.3858	37.8098	35.736	17.8927	35.472	65.5911	37.3767	42.6035	58.7952	62.7862	51.6226	48.0377	69.4785	45.2076	28.8685	58.1345	45.8626	35.2989	28.008	33.6856	27.3698	40.6566	54.8431	47.5961
VARROA_LOC100898078.1.3	10	159.294	223.487	187.884	169.996	210.79	222.357	311.631	215.197	253.619	272.149	237.992	226.861	275.031	438.792	362.951	423.284	456.689	437.684	411.786	452.372	395.348	407.744	393.546	294.888	266.116	316.747	321.482
VARROA_LOC100898078.2.3	6	17.0672	26.1218	10.6752	25.4583	10.3977	11.912	19.3837	21.2832	29.1516	37.3767	35.2581	27.1789	14.3316	34.415	32.0251	32.067	40.5946	39.1122	26.645	28.6641	33.534	30.6134	27.9344	27.3698	14.7842	32.4582	24.2156
VARROA_LOC100898078.3.3	6	60.304	26.1218	12.8103	32.8495	29.3026	31.7653	35.7854	28.3776	36.4395	40.8808	48.4799	37.163	48.4546	54.4905	53.3752	50.2383	72.8857	47.4934	63.7865	65.1458	57.6549	65.1348	50.1175	40.6133	45.5847	50.3661	36.7409
VARROA_LOC100898081	14	1397.23	1281.42	1705.9	1458.52	1550.2	1872.83	1681.91	1671.91	1639.78	2010.17	1710.02	1563.07	1515.06	1809.66	1659.08	1604.95	1232.6	1268.35	1120.7	1260.7	1233.11	1639.44	1478.06	1538.89	1429.14	1709.09	1644.99
VARROA_LOC100898086	14	277.626	262.669	309.582	262.796	316.657	308.389	317.595	323.977	354.192	289.67	354.05	307.288	378.764	483.722	468.812	488.487	609.841	523.358	573.271	582.664	449.473	343.261	327.818	318.726	310.469	350.324	349.873
VARROA_LOC100898088	8	1367.65	1285.77	1073.93	992.054	500.98	502.951	524.852	428.029	290.058	296.678	381.963	417.113	274.348	209.358	338.043	327.083	232.496	275.648	235.768	347.618	479.477	293.758	360.682	324.907	659.13	342.489	338.183
VARROA_LOC100898089.1.2	5	10.2403	7.25606	0	9.0336	15.1239	6.61778	2.98212	4.7296	29.1516	2.33605	11.7527	14.4215	25.9334	14.3396	24.0188	22.9813	18.4521	14.8999	30.6821	20.8466	8.82473	7.16483	15.6104	21.1896	11.0882	14.5502	5.01012
VARROA_LOC100898091.1.4	8	367.513	354.096	369.364	312.891	134.225	149.562	140.159	127.699	69.9638	115.634	92.5525	100.95	88.0371	85.0816	85.4003	56.1172	82.1118	106.162	77.5127	64.6246	175.318	170.653	115.024	120.074	186.035	94.0167	93.5222
VARROA_LOC100898091.2.4	14	200.255	216.231	269.016	207.773	246.709	234.269	269.881	290.87	303.177	283.83	292.348	245.72	364.433	366.138	345.16	399.768	276.781	306.379	301.169	287.684	199.439	280.731	276.057	236.617	246.404	304.435	242.156
VARROA_LOC100898091.3.4	1	672.446	586.29	651.19	582.257	275.066	292.506	241.551	201.008	116.606	185.716	143.971	163.074	111.923	142.44	161.905	94.5976	171.604	158.311	131.61	106.318	275.92	314.601	262.09	214.544	299.381	179.079	174.519
VARROA_LOC100898091.4.4	8	738.439	880.886	764.348	770.32	350.686	336.183	311.631	387.827	230.298	262.805	217.425	303.96	186.994	201.71	229.513	196.678	206.663	290.548	180.863	131.334	323.573	355.636	331.104	286.059	476.791	273.096	272.216
VARROA_LOC100898092	14	4129.12	4031.47	3670.15	3603.59	4482.35	4326.71	4532.82	4389.07	3926.72	4287.81	4297.08	4719.7	3062.19	2812.47	3037.94	2553.07	2543.62	2716.43	2603.94	2193.59	3704.62	4993.24	4234.52	4647.58	4252.93	5258.22	4408.07
VARROA_LOC100898094	14	764.609	757.533	766.483	823.7	1043.55	1009.87	1268.89	1246.25	998.442	1093.27	1090.06	851.976	1054.4	1098.41	1133.33	962.544	1112.66	1172.43	928.537	1113.21	1238.4	1105.34	1051.65	1011.8	909.23	879.728	1046.28
VARROA_LOC100898097.2.6	9	50.0637	55.1461	29.8907	32.8495	28.3574	27.7947	34.2943	23.648	36.4395	17.5203	55.8253	65.4513	36.1703	14.3396	45.3689	40.6182	20.2973	21.4186	38.7563	21.889	25.2975	37.7782	41.08	59.1542	57.9049	77.228	76.8218
VARROA_LOC100898097.3.6	9	94.4383	52.2436	59.7814	84.5874	68.0577	42.3538	55.1691	40.2016	43.7274	40.8808	105.774	154.753	82.5775	42.0628	56.0439	80.1675	34.1364	31.6623	50.8677	40.1298	36.4755	72.951	83.8031	121.84	102.258	154.456	154.479
VARROA_LOC100898097.5.6	5	25.0318	30.4755	17.0804	35.3132	17.9597	9.26489	11.9285	16.5536	21.8637	14.0163	16.16	29.3976	28.6633	16.2515	17.7917	26.188	26.7555	11.1749	18.5707	15.1138	17.0611	16.9351	28.756	39.7304	30.8005	26.8619	20.8755
VARROA_LOC100898097.6.6	9	38.6856	24.6706	32.0257	28.7433	17.9597	22.5005	13.4195	16.5536	13.1182	22.1924	38.1963	28.2883	28.6633	9.55973	19.5709	27.7914	18.4521	16.7624	16.9559	9.90215	16.4728	20.1918	18.0752	44.1449	27.1044	31.3389	22.5455
VARROA_LOC100898098.1.3	11	5.68905	8.70727	17.0804	11.4973	6.61672	2.64711	37.2764	11.824	5.83032	2.33605	5.87635	4.43738	1.36492	2.86792	1.77917	3.74115	14.7617	1.86249	0.807424	7.29632	6.47147	3.90809	27.1128	1.7658	2.46404	7.83473	18.3704
VARROA_LOC100898098.3.3	8	68.2687	60.9509	83.2669	59.129	86.9626	70.1485	58.1512	40.2016	39.3547	60.7372	64.6398	87.0835	36.8528	30.5911	43.5897	47.566	37.8268	27.006	42.7935	35.4393	41.7704	61.8781	80.5167	79.4609	67.761	95.136	94.3572
VARROA_LOC100898099.1.4	8	60.304	33.3779	64.0515	74.7325	37.8098	51.6187	35.7854	40.2016	43.7274	45.5529	73.4543	48.2565	47.7721	32.5031	46.2585	29.9292	44.285	27.9373	29.0673	24.4948	28.2391	56.6673	35.3288	69.749	61.6009	52.6046	45.091
VARROA_LOC100898099.2.4	1	79.6468	68.207	85.402	80.4812	45.3718	50.2951	43.2407	75.6736	65.5911	56.0651	55.8253	61.5686	42.3124	36.327	44.4793	43.2904	35.059	30.731	27.4524	32.3123	47.0652	59.2727	57.5119	78.578	71.4571	73.8703	72.6467
VARROA_LOC100898099.3.4	4	95.5761	97.2312	89.6721	73.9113	49.1528	80.7369	49.2049	70.944	65.5911	53.729	80.7998	59.9046	49.137	40.1509	57.8231	44.8938	38.7494	37.2497	31.4895	31.27	47.0652	74.2537	59.9767	80.3437	73.9211	67.1548	65.9665
VARROA_LOC100898099.4.4	1	937.556	869.276	845.479	840.125	433.868	493.686	506.96	737.817	406.665	513.93	587.635	587.398	333.722	257.157	382.522	239.968	259.252	232.811	213.967	226.186	465.357	464.411	432.983	741.635	697.323	590.962	639.625
VARROA_LOC100898104	10	608.729	738.667	687.486	760.465	697.591	661.778	654.574	714.169	960.545	686.797	803.59	1023.37	1061.91	1563.02	1059.5	1376.21	1829.52	1588.7	2013.72	1498.87	979.545	851.312	891.435	761.058	708.411	868.535	790.763
VARROA_LOC100898105	2	518.842	634.18	608.489	622.497	638.041	520.158	500.995	513.161	813.33	568.827	753.641	780.423	815.538	694.037	799.738	762.125	752.845	735.682	675.814	836.471	634.792	676.751	622.772	532.388	598.761	604.393	607.059
VARROA_LOC100898108.1.2	9	1045.65	667.558	2367.77	1476.58	845.995	987.373	978.134	1080.71	806.042	811.776	875.576	682.801	350.101	160.604	264.207	146.974	181.753	282.167	163.907	168.337	398.878	745.794	539.791	861.709	551.944	550.669	846.71
VARROA_LOC100898108.2.2	13	6387.67	5154.71	11004	6473.81	0.945245	2.64711	4.47317	0	2.91516	1.16802	1.46909	2.77336	1.36492	0	16.9021	4.81005	371.81	165.761	185.707	11.9868	240.621	366.058	176.644	13.2435	61.6009	8.95397	10.0202
VARROA_LOC100898109.1.2	14	1231.11	1194.35	1219.11	983.841	1017.08	1099.88	1025.85	896.259	1180.64	965.955	909.365	974.559	1436.58	1695.9	1333.49	1493.79	1644.08	1441.56	1610.81	1534.83	1504.32	1349.59	1266.91	1030.34	1032.43	1138.27	997.013
VARROA_LOC100898109.2.2	2	243.492	346.84	305.312	257.868	293.971	181.327	153.579	179.725	415.41	213.748	279.126	376.068	495.465	478.943	480.377	655.77	548.027	433.028	617.679	576.931	267.683	263.145	347.536	326.672	368.374	334.655	296.432
VARROA_LOC100898110	8	52.3393	46.4388	36.2958	79.6599	33.0836	22.5005	13.4195	35.472	40.8122	22.1924	41.1344	41.6004	42.9949	29.6352	38.2522	45.9627	29.5233	27.9373	33.1044	35.4393	30.5924	20.8431	41.08	22.9554	45.5847	31.3389	28.3907
VARROA_LOC100898111.1.2	9	15.9294	14.5121	4.2701	18.0672	33.0836	27.7947	20.8748	7.0944	10.2031	33.8727	19.0981	31.6163	5.45967	10.5157	14.2334	5.87895	12.9165	5.58746	7.26681	5.21166	17.0611	16.9351	19.7184	23.8383	22.1763	32.4582	15.0303
[truncated: 28,544 more rows]
