# Supplementary material for: Transcriptome profiling of the honeybee parasite Varroa destructor provides new biological insights into the mite adult life cycle
Source: BMC Genomics. 2018 May 4;19:328. doi: 10.1186/s12864-018-4668-z (PMC5936029; doi:10.1186/s12864-018-4668-z)
Supplement: Supplementary file 3 — Graphical representation of contig annotation. (XLSX 106 kb) [file 12864_2018_4668_MOESM12_ESM.xlsx]

## Sheet: Cluster 1
	Biological process							Molecular function
GO.ID	Term	Annotated	Significant	Expected	classicFisher		GO.ID	Term	Annotated	Significant	Expected	classicFisher
GO:0044710	single-organism metabolic process	881	138	78.37	5.7e-14		GO:0016491	oxidoreductase activity	413	86	29.87	1.4e-20
GO:0055114	oxidation-reduction process	338	71	30.07	5.6e-13		GO:0003824	catalytic activity	3141	308	227.13	1.4e-14
GO:0044699	single-organism process	1908	228	169.72	1.2e-10		GO:0005506	iron ion binding	75	27	5.42	5.5e-13
GO:1901564	organonitrogen compound metabolic process	338	64	30.07	1.1e-09		GO:0016701	oxidoreductase activity, acting on single donors with incorporation of molecular oxygen	14	10	1.01	2.7e-09
GO:1901605	alpha-amino acid metabolic process	52	19	4.63	3.4e-08		GO:0046906	tetrapyrrole binding	73	22	5.28	4.0e-09
GO:0044282	small molecule catabolic process	30	14	2.67	5.9e-08		GO:0020037	heme binding	72	21	5.21	1.7e-08
GO:0055085	transmembrane transport	323	55	28.73	8.3e-07		GO:0016705	oxidoreductase activity, acting on paired donors, with incorporation or reduction of molecular oxygen	60	19	4.34	1.9e-08
GO:0044281	small molecule metabolic process	367	59	32.65	2.3e-06		GO:0008061	chitin binding	36	12	2.6	4.5e-06
GO:0044711	single-organism biosynthetic process	210	39	18.68	4.6e-06		GO:0008146	sulfotransferase activity	12	7	0.87	5.7e-06
GO:1901565	organonitrogen compound catabolic process	37	13	3.29	8.7e-06		GO:0016782	transferase activity, transferring sulfur-containing groups	18	8	1.3	1.6e-05
GO:0044712	single-organism catabolic process	61	17	5.43	1.3e-05		GO:0016702	oxidoreductase activity, acting on single donors with incorporation of molecular oxygen, incorporation of two atoms of oxygen	10	6	0.72	2.3e-05
GO:0006040	amino sugar metabolic process	44	14	3.91	1.5e-05		GO:0050113	inositol oxygenase activity	4	4	0.29	2.7e-05
GO:1901071	glucosamine-containing compound metabolic process	44	14	3.91	1.5e-05		GO:0048037	cofactor binding	137	23	9.91	0.00011
GO:1901606	alpha-amino acid catabolic process	16	8	1.42	2.5e-05		GO:0005215	transporter activity	468	55	33.84	0.00017
GO:0046164	alcohol catabolic process	6	5	0.53	3.0e-05		GO:0016597	amino acid binding	3	3	0.22	0.00038
GO:1901616	organic hydroxy compound catabolic process	6	5	0.53	3.0e-05		GO:0016812	hydrolase activity, acting on carbon-nitrogen (but not peptide) bonds, in cyclic amides	3	3	0.22	0.00038
GO:0006629	lipid metabolic process	134	27	11.92	3.3e-05		GO:0022857	transmembrane transporter activity	365	44	26.39	0.00046
GO:0006030	chitin metabolic process	42	13	3.74	4.1e-05		GO:0004252	serine-type endopeptidase activity	72	14	5.21	0.00054
GO:0009063	cellular amino acid catabolic process	17	8	1.51	4.3e-05		GO:0051213	dioxygenase activity	16	6	1.16	0.00059
GO:1901566	organonitrogen compound biosynthetic process	130	26	11.56	5.3e-05		GO:0005509	calcium ion binding	156	23	11.28	0.00077
GO:0019310	inositol catabolic process	4	4	0.36	6.2e-05		GO:0030170	pyridoxal phosphate binding	37	9	2.68	0.00100
GO:0046174	polyol catabolic process	4	4	0.36	6.2e-05		GO:0008236	serine-type peptidase activity	86	15	6.22	0.00113
GO:0006665	sphingolipid metabolic process	10	6	0.89	7.3e-05		GO:0017171	serine hydrolase activity	86	15	6.22	0.00113
GO:0009069	serine family amino acid metabolic process	14	7	1.25	8.2e-05		GO:0043169	cation binding	890	87	64.36	0.00149
GO:0006022	aminoglycan metabolic process	46	13	4.09	0.00012		GO:0016747	transferase activity, transferring acyl groups other than amino-acyl groups	66	12	4.77	0.00241
GO:0006790	sulfur compound metabolic process	24	9	2.13	0.00012		GO:0046872	metal ion binding	881	85	63.71	0.00250
GO:0044272	sulfur compound biosynthetic process	15	7	1.33	0.00014		GO:0050661	NADP binding	9	4	0.65	0.00254
GO:0016054	organic acid catabolic process	20	8	1.78	0.00018		GO:0016742	hydroxymethyl-, formyl- and related transferase activity	5	3	0.36	0.00337
GO:0046395	carboxylic acid catabolic process	20	8	1.78	0.00018		GO:0016778	diphosphotransferase activity	5	3	0.36	0.00337
GO:1901615	organic hydroxy compound metabolic process	20	8	1.78	0.00018		GO:0016879	ligase activity, forming carbon-nitrogen bonds	61	11	4.41	0.00385
GO:1901135	carbohydrate derivative metabolic process	188	32	16.72	0.00020		GO:0046914	transition metal ion binding	430	46	31.09	0.00414
GO:0006020	inositol metabolic process	5	4	0.44	0.00029		GO:0004866	endopeptidase inhibitor activity	23	6	1.66	0.00484
GO:0044275	cellular carbohydrate catabolic process	5	4	0.44	0.00029		GO:0061135	endopeptidase regulator activity	23	6	1.66	0.00484
GO:0044262	cellular carbohydrate metabolic process	28	9	2.49	0.00047		GO:0004096	catalase activity	2	2	0.14	0.00522
GO:0043094	cellular metabolic compound salvage	9	5	0.8	0.00051		GO:0004326	tetrahydrofolylpolyglutamate synthase activity	2	2	0.14	0.00522
GO:0009074	aromatic amino acid family catabolic process	3	3	0.27	0.00070		GO:0004499	N,N-dimethylaniline monooxygenase activity	2	2	0.14	0.00522
GO:0044765	single-organism transport	569	72	50.61	0.00074		GO:0004645	phosphorylase activity	2	2	0.14	0.00522
GO:0000096	sulfur amino acid metabolic process	6	4	0.53	0.00080		GO:0005388	calcium-transporting ATPase activity	2	2	0.14	0.00522
GO:0044763	single-organism cellular process	1407	153	125.16	0.00092		GO:0015662	ATPase activity, coupled to transmembrane movement of ions, phosphorylative mechanism	2	2	0.14	0.00522
GO:0044283	small molecule biosynthetic process	57	13	5.07	0.00115		GO:0016758	transferase activity, transferring hexosyl groups	74	12	5.35	0.00634
GO:1902578	single-organism localization	578	72	51.42	0.00116		GO:0005315	inorganic phosphate transmembrane transporter activity	6	3	0.43	0.00637
GO:0009108	coenzyme biosynthetic process	44	11	3.91	0.00123		GO:0016840	carbon-nitrogen lyase activity	6	3	0.43	0.00637
GO:0005975	carbohydrate metabolic process	192	30	17.08	0.00138		GO:0016746	transferase activity, transferring acyl groups	103	15	7.45	0.00681
GO:0009112	nucleobase metabolic process	7	4	0.62	0.00174		GO:0008233	peptidase activity	249	29	18.01	0.00686
GO:0046112	nucleobase biosynthetic process	7	4	0.62	0.00174		GO:0046873	metal ion transmembrane transporter activity	75	12	5.42	0.00706
GO:0044255	cellular lipid metabolic process	89	17	7.92	0.00180		GO:0005102	receptor binding	25	6	1.81	0.00751
GO:0006732	coenzyme metabolic process	54	12	4.8	0.00225		GO:0030414	peptidase inhibitor activity	25	6	1.81	0.00751
GO:0000097	sulfur amino acid biosynthetic process	4	3	0.36	0.00261		GO:0061134	peptidase regulator activity	25	6	1.81	0.00751
GO:0006563	L-serine metabolic process	4	3	0.36	0.00261		GO:0016757	transferase activity, transferring glycosyl groups	114	16	8.24	0.00757
GO:1901617	organic hydroxy compound biosynthetic process	4	3	0.36	0.00261		GO:0008483	transaminase activity	12	4	0.87	0.00837
GO:0016053	organic acid biosynthetic process	48	11	4.27	0.00262		GO:0016769	transferase activity, transferring nitrogenous groups	12	4	0.87	0.00837
GO:0046394	carboxylic acid biosynthetic process	48	11	4.27	0.00262		GO:0070011	peptidase activity, acting on L-amino acid peptides	242	28	17.5	0.00854
GO:0006520	cellular amino acid metabolic process	142	23	12.63	0.00308		GO:0005267	potassium channel activity	7	3	0.51	0.01056
GO:0051188	cofactor biosynthetic process	49	11	4.36	0.00312		GO:0015079	potassium ion transmembrane transporter activity	7	3	0.51	0.01056
GO:0009072	aromatic amino acid family metabolic process	8	4	0.71	0.00323		GO:0031406	carboxylic acid binding	7	3	0.51	0.01056
GO:0006066	alcohol metabolic process	18	6	1.6	0.00350		GO:0043177	organic acid binding	7	3	0.51	0.01056
GO:0008652	cellular amino acid biosynthetic process	31	8	2.76	0.00460		GO:0004601	peroxidase activity	27	6	1.95	0.01110
GO:1901607	alpha-amino acid biosynthetic process	31	8	2.76	0.00460		GO:0022890	inorganic cation transmembrane transporter activity	129	17	9.33	0.01116
GO:0051186	cofactor metabolic process	59	12	5.25	0.00488		GO:0004175	endopeptidase activity	162	20	11.71	0.01254
GO:0006082	organic acid metabolic process	200	29	17.79	0.00513		GO:0004553	hydrolase activity, hydrolyzing O-glycosyl compounds	72	11	5.21	0.01360
GO:0019752	carboxylic acid metabolic process	200	29	17.79	0.00513		GO:0004478	methionine adenosyltransferase activity	3	2	0.22	0.01491
GO:0043436	oxoacid metabolic process	200	29	17.79	0.00513		GO:0004731	purine-nucleoside phosphorylase activity	3	2	0.22	0.01491
GO:0006544	glycine metabolic process	9	4	0.8	0.00541		GO:0004749	ribose phosphate diphosphokinase activity	3	2	0.22	0.01491
GO:0019439	aromatic compound catabolic process	27	7	2.4	0.00771		GO:0005184	neuropeptide hormone activity	3	2	0.22	0.01491
GO:0006189	'de novo' IMP biosynthetic process	2	2	0.18	0.00789		GO:0016405	CoA-ligase activity	3	2	0.22	0.01491
GO:0006547	histidine metabolic process	2	2	0.18	0.00789		GO:0016709	oxidoreductase activity, acting on paired donors, with incorporation or reduction of molecular oxygen, NAD(P)H as one donor, and incorporation of one atom of oxygen	3	2	0.22	0.01491
GO:0006548	histidine catabolic process	2	2	0.18	0.00789		GO:0016878	acid-thiol ligase activity	3	2	0.22	0.01491
GO:0006558	L-phenylalanine metabolic process	2	2	0.18	0.00789		GO:0016209	antioxidant activity	37	7	2.68	0.01524
GO:0006559	L-phenylalanine catabolic process	2	2	0.18	0.00789		GO:0005179	hormone activity	8	3	0.58	0.01599
GO:0007160	cell-matrix adhesion	2	2	0.18	0.00789		GO:1901677	phosphate transmembrane transporter activity	8	3	0.58	0.01599
GO:0031589	cell-substrate adhesion	2	2	0.18	0.00789		GO:0016798	hydrolase activity, acting on glycosyl bonds	74	11	5.35	0.01652
GO:0052803	imidazole-containing compound metabolic process	2	2	0.18	0.00789		GO:0003993	acid phosphatase activity	15	4	1.08	0.01942
GO:0052805	imidazole-containing compound catabolic process	2	2	0.18	0.00789		GO:0016614	oxidoreductase activity, acting on CH-OH group of donors	48	8	3.47	0.02045
GO:0071804	cellular potassium ion transport	2	2	0.18	0.00789		GO:0016684	oxidoreductase activity, acting on peroxide as acceptor	31	6	2.24	0.02163
GO:0071805	potassium ion transmembrane transport	2	2	0.18	0.00789		GO:0050662	coenzyme binding	97	13	7.01	0.02175
GO:1902221	erythrose 4-phosphate/phosphoenolpyruvate family amino acid metabolic process	2	2	0.18	0.00789		GO:0015075	ion transmembrane transporter activity	263	28	19.02	0.02413
GO:1902222	erythrose 4-phosphate/phosphoenolpyruvate family amino acid catabolic process	2	2	0.18	0.00789		GO:0004869	cysteine-type endopeptidase inhibitor activity	4	2	0.29	0.02839
GO:0055086	nucleobase-containing small molecule metabolic process	120	19	10.67	0.00881		GO:0005201	extracellular matrix structural constituent	4	2	0.29	0.02839
GO:0072522	purine-containing compound biosynthetic process	42	9	3.74	0.00999		GO:0016717	oxidoreductase activity, acting on paired donors, with oxidation of a pair of donors resulting in the reduction of molecular oxygen to two molecules of water	4	2	0.29	0.02839
GO:0006575	cellular modified amino acid metabolic process	22	6	1.96	0.01037		GO:0016843	amine-lyase activity	4	2	0.29	0.02839
GO:0042398	cellular modified amino acid biosynthetic process	16	5	1.42	0.01038		GO:0016844	strictosidine synthase activity	4	2	0.29	0.02839
GO:0006817	phosphate ion transport	6	3	0.53	0.01139		GO:0022891	substrate-specific transmembrane transporter activity	279	29	20.18	0.02922
GO:1901361	organic cyclic compound catabolic process	29	7	2.58	0.01161		GO:0016638	oxidoreductase activity, acting on the CH-NH2 group of donors	10	3	0.72	0.03074
GO:0019751	polyol metabolic process	11	4	0.98	0.01227		GO:0016884	carbon-nitrogen ligase activity, with glutamine as amido-N-donor	10	3	0.72	0.03074
GO:0006873	cellular ion homeostasis	12	4	1.07	0.01713		GO:0005342	organic acid transmembrane transporter activity	26	5	1.88	0.03591
GO:0006875	cellular metal ion homeostasis	12	4	1.07	0.01713		GO:0008514	organic anion transmembrane transporter activity	26	5	1.88	0.03591
GO:0030003	cellular cation homeostasis	12	4	1.07	0.01713		GO:0046943	carboxylic acid transmembrane transporter activity	26	5	1.88	0.03591
GO:0042558	pteridine-containing compound metabolic process	12	4	1.07	0.01713		GO:0015291	secondary active transmembrane transporter activity	54	8	3.9	0.03871
GO:0042559	pteridine-containing compound biosynthetic process	12	4	1.07	0.01713		GO:0004190	aspartic-type endopeptidase activity	11	3	0.8	0.04006
GO:0055082	cellular chemical homeostasis	12	4	1.07	0.01713		GO:0004497	monooxygenase activity	11	3	0.8	0.04006
GO:0006546	glycine catabolic process	7	3	0.62	0.01863		GO:0004568	chitinase activity	11	3	0.8	0.04006
GO:0009071	serine family amino acid catabolic process	7	3	0.62	0.01863		GO:0004620	phospholipase activity	11	3	0.8	0.04006
GO:0072521	purine-containing compound metabolic process	54	10	4.8	0.01882		GO:0008199	ferric iron binding	11	3	0.8	0.04006
GO:0006643	membrane lipid metabolic process	25	6	2.22	0.01961		GO:0016298	lipase activity	11	3	0.8	0.04006
GO:0006072	glycerol-3-phosphate metabolic process	3	2	0.27	0.02228		GO:0070001	aspartic-type peptidase activity	11	3	0.8	0.04006
GO:0006144	purine nucleobase metabolic process	3	2	0.27	0.02228		GO:0016810	hydrolase activity, acting on carbon-nitrogen (but not peptide) bonds	45	7	3.25	0.04095
GO:0006188	IMP biosynthetic process	3	2	0.27	0.02228		GO:0022804	active transmembrane transporter activity	139	16	10.05	0.04236
GO:0006534	cysteine metabolic process	3	2	0.27	0.02228		GO:0010181	FMN binding	5	2	0.36	0.04507
GO:0006555	methionine metabolic process	3	2	0.27	0.02228		GO:0016801	hydrolase activity, acting on ether bonds	5	2	0.36	0.04507
GO:0006556	S-adenosylmethionine biosynthetic process	3	2	0.27	0.02228		GO:0046912	transferase activity, transferring acyl groups, acyl groups converted into alkyl on transfer	5	2	0.36	0.04507
GO:0009086	methionine biosynthetic process	3	2	0.27	0.02228		GO:0016829	lyase activity	77	10	5.57	0.04948
GO:0009113	purine nucleobase biosynthetic process	3	2	0.27	0.02228
GO:0019509	L-methionine biosynthetic process from methylthioadenosine	3	2	0.27	0.02228
GO:0043102	amino acid salvage	3	2	0.27	0.02228
GO:0046040	IMP metabolic process	3	2	0.27	0.02228
GO:0046500	S-adenosylmethionine metabolic process	3	2	0.27	0.02228
GO:0071265	L-methionine biosynthetic process	3	2	0.27	0.02228
GO:0071267	L-methionine salvage	3	2	0.27	0.02228
GO:0046434	organophosphate catabolic process	13	4	1.16	0.02304
GO:0006813	potassium ion transport	8	3	0.71	0.02787
GO:0006979	response to oxidative stress	27	6	2.4	0.02820
GO:0008152	metabolic process	2838	269	252.45	0.02834
GO:0006720	isoprenoid metabolic process	14	4	1.25	0.03005
GO:0008299	isoprenoid biosynthetic process	14	4	1.25	0.03005
GO:0055065	metal ion homeostasis	14	4	1.25	0.03005
GO:0005977	glycogen metabolic process	9	3	0.8	0.03910
GO:0005978	glycogen biosynthetic process	9	3	0.8	0.03910
GO:0006073	cellular glucan metabolic process	9	3	0.8	0.03910
GO:0006112	energy reserve metabolic process	9	3	0.8	0.03910
GO:0006760	folic acid-containing compound metabolic process	9	3	0.8	0.03910
GO:0009250	glucan biosynthetic process	9	3	0.8	0.03910
GO:0009396	folic acid-containing compound biosynthetic process	9	3	0.8	0.03910
GO:0044042	glucan metabolic process	9	3	0.8	0.03910
GO:0044723	single-organism carbohydrate metabolic process	104	15	9.25	0.04016
GO:0006206	pyrimidine nucleobase metabolic process	4	2	0.36	0.04195
GO:0006207	'de novo' pyrimidine nucleobase biosynthetic process	4	2	0.36	0.04195
GO:0006694	steroid biosynthetic process	4	2	0.36	0.04195
GO:0006766	vitamin metabolic process	4	2	0.36	0.04195
GO:0006767	water-soluble vitamin metabolic process	4	2	0.36	0.04195
GO:0008202	steroid metabolic process	4	2	0.36	0.04195
GO:0009066	aspartate family amino acid metabolic process	4	2	0.36	0.04195
GO:0009067	aspartate family amino acid biosynthetic process	4	2	0.36	0.04195
GO:0009070	serine family amino acid biosynthetic process	4	2	0.36	0.04195
GO:0019856	pyrimidine nucleobase biosynthetic process	4	2	0.36	0.04195
GO:0043101	purine-containing compound salvage	4	2	0.36	0.04195
GO:0052646	alditol phosphate metabolic process	4	2	0.36	0.04195
GO:0097164	ammonium ion metabolic process	4	2	0.36	0.04195
GO:0008610	lipid biosynthetic process	62	10	5.52	0.04494
GO:0016052	carbohydrate catabolic process	16	4	1.42	0.04746
GO:0044724	single-organism carbohydrate catabolic process	16	4	1.42	0.04746
GO:1901136	carbohydrate derivative catabolic process	16	4	1.42	0.04746

## Sheet: Cluster 2
	Biological process							Molecular function
GO.ID	Term	Annotated	Significant	Expected	classicFisher		GO.ID	Term	Annotated	Significant	Expected	classicFisher
GO:0006468	protein phosphorylation	285	48	22.11	1.0e-07		GO:0005488	binding	4408	482	417.99	5.4e-09
GO:0006464	cellular protein modification process	454	65	35.23	2.7e-07		GO:0004674	protein serine/threonine kinase activity	150	37	14.22	3.1e-08
GO:0036211	protein modification process	454	65	35.23	2.7e-07		GO:0004672	protein kinase activity	282	50	26.74	7.7e-06
GO:0016310	phosphorylation	313	48	24.29	1.8e-06		GO:0016773	phosphotransferase activity, alcohol group as acceptor	350	58	33.19	1.3e-05
GO:0043412	macromolecule modification	500	65	38.8	9.0e-06		GO:0005515	protein binding	1678	201	159.12	4.9e-05
GO:0007264	small GTPase mediated signal transduction	112	22	8.69	3.4e-05		GO:0016772	transferase activity, transferring phosphorus-containing groups	590	84	55.95	6.0e-05
GO:0035556	intracellular signal transduction	174	29	13.5	5.1e-05		GO:0030695	GTPase regulator activity	15	7	1.42	0.00022
GO:0006511	ubiquitin-dependent protein catabolic process	70	16	5.43	6.2e-05		GO:0035639	purine ribonucleoside triphosphate binding	1005	125	95.3	0.00047
GO:0019941	modification-dependent protein catabolic process	70	16	5.43	6.2e-05		GO:0001883	purine nucleoside binding	1006	125	95.4	0.00049
GO:0043632	modification-dependent macromolecule catabolic process	70	16	5.43	6.2e-05		GO:0032549	ribonucleoside binding	1006	125	95.4	0.00049
GO:0051649	establishment of localization in cell	206	32	15.98	8.7e-05		GO:0032550	purine ribonucleoside binding	1006	125	95.4	0.00049
GO:0046907	intracellular transport	176	28	13.66	0.00016		GO:0032555	purine ribonucleotide binding	1006	125	95.4	0.00049
GO:0006796	phosphate-containing compound metabolic process	517	62	40.12	0.00018		GO:0001882	nucleoside binding	1007	125	95.49	0.00051
GO:0006793	phosphorus metabolic process	519	62	40.27	0.00021		GO:0060589	nucleoside-triphosphatase regulator activity	17	7	1.61	0.00056
GO:0051641	cellular localization	216	32	16.76	0.00022		GO:0032553	ribonucleotide binding	1011	125	95.87	0.00060
GO:0044267	cellular protein metabolic process	854	92	66.26	0.00023		GO:0016301	kinase activity	350	52	33.19	0.00061
GO:0044257	cellular protein catabolic process	78	16	6.05	0.00024		GO:0004842	ubiquitin-protein transferase activity	58	14	5.5	0.00081
GO:0051603	proteolysis involved in cellular protein catabolic process	78	16	6.05	0.00024		GO:0019787	ubiquitin-like protein transferase activity	58	14	5.5	0.00081
GO:0006886	intracellular protein transport	154	25	11.95	0.00026		GO:0004559	alpha-mannosidase activity	19	7	1.8	0.00122
GO:0044265	cellular macromolecule catabolic process	89	17	6.91	0.00038		GO:0017076	purine nucleotide binding	1029	125	97.58	0.00122
GO:0015031	protein transport	195	29	15.13	0.00041		GO:0043168	anion binding	1150	136	109.05	0.00213
GO:0030163	protein catabolic process	91	17	7.06	0.00050		GO:0097367	carbohydrate derivative binding	1054	126	99.95	0.00215
GO:0045184	establishment of protein localization	198	29	15.36	0.00053		GO:0015923	mannosidase activity	21	7	1.99	0.00237
GO:0071702	organic substance transport	246	34	19.09	0.00053		GO:0005525	GTP binding	162	27	15.36	0.00249
GO:0034613	cellular protein localization	163	25	12.65	0.00064		GO:0032561	guanyl ribonucleotide binding	162	27	15.36	0.00249
GO:0070727	cellular macromolecule localization	163	25	12.65	0.00064		GO:0019001	guanyl nucleotide binding	172	27	16.31	0.00582
GO:0008104	protein localization	203	29	15.75	0.00080		GO:0004571	mannosyl-oligosaccharide 1,2-alpha-mannosidase activity	14	5	1.33	0.00731
GO:0033036	macromolecule localization	223	31	17.3	0.00085		GO:0015924	mannosyl-oligosaccharide mannosidase activity	14	5	1.33	0.00731
GO:0044260	cellular macromolecule metabolic process	1521	144	118.02	0.00118		GO:0031625	ubiquitin protein ligase binding	14	5	1.33	0.00731
GO:0007165	signal transduction	322	39	24.98	0.00277		GO:0044389	ubiquitin-like protein ligase binding	14	5	1.33	0.00731
GO:0023052	signaling	324	39	25.14	0.00310		GO:0016740	transferase activity	1017	118	96.44	0.00824
GO:0044700	single organism signaling	324	39	25.14	0.00310		GO:0005096	GTPase activator activity	10	4	0.95	0.01056
GO:0009057	macromolecule catabolic process	116	18	9	0.00319		GO:0003899	DNA-directed RNA polymerase activity	84	15	7.97	0.01162
GO:0007154	cell communication	327	39	25.37	0.00365		GO:0004722	protein serine/threonine phosphatase activity	6	3	0.57	0.01364
GO:0019538	protein metabolic process	1058	102	82.09	0.00555		GO:0043167	ion binding	1987	213	188.42	0.01462
GO:0007167	enzyme linked receptor protein signaling pathway	2	2	0.16	0.00600		GO:0005524	ATP binding	843	98	79.94	0.01525
GO:0007178	transmembrane receptor protein serine/threonine kinase signaling pathway	2	2	0.16	0.00600		GO:0032559	adenyl ribonucleotide binding	844	98	80.03	0.01573
GO:0007179	transforming growth factor beta receptor signaling pathway	2	2	0.16	0.00600		GO:0019899	enzyme binding	30	7	2.84	0.01960
GO:0070848	response to growth factor	2	2	0.16	0.00600		GO:0036094	small molecule binding	1316	145	124.79	0.02056
GO:0071363	cellular response to growth factor stimulus	2	2	0.16	0.00600		GO:0008047	enzyme activator activity	12	4	1.14	0.02135
GO:0071559	response to transforming growth factor beta	2	2	0.16	0.00600		GO:0016706	oxidoreductase activity, acting on paired donors, with incorporation or reduction of molecular oxygen, 2-oxoglutarate as one donor, and incorporation of one atom each of oxygen into both donors	7	3	0.66	0.02220
GO:0071560	cellular response to transforming growth factor beta stimulus	2	2	0.16	0.00600		GO:0030554	adenyl nucleotide binding	857	98	81.27	0.02322
GO:0016192	vesicle-mediated transport	125	18	9.7	0.00716		GO:0001784	phosphotyrosine binding	3	2	0.28	0.02524
GO:0006810	transport	842	83	65.33	0.00769		GO:0004675	transmembrane receptor protein serine/threonine kinase activity	3	2	0.28	0.02524
GO:0051716	cellular response to stimulus	397	44	30.8	0.00807		GO:0004822	isoleucine-tRNA ligase activity	3	2	0.28	0.02524
GO:0051234	establishment of localization	845	83	65.57	0.00846		GO:0004825	methionine-tRNA ligase activity	3	2	0.28	0.02524
GO:0006812	cation transport	148	20	11.48	0.00954		GO:0019199	transmembrane receptor protein kinase activity	3	2	0.28	0.02524
GO:0051179	localization	851	83	66.03	0.01019		GO:0045309	protein phosphorylated amino acid binding	3	2	0.28	0.02524
GO:0006428	isoleucyl-tRNA aminoacylation	3	2	0.23	0.01708		GO:0051219	phosphoprotein binding	3	2	0.28	0.02524
GO:0006431	methionyl-tRNA aminoacylation	3	2	0.23	0.01708		GO:0000166	nucleotide binding	1293	141	122.61	0.03080
GO:0044248	cellular catabolic process	141	18	10.94	0.02331		GO:1901265	nucleoside phosphate binding	1293	141	122.61	0.03080
GO:0043170	macromolecule metabolic process	1775	155	137.73	0.02476		GO:0004843	ubiquitin-specific protease activity	8	3	0.76	0.03306
GO:0016482	cytoplasmic transport	56	9	4.35	0.02676		GO:0019783	ubiquitin-like protein-specific protease activity	8	3	0.76	0.03306
GO:0006913	nucleocytoplasmic transport	31	6	2.41	0.02925		GO:0036459	ubiquitinyl hydrolase activity	8	3	0.76	0.03306
GO:0051169	nuclear transport	31	6	2.41	0.02925		GO:0003677	DNA binding	362	45	34.33	0.03379
GO:0051056	regulation of small GTPase mediated signal transduction	41	7	3.18	0.03603		GO:0008270	zinc ion binding	325	41	30.82	0.03381
GO:0007275	multicellular organismal development	10	3	0.78	0.03685		GO:0034062	RNA polymerase activity	104	16	9.86	0.03495
GO:0030001	metal ion transport	69	10	5.35	0.03842		GO:0003917	DNA topoisomerase type I activity	9	3	0.85	0.04617
GO:1902531	regulation of intracellular signal transduction	43	7	3.34	0.04527		GO:0003993	acid phosphatase activity	15	4	1.42	0.04690
GO:0006888	ER to Golgi vesicle-mediated transport	11	3	0.85	0.04783		GO:1901681	sulfur compound binding	15	4	1.42	0.04690
GO:0044707	single-multicellular organism process	11	3	0.85	0.04783		GO:0016715	oxidoreductase activity, acting on paired donors, with incorporation or reduction of molecular oxygen, reduced ascorbate as one donor, and incorporation of one atom of oxygen	4	2	0.38	0.04732
GO:0050896	response to stimulus	444	44	34.45	0.04798

## Sheet: Cluster 3
	Biological process							Molecular function
GO.ID	Term	Annotated	Significant	Expected	classicFisher		GO.ID	Term	Annotated	Significant	Expected	classicFisher
GO:0016556	mRNA modification	1	1	0	0.0024		GO:0005227	calcium activated cation channel activity	1	1	0	0.0019
GO:0080009	mRNA methylation	1	1	0	0.0024		GO:0015269	calcium-activated potassium channel activity	1	1	0	0.0019
GO:0039694	viral RNA genome replication	5	1	0.01	0.0120		GO:0022839	ion gated channel activity	1	1	0	0.0019
GO:0039703	RNA replication	5	1	0.01	0.0120		GO:0005516	calmodulin binding	2	1	0	0.0039
GO:0044033	multi-organism metabolic process	5	1	0.01	0.0120		GO:0005044	scavenger receptor activity	3	1	0.01	0.0058
GO:0019079	viral genome replication	6	1	0.01	0.0144		GO:0008174	mRNA methyltransferase activity	3	1	0.01	0.0058
GO:0006813	potassium ion transport	8	1	0.02	0.0192		GO:0038024	cargo receptor activity	3	1	0.01	0.0058
GO:0019058	viral life cycle	8	1	0.02	0.0192		GO:0016747	transferase activity, transferring acyl groups other than amino-acyl groups	66	2	0.13	0.0069
GO:0006396	RNA processing	99	2	0.24	0.0225		GO:0005267	potassium channel activity	7	1	0.01	0.0135
GO:0001510	RNA methylation	11	1	0.03	0.0263		GO:0015079	potassium ion transmembrane transporter activity	7	1	0.01	0.0135
GO:0016032	viral process	13	1	0.03	0.0310		GO:0016746	transferase activity, transferring acyl groups	103	2	0.2	0.0163
GO:0044403	symbiosis, encompassing mutualism through parasitism	13	1	0.03	0.0310		GO:0005319	lipid transporter activity	19	1	0.04	0.0362
GO:0044419	interspecies interaction between organisms	13	1	0.03	0.0310		GO:0008173	RNA methyltransferase activity	19	1	0.04	0.0362
GO:0044764	multi-organism cellular process	13	1	0.03	0.0310		GO:0003968	RNA-directed RNA polymerase activity	20	1	0.04	0.0381
GO:0051704	multi-organism process	15	1	0.04	0.0357		GO:0005261	cation channel activity	20	1	0.04	0.0381
GO:0006869	lipid transport	16	1	0.04	0.0380		GO:0008757	S-adenosylmethionine-dependent methyltransferase activity	20	1	0.04	0.0381
GO:0010876	lipid localization	16	1	0.04	0.0380

## Sheet: Cluster 4
	Biological process							Molecular function
GO.ID	Term	Annotated	Significant	Expected	classicFisher		GO.ID	Term	Annotated	Significant	Expected	classicFisher
GO:0006811	ion transport	251	31	16.5	0.00038		GO:0005244	voltage-gated ion channel activity	20	8	1.35	2.4e-05
GO:0007050	cell cycle arrest	11	5	0.72	0.00039		GO:0022832	voltage-gated channel activity	20	8	1.35	2.4e-05
GO:0044712	single-organism catabolic process	61	12	4.01	0.00049		GO:0022891	substrate-specific transmembrane transporter activity	279	35	18.8	0.00023
GO:0006821	chloride transport	13	5	0.85	0.00098		GO:0005242	inward rectifier potassium channel activity	3	3	0.2	0.00030
GO:0045786	negative regulation of cell cycle	13	5	0.85	0.00098		GO:0015075	ion transmembrane transporter activity	263	33	17.72	0.00035
GO:0006812	cation transport	148	20	9.73	0.00142		GO:0022890	inorganic cation transmembrane transporter activity	129	20	8.69	0.00036
GO:0030001	metal ion transport	69	12	4.54	0.00153		GO:0046873	metal ion transmembrane transporter activity	75	14	5.05	0.00041
GO:0048523	negative regulation of cellular process	38	8	2.5	0.00272		GO:0008324	cation transmembrane transporter activity	171	24	11.52	0.00044
GO:0015693	magnesium ion transport	2	2	0.13	0.00431		GO:0022892	substrate-specific transporter activity	303	36	20.42	0.00054
GO:0048519	negative regulation of biological process	41	8	2.7	0.00448		GO:0015077	monovalent inorganic cation transmembrane transporter activity	101	16	6.81	0.00107
GO:0006777	Mo-molybdopterin cofactor biosynthetic process	6	3	0.39	0.00484		GO:0005215	transporter activity	468	49	31.54	0.00111
GO:0019720	Mo-molybdopterin cofactor metabolic process	6	3	0.39	0.00484		GO:0005247	voltage-gated chloride channel activity	13	5	0.88	0.00111
GO:0032324	molybdopterin cofactor biosynthetic process	6	3	0.39	0.00484		GO:0005254	chloride channel activity	13	5	0.88	0.00111
GO:0043545	molybdopterin cofactor metabolic process	6	3	0.39	0.00484		GO:0015108	chloride transmembrane transporter activity	13	5	0.88	0.00111
GO:0051189	prosthetic group metabolic process	6	3	0.39	0.00484		GO:0015298	solute:cation antiporter activity	8	4	0.54	0.00115
GO:0022402	cell cycle process	26	6	1.71	0.00574		GO:0005249	voltage-gated potassium channel activity	4	3	0.27	0.00116
GO:0070838	divalent metal ion transport	12	4	0.79	0.00594		GO:0005253	anion channel activity	14	5	0.94	0.00163
GO:0072511	divalent inorganic cation transport	12	4	0.79	0.00594		GO:0008308	voltage-gated anion channel activity	14	5	0.94	0.00163
GO:0051726	regulation of cell cycle	21	5	1.38	0.01007		GO:0022857	transmembrane transporter activity	365	39	24.6	0.00248
GO:0044765	single-organism transport	569	51	37.41	0.01051		GO:0022836	gated channel activity	56	10	3.77	0.00376
GO:0006813	potassium ion transport	8	3	0.53	0.01229		GO:0003847	1-alkyl-2-acetylglycerophosphocholine esterase activity	2	2	0.13	0.00453
GO:1902578	single-organism localization	578	51	38	0.01410		GO:0004089	carbonate dehydratase activity	2	2	0.13	0.00453
GO:0016042	lipid catabolic process	9	3	0.59	0.01755		GO:0015095	magnesium ion transmembrane transporter activity	2	2	0.13	0.00453
GO:0016052	carbohydrate catabolic process	16	4	1.05	0.01772		GO:0005216	ion channel activity	77	12	5.19	0.00503
GO:0044724	single-organism carbohydrate catabolic process	16	4	1.05	0.01772		GO:0015267	channel activity	77	12	5.19	0.00503
GO:0050794	regulation of cellular process	581	50	38.2	0.02337		GO:0022803	passive transmembrane transporter activity	77	12	5.19	0.00503
GO:0006096	glycolytic process	10	3	0.66	0.02387		GO:0022838	substrate-specific channel activity	77	12	5.19	0.00503
GO:0050789	regulation of biological process	590	50	38.79	0.03023		GO:0015491	cation:cation antiporter activity	6	3	0.4	0.00522
GO:0006090	pyruvate metabolic process	11	3	0.72	0.03125		GO:0022843	voltage-gated cation channel activity	6	3	0.4	0.00522
GO:0006810	transport	842	68	55.36	0.03139		GO:0016903	oxidoreductase activity, acting on the aldehyde or oxo group of donors	26	6	1.75	0.00655
GO:0015672	monovalent inorganic cation transport	68	9	4.47	0.03239		GO:0009055	electron carrier activity	34	7	2.29	0.00659
GO:0065007	biological regulation	621	52	40.83	0.03327		GO:0005267	potassium channel activity	7	3	0.47	0.00867
GO:0051234	establishment of localization	845	68	55.56	0.03369		GO:0015079	potassium ion transmembrane transporter activity	7	3	0.47	0.00867
GO:0007154	cell communication	327	30	21.5	0.03579		GO:0016624	oxidoreductase activity, acting on the aldehyde or oxo group of donors, disulfide as acceptor	7	3	0.47	0.00867
GO:0051179	localization	851	68	55.95	0.03869		GO:0005515	protein binding	1678	135	113.08	0.00882
GO:0005975	carbohydrate metabolic process	192	19	12.62	0.04576		GO:0015297	antiporter activity	13	4	0.88	0.00892
GO:0055085	transmembrane transport	323	29	21.24	0.04916		GO:0042578	phosphoric ester hydrolase activity	147	18	9.91	0.00958
GO:0006091	generation of precursor metabolites and energy	41	6	2.7	0.04925		GO:0072509	divalent inorganic cation transmembrane transporter activity	14	4	0.94	0.01184
							GO:0005432	calcium:sodium antiporter activity	3	2	0.2	0.01299
							GO:0008252	nucleotidase activity	3	2	0.2	0.01299
							GO:0008253	5'-nucleotidase activity	3	2	0.2	0.01299
							GO:0015368	calcium:cation antiporter activity	3	2	0.2	0.01299
							GO:0019203	carbohydrate phosphatase activity	3	2	0.2	0.01299
							GO:0050308	sugar-phosphatase activity	3	2	0.2	0.01299
							GO:0016791	phosphatase activity	98	13	6.6	0.01384
							GO:0015081	sodium ion transmembrane transporter activity	40	7	2.7	0.01613
							GO:0008083	growth factor activity	9	3	0.61	0.01881
							GO:0001071	nucleic acid binding transcription factor activity	72	10	4.85	0.02166
							GO:0003700	sequence-specific DNA binding transcription factor activity	72	10	4.85	0.02166
							GO:0005102	receptor binding	25	5	1.68	0.02349
							GO:0022804	active transmembrane transporter activity	139	16	9.37	0.02415
							GO:0004364	glutathione transferase activity	4	2	0.27	0.02482
							GO:0008443	phosphofructokinase activity	4	2	0.27	0.02482
							GO:0015291	secondary active transmembrane transporter activity	54	8	3.64	0.02691
							GO:0015103	inorganic anion transmembrane transporter activity	26	5	1.75	0.02752
							GO:0043565	sequence-specific DNA binding	46	7	3.1	0.03278
							GO:0015299	solute:proton antiporter activity	5	2	0.34	0.03954
							GO:0017176	phosphatidylinositol N-acetylglucosaminyltransferase activity	5	2	0.34	0.03954
							GO:0005261	cation channel activity	20	4	1.35	0.04164
							GO:1901505	carbohydrate derivative transporter activity	12	3	0.81	0.04237

## Sheet: Cluster 5
	Biological process							Molecular function
GO.ID	Term	Annotated	Significant	Expected	classicFisher		GO.ID	Term	Annotated	Significant	Expected	classicFisher
GO:0006468	protein phosphorylation	285	35	11.23	5.2e-10		GO:0004672	protein kinase activity	282	37	13.08	5.9e-09
GO:0016310	phosphorylation	313	36	12.33	1.8e-09		GO:0005524	ATP binding	843	75	39.09	7.3e-09
GO:0006796	phosphate-containing compound metabolic process	517	45	20.37	9.1e-08		GO:0032559	adenyl ribonucleotide binding	844	75	39.14	7.7e-09
GO:0006793	phosphorus metabolic process	519	45	20.45	1.0e-07		GO:0030554	adenyl nucleotide binding	857	75	39.74	1.5e-08
GO:0006464	cellular protein modification process	454	40	17.89	4.3e-07		GO:0016301	kinase activity	350	38	16.23	6.0e-07
GO:0036211	protein modification process	454	40	17.89	4.3e-07		GO:0016773	phosphotransferase activity, alcohol group as acceptor	350	38	16.23	6.0e-07
GO:0043412	macromolecule modification	500	40	19.7	5.4e-06		GO:0035639	purine ribonucleoside triphosphate binding	1005	76	46.6	5.0e-06
GO:0006265	DNA topological change	20	7	0.79	6.5e-06		GO:0001883	purine nucleoside binding	1006	76	46.65	5.2e-06
GO:0070588	calcium ion transmembrane transport	6	4	0.24	3.3e-05		GO:0032549	ribonucleoside binding	1006	76	46.65	5.2e-06
GO:0007165	signal transduction	322	28	12.69	4.2e-05		GO:0032550	purine ribonucleoside binding	1006	76	46.65	5.2e-06
GO:0023052	signaling	324	28	12.77	4.7e-05		GO:0032555	purine ribonucleotide binding	1006	76	46.65	5.2e-06
GO:0044700	single organism signaling	324	28	12.77	4.7e-05		GO:0001882	nucleoside binding	1007	76	46.69	5.4e-06
GO:0007154	cell communication	327	28	12.88	5.6e-05		GO:0032553	ribonucleotide binding	1011	76	46.88	6.3e-06
GO:0006816	calcium ion transport	10	4	0.39	0.00041		GO:0017076	purine nucleotide binding	1029	76	47.71	1.2e-05
GO:0051716	cellular response to stimulus	397	29	15.64	0.00066		GO:0016772	transferase activity, transferring phosphorus-containing groups	590	50	27.36	1.6e-05
GO:0065007	biological regulation	621	40	24.47	0.00076		GO:0003916	DNA topoisomerase activity	20	7	0.93	2.0e-05
GO:0050794	regulation of cellular process	581	38	22.89	0.00080		GO:0005488	binding	4408	237	204.4	2.7e-05
GO:0009987	cellular process	2813	129	110.83	0.00089		GO:0097367	carbohydrate derivative binding	1054	76	48.87	2.9e-05
GO:0070838	divalent metal ion transport	12	4	0.47	0.00090		GO:0003918	DNA topoisomerase type II (ATP-hydrolyzing) activity	11	5	0.51	7.6e-05
GO:0072511	divalent inorganic cation transport	12	4	0.47	0.00090		GO:0061505	DNA topoisomerase II activity	11	5	0.51	7.6e-05
GO:0050789	regulation of biological process	590	38	23.25	0.00107		GO:0043168	anion binding	1150	79	53.32	0.00011
GO:0071103	DNA conformation change	43	7	1.69	0.00126		GO:0005262	calcium channel activity	7	4	0.32	0.00014
GO:0050896	response to stimulus	444	30	17.49	0.00190		GO:0000166	nucleotide binding	1293	85	59.96	0.00026
GO:0051276	chromosome organization	61	8	2.4	0.00242		GO:1901265	nucleoside phosphate binding	1293	85	59.96	0.00026
GO:0032011	ARF protein signal transduction	8	3	0.32	0.00291		GO:0036094	small molecule binding	1316	86	61.02	0.00028
GO:0032012	regulation of ARF protein signal transduction	8	3	0.32	0.00291		GO:0003774	motor activity	65	10	3.01	0.00073
GO:0044260	cellular macromolecule metabolic process	1521	75	59.93	0.00844		GO:0015085	calcium ion transmembrane transporter activity	12	4	0.56	0.00167
GO:0006351	transcription, DNA-templated	304	20	11.98	0.01500		GO:0072509	divalent inorganic cation transmembrane transporter activity	14	4	0.65	0.00314
GO:0097659	nucleic acid-templated transcription	304	20	11.98	0.01500		GO:1901363	heterocyclic compound binding	2131	121	98.81	0.00382
GO:0006996	organelle organization	116	10	4.57	0.01522		GO:0097159	organic cyclic compound binding	2138	121	99.14	0.00432
GO:0000375	RNA splicing, via transesterification reactions	14	3	0.55	0.01587		GO:0005086	ARF guanyl-nucleotide exchange factor activity	8	3	0.37	0.00465
GO:0000377	RNA splicing, via transesterification reactions with bulged adenosine as nucleophile	14	3	0.55	0.01587		GO:0017111	nucleoside-triphosphatase activity	502	36	23.28	0.00534
GO:0000398	mRNA splicing, via spliceosome	14	3	0.55	0.01587		GO:0016462	pyrophosphatase activity	509	36	23.6	0.00664
GO:0006355	regulation of transcription, DNA-templated	189	14	7.45	0.01590		GO:0003917	DNA topoisomerase type I activity	9	3	0.42	0.00673
GO:0051252	regulation of RNA metabolic process	189	14	7.45	0.01590		GO:0008094	DNA-dependent ATPase activity	28	5	1.3	0.00846
GO:1903506	regulation of nucleic acid-templated transcription	189	14	7.45	0.01590		GO:0016818	hydrolase activity, acting on acid anhydrides, in phosphorus-containing anhydrides	520	36	24.11	0.00923
GO:2001141	regulation of RNA biosynthetic process	189	14	7.45	0.01590		GO:0004112	cyclic-nucleotide phosphodiesterase activity	10	3	0.46	0.00929
GO:0030001	metal ion transport	69	7	2.72	0.01793		GO:0004114	3',5'-cyclic-nucleotide phosphodiesterase activity	10	3	0.46	0.00929
GO:0032774	RNA biosynthetic process	310	20	12.21	0.01825		GO:0004674	protein serine/threonine kinase activity	150	14	6.96	0.00951
GO:0035556	intracellular signal transduction	174	13	6.86	0.01862		GO:0016817	hydrolase activity, acting on acid anhydrides	526	36	24.39	0.01097
GO:0019219	regulation of nucleobase-containing compound metabolic process	194	14	7.64	0.01957		GO:0003697	single-stranded DNA binding	4	2	0.19	0.01208
GO:0051171	regulation of nitrogen compound metabolic process	194	14	7.64	0.01957		GO:0004013	adenosylhomocysteinase activity	4	2	0.19	0.01208
GO:0006730	one-carbon metabolic process	6	2	0.24	0.02085		GO:0015930	glutamate synthase activity	4	2	0.19	0.01208
GO:0007265	Ras protein signal transduction	28	4	1.1	0.02272		GO:0016802	trialkylsulfonium hydrolase activity	4	2	0.19	0.01208
GO:0046578	regulation of Ras protein signal transduction	28	4	1.1	0.02272		GO:0005261	cation channel activity	20	4	0.93	0.01219
GO:0010468	regulation of gene expression	198	14	7.8	0.02294		GO:0003677	DNA binding	362	26	16.79	0.01669
GO:0010556	regulation of macromolecule biosynthetic process	199	14	7.84	0.02385		GO:0001071	nucleic acid binding transcription factor activity	72	8	3.34	0.01767
GO:0031326	regulation of cellular biosynthetic process	199	14	7.84	0.02385		GO:0003700	sequence-specific DNA binding transcription factor activity	72	8	3.34	0.01767
GO:2000112	regulation of cellular macromolecule biosynthetic process	199	14	7.84	0.02385		GO:0016887	ATPase activity	229	18	10.62	0.01933
GO:0009889	regulation of biosynthetic process	200	14	7.88	0.02479		GO:0016801	hydrolase activity, acting on ether bonds	5	2	0.23	0.01953
GO:0006658	phosphatidylserine metabolic process	1	1	0.04	0.03940		GO:0043167	ion binding	1987	107	92.14	0.03514
GO:0006659	phosphatidylserine biosynthetic process	1	1	0.04	0.03940		GO:0042623	ATPase activity, coupled	194	15	9	0.03532
GO:0007219	Notch signaling pathway	1	1	0.04	0.03940
GO:0008063	Toll signaling pathway	1	1	0.04	0.03940
GO:0009401	phosphoenolpyruvate-dependent sugar phosphotransferase system	1	1	0.04	0.03940
GO:0045944	positive regulation of transcription from RNA polymerase II promoter	1	1	0.04	0.03940
GO:0044267	cellular protein metabolic process	854	43	33.65	0.04307
GO:0034654	nucleobase-containing compound biosynthetic process	388	22	15.29	0.04947
GO:0080090	regulation of primary metabolic process	220	14	8.67	0.04973

## Sheet: Cluster 6
	Biological process							Molecular function
GO.ID	Term	Annotated	Significant	Expected	classicFisher		GO.ID	Term	Annotated	Significant	Expected	classicFisher
GO:0006259	DNA metabolic process	177	39	11.08	9.2e-13		GO:0003777	microtubule motor activity	26	15	1.77	9.5e-12
GO:0006928	movement of cell or subcellular component	27	15	1.69	5.3e-12		GO:0008017	microtubule binding	30	16	2.04	9.7e-12
GO:0007018	microtubule-based movement	27	15	1.69	5.3e-12		GO:0015631	tubulin binding	31	16	2.11	1.9e-11
GO:0007017	microtubule-based process	49	18	3.07	2.4e-10		GO:0032403	protein complex binding	45	17	3.06	2.0e-09
GO:0090304	nucleic acid metabolic process	726	78	45.45	2.0e-07		GO:0044877	macromolecular complex binding	66	18	4.49	2.2e-07
GO:0009987	cellular process	2813	211	176.11	3.9e-07		GO:0005524	ATP binding	843	94	57.31	3.5e-07
GO:0006260	DNA replication	70	16	4.38	4.1e-06		GO:0032559	adenyl ribonucleotide binding	844	94	57.38	3.7e-07
GO:0044260	cellular macromolecule metabolic process	1521	127	95.22	2.1e-05		GO:0030554	adenyl nucleotide binding	857	94	58.27	7.6e-07
GO:0071103	DNA conformation change	43	11	2.69	4.5e-05		GO:0003676	nucleic acid binding	1080	109	73.43	5.1e-06
GO:0051276	chromosome organization	61	13	3.82	7.3e-05		GO:0004386	helicase activity	166	28	11.29	5.7e-06
GO:0006139	nucleobase-containing compound metabolic process	866	79	54.22	0.00012		GO:0017111	nucleoside-triphosphatase activity	502	60	34.13	7.9e-06
GO:0034641	cellular nitrogen compound metabolic process	932	83	58.35	0.00017		GO:0016818	hydrolase activity, acting on acid anhydrides, in phosphorus-containing anhydrides	520	61	35.35	1.2e-05
GO:1901360	organic cyclic compound metabolic process	926	82	57.97	0.00023		GO:0016462	pyrophosphatase activity	509	60	34.61	1.2e-05
GO:0007076	mitotic chromosome condensation	3	3	0.19	0.00024		GO:0035639	purine ribonucleoside triphosphate binding	1005	101	68.33	1.5e-05
GO:0030261	chromosome condensation	3	3	0.19	0.00024		GO:0001883	purine nucleoside binding	1006	101	68.4	1.6e-05
GO:0046483	heterocycle metabolic process	915	81	57.28	0.00026		GO:0032549	ribonucleoside binding	1006	101	68.4	1.6e-05
GO:0006310	DNA recombination	16	6	1	0.00027		GO:0032550	purine ribonucleoside binding	1006	101	68.4	1.6e-05
GO:0000079	regulation of cyclin-dependent protein serine/threonine kinase activity	7	4	0.44	0.00045		GO:0032555	purine ribonucleotide binding	1006	101	68.4	1.6e-05
GO:0071900	regulation of protein serine/threonine kinase activity	7	4	0.44	0.00045		GO:1901363	heterocyclic compound binding	2131	186	144.88	1.6e-05
GO:0006725	cellular aromatic compound metabolic process	907	79	56.78	0.00056		GO:0001882	nucleoside binding	1007	101	68.46	1.7e-05
GO:0050794	regulation of cellular process	581	55	36.37	0.00072		GO:0016817	hydrolase activity, acting on acid anhydrides	526	61	35.76	1.7e-05
GO:0007049	cell cycle	49	10	3.07	0.00072		GO:0032553	ribonucleotide binding	1011	101	68.74	2.0e-05
GO:0006807	nitrogen compound metabolic process	1063	89	66.55	0.00084		GO:0097159	organic cyclic compound binding	2138	186	145.36	2.0e-05
GO:0006265	DNA topological change	20	6	1.25	0.00104		GO:0003774	motor activity	65	15	4.42	2.1e-05
GO:0050789	regulation of biological process	590	55	36.94	0.00105		GO:0017076	purine nucleotide binding	1029	102	69.96	2.5e-05
GO:0065007	biological regulation	621	57	38.88	0.00122		GO:0008092	cytoskeletal protein binding	74	16	5.03	2.7e-05
GO:0051726	regulation of cell cycle	21	6	1.31	0.00139		GO:0003677	DNA binding	362	45	24.61	4.5e-05
GO:0043549	regulation of kinase activity	9	4	0.56	0.00147		GO:0003909	DNA ligase activity	13	6	0.88	0.00011
GO:0045859	regulation of protein kinase activity	9	4	0.56	0.00147		GO:0003910	DNA ligase (ATP) activity	13	6	0.88	0.00011
GO:0051338	regulation of transferase activity	9	4	0.56	0.00147		GO:0043167	ion binding	1987	171	135.09	0.00011
GO:0043170	macromolecule metabolic process	1775	134	111.13	0.00194		GO:0097367	carbohydrate derivative binding	1054	101	71.66	0.00011
GO:0006281	DNA repair	71	11	4.45	0.00415		GO:0016886	ligase activity, forming phosphoric ester bonds	14	6	0.95	0.00018
GO:0000070	mitotic sister chromatid segregation	6	3	0.38	0.00421		GO:0043168	anion binding	1150	107	78.19	0.00022
GO:0000819	sister chromatid segregation	6	3	0.38	0.00421		GO:0005488	binding	4408	333	299.69	0.00033
GO:0007059	chromosome segregation	6	3	0.38	0.00421		GO:0003918	DNA topoisomerase type II (ATP-hydrolyzing) activity	11	5	0.75	0.00047
GO:0022402	cell cycle process	26	6	1.63	0.00451		GO:0061505	DNA topoisomerase II activity	11	5	0.75	0.00047
GO:0080090	regulation of primary metabolic process	220	24	13.77	0.00479		GO:0003887	DNA-directed DNA polymerase activity	24	7	1.63	0.00080
GO:0060255	regulation of macromolecule metabolic process	221	24	13.84	0.00508		GO:0034061	DNA polymerase activity	24	7	1.63	0.00080
GO:0006996	organelle organization	116	15	7.26	0.00531		GO:0003840	gamma-glutamyltransferase activity	4	3	0.27	0.00119
GO:0006468	protein phosphorylation	285	29	17.84	0.00550		GO:0003916	DNA topoisomerase activity	20	6	1.36	0.00163
GO:0031323	regulation of cellular metabolic process	223	24	13.96	0.00569		GO:0019900	kinase binding	9	4	0.61	0.00202
GO:0006974	cellular response to DNA damage stimulus	74	11	4.63	0.00574		GO:0019901	protein kinase binding	9	4	0.61	0.00202
GO:0043412	macromolecule modification	500	45	31.3	0.00632		GO:0008094	DNA-dependent ATPase activity	28	7	1.9	0.00217
GO:0033554	cellular response to stress	75	11	4.7	0.00636		GO:0000166	nucleotide binding	1293	112	87.91	0.00233
GO:0001932	regulation of protein phosphorylation	13	4	0.81	0.00684		GO:1901265	nucleoside phosphate binding	1293	112	87.91	0.00233
GO:0031399	regulation of protein modification process	13	4	0.81	0.00684		GO:0019899	enzyme binding	30	7	2.04	0.00331
GO:0006914	autophagy	7	3	0.44	0.00703		GO:0036094	small molecule binding	1316	112	89.47	0.00425
GO:0051716	cellular response to stimulus	397	37	24.85	0.00770		GO:0004349	glutamate 5-kinase activity	2	2	0.14	0.00461
GO:0019222	regulation of metabolic process	230	24	14.4	0.00834		GO:0019202	amino acid kinase activity	2	2	0.14	0.00461
GO:0006464	cellular protein modification process	454	41	28.42	0.00867		GO:0016772	transferase activity, transferring phosphorus-containing groups	590	56	40.11	0.00566
GO:0036211	protein modification process	454	41	28.42	0.00867		GO:0016755	transferase activity, transferring amino-acyl groups	7	3	0.48	0.00889
GO:0006261	DNA-dependent DNA replication	14	4	0.88	0.00911		GO:0003968	RNA-directed RNA polymerase activity	20	5	1.36	0.00938
GO:0050790	regulation of catalytic activity	14	4	0.88	0.00911		GO:0016774	phosphotransferase activity, carboxyl group as acceptor	3	2	0.2	0.01321
GO:0044237	cellular metabolic process	1970	142	123.33	0.00981		GO:0016779	nucleotidyltransferase activity	151	18	10.27	0.01358
GO:0006749	glutathione metabolic process	8	3	0.5	0.01073		GO:0046982	protein heterodimerization activity	32	6	2.18	0.01906
GO:0016055	Wnt signaling pathway	3	2	0.19	0.01123		GO:0016887	ATPase activity	229	24	15.57	0.02179
GO:0042325	regulation of phosphorylation	15	4	0.94	0.01183		GO:0008026	ATP-dependent helicase activity	86	11	5.85	0.03042
GO:0006323	DNA packaging	23	5	1.44	0.01225		GO:0070035	purine NTP-dependent helicase activity	86	11	5.85	0.03042
GO:0006355	regulation of transcription, DNA-templated	189	20	11.83	0.01342		GO:0042623	ATPase activity, coupled	194	20	13.19	0.03980
GO:0051252	regulation of RNA metabolic process	189	20	11.83	0.01342		GO:0008158	hedgehog receptor activity	5	2	0.34	0.04019
GO:1903506	regulation of nucleic acid-templated transcription	189	20	11.83	0.01342		GO:0034450	ubiquitin-ubiquitin ligase activity	5	2	0.34	0.04019
GO:2001141	regulation of RNA biosynthetic process	189	20	11.83	0.01342		GO:0061630	ubiquitin protein ligase activity	5	2	0.34	0.04019
GO:0065009	regulation of molecular function	16	4	1	0.01501		GO:0061659	ubiquitin-like protein ligase activity	5	2	0.34	0.04019
GO:0000278	mitotic cell cycle	9	3	0.56	0.01536
GO:0000280	nuclear division	9	3	0.56	0.01536
GO:0006270	DNA replication initiation	9	3	0.56	0.01536
GO:0007067	mitotic nuclear division	9	3	0.56	0.01536
GO:1903047	mitotic cell cycle process	9	3	0.56	0.01536
GO:0019219	regulation of nucleobase-containing compound metabolic process	194	20	12.15	0.01750
GO:0051171	regulation of nitrogen compound metabolic process	194	20	12.15	0.01750
GO:0016310	phosphorylation	313	29	19.6	0.01920
GO:0010468	regulation of gene expression	198	20	12.4	0.02143
GO:0010556	regulation of macromolecule biosynthetic process	199	20	12.46	0.02251
GO:0031326	regulation of cellular biosynthetic process	199	20	12.46	0.02251
GO:2000112	regulation of cellular macromolecule biosynthetic process	199	20	12.46	0.02251
GO:0009889	regulation of biosynthetic process	200	20	12.52	0.02363
GO:0048285	organelle fission	11	3	0.69	0.02749
GO:1902589	single-organism organelle organization	49	7	3.07	0.03116
GO:0019220	regulation of phosphate metabolic process	20	4	1.25	0.03282
GO:0051174	regulation of phosphorus metabolic process	20	4	1.25	0.03282
GO:0006266	DNA ligation	5	2	0.31	0.03442
GO:0006561	proline biosynthetic process	5	2	0.31	0.03442
GO:0051103	DNA ligation involved in DNA repair	5	2	0.31	0.03442
GO:0044763	single-organism cellular process	1407	102	88.09	0.03560
GO:0050896	response to stimulus	444	37	27.8	0.03932
GO:0009084	glutamine family amino acid biosynthetic process	13	3	0.81	0.04345
GO:0016567	protein ubiquitination	22	4	1.38	0.04495
GO:0016043	cellular component organization	177	17	11.08	0.04913
GO:0006298	mismatch repair	6	2	0.38	0.04952

## Sheet: Cluster 7
	Biological process							Molecular function
GO.ID	Term	Annotated	Significant	Expected	classicFisher		GO.ID	Term	Annotated	Significant	Expected	classicFisher
GO:0006030	chitin metabolic process	42	6	0.25	1.2e-07		GO:0042302	structural constituent of cuticle	56	9	0.36	4.6e-11
GO:0006040	amino sugar metabolic process	44	6	0.27	1.6e-07		GO:0008061	chitin binding	36	6	0.23	8.2e-08
GO:1901071	glucosamine-containing compound metabolic process	44	6	0.27	1.6e-07		GO:0005198	structural molecule activity	245	9	1.57	1.9e-05
GO:0006022	aminoglycan metabolic process	46	6	0.28	2.0e-07		GO:0046983	protein dimerization activity	60	5	0.38	3.6e-05
GO:0006869	lipid transport	16	3	0.1	0.0001		GO:0005319	lipid transporter activity	19	3	0.12	0.00022
GO:0010876	lipid localization	16	3	0.1	0.0001		GO:0008200	ion channel inhibitor activity	1	1	0.01	0.00641
GO:1901135	carbohydrate derivative metabolic process	188	6	1.14	0.0007		GO:0016247	channel regulator activity	1	1	0.01	0.00641
GO:0009405	pathogenesis	1	1	0.01	0.0060		GO:0016248	channel inhibitor activity	1	1	0.01	0.00641
GO:1901564	organonitrogen compound metabolic process	338	6	2.04	0.0133		GO:0004030	aldehyde dehydrogenase [NAD(P)+] activity	2	1	0.01	0.01278
GO:0006405	RNA export from nucleus	3	1	0.02	0.0180		GO:0004312	fatty acid synthase activity	2	1	0.01	0.01278
GO:0006406	mRNA export from nucleus	3	1	0.02	0.0180		GO:0004313	[acyl-carrier-protein] S-acetyltransferase activity	2	1	0.01	0.01278
GO:0051168	nuclear export	3	1	0.02	0.0180		GO:0004314	[acyl-carrier-protein] S-malonyltransferase activity	2	1	0.01	0.01278
GO:0006403	RNA localization	4	1	0.02	0.0240		GO:0004315	3-oxoacyl-[acyl-carrier-protein] synthase activity	2	1	0.01	0.01278
GO:0050657	nucleic acid transport	4	1	0.02	0.0240		GO:0004316	3-oxoacyl-[acyl-carrier-protein] reductase (NADPH) activity	2	1	0.01	0.01278
GO:0050658	RNA transport	4	1	0.02	0.0240		GO:0004317	3-hydroxypalmitoyl-[acyl-carrier-protein] dehydratase activity	2	1	0.01	0.01278
GO:0051028	mRNA transport	4	1	0.02	0.0240		GO:0004319	enoyl-[acyl-carrier-protein] reductase (NADPH, B-specific) activity	2	1	0.01	0.01278
GO:0051236	establishment of RNA localization	4	1	0.02	0.0240		GO:0004320	oleoyl-[acyl-carrier-protein] hydrolase activity	2	1	0.01	0.01278
GO:0015931	nucleobase-containing compound transport	6	1	0.04	0.0357		GO:0016295	myristoyl-[acyl-carrier-protein] hydrolase activity	2	1	0.01	0.01278
GO:0045893	positive regulation of transcription, DNA-templated	6	1	0.04	0.0357		GO:0016296	palmitoyl-[acyl-carrier-protein] hydrolase activity	2	1	0.01	0.01278
GO:0045935	positive regulation of nucleobase-containing compound metabolic process	6	1	0.04	0.0357		GO:0016297	acyl-[acyl-carrier-protein] hydrolase activity	2	1	0.01	0.01278
GO:0051173	positive regulation of nitrogen compound metabolic process	6	1	0.04	0.0357		GO:0016419	S-malonyltransferase activity	2	1	0.01	0.01278
GO:0051254	positive regulation of RNA metabolic process	6	1	0.04	0.0357		GO:0016420	malonyltransferase activity	2	1	0.01	0.01278
GO:1902680	positive regulation of RNA biosynthetic process	6	1	0.04	0.0357		GO:0016628	oxidoreductase activity, acting on the CH-CH group of donors, NAD or NADP as acceptor	2	1	0.01	0.01278
GO:1903508	positive regulation of nucleic acid-templated transcription	6	1	0.04	0.0357		GO:0019171	3-hydroxyacyl-[acyl-carrier-protein] dehydratase activity	2	1	0.01	0.01278
GO:0033036	macromolecule localization	223	4	1.35	0.0426		GO:0031177	phosphopantetheine binding	2	1	0.01	0.01278
							GO:0005549	odorant binding	3	1	0.02	0.01911
							GO:0016418	S-acetyltransferase activity	3	1	0.02	0.01911
							GO:0072341	modified amino acid binding	3	1	0.02	0.01911
							GO:0016417	S-acyltransferase activity	4	1	0.03	0.02540
							GO:0016790	thiolester hydrolase activity	4	1	0.03	0.02540
							GO:0004861	cyclin-dependent protein serine/threonine kinase inhibitor activity	6	1	0.04	0.03787
							GO:0016538	cyclin-dependent protein serine/threonine kinase regulator activity	6	1	0.04	0.03787
							GO:0033218	amide binding	6	1	0.04	0.03787
							GO:0003713	transcription coactivator activity	7	1	0.04	0.04404

## Sheet: Cluster 8
	Biological process							Molecular function
GO.ID	Term	Annotated	Significant	Expected	classicFisher		GO.ID	Term	Annotated	Significant	Expected	classicFisher
GO:1902578	single-organism localization	578	100	40.66	3.3e-20		GO:0005215	transporter activity	468	80	29.1	7.8e-18
GO:0051179	localization	851	125	59.86	1.8e-19		GO:0022857	transmembrane transporter activity	365	64	22.69	7.4e-15
GO:0044765	single-organism transport	569	97	40.02	4.8e-19		GO:0022891	substrate-specific transmembrane transporter activity	279	53	17.35	7.0e-14
GO:0006810	transport	842	122	59.23	2.3e-18		GO:0015075	ion transmembrane transporter activity	263	50	16.35	3.7e-13
GO:0051234	establishment of localization	845	122	59.44	3.1e-18		GO:0022892	substrate-specific transporter activity	303	53	18.84	2.2e-12
GO:0006811	ion transport	251	51	17.66	7.4e-13		GO:0015291	secondary active transmembrane transporter activity	54	17	3.36	1.3e-08
GO:0044699	single-organism process	1908	187	134.21	8.5e-11		GO:0038023	signaling receptor activity	54	17	3.36	1.3e-08
GO:0055085	transmembrane transport	323	49	22.72	8.9e-08		GO:0004888	transmembrane signaling receptor activity	43	15	2.67	1.9e-08
GO:0006820	anion transport	80	20	5.63	3.4e-07		GO:0004872	receptor activity	62	18	3.85	1.9e-08
GO:0006836	neurotransmitter transport	19	9	1.34	1.8e-06		GO:0004871	signal transducer activity	85	21	5.28	3.0e-08
GO:0007186	G-protein coupled receptor signaling pathway	42	12	2.95	1.9e-05		GO:0060089	molecular transducer activity	93	22	5.78	3.3e-08
GO:0006812	cation transport	148	25	10.41	2.7e-05		GO:0022804	active transmembrane transporter activity	139	26	8.64	3.0e-07
GO:0006814	sodium ion transport	20	8	1.41	3.3e-05		GO:0008324	cation transmembrane transporter activity	171	29	10.63	5.5e-07
GO:0007166	cell surface receptor signaling pathway	55	13	3.87	7.8e-05		GO:0005231	excitatory extracellular ligand-gated ion channel activity	16	8	0.99	1.7e-06
GO:0007165	signal transduction	322	38	22.65	0.00082		GO:0015081	sodium ion transmembrane transporter activity	40	12	2.49	3.2e-06
GO:0023052	signaling	324	38	22.79	0.00092		GO:0004930	G-protein coupled receptor activity	18	8	1.12	5.3e-06
GO:0044700	single organism signaling	324	38	22.79	0.00092		GO:0005326	neurotransmitter transporter activity	18	8	1.12	5.3e-06
GO:0071705	nitrogen compound transport	24	7	1.69	0.00097		GO:0005328	neurotransmitter:sodium symporter activity	18	8	1.12	5.3e-06
GO:0007154	cell communication	327	38	23	0.00110		GO:0008509	anion transmembrane transporter activity	64	15	3.98	5.9e-06
GO:0007016	cytoskeletal anchoring at plasma membrane	4	3	0.28	0.00131		GO:0015370	solute:sodium symporter activity	30	10	1.87	7.5e-06
GO:0003333	amino acid transmembrane transport	14	5	0.98	0.00196		GO:0004970	ionotropic glutamate receptor activity	15	7	0.93	1.4e-05
GO:0006865	amino acid transport	14	5	0.98	0.00196		GO:0005234	extracellular-glutamate-gated ion channel activity	15	7	0.93	1.4e-05
GO:0098656	anion transmembrane transport	14	5	0.98	0.00196		GO:0008066	glutamate receptor activity	15	7	0.93	1.4e-05
GO:1903825	organic acid transmembrane transport	14	5	0.98	0.00196		GO:0005230	extracellular ligand-gated ion channel activity	33	10	2.05	2.0e-05
GO:0019627	urea metabolic process	5	3	0.35	0.00310		GO:0015293	symporter activity	35	10	2.18	3.5e-05
GO:0071941	nitrogen cycle metabolic process	5	3	0.35	0.00310		GO:0015294	solute:cation symporter activity	35	10	2.18	3.5e-05
GO:0097056	selenocysteinyl-tRNA(Sec) biosynthetic process	2	2	0.14	0.00493		GO:0015276	ligand-gated ion channel activity	37	10	2.3	5.9e-05
GO:0015698	inorganic anion transport	32	7	2.25	0.00578		GO:0022834	ligand-gated channel activity	37	10	2.3	5.9e-05
GO:0032507	maintenance of protein location in cell	6	3	0.42	0.00587		GO:0016151	nickel cation binding	7	4	0.44	0.00044
GO:0045185	maintenance of protein location	6	3	0.42	0.00587		GO:0015077	monovalent inorganic cation transmembrane transporter activity	101	16	6.28	0.00045
GO:0051235	maintenance of location	6	3	0.42	0.00587		GO:0046873	metal ion transmembrane transporter activity	75	13	4.66	0.00063
GO:0051651	maintenance of location in cell	6	3	0.42	0.00587		GO:0015297	antiporter activity	13	5	0.81	0.00077
GO:0015849	organic acid transport	25	6	1.76	0.00650		GO:0005342	organic acid transmembrane transporter activity	26	7	1.62	0.00080
GO:0046942	carboxylic acid transport	25	6	1.76	0.00650		GO:0008514	organic anion transmembrane transporter activity	26	7	1.62	0.00080
GO:0015672	monovalent inorganic cation transport	68	11	4.78	0.00713		GO:0046943	carboxylic acid transmembrane transporter activity	26	7	1.62	0.00080
GO:0015711	organic anion transport	28	6	1.97	0.01158		GO:0015171	amino acid transmembrane transporter activity	14	5	0.87	0.00114
GO:0044763	single-organism cellular process	1407	117	98.97	0.01291		GO:0008081	phosphoric diester hydrolase activity	38	8	2.36	0.00195
GO:0006000	fructose metabolic process	3	2	0.21	0.01411		GO:0022836	gated channel activity	56	10	3.48	0.00208
GO:0015696	ammonium transport	3	2	0.21	0.01411		GO:0005452	inorganic anion exchanger activity	5	3	0.31	0.00217
GO:0043419	urea catabolic process	3	2	0.21	0.01411		GO:0015301	anion:anion antiporter activity	5	3	0.31	0.00217
GO:0043605	cellular amide catabolic process	3	2	0.21	0.01411		GO:0022890	inorganic cation transmembrane transporter activity	129	17	8.02	0.00249
GO:0050896	response to stimulus	444	43	31.23	0.01617		GO:0005216	ion channel activity	77	12	4.79	0.00261
GO:0030001	metal ion transport	69	10	4.85	0.02116		GO:0015267	channel activity	77	12	4.79	0.00261
GO:0051716	cellular response to stimulus	397	38	27.93	0.02760		GO:0022803	passive transmembrane transporter activity	77	12	4.79	0.00261
GO:0008272	sulfate transport	10	3	0.7	0.02853		GO:0022838	substrate-specific channel activity	77	12	4.79	0.00261
GO:0072348	sulfur compound transport	10	3	0.7	0.02853		GO:0005509	calcium ion binding	156	19	9.7	0.00354
GO:0043603	cellular amide metabolic process	34	6	2.39	0.02902		GO:0016785	transferase activity, transferring selenium-containing groups	2	2	0.12	0.00386
GO:0039694	viral RNA genome replication	5	2	0.35	0.04278		GO:0019829	cation-transporting ATPase activity	37	7	2.3	0.00691
GO:0039703	RNA replication	5	2	0.35	0.04278		GO:0042625	ATPase activity, coupled to transmembrane movement of ions	37	7	2.3	0.00691
GO:0044033	multi-organism metabolic process	5	2	0.35	0.04278		GO:0004713	protein tyrosine kinase activity	21	5	1.31	0.00805
							GO:0019200	carbohydrate kinase activity	8	3	0.5	0.01056
							GO:0000981	sequence-specific DNA binding RNA polymerase II transcription factor activity	3	2	0.19	0.01109
							GO:0003873	6-phosphofructo-2-kinase activity	3	2	0.19	0.01109
							GO:0004879	ligand-activated sequence-specific DNA binding RNA polymerase II transcription factor activity	3	2	0.19	0.01109
							GO:0004887	thyroid hormone receptor activity	3	2	0.19	0.01109
							GO:0008519	ammonium transmembrane transporter activity	3	2	0.19	0.01109
							GO:0015101	organic cation transmembrane transporter activity	3	2	0.19	0.01109
							GO:0098531	direct ligand regulated sequence-specific DNA binding transcription factor activity	3	2	0.19	0.01109
							GO:0004222	metalloendopeptidase activity	45	7	2.8	0.01989
							GO:0015103	inorganic anion transmembrane transporter activity	26	5	1.62	0.02015
							GO:0015116	sulfate transmembrane transporter activity	10	3	0.62	0.02062
							GO:1901682	sulfur compound transmembrane transporter activity	10	3	0.62	0.02062
							GO:0008443	phosphofructokinase activity	4	2	0.25	0.02128
							GO:0004175	endopeptidase activity	162	17	10.07	0.02301
							GO:0004620	phospholipase activity	11	3	0.68	0.02707
							GO:0016298	lipase activity	11	3	0.68	0.02707
							GO:0031683	G-protein beta/gamma-subunit complex binding	11	3	0.68	0.02707
							GO:0015299	solute:proton antiporter activity	5	2	0.31	0.03401
							GO:0008378	galactosyltransferase activity	13	3	0.81	0.04279
							GO:0004435	phosphatidylinositol phospholipase C activity	6	2	0.37	0.04895
							GO:0004629	phospholipase C activity	6	2	0.37	0.04895
							GO:0005315	inorganic phosphate transmembrane transporter activity	6	2	0.37	0.04895

## Sheet: Cluster 9
	Biological process							Molecular function
GO.ID	Term	Annotated	Significant	Expected	classicFisher		GO.ID	Term	Annotated	Significant	Expected	classicFisher
GO:0006004	fucose metabolic process	5	4	0.24	2.7e-05		GO:0005215	transporter activity	468	47	20.93	8.4e-08
GO:0006040	amino sugar metabolic process	44	8	2.15	0.0011		GO:0005230	extracellular ligand-gated ion channel activity	33	9	1.48	9.5e-06
GO:1901071	glucosamine-containing compound metabolic process	44	8	2.15	0.0011		GO:0022857	transmembrane transporter activity	365	35	16.33	1.3e-05
GO:0006022	aminoglycan metabolic process	46	8	2.25	0.0015		GO:0004888	transmembrane signaling receptor activity	43	10	1.92	1.4e-05
GO:0009312	oligosaccharide biosynthetic process	2	2	0.1	0.0024		GO:0004560	alpha-L-fucosidase activity	5	4	0.22	1.9e-05
GO:0044699	single-organism process	1908	113	93.16	0.0026		GO:0015928	fucosidase activity	5	4	0.22	1.9e-05
GO:0016051	carbohydrate biosynthetic process	22	5	1.07	0.0035		GO:0015276	ligand-gated ion channel activity	37	9	1.65	2.6e-05
GO:0019318	hexose metabolic process	22	5	1.07	0.0035		GO:0022834	ligand-gated channel activity	37	9	1.65	2.6e-05
GO:0006030	chitin metabolic process	42	7	2.05	0.0037		GO:0022836	gated channel activity	56	11	2.5	2.9e-05
GO:1901135	carbohydrate derivative metabolic process	188	18	9.18	0.0042		GO:0004252	serine-type endopeptidase activity	72	12	3.22	7.1e-05
GO:0007166	cell surface receptor signaling pathway	55	8	2.69	0.0047		GO:0070011	peptidase activity, acting on L-amino acid peptides	242	25	10.82	7.1e-05
GO:0005996	monosaccharide metabolic process	24	5	1.17	0.0052		GO:0004872	receptor activity	62	11	2.77	7.9e-05
GO:0044711	single-organism biosynthetic process	210	19	10.25	0.0062		GO:0008236	serine-type peptidase activity	86	13	3.85	0.00010
GO:0005975	carbohydrate metabolic process	192	17	9.37	0.0116		GO:0017171	serine hydrolase activity	86	13	3.85	0.00010
GO:0044723	single-organism carbohydrate metabolic process	104	11	5.08	0.0118		GO:0008233	peptidase activity	249	25	11.14	0.00011
GO:0055085	transmembrane transport	323	25	15.77	0.0130		GO:0038023	signaling receptor activity	54	10	2.42	0.00011
GO:0009311	oligosaccharide metabolic process	4	2	0.2	0.0133		GO:0004970	ionotropic glutamate receptor activity	15	5	0.67	0.00036
GO:0044765	single-organism transport	569	39	27.78	0.0151		GO:0005234	extracellular-glutamate-gated ion channel activity	15	5	0.67	0.00036
GO:1902578	single-organism localization	578	39	28.22	0.0192		GO:0008066	glutamate receptor activity	15	5	0.67	0.00036
GO:0044283	small molecule biosynthetic process	57	7	2.78	0.0198		GO:0005231	excitatory extracellular ligand-gated ion channel activity	16	5	0.72	0.00050
GO:1901564	organonitrogen compound metabolic process	338	25	16.5	0.0220		GO:0005216	ion channel activity	77	11	3.44	0.00057
GO:0006026	aminoglycan catabolic process	13	3	0.63	0.0228		GO:0015267	channel activity	77	11	3.44	0.00057
GO:0016032	viral process	13	3	0.63	0.0228		GO:0022803	passive transmembrane transporter activity	77	11	3.44	0.00057
GO:0044403	symbiosis, encompassing mutualism through parasitism	13	3	0.63	0.0228		GO:0022838	substrate-specific channel activity	77	11	3.44	0.00057
GO:0044419	interspecies interaction between organisms	13	3	0.63	0.0228		GO:0060089	molecular transducer activity	93	12	4.16	0.00083
GO:0044764	multi-organism cellular process	13	3	0.63	0.0228		GO:0070008	serine-type exopeptidase activity	5	3	0.22	0.00083
GO:0016053	organic acid biosynthetic process	48	6	2.34	0.0279		GO:0004175	endopeptidase activity	162	17	7.25	0.00087
GO:0046394	carboxylic acid biosynthetic process	48	6	2.34	0.0279		GO:0004871	signal transducer activity	85	11	3.8	0.00132
GO:0051701	interaction with host	6	2	0.29	0.0312		GO:0004867	serine-type endopeptidase inhibitor activity	12	4	0.54	0.00146
GO:0051704	multi-organism process	15	3	0.73	0.0338		GO:0008455	alpha-1,6-mannosylglycoprotein 2-beta-N-acetylglucosaminyltransferase activity	2	2	0.09	0.00199
GO:0006979	response to oxidative stress	27	4	1.32	0.0401		GO:0005179	hormone activity	8	3	0.36	0.00420
GO:0042398	cellular modified amino acid biosynthetic process	16	3	0.78	0.0401		GO:0005102	receptor binding	25	5	1.12	0.00440
GO:1901136	carbohydrate derivative catabolic process	16	3	0.78	0.0401		GO:0004553	hydrolase activity, hydrolyzing O-glycosyl compounds	72	9	3.22	0.00452
GO:0009435	NAD biosynthetic process	7	2	0.34	0.0424		GO:0016763	transferase activity, transferring pentosyl groups	26	5	1.16	0.00525
GO:0006732	coenzyme metabolic process	54	6	2.64	0.0462		GO:0016798	hydrolase activity, acting on glycosyl bonds	74	9	3.31	0.00543
GO:0006021	inositol biosynthetic process	1	1	0.05	0.0488		GO:0022891	substrate-specific transmembrane transporter activity	279	22	12.48	0.00661
GO:0019068	virion assembly	1	1	0.05	0.0488		GO:0004930	G-protein coupled receptor activity	18	4	0.81	0.00730
GO:0019069	viral capsid assembly	1	1	0.05	0.0488		GO:0022892	substrate-specific transporter activity	303	23	13.55	0.00868
GO:0019075	virus maturation	1	1	0.05	0.0488		GO:0004514	nicotinate-nucleotide diphosphorylase (carboxylating) activity	4	2	0.18	0.01127
GO:0030260	entry into host cell	1	1	0.05	0.0488		GO:0015075	ion transmembrane transporter activity	263	20	11.76	0.01370
GO:0040011	locomotion	1	1	0.05	0.0488		GO:0004866	endopeptidase inhibitor activity	23	4	1.03	0.01772
GO:0044409	entry into host	1	1	0.05	0.0488		GO:0061135	endopeptidase regulator activity	23	4	1.03	0.01772
GO:0046173	polyol biosynthetic process	1	1	0.05	0.0488		GO:0008237	metallopeptidase activity	75	8	3.35	0.01823
GO:0046718	viral entry into host cell	1	1	0.05	0.0488		GO:0008061	chitin binding	36	5	1.61	0.02091
GO:0046797	viral procapsid maturation	1	1	0.05	0.0488		GO:0030414	peptidase inhibitor activity	25	4	1.12	0.02361
GO:0051806	entry into cell of other organism involved in symbiotic interaction	1	1	0.05	0.0488		GO:0061134	peptidase regulator activity	25	4	1.12	0.02361
GO:0051828	entry into other organism involved in symbiotic interaction	1	1	0.05	0.0488		GO:0016747	transferase activity, transferring acyl groups other than amino-acyl groups	66	7	2.95	0.02718
GO:0052126	movement in host environment	1	1	0.05	0.0488		GO:0004857	enzyme inhibitor activity	39	5	1.74	0.02866
GO:0052192	movement in environment of other organism involved in symbiotic interaction	1	1	0.05	0.0488		GO:0004601	peroxidase activity	27	4	1.21	0.03055
GO:0006810	transport	842	51	41.11	0.0488		GO:0016757	transferase activity, transferring glycosyl groups	114	10	5.1	0.03090
							GO:0004044	amidophosphoribosyltransferase activity	1	1	0.04	0.04473
							GO:0004067	asparaginase activity	1	1	0.04	0.04473
							GO:0004342	glucosamine-6-phosphate deaminase activity	1	1	0.04	0.04473
							GO:0004512	inositol-3-phosphate synthase activity	1	1	0.04	0.04473
							GO:0004611	phosphoenolpyruvate carboxykinase activity	1	1	0.04	0.04473
							GO:0004613	phosphoenolpyruvate carboxykinase (GTP) activity	1	1	0.04	0.04473
							GO:0004838	L-tyrosine:2-oxoglutarate aminotransferase activity	1	1	0.04	0.04473
							GO:0016500	protein-hormone receptor activity	1	1	0.04	0.04473
							GO:0016872	intramolecular lyase activity	1	1	0.04	0.04473
							GO:0070547	L-tyrosine aminotransferase activity	1	1	0.04	0.04473
							GO:0016684	oxidoreductase activity, acting on peroxide as acceptor	31	4	1.39	0.04770
							GO:0098772	molecular function regulator	107	9	4.79	0.04943

## Sheet: Cluster 10
	Biological process							Molecular function
GO.ID	Term	Annotated	Significant	Expected	classicFisher		GO.ID	Term	Annotated	Significant	Expected	classicFisher
GO:0090304	nucleic acid metabolic process	726	170	76.34	6.3e-30		GO:0003676	nucleic acid binding	1080	206	123.83	5.4e-16
GO:0006139	nucleobase-containing compound metabolic process	866	186	91.06	5.3e-28		GO:0004386	helicase activity	166	49	19.03	1.4e-10
GO:0006725	cellular aromatic compound metabolic process	907	189	95.37	1.0e-26		GO:0008026	ATP-dependent helicase activity	86	31	9.86	1.8e-09
GO:0046483	heterocycle metabolic process	915	190	96.21	1.1e-26		GO:0070035	purine NTP-dependent helicase activity	86	31	9.86	1.8e-09
GO:1901360	organic cyclic compound metabolic process	926	191	97.37	1.9e-26		GO:0003678	DNA helicase activity	24	14	2.75	3.9e-08
GO:0034641	cellular nitrogen compound metabolic process	932	190	98	1.5e-25		GO:0001076	RNA polymerase II transcription factor binding transcription factor activity	30	15	3.44	2.0e-07
GO:0006259	DNA metabolic process	177	70	18.61	1.8e-25		GO:0001104	RNA polymerase II transcription cofactor activity	30	15	3.44	2.0e-07
GO:0006807	nitrogen compound metabolic process	1063	198	111.77	1.8e-21		GO:0000988	protein binding transcription factor activity	39	17	4.47	3.8e-07
GO:0044260	cellular macromolecule metabolic process	1521	245	159.93	1.4e-18		GO:0000989	transcription factor binding transcription factor activity	39	17	4.47	3.8e-07
GO:0006974	cellular response to DNA damage stimulus	74	35	7.78	5.2e-16		GO:0003712	transcription cofactor activity	39	17	4.47	3.8e-07
GO:0006281	DNA repair	71	34	7.47	8.7e-16		GO:0003677	DNA binding	362	72	41.51	1.2e-06
GO:0033554	cellular response to stress	75	35	7.89	8.9e-16		GO:0005488	binding	4408	559	505.41	6.7e-06
GO:0006260	DNA replication	70	33	7.36	4.2e-15		GO:1901363	heterocyclic compound binding	2131	296	244.33	1.6e-05
GO:0044237	cellular metabolic process	1970	279	207.14	1.8e-13		GO:0097159	organic cyclic compound binding	2138	296	245.14	2.2e-05
GO:0043170	macromolecule metabolic process	1775	258	186.64	2.7e-13		GO:0004003	ATP-dependent DNA helicase activity	8	6	0.92	5.1e-05
GO:0006950	response to stress	119	40	12.51	4.2e-12		GO:0046982	protein heterodimerization activity	32	12	3.67	0.00012
GO:0016070	RNA metabolic process	556	105	58.46	1.0e-10		GO:0042623	ATPase activity, coupled	194	40	22.24	0.00013
GO:0044238	primary metabolic process	2185	291	229.75	2.3e-10		GO:0008094	DNA-dependent ATPase activity	28	11	3.21	0.00014
GO:0071704	organic substance metabolic process	2303	300	242.16	1.5e-09		GO:0003896	DNA primase activity	5	4	0.57	0.00078
GO:0009987	cellular process	2813	346	295.78	1.1e-08		GO:0016818	hydrolase activity, acting on acid anhydrides, in phosphorus-containing anhydrides	520	83	59.62	0.00082
GO:0006289	nucleotide-excision repair	14	10	1.47	1.0e-07		GO:0016462	pyrophosphatase activity	509	81	58.36	0.00104
GO:0006366	transcription from RNA polymerase II promoter	50	18	5.26	1.3e-06		GO:0016817	hydrolase activity, acting on acid anhydrides	526	83	60.31	0.00117
GO:0006357	regulation of transcription from RNA polymerase II promoter	37	15	3.89	1.8e-06		GO:0016887	ATPase activity	229	42	26.26	0.00123
GO:0006261	DNA-dependent DNA replication	14	9	1.47	1.8e-06		GO:0000166	nucleotide binding	1293	180	148.25	0.00145
GO:0009059	macromolecule biosynthetic process	694	105	72.97	2.0e-05		GO:1901265	nucleoside phosphate binding	1293	180	148.25	0.00145
GO:0032774	RNA biosynthetic process	310	56	32.6	2.0e-05		GO:0003684	damaged DNA binding	13	6	1.49	0.00188
GO:0065003	macromolecular complex assembly	55	17	5.78	2.7e-05		GO:0017111	nucleoside-triphosphatase activity	502	78	57.56	0.00254
GO:0034645	cellular macromolecule biosynthetic process	689	103	72.45	4.2e-05		GO:0005524	ATP binding	843	122	96.66	0.00255
GO:0006996	organelle organization	116	27	12.2	4.4e-05		GO:0032559	adenyl ribonucleotide binding	844	122	96.77	0.00266
GO:0008152	metabolic process	2838	334	298.41	4.4e-05		GO:0016886	ligase activity, forming phosphoric ester bonds	14	6	1.61	0.00297
GO:0016043	cellular component organization	177	36	18.61	5.6e-05		GO:0036094	small molecule binding	1316	180	150.89	0.00331
GO:0006461	protein complex assembly	48	15	5.05	6.9e-05		GO:0003887	DNA-directed DNA polymerase activity	24	8	2.75	0.00395
GO:0070271	protein complex biogenesis	48	15	5.05	6.9e-05		GO:0034061	DNA polymerase activity	24	8	2.75	0.00395
GO:0071840	cellular component organization or biogenesis	207	40	21.77	7.4e-05		GO:0008270	zinc ion binding	325	53	37.26	0.00455
GO:0019219	regulation of nucleobase-containing compound metabolic process	194	38	20.4	8.3e-05		GO:0030554	adenyl nucleotide binding	857	122	98.26	0.00456
GO:0051171	regulation of nitrogen compound metabolic process	194	38	20.4	8.3e-05		GO:0003909	DNA ligase activity	13	5	1.49	0.01144
GO:0006270	DNA replication initiation	9	6	0.95	8.3e-05		GO:0003910	DNA ligase (ATP) activity	13	5	1.49	0.01144
GO:0043933	macromolecular complex subunit organization	71	19	7.47	8.4e-05		GO:0004615	phosphomannomutase activity	2	2	0.23	0.01313
GO:0006351	transcription, DNA-templated	304	53	31.97	9.4e-05		GO:0008193	tRNA guanylyltransferase activity	2	2	0.23	0.01313
GO:0097659	nucleic acid-templated transcription	304	53	31.97	9.4e-05		GO:0030158	protein xylosyltransferase activity	2	2	0.23	0.01313
GO:0080090	regulation of primary metabolic process	220	41	23.13	0.00014		GO:0035252	UDP-xylosyltransferase activity	2	2	0.23	0.01313
GO:0010556	regulation of macromolecule biosynthetic process	199	38	20.92	0.00015		GO:0042285	xylosyltransferase activity	2	2	0.23	0.01313
GO:0031326	regulation of cellular biosynthetic process	199	38	20.92	0.00015		GO:0046983	protein dimerization activity	60	13	6.88	0.01655
GO:2000112	regulation of cellular macromolecule biosynthetic process	199	38	20.92	0.00015		GO:0008408	3'-5' exonuclease activity	10	4	1.15	0.02042
GO:0060255	regulation of macromolecule metabolic process	221	41	23.24	0.00015		GO:0001882	nucleoside binding	1007	135	115.46	0.02197
GO:0009889	regulation of biosynthetic process	200	38	21.03	0.00016		GO:0035639	purine ribonucleoside triphosphate binding	1005	134	115.23	0.02641
GO:0006396	RNA processing	99	23	10.41	0.00017		GO:0001883	purine nucleoside binding	1006	134	115.34	0.02719
GO:0031323	regulation of cellular metabolic process	223	41	23.45	0.00019		GO:0032549	ribonucleoside binding	1006	134	115.34	0.02719
GO:1901576	organic substance biosynthetic process	903	125	94.95	0.00021		GO:0032550	purine ribonucleoside binding	1006	134	115.34	0.02719
GO:0006355	regulation of transcription, DNA-templated	189	36	19.87	0.00023		GO:0032555	purine ribonucleotide binding	1006	134	115.34	0.02719
GO:0051252	regulation of RNA metabolic process	189	36	19.87	0.00023		GO:0016741	transferase activity, transferring one-carbon groups	92	17	10.55	0.03074
GO:1903506	regulation of nucleic acid-templated transcription	189	36	19.87	0.00023		GO:0032553	ribonucleotide binding	1011	134	115.92	0.03139
GO:2001141	regulation of RNA biosynthetic process	189	36	19.87	0.00023		GO:0004518	nuclease activity	79	15	9.06	0.03289
GO:0016071	mRNA metabolic process	48	14	5.05	0.00027		GO:0016866	intramolecular transferase activity	22	6	2.52	0.03321
GO:0034622	cellular macromolecular complex assembly	48	14	5.05	0.00027		GO:0008168	methyltransferase activity	86	16	9.86	0.03344
GO:0034654	nucleobase-containing compound biosynthetic process	388	62	40.8	0.00032		GO:0004045	aminoacyl-tRNA hydrolase activity	3	2	0.34	0.03639
GO:0022607	cellular component assembly	66	17	6.94	0.00033		GO:0008192	RNA guanylyltransferase activity	3	2	0.34	0.03639
GO:0019222	regulation of metabolic process	230	41	24.18	0.00038		GO:0016307	phosphatidylinositol phosphate kinase activity	3	2	0.34	0.03639
GO:0051276	chromosome organization	61	16	6.41	0.00039		GO:0047429	nucleoside-triphosphate diphosphatase activity	3	2	0.34	0.03639
GO:0071822	protein complex subunit organization	56	15	5.89	0.00046		GO:0070568	guanylyltransferase activity	3	2	0.34	0.03639
GO:0019438	aromatic compound biosynthetic process	418	65	43.95	0.00049		GO:0016779	nucleotidyltransferase activity	151	25	17.31	0.03649
GO:0010468	regulation of gene expression	198	36	20.82	0.00059		GO:0017076	purine nucleotide binding	1029	135	117.98	0.04108
GO:1901362	organic cyclic compound biosynthetic process	437	67	45.95	0.00060		GO:0008017	microtubule binding	30	7	3.44	0.04895
GO:0044249	cellular biosynthetic process	891	121	93.69	0.00063		GO:0019899	enzyme binding	30	7	3.44	0.04895
GO:0044271	cellular nitrogen compound biosynthetic process	431	66	45.32	0.00068
GO:0044085	cellular component biogenesis	96	21	10.09	0.00076
GO:0018130	heterocycle biosynthetic process	433	66	45.53	0.00078
GO:0006333	chromatin assembly or disassembly	21	8	2.21	0.00083
GO:0065004	protein-DNA complex assembly	21	8	2.21	0.00083
GO:0071824	protein-DNA complex subunit organization	21	8	2.21	0.00083
GO:0009058	biosynthetic process	951	127	100	0.00089
GO:0006325	chromatin organization	27	9	2.84	0.00120
GO:0006397	mRNA processing	39	11	4.1	0.00167
GO:0006334	nucleosome assembly	20	7	2.1	0.00310
GO:0031497	chromatin assembly	20	7	2.1	0.00310
GO:0034728	nucleosome organization	20	7	2.1	0.00310
GO:0006479	protein methylation	11	5	1.16	0.00339
GO:0008213	protein alkylation	11	5	1.16	0.00339
GO:0007017	microtubule-based process	49	12	5.15	0.00384
GO:0006310	DNA recombination	16	6	1.68	0.00417
GO:0006269	DNA replication, synthesis of RNA primer	4	3	0.42	0.00426
GO:0051260	protein homooligomerization	4	3	0.42	0.00426
GO:0008380	RNA splicing	22	7	2.31	0.00566
GO:0008033	tRNA processing	46	11	4.84	0.00674
GO:0006323	DNA packaging	23	7	2.42	0.00742
GO:0010467	gene expression	654	87	68.77	0.00803
GO:0044265	cellular macromolecule catabolic process	89	17	9.36	0.01005
GO:0051716	cellular response to stimulus	397	56	41.74	0.01088
GO:0007049	cell cycle	49	11	5.15	0.01103
GO:0006023	aminoglycan biosynthetic process	2	2	0.21	0.01103
GO:0006024	glycosaminoglycan biosynthetic process	2	2	0.21	0.01103
GO:0006368	transcription elongation from RNA polymerase II promoter	2	2	0.21	0.01103
GO:0019307	mannose biosynthetic process	2	2	0.21	0.01103
GO:0050896	response to stimulus	444	61	46.69	0.01386
GO:0000226	microtubule cytoskeleton organization	10	4	1.05	0.01511
GO:0006644	phospholipid metabolic process	39	9	4.1	0.01734
GO:0006915	apoptotic process	21	6	2.21	0.01793
GO:0008219	cell death	21	6	2.21	0.01793
GO:0012501	programmed cell death	21	6	2.21	0.01793
GO:0016265	death	21	6	2.21	0.01793
GO:0006354	DNA-templated transcription, elongation	6	3	0.63	0.01811
GO:0051259	protein oligomerization	6	3	0.63	0.01811
GO:0051301	cell division	6	3	0.63	0.01811
GO:0016567	protein ubiquitination	22	6	2.31	0.02252
GO:0034470	ncRNA processing	61	12	6.41	0.02276
GO:0032259	methylation	35	8	3.68	0.02568
GO:0032446	protein modification by small protein conjugation	23	6	2.42	0.02785
GO:0043414	macromolecule methylation	23	6	2.42	0.02785
GO:0070647	protein modification by small protein conjugation or removal	23	6	2.42	0.02785
GO:0006511	ubiquitin-dependent protein catabolic process	70	13	7.36	0.02835
GO:0019941	modification-dependent protein catabolic process	70	13	7.36	0.02835
GO:0043632	modification-dependent macromolecule catabolic process	70	13	7.36	0.02835
GO:0000723	telomere maintenance	3	2	0.32	0.03079
GO:0000910	cytokinesis	3	2	0.32	0.03079
GO:0006275	regulation of DNA replication	3	2	0.32	0.03079
GO:0006302	double-strand break repair	3	2	0.32	0.03079
GO:0006405	RNA export from nucleus	3	2	0.32	0.03079
GO:0006406	mRNA export from nucleus	3	2	0.32	0.03079
GO:0010955	negative regulation of protein processing	3	2	0.32	0.03079
GO:0032200	telomere organization	3	2	0.32	0.03079
GO:0045861	negative regulation of proteolysis	3	2	0.32	0.03079
GO:0051052	regulation of DNA metabolic process	3	2	0.32	0.03079
GO:0051168	nuclear export	3	2	0.32	0.03079
GO:0060249	anatomical structure homeostasis	3	2	0.32	0.03079
GO:0070613	regulation of protein processing	3	2	0.32	0.03079
GO:0090305	nucleic acid phosphodiester bond hydrolysis	3	2	0.32	0.03079
GO:0009057	macromolecule catabolic process	116	19	12.2	0.03200
GO:0001522	pseudouridine synthesis	18	5	1.89	0.03384
GO:0006352	DNA-templated transcription, initiation	18	5	1.89	0.03384
GO:0008654	phospholipid biosynthetic process	24	6	2.52	0.03395
GO:0000956	nuclear-transcribed mRNA catabolic process	8	3	0.84	0.04323
GO:0006402	mRNA catabolic process	8	3	0.84	0.04323
GO:0010941	regulation of cell death	8	3	0.84	0.04323
GO:0042981	regulation of apoptotic process	8	3	0.84	0.04323
GO:0043067	regulation of programmed cell death	8	3	0.84	0.04323

[truncated: 4 more sheets: Cluster 11, Cluster 12, Cluster 13, Cluster 14]
