# Supplementary material for: Transcriptome profiling of the honeybee parasite Varroa destructor provides new biological insights into the mite adult life cycle
Source: BMC Genomics. 2018 May 4;19:328. doi: 10.1186/s12864-018-4668-z (PMC5936029; doi:10.1186/s12864-018-4668-z)
Supplement: Supplementary file 4 — Contig description. (XLSX 19 kb) [file 12864_2018_4668_MOESM13_ESM.xlsx]

## Sheet: Sialome
ContigID	Metaseiulus occidentalis orthologs	Name	Cluster
VARROA_Dpp8.2.5	XP_003738977	PREDICTED: dipeptidyl peptidase 8 [Metaseiulus occidentalis]	10
VARROA_Dpp8.3.5	XP_003738977	PREDICTED: dipeptidyl peptidase 8 [Metaseiulus occidentalis]	2
VARROA_Dpp8.5.5	XP_003738977	PREDICTED: dipeptidyl peptidase 8 [Metaseiulus occidentalis]	14
VARROA_LOC100907198	XP_003737400	PREDICTED: cystatin-like [Metaseiulus occidentalis]	14
VARROA_LOC100897344	XP_003744169	PREDICTED: cystatin-C-like [Metaseiulus occidentalis]	4
VARROA_LOC100899574	XP_003746347	PREDICTED: cystatin-A2-like [Metaseiulus occidentalis]	1
VARROA_LOC100907097.1.3	XP_003744940	PREDICTED: serpin B6-like [Metaseiulus occidentalis]	8
VARROA_LOC100907097.2.3	XP_003744940	PREDICTED: serpin B6-like [Metaseiulus occidentalis]	9
VARROA_LOC100907097.3.3	XP_003744940	PREDICTED: serpin B6-like [Metaseiulus occidentalis]	8
VARROA_LOC100899421.1.2	XP_003744266	PREDICTED: putative serpin-Z12-like [Metaseiulus occidentalis]	1
VARROA_LOC100899421.2.2	XP_003744266	PREDICTED: putative serpin-Z12-like [Metaseiulus occidentalis]	1
VARROA_LOC100901151.1.2	XP_003740173	PREDICTED: serpin B10-like [Metaseiulus occidentalis]	1
VARROA_LOC100901151.2.2	XP_003740173	PREDICTED: serpin B10-like [Metaseiulus occidentalis]	1
VARROA_LOC100908056.1.3	XP_003737850	PREDICTED: serine protease 33-like [Metaseiulus occidentalis]	8
VARROA_LOC100908056.2.3	XP_003737850	PREDICTED: serine protease 33-like [Metaseiulus occidentalis]	9
VARROA_LOC100908056.3.3	XP_003737850	PREDICTED: serine protease 33-like [Metaseiulus occidentalis]	8
VARROA_LOC100909036.1.3	XP_003747743	PREDICTED: phospholipase A2-like [Metaseiulus occidentalis]	9
VARROA_LOC100909036.2.3	XP_003747743	PREDICTED: phospholipase A2-like [Metaseiulus occidentalis]	9
VARROA_LOC100909036.3.3	XP_003747743	PREDICTED: phospholipase A2-like [Metaseiulus occidentalis]	8
VARROA_LOC100906621	XP_003737910	PREDICTED: glutathione peroxidase-like [Metaseiulus occidentalis]	14
VARROA_LOC100899602	XP_003741804	PREDICTED: sphingomyelin phosphodiesterase D SpaSicTox-betaIF1-like [Metaseiulus occidentalis]	1
VARROA_LOC100897824.1.4	XP_003741482	PREDICTED: A disintegrin and metalloproteinase with thrombospondin motifs 16-like [Metaseiulus occidentalis]	13
VARROA_LOC100897824.2.4	XP_003741482	PREDICTED: A disintegrin and metalloproteinase with thrombospondin motifs 16-like [Metaseiulus occidentalis]	13
VARROA_LOC100897824.3.4	XP_003741482	PREDICTED: A disintegrin and metalloproteinase with thrombospondin motifs 16-like [Metaseiulus occidentalis]	13
VARROA_LOC100897824.4.4	XP_003741482	PREDICTED: A disintegrin and metalloproteinase with thrombospondin motifs 16-like [Metaseiulus occidentalis]	13

## Sheet: RNAi machinery
	ContigID	Metaseiulus occidentalis orthologs	Name	Cluster
RNase III involved in dsRNA processing	VARROA_Dicer1.1.6	XP_003745061	PREDICTED: endoribonuclease Dicer [Metaseiulus occidentalis]	5
	VARROA_Dicer1.2.6	XP_003745061	PREDICTED: endoribonuclease Dicer [Metaseiulus occidentalis]	14
	VARROA_Dicer1.3.6	XP_003745061	PREDICTED: endoribonuclease Dicer [Metaseiulus occidentalis]	2
	VARROA_Dicer1.4.6	XP_003745061	PREDICTED: endoribonuclease Dicer [Metaseiulus occidentalis]	2
	VARROA_Dicer1.5.6	XP_003745061	PREDICTED: endoribonuclease Dicer [Metaseiulus occidentalis]	5
	VARROA_Dicer1.6.6	XP_003745061	PREDICTED: endoribonuclease Dicer [Metaseiulus occidentalis]	10
	VARROA_LOC100898617.3.5	XP_003746827	PREDICTED: endoribonuclease Dicer-like [Metaseiulus occidentalis]	5
	VARROA_LOC100898617.4.5	XP_003746827	PREDICTED: endoribonuclease Dicer-like [Metaseiulus occidentalis]	5
	VARROA_LOC100898617.5.5	XP_003746827	PREDICTED: endoribonuclease Dicer-like [Metaseiulus occidentalis]	5
	VARROA_LOC100904876.1.2	XP_003748587	PREDICTED: endoribonuclease Dicer-like [Metaseiulus occidentalis]	5
	VARROA_LOC100904876.2.2	XP_003748587	PREDICTED: endoribonuclease Dicer-like [Metaseiulus occidentalis]	5
	VARROA_LOC100900145.1.2	XP_003748555	PREDICTED: endoribonuclease Dicer-like [Metaseiulus occidentalis]	2
	VARROA_LOC100900145.2.2	XP_003748555	PREDICTED: endoribonuclease Dicer-like [Metaseiulus occidentalis]	5
Proteins involved in dsRNA uptake/transport	VARROA_LOC100898518.1.2	XP_003747521	PREDICTED: epsin-2-like [Metaseiulus occidentalis]	5
	VARROA_LOC100898518.2.2	XP_003747521	PREDICTED: epsin-2-like [Metaseiulus occidentalis]	5
	VARROA_LOC100903564.1.2	XP_003744527	PREDICTED: V-type proton ATPase subunit H-like [Metaseiulus occidentalis]	1
	VARROA_LOC100903564.2.2	XP_003744527	PREDICTED: V-type proton ATPase subunit H-like [Metaseiulus occidentalis]	1
	VARROA_Cltc.1.7	XP_003740941	PREDICTED: clathrin heavy chain 1 [Metaseiulus occidentalis]	5
	VARROA_Cltc.2.7	XP_003740941	PREDICTED: clathrin heavy chain 1 [Metaseiulus occidentalis]	4
	VARROA_Cltc.3.7	XP_003740941	PREDICTED: clathrin heavy chain 1 [Metaseiulus occidentalis]	2
	VARROA_Cltc.4.7	XP_003740941	PREDICTED: clathrin heavy chain 1 [Metaseiulus occidentalis]	14
	VARROA_Cltc.5.7	XP_003740941	PREDICTED: clathrin heavy chain 1 [Metaseiulus occidentalis]	2
	VARROA_Cltc.6.7	XP_003740941	PREDICTED: clathrin heavy chain 1 [Metaseiulus occidentalis]	5
	VARROA_Cltc.7.7	XP_003740941	PREDICTED: clathrin heavy chain 1 [Metaseiulus occidentalis]	2
	VARROA_LOC100906903	XP_003748524	PREDICTED: AP-2 complex subunit mu-like [Metaseiulus occidentalis]	14
	VARROA_LOC100903875	XP_003740037	PREDICTED: ADP-ribosylation factor-like protein 1-like [Metaseiulus occidentalis]	14
	VARROA_LOC100906861.1.3	XP_003747341	PREDICTED: conserved oligomeric Golgi complex subunit 2-like [Metaseiulus occidentalis]	14
	VARROA_LOC100906861.2.3	XP_003747341	PREDICTED: conserved oligomeric Golgi complex subunit 2-like [Metaseiulus occidentalis]	10
	VARROA_LOC100906861.3.3	XP_003747341	PREDICTED: conserved oligomeric Golgi complex subunit 2-like [Metaseiulus occidentalis]	10
	VARROA_LOC100905622.4.8	XP_003742260	PREDICTED: conserved oligomeric Golgi complex subunit 3-like [Metaseiulus occidentalis]	10
	VARROA_LOC100908247	XP_003737771	PREDICTED: trafficking protein particle complex subunit 3-like [Metaseiulus occidentalis]	14
	VARROA_LOC100904590.1.2	XP_003737826	PREDICTED: vacuolar protein sorting-associated protein 41 homolog [Metaseiulus occidentalis]	14
	VARROA_LOC100904590.2.2	XP_003737826	PREDICTED: vacuolar protein sorting-associated protein 41 homolog [Metaseiulus occidentalis]	2
	VARROA_LOC100904509.2.7	XP_003741971	PREDICTED: phosphatidylinositol 3-kinase catalytic subunit type 3-like [Metaseiulus occidentalis]	6
	VARROA_LOC100904509.3.7	XP_003741971	PREDICTED: phosphatidylinositol 3-kinase catalytic subunit type 3-like [Metaseiulus occidentalis]	5
	VARROA_LOC100904509.4.7	XP_003741971	PREDICTED: phosphatidylinositol 3-kinase catalytic subunit type 3-like [Metaseiulus occidentalis]	2
	VARROA_LOC100904509.5.7	XP_003741971	PREDICTED: phosphatidylinositol 3-kinase catalytic subunit type 3-like [Metaseiulus occidentalis]	5
	VARROA_LOC100904509.7.7	XP_003741971	PREDICTED: phosphatidylinositol 3-kinase catalytic subunit type 3-like [Metaseiulus occidentalis]	5
	VARROA_Huwe1.1.7	XP_003741037	PREDICTED: E3 ubiquitin-protein ligase HUWE1 [Metaseiulus occidentalis]	14
	VARROA_Huwe1.2.7	XP_003741037	PREDICTED: E3 ubiquitin-protein ligase HUWE1 [Metaseiulus occidentalis]	5
	VARROA_Huwe1.3.7	XP_003741037	PREDICTED: E3 ubiquitin-protein ligase HUWE1 [Metaseiulus occidentalis]	5
	VARROA_Huwe1.4.7	XP_003741037	PREDICTED: E3 ubiquitin-protein ligase HUWE1 [Metaseiulus occidentalis]	5
	VARROA_Huwe1.6.7	XP_003741037	PREDICTED: E3 ubiquitin-protein ligase HUWE1 [Metaseiulus occidentalis]	2
	VARROA_Huwe1.7.7	XP_003741037	PREDICTED: E3 ubiquitin-protein ligase HUWE1 [Metaseiulus occidentalis]	2
	VARROA_LOC100905839.1.7	XP_003747334	PREDICTED: uncharacterized protein LOC100905839 [Metaseiulus occidentalis]	2
	VARROA_LOC100905839.2.7	XP_003747334	PREDICTED: uncharacterized protein LOC100905839 [Metaseiulus occidentalis]	9
	VARROA_LOC100905839.3.7	XP_003747334	PREDICTED: uncharacterized protein LOC100905839 [Metaseiulus occidentalis]	4
	VARROA_LOC100905839.5.7	XP_003747334	PREDICTED: uncharacterized protein LOC100905839 [Metaseiulus occidentalis]	2
	VARROA_LOC100905839.6.7	XP_003747334	PREDICTED: uncharacterized protein LOC100905839 [Metaseiulus occidentalis]	8
	VARROA_LOC100905277.1.4	XP_003741525	PREDICTED: beta-1,4-mannosyltransferase egh-like [Metaseiulus occidentalis]	6
	VARROA_LOC100905277.2.4	XP_003741525	PREDICTED: beta-1,4-mannosyltransferase egh-like [Metaseiulus occidentalis]	6
	VARROA_LOC100905277.3.4	XP_003741525	PREDICTED: beta-1,4-mannosyltransferase egh-like [Metaseiulus occidentalis]	6
	VARROA_LOC100905277.4.4	XP_003741525	PREDICTED: beta-1,4-mannosyltransferase egh-like [Metaseiulus occidentalis]	5
	VARROA_LOC100900736	XP_003743954	PREDICTED: probable trafficking protein particle complex subunit 2-like [Metaseiulus occidentalis]	14
	VARROA_LOC100908068	XP_003740064	PREDICTED: signal recognition particle 72 kDa protein-like [Metaseiulus occidentalis]	14
Proteins involved in systemic RNAi	VARROA_LOC100906760.1.2	XP_003748442	PREDICTED: clathrin interactor 1-like [Metaseiulus occidentalis]	2
	VARROA_LOC100906760.2.2	XP_003748442	PREDICTED: clathrin interactor 1-like [Metaseiulus occidentalis]	2
Proteins involved in RISC assembly	VARROA_LOC100899867.2.2	XP_003737502	PREDICTED: putative helicase MOV-10-like [Metaseiulus occidentalis]	14
	VARROA_LOC100906853.1.2	XP_003745502	PREDICTED: staphylococcal nuclease domain-containing protein 1-like [Metaseiulus occidentalis]	5
	VARROA_LOC100906853.2.2	XP_003745502	PREDICTED: staphylococcal nuclease domain-containing protein 1-like [Metaseiulus occidentalis]	14
	VARROA_LOC100904134	XP_003743423	PREDICTED: uncharacterized protein LOC100904134 [Metaseiulus occidentalis]	14
	VARROA_LOC100897702.1.2	XP_003745440	PREDICTED: probable ATP-dependent RNA helicase DDX5-like [Metaseiulus occidentalis]	4
	VARROA_LOC100897702.2.2	XP_003745440	PREDICTED: probable ATP-dependent RNA helicase DDX5-like [Metaseiulus occidentalis]	2
miRNA pathway	VARROA_LOC100899478.1.2	XP_003746833	PREDICTED: microprocessor complex subunit DGCR8-like [Metaseiulus occidentalis]	14

## Sheet: Neurotrans & neuropep receptors
	ContigID	Metaseiulus occidentalis orthologs	Name	Cluster
Acetylcholine receptor	VARROA_LOC100898538	XP_003739391	PREDICTED: neuronal acetylcholine receptor subunit alpha-3-like [Metaseiulus occidentalis]	9
	VARROA_LOC100899169	XP_003740161	PREDICTED: neuronal acetylcholine receptor subunit alpha-7-like [Metaseiulus occidentalis]	1
	VARROA_LOC100903816.1.4	XP_003738107	PREDICTED: acetylcholine receptor subunit alpha-like 1-like [Metaseiulus occidentalis]	8
	VARROA_LOC100903816.2.4	XP_003738107	PREDICTED: acetylcholine receptor subunit alpha-like 1-like [Metaseiulus occidentalis]	8
	VARROA_LOC100903816.3.4	XP_003738107	PREDICTED: acetylcholine receptor subunit alpha-like 1-like [Metaseiulus occidentalis]	8
	VARROA_LOC100903816.4.4	XP_003738107	PREDICTED: acetylcholine receptor subunit alpha-like 1-like [Metaseiulus occidentalis]	9
	VARROA_LOC100903964.1.4	XP_003738108	PREDICTED: acetylcholine receptor subunit alpha-like 1-like [Metaseiulus occidentalis]	8
	VARROA_LOC100903964.2.4	XP_003738108	PREDICTED: acetylcholine receptor subunit alpha-like 1-like [Metaseiulus occidentalis]	8
	VARROA_LOC100903964.3.4	XP_003738108	PREDICTED: acetylcholine receptor subunit alpha-like 1-like [Metaseiulus occidentalis]	4
	VARROA_LOC100903964.4.4	XP_003738108	PREDICTED: acetylcholine receptor subunit alpha-like 1-like [Metaseiulus occidentalis]	8
	VARROA_LOC100907315	XP_003742728	gi|391336723|ref|XP_003742728.1| PREDICTED: muscarinic acetylcholine receptor DM1-like [Metaseiulus occidentalis]	9
	VARROA_LOC100907384.1.2	XP_003744942	gi|391341247|ref|XP_003744942.1| PREDICTED: acetylcholine receptor subunit beta-like [Metaseiulus occidentalis]	8
	VARROA_LOC100907384.2.2	XP_003744942	PREDICTED: acetylcholine receptor subunit beta-like [Metaseiulus occidentalis]	8
	VARROA_LOC100908984.1.2	XP_003745681	PREDICTED: acetylcholine receptor subunit beta-like 1-like [Metaseiulus occidentalis]	11
	VARROA_LOC100908984.2.2	XP_003745681	PREDICTED: acetylcholine receptor subunit beta-like 1-like [Metaseiulus occidentalis]	11
Glutamate receptor	VARROA_LOC100899547.1.2	XP_003741270	PREDICTED: glutamate receptor, ionotropic kainate 3-like [Metaseiulus occidentalis]	9
	VARROA_LOC100899547.2.2	XP_003741270	PREDICTED: glutamate receptor, ionotropic kainate 3-like [Metaseiulus occidentalis]	9
	VARROA_LOC100901231.2.7	XP_003737303	PREDICTED: glutamate receptor 1-like [Metaseiulus occidentalis]	9
	VARROA_LOC100901231.3.7	XP_003737303	PREDICTED: glutamate receptor 1-like [Metaseiulus occidentalis]	9
	VARROA_LOC100901231.1.7	XP_003737303	PREDICTED: glutamate receptor 1-like [Metaseiulus occidentalis]	8
	VARROA_LOC100901231.4.7	XP_003737303	PREDICTED: glutamate receptor 1-like [Metaseiulus occidentalis]	8
	VARROA_LOC100901231.5.7	XP_003737303	PREDICTED: glutamate receptor 1-like [Metaseiulus occidentalis]	8
	VARROA_LOC100901231.6.7	XP_003737303	PREDICTED: glutamate receptor 1-like [Metaseiulus occidentalis]	8
	VARROA_LOC100901231.7.7	XP_003737303	PREDICTED: glutamate receptor 1-like [Metaseiulus occidentalis]	8
	VARROA_LOC100907661.1.7	XP_003743201	PREDICTED: glutamate receptor 3-like [Metaseiulus occidentalis]	8
	VARROA_LOC100907661.2.7	XP_003743201	PREDICTED: glutamate receptor 3-like [Metaseiulus occidentalis]	9
	VARROA_LOC100907661.3.7	XP_003743201	PREDICTED: glutamate receptor 3-like [Metaseiulus occidentalis]	8
	VARROA_LOC100907661.4.7	XP_003743201	PREDICTED: glutamate receptor 3-like [Metaseiulus occidentalis]	8
	VARROA_LOC100907661.5.7	XP_003743201	PREDICTED: glutamate receptor 3-like [Metaseiulus occidentalis]	8
	VARROA_LOC100907661.6.7	XP_003743201	PREDICTED: glutamate receptor 3-like [Metaseiulus occidentalis]	8
	VARROA_LOC100907661.7.7	XP_003743201	PREDICTED: glutamate receptor 3-like [Metaseiulus occidentalis]	8
	VARROA_LOC100900869.1.13	XP_003740977	PREDICTED: glutamate [NMDA] receptor subunit 1-like [Metaseiulus occidentalis]	8
	VARROA_LOC100900869.2.13	XP_003740977	PREDICTED: glutamate [NMDA] receptor subunit 1-like [Metaseiulus occidentalis]	8
	VARROA_LOC100900869.3.13	XP_003740977	PREDICTED: glutamate [NMDA] receptor subunit 1-like [Metaseiulus occidentalis]	8
	VARROA_LOC100900869.4.13	XP_003740977	PREDICTED: glutamate [NMDA] receptor subunit 1-like [Metaseiulus occidentalis]	9
	VARROA_LOC100900869.5.13	XP_003740977	PREDICTED: glutamate [NMDA] receptor subunit 1-like [Metaseiulus occidentalis]	9
	VARROA_LOC100900869.6.13	XP_003740977	PREDICTED: glutamate [NMDA] receptor subunit 1-like [Metaseiulus occidentalis]	8
	VARROA_LOC100900869.7.13	XP_003740977	PREDICTED: glutamate [NMDA] receptor subunit 1-like [Metaseiulus occidentalis]	9
	VARROA_LOC100900869.8.13	XP_003740977	PREDICTED: glutamate [NMDA] receptor subunit 1-like [Metaseiulus occidentalis]	8
	VARROA_LOC100900869.9.13	XP_003740977	PREDICTED: glutamate [NMDA] receptor subunit 1-like [Metaseiulus occidentalis]	4
	VARROA_LOC100900869.10.13	XP_003740977	PREDICTED: glutamate [NMDA] receptor subunit 1-like [Metaseiulus occidentalis]	9
	VARROA_LOC100900869.11.13	XP_003740977	PREDICTED: glutamate [NMDA] receptor subunit 1-like [Metaseiulus occidentalis]	8
	VARROA_LOC100900869.12.13	XP_003740977	PREDICTED: glutamate [NMDA] receptor subunit 1-like [Metaseiulus occidentalis]	5
	VARROA_LOC100900869.13.13	XP_003740977	PREDICTED: glutamate [NMDA] receptor subunit 1-like [Metaseiulus occidentalis]	8
	VARROA_LOC100905217.1.6	XP_003738843	PREDICTED: glutamate receptor, ionotropic kainate 2-like [Metaseiulus occidentalis]	8
	VARROA_LOC100905217.2.6	XP_003738843	PREDICTED: glutamate receptor, ionotropic kainate 2-like [Metaseiulus occidentalis]	13
	VARROA_LOC100905217.3.6	XP_003738843	PREDICTED: glutamate receptor, ionotropic kainate 2-like [Metaseiulus occidentalis]	8
	VARROA_LOC100905217.4.6	XP_003738843	PREDICTED: glutamate receptor, ionotropic kainate 2-like [Metaseiulus occidentalis]	13
	VARROA_LOC100905217.5.6	XP_003738843	PREDICTED: glutamate receptor, ionotropic kainate 2-like [Metaseiulus occidentalis]	8
	VARROA_LOC100905217.6.6	XP_003738843	PREDICTED: glutamate receptor, ionotropic kainate 2-like [Metaseiulus occidentalis]	9
	VARROA_LOC100907193.1.5	XP_003748445	PREDICTED: glutamate-gated chloride channel-like [Metaseiulus occidentalis]	5
	VARROA_LOC100907193.2.5	XP_003748445	PREDICTED: glutamate-gated chloride channel-like [Metaseiulus occidentalis]	6
	VARROA_LOC100907193.4.5	XP_003748445	PREDICTED: glutamate-gated chloride channel-like [Metaseiulus occidentalis]	6
	VARROA_LOC100907193.5.5	XP_003748445	PREDICTED: glutamate-gated chloride channel-like [Metaseiulus occidentalis]	2
	VARROA_LOC100900415.1.2	XP_003745063	PREDICTED: glutamate [NMDA] receptor subunit epsilon-2-like [Metaseiulus occidentalis]	5
	VARROA_LOC100900415.2.2	XP_003745063	PREDICTED: glutamate [NMDA] receptor subunit epsilon-2-like [Metaseiulus occidentalis]	9
	VARROA_LOC100901024.1.4	XP_003748445	PREDICTED: glutamate-gated chloride channel-like [Metaseiulus occidentalis]	8
	VARROA_LOC100901024.2.4	XP_003748445	PREDICTED: glutamate-gated chloride channel-like [Metaseiulus occidentalis]	8
	VARROA_LOC100901024.3.4	XP_003748445	PREDICTED: glutamate-gated chloride channel-like [Metaseiulus occidentalis]	8
	VARROA_LOC100901024.4.4	XP_003748445	PREDICTED: glutamate-gated chloride channel-like [Metaseiulus occidentalis]	1
Neuropeptide receptors	VARROA_LOC100908151	XP_003738422	PREDICTED: neuropeptide Y receptor-like [Metaseiulus occidentalis]	9
	VARROA_LOC100901871.1.3	XP_003742305	PREDICTED: cholecystokinin receptor type A-like [Metaseiulus occidentalis]	8
	VARROA_LOC100901871.2.3	XP_003742305	PREDICTED: cholecystokinin receptor type A-like [Metaseiulus occidentalis]	9
	VARROA_LOC100901871.3.3	XP_003742305	PREDICTED: cholecystokinin receptor type A-like [Metaseiulus occidentalis]	8
	VARROA_LOC100897946.1.2	XP_003748225	PREDICTED: neuropeptides capa receptor-like [Metaseiulus occidentalis]	9
	VARROA_LOC100897946.2.2	XP_003748225	PREDICTED: neuropeptides capa receptor-like [Metaseiulus occidentalis]	4
