# Supplementary material for: Transcriptome profiling of the honeybee parasite Varroa destructor provides new biological insights into the mite adult life cycle
Source: BMC Genomics. 2018 May 4;19:328. doi: 10.1186/s12864-018-4668-z (PMC5936029; doi:10.1186/s12864-018-4668-z)
Supplement: Supplementary file 9 — Enriched GO terms for each pairwise comparison of mite life-cycle stages and conditions. Each worksheet reports results (biological process and molecular function) for a specific pairwise comparison. The columns indicate GO ID, GO term, total number of contigs in the GO category, number of contigs differentially expressed within the category, expected number of contigs and P-value. (XLSX 4646 kb) [file 12864_2018_4668_MOESM4_ESM.xlsx]

## Sheet: Feuil1
contig_id_key	best_hit_accession	best_hit_database	best_hit_description	best_hit_evalue	best_hit_gene	best_hit_perc_Qconserved	best_hit_perc_Qcoverage	best_hit_perc_Qidentities	best_hit_perc_Scoverage	best_hit_perc_ident	best_hit_query_start	best_hit_query_stop	best_hit_score	best_hit_species	best_hit_subject_start	best_hit_subject_stop	depth	length	name
1				0		0	0	0	0	0	0	0	0		0	0	174.3	315	VARROA_contig_00001
2				0		0	0	0	0	0	0	0	0		0	0	501.97	1944	VARROA_contig_00002
3				0		0	0	0	0	0	0	0	0		0	0	839.17	325	VARROA_contig_00003
4				0		0	0	0	0	0	0	0	0		0	0	730.54	467	VARROA_contig_00004
5	XP_003742516	refseq_protein	PREDICTED: fasciclin-1-like [Metaseiulus occidentalis]	1.34748e-137	LOC100899647	32.9947	42.5353	26.3693	33.758	61.8012	788	1750	442	Metaseiulus occidentalis	11	328	1370.24	2264	VARROA_LOC100899647.1.2
6				0		0	0	0	0	0	0	0	0		0	0	524.26	519	VARROA_contig_00005
7	XP_003745961	refseq_protein	PREDICTED: uncharacterized protein LOC100901645 [Metaseiulus occidentalis]	2.48357e-32	LOC100901645	22.7129	33.3596	17.9811	10.2155	53.9007	710	1132	141	Metaseiulus occidentalis	1124	1251	527.5	1268	VARROA_LOC100901645.1.2
8				0		0	0	0	0	0	0	0	0		0	0	271.18	420	VARROA_contig_00006
9				0		0	0	0	0	0	0	0	0		0	0	663.87	528	VARROA_contig_00007
10	XP_003746021	refseq_protein	PREDICTED: coagulation factor IX-like [Metaseiulus occidentalis]	1.41374e-103	LOC100898714	78.0635	89.41	65.8094	55.8074	73.6041	1	591	315	Metaseiulus occidentalis	58	254	263.76	661	VARROA_LOC100898714.1.2
11				0		0	0	0	0	0	0	0	0		0	0	214.44	602	VARROA_contig_00008
12				0		0	0	0	0	0	0	0	0		0	0	165.16	306	VARROA_contig_00009
13	XP_003747448	refseq_protein	PREDICTED: target of rapamycin complex 2 subunit MAPKAP1-like [Metaseiulus occidentalis]	2.95566e-51	LOC100898946	77.5457	99.4778	64.2298	27.1949	64.5669	1	381	179	Metaseiulus occidentalis	204	330	171.03	383	VARROA_LOC100898946.1.6
14				0		0	0	0	0	0	0	0	0		0	0	1061.62	1378	VARROA_contig_00010
15				0		0	0	0	0	0	0	0	0		0	0	266.74	371	VARROA_contig_00011
16	XP_003744760	refseq_protein	PREDICTED: cysteine protease ATG4D-like [Metaseiulus occidentalis]	7.95333e-38	LOC100904046	77.8157	92.1502	60.4096	18.4426	65.5556	24	293	143	Metaseiulus occidentalis	250	339	252.59	293	VARROA_LOC100904046.1.4
17				0		0	0	0	0	0	0	0	0		0	0	238.95	496	VARROA_contig_00012
18	XP_003738397	refseq_protein	PREDICTED: poly [ADP-ribose] polymerase 2-like [Metaseiulus occidentalis]	0	LOC100903586	58.8102	77.5071	46.5722	92.3868	59.8253	3	1370	561	ADP-ribose	37	485	572.99	1765	VARROA_LOC100903586.1.2
19				0		0	0	0	0	0	0	0	0		0	0	294.7	427	VARROA_contig_00013
20				0		0	0	0	0	0	0	0	0		0	0	177.63	563	VARROA_contig_00014
21	XP_003739248	refseq_protein	PREDICTED: platelet-activating factor acetylhydrolase 2, cytoplasmic-like [Metaseiulus occidentalis]	3.08982e-31	LOC100897726	18.2768	23.2376	15.1436	18.5031	65.1685	625	891	133	Metaseiulus occidentalis	3	91	725.7	1149	VARROA_LOC100897726.1.2
22	XP_003740406	refseq_protein	PREDICTED: uncharacterized protein LOC100904891 [Metaseiulus occidentalis]	5.18666e-48	LOC100904891	33.1658	40.1005	24.4221	99.2754	59.1241	296	694	169	Metaseiulus occidentalis	1	137	24582.1	995	VARROA_LOC100904891
23	XP_003746260	refseq_protein	PREDICTED: nucleoporin Nup43-like [Metaseiulus occidentalis]	0	LOC100898043	57.6419	64.3793	49.7817	95.2381	76.8786	292	1323	562	Metaseiulus occidentalis	1	340	731.68	1603	VARROA_LOC100898043
24				0		0	0	0	0	0	0	0	0		0	0	491.85	691	VARROA_contig_00015
25	XP_005175249	refseq_protein	PREDICTED: DNA-directed RNA polymerase, mitochondrial [Musca domestica]	8.06478e-51	LOC101900942	69.1837	97.3469	56.9388	11.1668	57.4074	14	490	186	Musca domestica	1226	1381	229.15	490	VARROA_LOC101900942
26				0		0	0	0	0	0	0	0	0		0	0	345.43	435	VARROA_contig_00016
27				0		0	0	0	0	0	0	0	0		0	0	333.55	202	VARROA_contig_00017
28				0		0	0	0	0	0	0	0	0		0	0	292.18	255	VARROA_contig_00018
29				0		0	0	0	0	0	0	0	0		0	0	424.31	507	VARROA_contig_00019
30				0		0	0	0	0	0	0	0	0		0	0	282.64	517	VARROA_contig_00020
31				0		0	0	0	0	0	0	0	0		0	0	522.2	572	VARROA_contig_00021
32	XP_003747131	refseq_protein	PREDICTED: transcription elongation factor B polypeptide 2-like [Metaseiulus occidentalis]	1.11555e-49	LOC100908888	15.9956	18.1175	13.2209	100	72.973	273	605	179	Metaseiulus occidentalis	1	111	2414.75	1838	VARROA_LOC100908888
33	XP_003745506	refseq_protein	PREDICTED: WD repeat-containing protein 26-like [Metaseiulus occidentalis]	2.68393e-156	LOC100907429	61.9048	80.4989	48.7528	55.4313	60.5634	258	1322	469	Metaseiulus occidentalis	198	544	470.82	1323	VARROA_LOC100907429.1.7
34	XP_003742868	refseq_protein	PREDICTED: homeobox protein Nkx-6.1-like [Metaseiulus occidentalis]	2.02157e-30	LOC100904512	40.6667	43.3333	36	50.7812	83.0769	193	387	117	Metaseiulus occidentalis	1	65	556.73	450	VARROA_LOC100904512
35	XP_003739047	refseq_protein	PREDICTED: pre-mRNA-processing factor 40 homolog A-like [Metaseiulus occidentalis]	7.66155e-17	LOC100902336	38.6538	43.8462	35.1923	9.61792	79.2208	103	330	88	Metaseiulus occidentalis	687	759	169.6	520	VARROA_LOC100902336.1.6
36				0		0	0	0	0	0	0	0	0		0	0	291.78	975	VARROA_contig_00022
37	XP_003745509	refseq_protein	PREDICTED: eukaryotic translation initiation factor 3 subunit B-like [Metaseiulus occidentalis]	0	LOC100907815	67.4478	78.2131	58.8795	100	74.965	505	2640	1047	Metaseiulus occidentalis	1	708	3088.42	2731	VARROA_LOC100907815
38				0		0	0	0	0	0	0	0	0		0	0	229159	288	VARROA_contig_00023
39	XP_003743897	refseq_protein	PREDICTED: probable E3 ubiquitin-protein ligase HERC2-like [Metaseiulus occidentalis]	0	LOC100904278	92.1447	99.8235	85.5252	8.34075	85.6764	1	1131	680	Metaseiulus occidentalis	4069	4443	284.18	1133	VARROA_LOC100904278.1.20
40				0		0	0	0	0	0	0	0	0		0	0	296.06	429	VARROA_contig_00024
41	XP_003746733	refseq_protein	PREDICTED: LOW QUALITY PROTEIN: RCC1 and BTB domain-containing protein 1-like [Metaseiulus occidentalis]	1.45589e-24	LOC100909175	36	43.8	28.2	13.2727	64.3836	7	225	109	Metaseiulus occidentalis	21	93	262.91	500	VARROA_LOC100909175.1.4
42	XP_003747773	refseq_protein	PREDICTED: X-linked retinitis pigmentosa GTPase regulator-like [Metaseiulus occidentalis]	2.80655e-50	LOC100901226	61.0048	66.0287	58.8517	17.782	88.172	143	418	179	Metaseiulus occidentalis	1	93	434.02	418	VARROA_LOC100901226.1.2
43	XP_011701050	refseq_protein	PREDICTED: uncharacterized protein LOC105457844 isoform X1 [Wasmannia auropunctata]	0.00000220037	LOC105457844	25.8427	28.0899	23.5955	20.1613	84	70	144	52	Wasmannia auropunctata	92	116	169.18	267	VARROA_LOC105457844
44				0		0	0	0	0	0	0	0	0		0	0	318.44	316	VARROA_contig_00025
45				0		0	0	0	0	0	0	0	0		0	0	240.01	349	VARROA_contig_00026
46	XP_003739973	refseq_protein	PREDICTED: zinc finger FYVE domain-containing protein 9-like [Metaseiulus occidentalis]	8.59398e-61	LOC100904792	75	80.6075	68.6916	17.3716	85.2174	1	345	209	Metaseiulus occidentalis	548	662	494.34	428	VARROA_LOC100904792.1.7
47	XP_003743821	refseq_protein	PREDICTED: aspartate aminotransferase, mitochondrial [Metaseiulus occidentalis]	0	Got2	51.4768	59.0717	47.1167	99.5249	79.7619	693	1952	701	Metaseiulus occidentalis	2	420	2240.91	2133	VARROA_Got2
48				0		0	0	0	0	0	0	0	0		0	0	282.45	387	VARROA_contig_00027
49	XP_002415967	refseq_protein	CDC42 binding protein kinase alpha, putative [Ixodes scapularis]	1.33363e-35	IscW_ISCW014720	44.4444	57.8544	30.2682	18.6585	51.634	330	782	145	Ixodes scapularis	666	818	863.12	783	VARROA_IscW_ISCW014720.1.2
50				0		0	0	0	0	0	0	0	0		0	0	2015.64	1740	VARROA_contig_00028
51				0		0	0	0	0	0	0	0	0		0	0	304.73	529	VARROA_contig_00029
52	XP_003740742	refseq_protein	PREDICTED: neuron navigator 2 [Metaseiulus occidentalis]	0	Nav2	47.5507	57.7703	42.3986	79.974	73.3918	1078	3129	967	Metaseiulus occidentalis	155	769	476.73	3552	VARROA_Nav2.1.4
53	XP_003746886	refseq_protein	PREDICTED: FAS-associated factor 2-B-like [Metaseiulus occidentalis]	4.16441e-180	LOC100908142	45.975	57.2105	37.0641	100	64.6396	640	1968	535	Metaseiulus occidentalis	1	441	1337.8	2323	VARROA_LOC100908142
54				0		0	0	0	0	0	0	0	0		0	0	672.7	1150	VARROA_contig_00030
55				0		0	0	0	0	0	0	0	0		0	0	558.22	2174	VARROA_contig_00031
56				0		0	0	0	0	0	0	0	0		0	0	586.7	1073	VARROA_contig_00032
57				0		0	0	0	0	0	0	0	0		0	0	5709.53	2242	VARROA_contig_00033
58	XP_003737935	refseq_protein	PREDICTED: double-stranded RNA-specific editase 1-like [Metaseiulus occidentalis]	1.03106e-110	LOC100898388	60.8283	87.2304	45.0388	54.4283	51.0264	147	1157	349	Metaseiulus occidentalis	283	620	415.34	1159	VARROA_LOC100898388.1.4
59				0		0	0	0	0	0	0	0	0		0	0	1163.75	1306	VARROA_contig_00034
60	XP_003742283	refseq_protein	PREDICTED: uncharacterized protein LOC100897343 [Metaseiulus occidentalis]	3.48985e-27	LOC100897343	77.7273	84.5455	72.2727	7.91826	85.4839	34	219	114	Metaseiulus occidentalis	382	443	101.06	220	VARROA_LOC100897343.1.5
61	XP_003741783	refseq_protein	PREDICTED: tryptophan--tRNA ligase, cytoplasmic-like [Metaseiulus occidentalis]	0	LOC100908549	64.5933	72.1292	58.3134	99.5037	80.4455	235	1440	681	Metaseiulus occidentalis	3	403	2457.47	1672	VARROA_LOC100908549
62	XP_003742685	refseq_protein	PREDICTED: 40S ribosomal protein SA-like [Metaseiulus occidentalis]	1.83156e-145	LOC100901114	54.0373	60.559	50.5435	84.2105	83.4615	283	1062	429	Metaseiulus occidentalis	1	256	11749.6	1288	VARROA_LOC100901114
63	XP_003742937	refseq_protein	PREDICTED: amyloid beta A4 precursor protein-binding family B member 2-like [Metaseiulus occidentalis]	1.09347e-49	LOC100902450	93.318	99.5392	90.553	22.9773	90.9722	1	432	178	Metaseiulus occidentalis	448	589	235.2	434	VARROA_LOC100902450.1.6
64	XP_003742270	refseq_protein	PREDICTED: putative nuclease HARBI1-like [Metaseiulus occidentalis]	1.64021e-170	LOC100907222	6.2097	35.0187	5.08992	75.8389	71.5116	1835	2866	518	Metaseiulus occidentalis	109	447	744.85	2947	VARROA_LOC100907222.1.2
65				0		0	0	0	0	0	0	0	0		0	0	409.47	299	VARROA_contig_00035
66				0		0	0	0	0	0	0	0	0		0	0	681.06	261	VARROA_contig_00036
67				0		0	0	0	0	0	0	0	0		0	0	280.98	979	VARROA_contig_00037
68	XP_003746275	refseq_protein	PREDICTED: uncharacterized protein LOC100900178 [Metaseiulus occidentalis]	1.95227e-40	LOC100900178	46.798	63.5468	33.4975	12.4046	52.3077	1	387	158	Metaseiulus occidentalis	712	841	286.44	609	VARROA_LOC100900178.1.6
69				0		0	0	0	0	0	0	0	0		0	0	1694.39	883	VARROA_contig_00038
70	XP_003744037	refseq_protein	PREDICTED: CCHC-type zinc finger protein CG3800-like [Metaseiulus occidentalis]	2.18184e-40	LOC100901690	35.6164	48.6301	27.3973	39.011	98.5916	225	437	145	Metaseiulus occidentalis	57	127	182.88	438	VARROA_LOC100901690.1.4
71				0		0	0	0	0	0	0	0	0		0	0	581.98	997	VARROA_contig_00039
72	XP_003745169	refseq_protein	PREDICTED: spatacsin-like [Metaseiulus occidentalis]	4.87052e-102	LOC100904622	48.9839	65.8024	38.8928	13.7635	59.1054	2	940	347	Metaseiulus occidentalis	1897	2201	427.98	1427	VARROA_LOC100904622.1.5
73	XP_003746425	refseq_protein	PREDICTED: cell division cycle protein 23 homolog [Metaseiulus occidentalis]	6.07065e-157	LOC100899339	66.2511	75.3339	58.2369	63.3708	77.305	148	993	461	Metaseiulus occidentalis	151	432	468.28	1123	VARROA_LOC100899339.1.6
74	XP_003738503	refseq_protein	PREDICTED: DNA2-like helicase-like [Metaseiulus occidentalis]	1.06438e-79	LOC100897283	67.8133	99.5086	51.2285	21.4286	51.4815	3	812	272	Metaseiulus occidentalis	855	1112	435.26	814	VARROA_LOC100897283.1.5
75	XP_003737308	refseq_protein	PREDICTED: ATP-binding cassette sub-family B member 10, mitochondrial-like [Metaseiulus occidentalis]	8.17214e-135	LOC100901945	82.0722	99.1851	68.8009	45.151	69.3662	6	857	408	Metaseiulus occidentalis	257	540	296.49	859	VARROA_LOC100901945.1.7
76				0		0	0	0	0	0	0	0	0		0	0	559.86	799	VARROA_contig_00040
77				0		0	0	0	0	0	0	0	0		0	0	99.23	273	VARROA_contig_00041
78				0		0	0	0	0	0	0	0	0		0	0	471.8	826	VARROA_contig_00042
79	XP_003739945	refseq_protein	PREDICTED: laminin subunit alpha-1 [Metaseiulus occidentalis]	2.23683e-48	Lama1	98.0315	99.2126	94.4882	2.59901	95.2381	3	254	176	Metaseiulus occidentalis	2609	2692	105.18	254	VARROA_Lama1.1.18
80	XP_003744710	refseq_protein	PREDICTED: pre-mRNA-splicing factor ATP-dependent RNA helicase PRP16-like [Metaseiulus occidentalis]	2.16864e-80	LOC100908171	97.4811	99.7481	92.9471	12.729	93.1818	1	396	266	Metaseiulus occidentalis	517	648	294.88	397	VARROA_LOC100908171.1.9
81				0		0	0	0	0	0	0	0	0		0	0	95.52	312	VARROA_contig_00043
82				0		0	0	0	0	0	0	0	0		0	0	203.88	203	VARROA_contig_00044
83				0		0	0	0	0	0	0	0	0		0	0	113.44	422	VARROA_contig_00045
84				0		0	0	0	0	0	0	0	0		0	0	345.81	977	VARROA_contig_00046
85				0		0	0	0	0	0	0	0	0		0	0	288.76	756	VARROA_contig_00047
86	XP_003747199	refseq_protein	PREDICTED: protein FAM122A-like [Metaseiulus occidentalis]	1.55039e-45	LOC100907249	51.3788	70.9724	47.8955	60.2564	67.4847	2	490	163	Metaseiulus occidentalis	63	203	427.16	689	VARROA_LOC100907249
87	XP_003746219	refseq_protein	PREDICTED: uncharacterized protein LOC100904239 [Metaseiulus occidentalis]	2.44172e-49	LOC100904239	48.1132	64.69	37.6011	25.89	58.125	263	742	182	Metaseiulus occidentalis	458	617	411.1	742	VARROA_LOC100904239.1.4
88				0		0	0	0	0	0	0	0	0		0	0	767.32	711	VARROA_contig_00048
89				0		0	0	0	0	0	0	0	0		0	0	769.2	596	VARROA_contig_00049
90	XP_003739119	refseq_protein	PREDICTED: coiled-coil domain-containing protein 22-like [Metaseiulus occidentalis]	1.74401e-45	LOC100901333	65.7343	71.3287	52.4476	18.8192	73.5294	122	427	166	Metaseiulus occidentalis	441	542	279.88	429	VARROA_LOC100901333.1.5
91				0		0	0	0	0	0	0	0	0		0	0	167.57	299	VARROA_contig_00050
92	XP_003737231	refseq_protein	PREDICTED: sphingomyelin phosphodiesterase-like [Metaseiulus occidentalis]	1.18494e-104	LOC100902332	54.9708	69.2982	43.2749	37.7389	62.4473	1	711	332	Metaseiulus occidentalis	381	617	414.62	1026	VARROA_LOC100902332.1.3
93				0		0	0	0	0	0	0	0	0		0	0	253.89	514	VARROA_contig_00051
94	XP_003746643	refseq_protein	PREDICTED: YEATS domain-containing protein 4-like [Metaseiulus occidentalis]	1.78211e-32	LOC100908140	33.2908	48.9796	25.6378	59.9078	51.145	273	656	129	Metaseiulus occidentalis	32	161	210.24	784	VARROA_LOC100908140
95				0		0	0	0	0	0	0	0	0		0	0	126.77	217	VARROA_contig_00052
96	XP_003743609	refseq_protein	PREDICTED: uncharacterized protein C3orf23 homolog [Metaseiulus occidentalis]	0	LOC100897161	68.6723	89.0778	52.7796	97.6546	58.7336	166	1527	580	Metaseiulus occidentalis	9	466	636.66	1529	VARROA_LOC100897161.1.2
97	XP_003746030	refseq_protein	PREDICTED: mitochondrial carrier triple repeat protein 1-like [Metaseiulus occidentalis]	9.92781e-149	LOC100900214	40.3528	48.9526	34.5645	96.99	70.6081	124	1011	444	Metaseiulus occidentalis	8	297	905.62	1814	VARROA_LOC100900214
98				0		0	0	0	0	0	0	0	0		0	0	146.31	408	VARROA_contig_00053
99	XP_001891933	refseq_protein	piwi domain containing protein [Brugia malayi]	4.0902e-37	Bm1_02130	26.1006	36.1635	20.7547	83.9416	57.3913	608	952	141	Brugia malayi	21	135	471.96	954	VARROA_Bm1_02130
100				0		0	0	0	0	0	0	0	0		0	0	604.39	364	VARROA_contig_00054
101	XP_003747633	refseq_protein	PREDICTED: ribosome biogenesis protein WDR12 homolog [Metaseiulus occidentalis]	3.02096e-84	LOC100904385	54.7231	71.3355	40.0651	51.049	56.1644	263	919	272	Metaseiulus occidentalis	5	223	1109.78	921	VARROA_LOC100904385.1.2
102				0		0	0	0	0	0	0	0	0		0	0	192.31	293	VARROA_contig_00055
103	XP_003743939	refseq_protein	PREDICTED: trypsin-1-like [Metaseiulus occidentalis]	2.1094e-121	LOC100898558	73.4411	93.5335	56.8129	97.4638	60.7407	29	838	361	Metaseiulus occidentalis	5	273	2968.97	866	VARROA_LOC100898558
104				0		0	0	0	0	0	0	0	0		0	0	358.78	884	VARROA_contig_00056
105	XP_003741288	refseq_protein	PREDICTED: ATP-binding cassette sub-family C member 9-like [Metaseiulus occidentalis]	9.81894e-45	LOC100902117	87.5	96.1538	77.8846	5.91716	81	12	311	166	Metaseiulus occidentalis	1565	1664	154.63	312	VARROA_LOC100902117.1.6
106	XP_003737870	refseq_protein	PREDICTED: upstream-binding protein 1-like [Metaseiulus occidentalis]	9.91697e-136	LOC100898960	79.7914	83.7027	74.7066	41.9922	88.4259	124	765	404	Metaseiulus occidentalis	75	289	658.67	767	VARROA_LOC100898960.1.8
107				0		0	0	0	0	0	0	0	0		0	0	244.78	476	VARROA_contig_00057
108				0		0	0	0	0	0	0	0	0		0	0	826.62	845	VARROA_contig_00058
109				0		0	0	0	0	0	0	0	0		0	0	167.62	425	VARROA_contig_00059
110				0		0	0	0	0	0	0	0	0		0	0	144.19	218	VARROA_contig_00060
111	XP_003741616	refseq_protein	PREDICTED: cleavage stimulation factor subunit 3 [Metaseiulus occidentalis]	1.38577e-116	Cstf3	90.5983	99.5726	83.3333	32.9096	83.691	3	701	361	Metaseiulus occidentalis	431	663	283.68	702	VARROA_Cstf3.1.8
112				0		0	0	0	0	0	0	0	0		0	0	329.52	738	VARROA_contig_00061
113				0		0	0	0	0	0	0	0	0		0	0	2958.84	208	VARROA_contig_00062
114				0		0	0	0	0	0	0	0	0		0	0	954.75	1122	VARROA_contig_00063
115				0		0	0	0	0	0	0	0	0		0	0	4363.91	1638	VARROA_contig_00064
116				0		0	0	0	0	0	0	0	0		0	0	613.61	1141	VARROA_contig_00065
117				0		0	0	0	0	0	0	0	0		0	0	246.7	682	VARROA_contig_00066
118	XP_003742285	refseq_protein	PREDICTED: putative sodium-coupled neutral amino acid transporter 7-like [Metaseiulus occidentalis]	9.65746e-33	LOC100897922	51.0638	63.8298	42.5532	20.5011	66.6667	148	417	130	Metaseiulus occidentalis	214	303	176.22	423	VARROA_LOC100897922.1.3
119				0		0	0	0	0	0	0	0	0		0	0	121.83	286	VARROA_contig_00067
120	XP_003739820	refseq_protein	PREDICTED: xylosyltransferase oxt-like, partial [Metaseiulus occidentalis]	2.71352e-66	LOC100905757	83.1234	98.9924	72.5441	30.9693	73.2824	3	395	218	Metaseiulus occidentalis	71	201	215.56	397	VARROA_LOC100905757.1.3
121				0		0	0	0	0	0	0	0	0		0	0	239.85	327	VARROA_contig_00068
122				0		0	0	0	0	0	0	0	0		0	0	611.5	996	VARROA_contig_00069
123				0		0	0	0	0	0	0	0	0		0	0	323.55	461	VARROA_contig_00070
124				0		0	0	0	0	0	0	0	0		0	0	817.81	844	VARROA_contig_00071
125				0		0	0	0	0	0	0	0	0		0	0	301.28	626	VARROA_contig_00072
126				0		0	0	0	0	0	0	0	0		0	0	474.51	671	VARROA_contig_00073
127				0		0	0	0	0	0	0	0	0		0	0	436.33	665	VARROA_contig_00074
128				0		0	0	0	0	0	0	0	0		0	0	468.07	850	VARROA_contig_00075
129	XP_003741583	refseq_protein	PREDICTED: neuronal calcium sensor 1-like [Metaseiulus occidentalis]	4.47802e-20	LOC100902350	28.8934	31.3525	27.6639	26.0417	88.2353	314	466	92	Metaseiulus occidentalis	141	190	233.78	488	VARROA_LOC100902350.1.3
130				0		0	0	0	0	0	0	0	0		0	0	614.71	395	VARROA_contig_00076
131				0		0	0	0	0	0	0	0	0		0	0	792.49	600	VARROA_contig_00077
132				0		0	0	0	0	0	0	0	0		0	0	355.82	737	VARROA_contig_00078
133				0		0	0	0	0	0	0	0	0		0	0	274.13	361	VARROA_contig_00079
134	XP_003737646	refseq_protein	PREDICTED: pre-mRNA 3 end processing protein WDR33 [Metaseiulus occidentalis]	2.65559e-41	Wdr33	95.7983	97.0588	88.2353	11.1919	90.9091	6	236	153	Metaseiulus occidentalis	251	327	125.13	238	VARROA_Wdr33.1.8
135				0		0	0	0	0	0	0	0	0		0	0	86.32	205	VARROA_contig_00080
136				0		0	0	0	0	0	0	0	0		0	0	220.5	220	VARROA_contig_00081
137				0		0	0	0	0	0	0	0	0		0	0	841.94	408	VARROA_contig_00082
138				0		0	0	0	0	0	0	0	0		0	0	293.31	501	VARROA_contig_00083
139	XP_003742158	refseq_protein	PREDICTED: BRCA1-associated RING domain protein 1-like [Metaseiulus occidentalis]	4.49331e-31	LOC100900022	77.6596	98.9362	60.6383	18.8755	60.6383	3	281	123	Metaseiulus occidentalis	151	244	101.4	282	VARROA_LOC100900022.1.5
140	XP_003744780	refseq_protein	PREDICTED: uncharacterized protein C9orf114-like [Metaseiulus occidentalis]	3.26546e-140	LOC100907238	47.8899	58.8991	36.5138	98.4026	61.9938	421	1383	420	Metaseiulus occidentalis	5	312	926.33	1635	VARROA_LOC100907238
141	XP_003747949	refseq_protein	PREDICTED: glutathione S-transferase Mu 1-like [Metaseiulus occidentalis]	5.49026e-29	LOC100903432	44.8529	54.4118	36.7647	32.5991	67.5676	186	407	116	Metaseiulus occidentalis	154	227	1332.18	408	VARROA_LOC100903432.1.2
142				0		0	0	0	0	0	0	0	0		0	0	1527.56	621	VARROA_contig_00084
143				0		0	0	0	0	0	0	0	0		0	0	259.37	500	VARROA_contig_00085
144	WP_043817187	refseq_protein	hypothetical protein, partial [Aeromonas salmonicida]	1.2033e-25	NULL	43.3242	53.1335	40.8719	100	76.9231	90	284	102	Aeromonas salmonicida	1	65	799.24	367	VARROA_contig_00086
145				0		0	0	0	0	0	0	0	0		0	0	314.95	425	VARROA_contig_00087
146	XP_003745014	refseq_protein	PREDICTED: uncharacterized protein LOC100905489 [Metaseiulus occidentalis]	6.14536e-37	LOC100905489	11.0706	14.2141	9.43052	73.4266	65.7143	1038	1349	146	Metaseiulus occidentalis	17	121	1748.06	2195	VARROA_LOC100905489
147	XP_003745569	refseq_protein	PREDICTED: trimethylguanosine synthase-like [Metaseiulus occidentalis]	1.68026e-50	LOC100904375	48.7633	70.6714	36.0424	83.4746	50.7463	1	600	178	Metaseiulus occidentalis	25	221	479.37	849	VARROA_LOC100904375.1.2
148				0		0	0	0	0	0	0	0	0		0	0	483.64	700	VARROA_contig_00088
149				0		0	0	0	0	0	0	0	0		0	0	625.15	1409	VARROA_contig_00089
150	XP_003740009	refseq_protein	PREDICTED: myotubularin-related protein 13-like [Metaseiulus occidentalis]	2.73091e-29	LOC100898162	70.5224	78.3582	64.9254	3.91499	82.8571	2	211	121	Metaseiulus occidentalis	776	845	311.78	268	VARROA_LOC100898162.1.11
151				0		0	0	0	0	0	0	0	0		0	0	555.48	809	VARROA_contig_00090
152				0		0	0	0	0	0	0	0	0		0	0	196.86	352	VARROA_contig_00091
153				0		0	0	0	0	0	0	0	0		0	0	319.78	651	VARROA_contig_00092
154				0		0	0	0	0	0	0	0	0		0	0	595.74	281	VARROA_contig_00093
155				0		0	0	0	0	0	0	0	0		0	0	508.9	334	VARROA_contig_00094
156				0		0	0	0	0	0	0	0	0		0	0	327.65	481	VARROA_contig_00095
157				0		0	0	0	0	0	0	0	0		0	0	711.98	1054	VARROA_contig_00096
158				0		0	0	0	0	0	0	0	0		0	0	330.99	337	VARROA_contig_00097
159	XP_003740789	refseq_protein	PREDICTED: SPARC-like [Metaseiulus occidentalis]	2.09961e-129	LOC100906582	38.0308	43.9385	32.1231	91.5385	73.1092	673	1386	391	Metaseiulus occidentalis	23	260	3014.98	1625	VARROA_LOC100906582.1.2
160				0		0	0	0	0	0	0	0	0		0	0	441.12	735	VARROA_contig_00098
161	XP_003740715	refseq_protein	PREDICTED: UTP--glucose-1-phosphate uridylyltransferase-like isoform 1 [Metaseiulus occidentalis] >gi|391332590|ref|XP_003740716.1| PREDICTED: UTP--glucose-1-phosphate uridylyltransferase-like isoform 2 [Metaseiulus occidentalis]	0	LOC100907163	70.2771	77.8338	63.3249	100	81.3592	362	1906	882	Metaseiulus occidentalis	1	514	2936.12	1985	VARROA_LOC100907163
162				0		0	0	0	0	0	0	0	0		0	0	4033.84	2541	VARROA_contig_00099
163				0		0	0	0	0	0	0	0	0		0	0	137.63	297	VARROA_contig_00100
164				0		0	0	0	0	0	0	0	0		0	0	348.57	722	VARROA_contig_00101
165				0		0	0	0	0	0	0	0	0		0	0	158.16	355	VARROA_contig_00102
166	XP_003740467	refseq_protein	PREDICTED: uncharacterized protein LOC100902258 [Metaseiulus occidentalis]	0.00000171305	LOC100902258	32.4742	42.5258	22.4227	8.15385	52.7273	223	387	56	Metaseiulus occidentalis	589	641	247.86	388	VARROA_LOC100902258.1.6
167	XP_003739567	refseq_protein	PREDICTED: membrane metallo-endopeptidase-like 1-like [Metaseiulus occidentalis]	0.00000000000223108	LOC100901760	40.2857	53.1429	35.1429	7.71144	66.129	37	222	73	Metaseiulus occidentalis	46	107	791.19	350	VARROA_LOC100901760.1.2
168				0		0	0	0	0	0	0	0	0		0	0	249.58	330	VARROA_contig_00103
169				0		0	0	0	0	0	0	0	0		0	0	346.23	488	VARROA_contig_00104
170				0		0	0	0	0	0	0	0	0		0	0	571.11	1075	VARROA_contig_00105
171				0		0	0	0	0	0	0	0	0		0	0	278.89	767	VARROA_contig_00106
172				0		0	0	0	0	0	0	0	0		0	0	987.84	1483	VARROA_contig_00107
173				0		0	0	0	0	0	0	0	0		0	0	671.14	388	VARROA_contig_00108
174				0		0	0	0	0	0	0	0	0		0	0	887.33	1139	VARROA_contig_00109
175	XP_003742455	refseq_protein	PREDICTED: nucleolar protein 14-like [Metaseiulus occidentalis]	9.94411e-167	LOC100901395	68.0029	82.8717	55.3207	44.5509	66.7546	236	1372	503	Metaseiulus occidentalis	455	826	507.57	1372	VARROA_LOC100901395.1.3
176				0		0	0	0	0	0	0	0	0		0	0	386.68	1583	VARROA_contig_00110
177				0		0	0	0	0	0	0	0	0		0	0	956.64	716	VARROA_contig_00111
178				0		0	0	0	0	0	0	0	0		0	0	226.49	283	VARROA_contig_00112
179				0		0	0	0	0	0	0	0	0		0	0	1383	1208	VARROA_contig_00113
180				0		0	0	0	0	0	0	0	0		0	0	177.73	319	VARROA_contig_00114
181				0		0	0	0	0	0	0	0	0		0	0	435.68	691	VARROA_contig_00115
182				0		0	0	0	0	0	0	0	0		0	0	793.52	850	VARROA_contig_00116
183				0		0	0	0	0	0	0	0	0		0	0	262.18	339	VARROA_contig_00117
184				0		0	0	0	0	0	0	0	0		0	0	336.81	873	VARROA_contig_00118
185				0		0	0	0	0	0	0	0	0		0	0	730.63	795	VARROA_contig_00119
186				0		0	0	0	0	0	0	0	0		0	0	1203.16	2058	VARROA_contig_00120
187				0		0	0	0	0	0	0	0	0		0	0	7714.94	2891	VARROA_contig_00121
188	XP_003742175	refseq_protein	PREDICTED: fibroleukin-like [Metaseiulus occidentalis]	0	LOC100902586	39.3379	50.6329	31.1587	98.4615	60.9524	501	2060	667	Metaseiulus occidentalis	8	519	2259.2	3081	VARROA_LOC100902586
189	XP_003741624	refseq_protein	PREDICTED: myosin-VIIa-like [Metaseiulus occidentalis]	0.0000000000000120645	LOC100908637	32.7434	32.7434	30.9735	1.59208	94.5946	227	337	80	Metaseiulus occidentalis	2145	2181	354.14	339	VARROA_LOC100908637.1.11
190				0		0	0	0	0	0	0	0	0		0	0	211.04	808	VARROA_contig_00122
191				0		0	0	0	0	0	0	0	0		0	0	899.93	557	VARROA_contig_00123
192	XP_003746262	refseq_protein	PREDICTED: uncharacterized protein LOC100898327 [Metaseiulus occidentalis]	3.34021e-94	LOC100898327	69.2866	90.6892	57.3156	25.8197	62.2047	77	826	310	Metaseiulus occidentalis	4	255	736.5	827	VARROA_LOC100898327
193				0		0	0	0	0	0	0	0	0		0	0	327.1	396	VARROA_contig_00124
194	XP_003737156	refseq_protein	PREDICTED: general transcription factor IIH subunit 1-like [Metaseiulus occidentalis]	1.22959e-87	LOC100901709	96.7742	98.8479	90.553	26.8293	91.6084	5	433	277	Metaseiulus occidentalis	11	153	448.46	434	VARROA_LOC100901709.1.3
195				0		0	0	0	0	0	0	0	0		0	0	2202.73	1100	VARROA_contig_00125
196				0		0	0	0	0	0	0	0	0		0	0	783.92	619	VARROA_contig_00126
197				0		0	0	0	0	0	0	0	0		0	0	378.18	449	VARROA_contig_00127
198				0		0	0	0	0	0	0	0	0		0	0	1288.25	572	VARROA_contig_00128
199				0		0	0	0	0	0	0	0	0		0	0	237.65	521	VARROA_contig_00129
200				0		0	0	0	0	0	0	0	0		0	0	345.78	1162	VARROA_contig_00130
201				0		0	0	0	0	0	0	0	0		0	0	211.82	549	VARROA_contig_00131
202				0		0	0	0	0	0	0	0	0		0	0	625.81	282	VARROA_contig_00132
203				0		0	0	0	0	0	0	0	0		0	0	895.01	353	VARROA_contig_00133
204				0		0	0	0	0	0	0	0	0		0	0	395.25	400	VARROA_contig_00134
205	XP_003739131	refseq_protein	PREDICTED: microtubule-associated protein RP/EB family member 3-like [Metaseiulus occidentalis]	6.45924e-132	LOC100903061	25.7603	32.2004	23.9356	100	73.8411	496	1395	411	Metaseiulus occidentalis	1	297	2727.3	2795	VARROA_LOC100903061
206				0		0	0	0	0	0	0	0	0		0	0	1567.22	1182	VARROA_contig_00135
207				0		0	0	0	0	0	0	0	0		0	0	914.15	517	VARROA_contig_00136
208				0		0	0	0	0	0	0	0	0		0	0	374.3	576	VARROA_contig_00137
209				0		0	0	0	0	0	0	0	0		0	0	520.73	897	VARROA_contig_00138
210	XP_003747953	refseq_protein	PREDICTED: tail-anchored protein insertion receptor WRB-like [Metaseiulus occidentalis]	9.80997e-17	LOC100904006	38.1215	48.895	32.3204	33.1461	66.1017	4	180	82	Metaseiulus occidentalis	114	172	258.87	362	VARROA_LOC100904006.1.2
211				0		0	0	0	0	0	0	0	0		0	0	3712.06	3038	VARROA_contig_00139
212	XP_003740167	refseq_protein	PREDICTED: saccharopine dehydrogenase-like oxidoreductase-like [Metaseiulus occidentalis]	0.000000000000324851	LOC100900157	46.5347	73.2673	40.5941	8.08823	55.4054	1	222	75	Metaseiulus occidentalis	532	586	201.96	303	VARROA_LOC100900157.1.3
213				0		0	0	0	0	0	0	0	0		0	0	305.06	731	VARROA_contig_00140
214				0		0	0	0	0	0	0	0	0		0	0	1290.49	2009	VARROA_contig_00141
215	XP_003744074	refseq_protein	PREDICTED: protein CLEC16A [Metaseiulus occidentalis]	5.92053e-25	Clec16a	35.0993	35.7616	34.4371	5.07042	96.2963	285	446	111	Metaseiulus occidentalis	804	857	183.81	453	VARROA_Clec16a.1.10
216				0		0	0	0	0	0	0	0	0		0	0	1008.08	854	VARROA_contig_00142
217				0		0	0	0	0	0	0	0	0		0	0	358.08	633	VARROA_contig_00143
218				0		0	0	0	0	0	0	0	0		0	0	392.43	569	VARROA_contig_00144
219				0		0	0	0	0	0	0	0	0		0	0	1123.82	1860	VARROA_contig_00145
220	XP_003738443	refseq_protein	PREDICTED: trans-2-enoyl-CoA reductase, mitochondrial-like [Metaseiulus occidentalis]	2.31571e-170	LOC100899393	63.8009	76.0181	51.3575	93.8375	67.5595	205	1212	495	Metaseiulus occidentalis	22	356	1577.34	1326	VARROA_LOC100899393
221				0		0	0	0	0	0	0	0	0		0	0	557.01	1025	VARROA_contig_00146
222	XP_003742525	refseq_protein	PREDICTED: probable glutamate--tRNA ligase, mitochondrial-like [Metaseiulus occidentalis]	3.08485e-61	LOC100900923	88.7435	99.7382	73.0367	26.1856	73.2283	2	382	206	Metaseiulus occidentalis	17	143	259.5	382	VARROA_LOC100900923.1.5
223				0		0	0	0	0	0	0	0	0		0	0	1381.99	1166	VARROA_contig_00147
224	XP_003741450	refseq_protein	PREDICTED: uncharacterized protein LOC100905038 [Metaseiulus occidentalis]	2.18324e-26	LOC100905038	37.7713	48.6252	24.7467	81.0219	50.4425	132	467	110	Metaseiulus occidentalis	15	125	895.22	691	VARROA_LOC100905038
225				0		0	0	0	0	0	0	0	0		0	0	192.9	618	VARROA_contig_00148
226	XP_003746312	refseq_protein	PREDICTED: nucleolar MIF4G domain-containing protein 1-like [Metaseiulus occidentalis]	4.3436e-94	LOC100906458	80.3279	99.1803	63.5246	26.6292	63.786	5	730	307	Metaseiulus occidentalis	602	838	267.85	732	VARROA_LOC100906458.1.5
227				0		0	0	0	0	0	0	0	0		0	0	646.54	834	VARROA_contig_00149
228	XP_003740623	refseq_protein	PREDICTED: serine-threonine kinase receptor-associated protein-like [Metaseiulus occidentalis] >gi|391342221|ref|XP_003745421.1| PREDICTED: serine-threonine kinase receptor-associated protein-like [Metaseiulus occidentalis]	6.07096e-149	LOC100903645	49.0385	61.9231	40.5769	97.2136	65.528	340	1305	442	Metaseiulus occidentalis	3	316	2258.46	1560	VARROA_LOC100903645
229				0		0	0	0	0	0	0	0	0		0	0	5562.97	679	VARROA_contig_00150
230				0		0	0	0	0	0	0	0	0		0	0	6786.03	734	VARROA_contig_00151
231	XP_003742162	refseq_protein	PREDICTED: DNA mismatch repair protein Msh6-like [Metaseiulus occidentalis]	0	LOC100900728	66.8987	86.8523	53.2869	99.3892	59.7054	368	3736	1294	Metaseiulus occidentalis	8	1146	975.92	3879	VARROA_LOC100900728.1.3
232				0		0	0	0	0	0	0	0	0		0	0	518.21	809	VARROA_contig_00152
233	XP_003741140	refseq_protein	PREDICTED: heterogeneous nuclear ribonucleoprotein L-like [Metaseiulus occidentalis]	0	LOC100903977	22.6891	29.0489	20.4545	99.5876	69.863	2922	4442	638	Metaseiulus occidentalis	1	483	2684.14	5236	VARROA_LOC100903977
234	XP_003743796	refseq_protein	PREDICTED: 60S ribosomal protein L5-like [Metaseiulus occidentalis]	0	LOC100900980	71.2072	72.4307	66.5579	100	91.8919	113	1000	545	Metaseiulus occidentalis	1	296	65957.6	1226	VARROA_LOC100900980.1.2
235	XP_003748344	refseq_protein	PREDICTED: RNA pseudouridylate synthase domain-containing protein 2-like [Metaseiulus occidentalis]	0	LOC100904632	50.9856	65.8498	41.3958	89.6774	61.8138	239	1474	554	Metaseiulus occidentalis	49	465	583.89	1877	VARROA_LOC100904632.1.2
236	Q8I7C3	swissprot	sp|Q8I7C3|LASP1_DROME LIM and SH3 domain protein Lasp OS=Drosophila melanogaster GN=Lasp PE=1 SV=2	0.00000000000345455	LASP1	10.8179	14.5119	7.91557	8.37138	54.5455	795	959	72	Drosophila melanogaster	599	653	2572.21	1137	VARROA_LASP1
237				0		0	0	0	0	0	0	0	0		0	0	447.85	940	VARROA_contig_00153
238	XP_003746733	refseq_protein	PREDICTED: LOW QUALITY PROTEIN: RCC1 and BTB domain-containing protein 1-like [Metaseiulus occidentalis]	1.90032e-123	LOC100909175	72.6944	98.8246	58.047	66.1818	60.4361	3	965	379	Metaseiulus occidentalis	135	452	353.52	1106	VARROA_LOC100909175.2.4
239	XP_003742596	refseq_protein	PREDICTED: 60S ribosomal protein L13-like isoform 1 [Metaseiulus occidentalis] >gi|391336458|ref|XP_003742597.1| PREDICTED: 60S ribosomal protein L13-like isoform 2 [Metaseiulus occidentalis]	1.20495e-115	LOC100899752	63.9521	69.3413	60	92.3445	86.5285	115	693	343	Metaseiulus occidentalis	1	193	18179.7	835	VARROA_LOC100899752
240				0		0	0	0	0	0	0	0	0		0	0	892.1	1380	VARROA_contig_00154
241				0		0	0	0	0	0	0	0	0		0	0	682.22	2518	VARROA_contig_00155
242				0		0	0	0	0	0	0	0	0		0	0	17519.6	1427	VARROA_contig_00156
243	XP_003747901	refseq_protein	PREDICTED: alpha-1,3/1,6-mannosyltransferase ALG2-like [Metaseiulus occidentalis]	4.13799e-176	LOC100908045	41.5167	51.2853	31.2339	98.044	60.4478	623	1819	524	Metaseiulus occidentalis	1	401	1275.69	2334	VARROA_LOC100908045
244				0		0	0	0	0	0	0	0	0		0	0	1250.36	1014	VARROA_contig_00157
245	XP_003739697	refseq_protein	PREDICTED: probable chitinase 3-like [Metaseiulus occidentalis]	0	LOC100898197	6.76312	41.4872	5.7537	71.3542	86.1314	871	2103	708	Metaseiulus occidentalis	21	431	4736.86	2972	VARROA_LOC100898197
246				0		0	0	0	0	0	0	0	0		0	0	2004.04	1976	VARROA_contig_00158
247				0		0	0	0	0	0	0	0	0		0	0	454.96	1285	VARROA_contig_00159
248	XP_003743444	refseq_protein	PREDICTED: serine/threonine-protein kinase 19-like [Metaseiulus occidentalis]	2.15177e-74	LOC100908646	44.4246	58.6084	30.2409	92.3729	51.5982	364	1020	242	Metaseiulus occidentalis	19	236	1589.66	1121	VARROA_LOC100908646
249				0		0	0	0	0	0	0	0	0		0	0	1384.15	1718	VARROA_contig_00160
250	XP_003738168	refseq_protein	PREDICTED: elongation factor 1-beta-like [Metaseiulus occidentalis]	1.28195e-90	LOC100902529	48.6559	59.6774	42.2043	100	70.7207	42	707	283	Metaseiulus occidentalis	1	217	14089.9	1116	VARROA_LOC100902529
251				0		0	0	0	0	0	0	0	0		0	0	2574.39	1280	VARROA_contig_00161
252	XP_003747433	refseq_protein	PREDICTED: uncharacterized protein LOC100908889 [Metaseiulus occidentalis]	6.47877e-49	LOC100908889	40.0873	52.6638	32.2271	87.4419	61.194	3	605	176	Metaseiulus occidentalis	21	208	309.27	1145	VARROA_LOC100908889.1.4
253	XP_010785993	refseq_protein	PREDICTED: ataxin-7-like protein 3 isoform X2 [Notothenia coriiceps]	1.39632e-29	atxn7l3	16.2921	21.5356	12.1723	32.0442	55.5556	799	1143	129	Notothenia coriiceps	11	126	536.27	1602	VARROA_atxn7l3
254				0		0	0	0	0	0	0	0	0		0	0	785.62	933	VARROA_contig_00162
255	XP_003739764	refseq_protein	PREDICTED: DNA-directed RNA polymerase I subunit RPA2 [Metaseiulus occidentalis]	0	Polr1b	77.5415	81.7276	70.5648	35.6212	86.3415	275	1504	749	Metaseiulus occidentalis	739	1148	870.01	1505	VARROA_Polr1b.1.8
256	XP_003744619	refseq_protein	PREDICTED: solute carrier family 22 member 6-like [Metaseiulus occidentalis]	2.71318e-155	LOC100905978	91.0072	99.6403	80.2158	44.479	77.972	3	833	460	Metaseiulus occidentalis	163	448	307.54	834	VARROA_LOC100905978.1.4
257				0		0	0	0	0	0	0	0	0		0	0	503.53	801	VARROA_contig_00163
258	XP_003737180	refseq_protein	PREDICTED: mediator of RNA polymerase II transcription subunit 14-like [Metaseiulus occidentalis]	1.51821e-55	LOC100905307	83.5714	98.5714	70.7143	9.69101	71.7391	3	416	199	Metaseiulus occidentalis	351	488	146.26	420	VARROA_LOC100905307.2.13
259				0		0	0	0	0	0	0	0	0		0	0	636.17	738	VARROA_contig_00164
260				0		0	0	0	0	0	0	0	0		0	0	917.96	1145	VARROA_contig_00165
261				0		0	0	0	0	0	0	0	0		0	0	386.17	1027	VARROA_contig_00166
262	XP_003742349	refseq_protein	PREDICTED: ubiquitin-40S ribosomal protein S27a-like [Metaseiulus occidentalis]	9.43451e-49	LOC100909118	68.8852	76.3727	57.9035	100	75.817	79	537	168	Metaseiulus occidentalis	1	153	33072.5	601	VARROA_LOC100909118
263				0		0	0	0	0	0	0	0	0		0	0	3044	511	VARROA_contig_00167
264				0		0	0	0	0	0	0	0	0		0	0	2069.86	1504	VARROA_contig_00168
265	XP_003742771	refseq_protein	PREDICTED: casein kinase I isoform alpha-like [Metaseiulus occidentalis]	0	LOC100901493	26.8706	28.6729	26.0513	100	90.085	2295	3344	626	Metaseiulus occidentalis	1	351	5574.07	3662	VARROA_LOC100901493
266	XP_005094850	refseq_protein	PREDICTED: ubiquitin-conjugating enzyme E2 R2-like [Aplysia californica]	2.15025e-17	LOC101864515	21.0835	28.1113	18.0088	27.234	64.0625	213	404	87	Aplysia californica	1	64	669.73	683	VARROA_LOC101864515
267				0		0	0	0	0	0	0	0	0		0	0	333.16	514	VARROA_contig_00169
268				0		0	0	0	0	0	0	0	0		0	0	448.67	1052	VARROA_contig_00170
269	XP_003738363	refseq_protein	PREDICTED: tetratricopeptide repeat protein 5-like [Metaseiulus occidentalis]	3.40346e-28	LOC100897615	47.4251	60.7186	37.3653	43.6693	58.2524	126	434	121	Metaseiulus occidentalis	285	387	380.13	835	VARROA_LOC100897615.1.6
270				0		0	0	0	0	0	0	0	0		0	0	2045.47	690	VARROA_contig_00171
271				0		0	0	0	0	0	0	0	0		0	0	242.82	620	VARROA_contig_00172
272				0		0	0	0	0	0	0	0	0		0	0	391.33	473	VARROA_contig_00173
273				0		0	0	0	0	0	0	0	0		0	0	555.51	639	VARROA_contig_00174
274	XP_003745938	refseq_protein	PREDICTED: protein XRP2-like [Metaseiulus occidentalis]	5.47476e-139	LOC100898078	67.5127	76.3959	59.6447	88.0117	82.3789	494	1174	413	Metaseiulus occidentalis	32	258	532.82	1182	VARROA_LOC100898078.1.3
275				0		0	0	0	0	0	0	0	0		0	0	461.73	537	VARROA_contig_00175
276				0		0	0	0	0	0	0	0	0		0	0	398.03	696	VARROA_contig_00176
277				0		0	0	0	0	0	0	0	0		0	0	765.83	618	VARROA_contig_00177
278	XP_003742039	refseq_protein	PREDICTED: uncharacterized protein LOC100903881 [Metaseiulus occidentalis]	7.66772e-39	LOC100903881	11.5298	16.8425	8.70384	89.441	51.6779	1679	2125	153	Metaseiulus occidentalis	18	161	1128.35	2654	VARROA_LOC100903881
279	XP_002511092	refseq_protein	conserved hypothetical protein [Ricinus communis]	0.000000899052	LOC8275493	17.5503	24.1316	13.7112	32.5926	56.8182	32	163	55	Ricinus communis	63	106	612.81	547	VARROA_LOC8275493
280				0		0	0	0	0	0	0	0	0		0	0	436.68	1133	VARROA_contig_00178
281				0		0	0	0	0	0	0	0	0		0	0	1114.44	3206	VARROA_contig_00179
282	NP_001017011	refseq_protein	programmed cell death 5 [Xenopus (Silurana) tropicalis]	7.6197e-26	pdcd5	29.5302	41.9463	22.4832	99.2	53.6	285	659	110	Xenopus (Silurana) tropicalis	1	124	1251.83	894	VARROA_pdcd5
283				0		0	0	0	0	0	0	0	0		0	0	177.68	1001	VARROA_contig_00180
284				0		0	0	0	0	0	0	0	0		0	0	411.03	1112	VARROA_contig_00181
285				0		0	0	0	0	0	0	0	0		0	0	854.51	470	VARROA_contig_00182
286				0		0	0	0	0	0	0	0	0		0	0	349.17	629	VARROA_contig_00183
287				0		0	0	0	0	0	0	0	0		0	0	512.28	633	VARROA_contig_00184
288				0		0	0	0	0	0	0	0	0		0	0	1851.41	2927	VARROA_contig_00185
289				0		0	0	0	0	0	0	0	0		0	0	602.86	1285	VARROA_contig_00186
290				0		0	0	0	0	0	0	0	0		0	0	336.44	540	VARROA_contig_00187
291				0		0	0	0	0	0	0	0	0		0	0	800.83	888	VARROA_contig_00188
292				0		0	0	0	0	0	0	0	0		0	0	399.47	598	VARROA_contig_00189
293	XP_003742486	refseq_protein	PREDICTED: huntingtin-interacting protein K-like [Metaseiulus occidentalis]	3.76068e-17	LOC100906739	25.7895	27.3684	21.0526	45.2174	76.9231	62	217	84	Metaseiulus occidentalis	64	115	465.71	570	VARROA_LOC100906739.1.3
294				0		0	0	0	0	0	0	0	0		0	0	910.15	608	VARROA_contig_00190
295				0		0	0	0	0	0	0	0	0		0	0	132.51	696	VARROA_contig_00191
296				0		0	0	0	0	0	0	0	0		0	0	519.13	1112	VARROA_contig_00192
297	XP_003741970	refseq_protein	PREDICTED: proliferation-associated protein 2G4-like [Metaseiulus occidentalis]	0	LOC100904364	34.7959	39.2857	30.8163	99.7375	78.4416	1103	2257	619	Metaseiulus occidentalis	1	380	6334.62	2940	VARROA_LOC100904364
298	XP_003748488	refseq_protein	PREDICTED: protein unc-50 homolog A-like [Metaseiulus occidentalis]	6.49298e-133	LOC100901608	81.293	87.4828	75.1032	83.1373	85.8491	90	725	387	Metaseiulus occidentalis	2	213	574.97	727	VARROA_LOC100901608.1.2
299				0		0	0	0	0	0	0	0	0		0	0	1557.45	2009	VARROA_contig_00193
300	XP_003737575	refseq_protein	PREDICTED: TNF receptor-associated factor 4-like [Metaseiulus occidentalis]	9.00555e-108	LOC100899162	63.3803	64.9168	57.6184	52.8125	88.7574	183	689	327	Metaseiulus occidentalis	152	320	343.54	781	VARROA_LOC100899162.1.2
301	XP_003747689	refseq_protein	PREDICTED: ER lumen protein retaining receptor-like [Metaseiulus occidentalis]	2.18245e-129	LOC100900609	20.4844	21.3925	19.8789	100	92.9245	131	766	402	Metaseiulus occidentalis	1	212	2881.99	2973	VARROA_LOC100900609
302				0		0	0	0	0	0	0	0	0		0	0	318.03	314	VARROA_contig_00194
303				0		0	0	0	0	0	0	0	0		0	0	312.21	347	VARROA_contig_00195
304				0		0	0	0	0	0	0	0	0		0	0	551.89	634	VARROA_contig_00196
305				0		0	0	0	0	0	0	0	0		0	0	240.64	613	VARROA_contig_00197
306				0		0	0	0	0	0	0	0	0		0	0	778.12	924	VARROA_contig_00198
307	XP_003741977	refseq_protein	PREDICTED: 60S ribosomal protein L3-like [Metaseiulus occidentalis]	8.69521e-34	LOC100905526	30.094	30.5643	29.1536	15.7767	95.3846	429	623	135	Metaseiulus occidentalis	1	65	1773.8	638	VARROA_LOC100905526.1.3
308				0		0	0	0	0	0	0	0	0		0	0	238.31	230	VARROA_contig_00199
309				0		0	0	0	0	0	0	0	0		0	0	3285.41	1360	VARROA_contig_00200
310				0		0	0	0	0	0	0	0	0		0	0	301.67	301	VARROA_contig_00201
311	XP_003745041	refseq_protein	PREDICTED: solute carrier family 22 member 5-like [Metaseiulus occidentalis]	0	LOC100909226	59.7668	75.9475	49.2711	99.8039	64.751	115	1677	647	Metaseiulus occidentalis	1	509	1408.37	2058	VARROA_LOC100909226.1.2
312	XP_003739015	refseq_protein	PREDICTED: sodium/potassium/calcium exchanger 5-like [Metaseiulus occidentalis]	8.46734e-20	LOC100897376	60.2459	71.3115	54.0984	12.5532	74.5763	2	175	92	Metaseiulus occidentalis	38	96	620.42	244	VARROA_LOC100897376.1.2
313	XP_003743775	refseq_protein	PREDICTED: uncharacterized protein LOC100898037 [Metaseiulus occidentalis]	1.17504e-167	LOC100898037	25.9066	30.4241	22.0344	100	71.5569	1193	2182	509	Metaseiulus occidentalis	1	331	3440.44	3254	VARROA_LOC100898037
314				0		0	0	0	0	0	0	0	0		0	0	170.2	255	VARROA_contig_00202
315				0		0	0	0	0	0	0	0	0		0	0	518.51	436	VARROA_contig_00203
316				0		0	0	0	0	0	0	0	0		0	0	230.6	235	VARROA_contig_00204
317				0		0	0	0	0	0	0	0	0		0	0	1428.59	923	VARROA_contig_00205
318	XP_003739268	refseq_protein	PREDICTED: uncharacterized protein LOC100901243 [Metaseiulus occidentalis]	1.05346e-38	LOC100901243	88.4328	98.5075	79.4776	10.2684	80.6818	1	264	147	Metaseiulus occidentalis	359	446	132.44	268	VARROA_LOC100901243.1.9
319	XP_003748593	refseq_protein	PREDICTED: patched domain-containing protein 3-like [Metaseiulus occidentalis]	2.34219e-25	LOC100905888	57.398	92.602	47.449	12.9496	51.2397	6	368	111	Metaseiulus occidentalis	3	110	424.3	392	VARROA_LOC100905888.1.6
320	XP_003739698	refseq_protein	PREDICTED: solute carrier family 15 member 2-like [Metaseiulus occidentalis]	4.29014e-35	LOC100898343	65.8307	79.9373	57.3668	12.2478	71.7647	64	318	137	Metaseiulus occidentalis	234	318	297.29	319	VARROA_LOC100898343.1.5
321	XP_003744205	refseq_protein	PREDICTED: cytochrome P450 4C1-like [Metaseiulus occidentalis]	1.47933e-136	LOC100902596	43.9234	65.0239	34.0191	58.1569	50.5331	258	1616	433	Metaseiulus occidentalis	337	803	2364.81	2090	VARROA_LOC100902596.1.2
322				0		0	0	0	0	0	0	0	0		0	0	1038.25	1945	VARROA_contig_00206
323	XP_003745427	refseq_protein	PREDICTED: trafficking protein particle complex subunit 6B-like [Metaseiulus occidentalis]	4.68157e-77	LOC100907814	43.2024	51.9637	38.0665	100	73.2558	123	638	245	Metaseiulus occidentalis	1	165	529.18	993	VARROA_LOC100907814.1.3
324				0		0	0	0	0	0	0	0	0		0	0	295.58	420	VARROA_contig_00207
325				0		0	0	0	0	0	0	0	0		0	0	302.18	531	VARROA_contig_00208
326				0		0	0	0	0	0	0	0	0		0	0	462.95	897	VARROA_contig_00209
327	XP_003740116	refseq_protein	PREDICTED: U3 small nucleolar RNA-interacting protein 2-like [Metaseiulus occidentalis]	0	LOC100904357	60.4409	71.4636	48.316	85.4305	67.6093	27	1193	543	Metaseiulus occidentalis	65	451	1387.58	1633	VARROA_LOC100904357.1.2
328	XP_003740746	refseq_protein	PREDICTED: nuclear distribution protein nudE-like 1-like [Metaseiulus occidentalis]	1.06389e-18	LOC100899599	75	100	62.5	26.9091	61.7284	1	240	87	Metaseiulus occidentalis	166	239	262.35	240	VARROA_LOC100899599.1.2
329				0		0	0	0	0	0	0	0	0		0	0	487.12	426	VARROA_contig_00210
330	XP_003738789	refseq_protein	PREDICTED: probable tRNA(His) guanylyltransferase-like [Metaseiulus occidentalis]	1.78031e-43	LOC100908860	39.2694	47.4886	33.79	38.4615	67.2727	345	656	159	Metaseiulus occidentalis	1	110	1059.81	657	VARROA_LOC100908860.1.2
331				0		0	0	0	0	0	0	0	0		0	0	415.92	371	VARROA_contig_00211
332				0		0	0	0	0	0	0	0	0		0	0	238.7	457	VARROA_contig_00212
333				0		0	0	0	0	0	0	0	0		0	0	607	965	VARROA_contig_00213
334	XP_003740220	refseq_protein	PREDICTED: ATP-dependent RNA helicase vasa, isoform A-like [Metaseiulus occidentalis]	1.49339e-37	LOC100897965	81.9113	99.3174	66.5529	21.7978	67.0103	1	291	141	Metaseiulus occidentalis	98	194	100.88	293	VARROA_LOC100897965.1.4
335				0		0	0	0	0	0	0	0	0		0	0	429.61	680	VARROA_contig_00214
336				0		0	0	0	0	0	0	0	0		0	0	166.38	293	VARROA_contig_00215
337				0		0	0	0	0	0	0	0	0		0	0	612.82	1018	VARROA_contig_00216
338				0		0	0	0	0	0	0	0	0		0	0	693.59	305	VARROA_contig_00217
339	XP_002399509	refseq_protein	pur-alpha, putative [Ixodes scapularis]	1.26256e-61	IscW_ISCW005651	61.9433	66.8016	54.6559	47.0085	81.8182	156	485	202	Ixodes scapularis	121	230	148.04	494	VARROA_IscW_ISCW005651.1.3
340	XP_003739143	refseq_protein	PREDICTED: small nuclear ribonucleoprotein-associated protein B-like [Metaseiulus occidentalis]	1.12301e-57	LOC100904788	37.5	39.0734	36.7133	71.2919	93.9597	556	1002	198	Metaseiulus occidentalis	1	149	1495.49	1144	VARROA_LOC100904788
341	XP_003739524	refseq_protein	PREDICTED: protein l(2)37Cc-like [Metaseiulus occidentalis]	4.44103e-172	LOC100907594	46.7857	48.5714	42.8571	99.2701	88.2353	626	1441	500	Metaseiulus occidentalis	1	272	3829.95	1680	VARROA_LOC100907594
342	XP_003748144	refseq_protein	PREDICTED: uncharacterized protein LOC100897945 [Metaseiulus occidentalis]	1.51153e-25	LOC100897945	38.7674	46.5209	31.0139	6.67808	66.6667	4	237	114	Metaseiulus occidentalis	976	1053	318.91	503	VARROA_LOC100897945.1.2
343				0		0	0	0	0	0	0	0	0		0	0	405.71	1059	VARROA_contig_00218
344				0		0	0	0	0	0	0	0	0		0	0	390.82	304	VARROA_contig_00219
345	XP_003738196	refseq_protein	PREDICTED: uncharacterized aarF domain-containing protein kinase 5-like [Metaseiulus occidentalis]	0	LOC100906865	49.746	59.7229	41.9861	94.2731	70.3016	698	1990	648	Metaseiulus occidentalis	23	450	906.61	2165	VARROA_LOC100906865
346	XP_003743537	refseq_protein	PREDICTED: GA-binding protein subunit beta-2-like [Metaseiulus occidentalis]	2.40096e-30	LOC100898751	32.4324	35.1351	30.2703	17.6152	86.1538	2	196	124	Metaseiulus occidentalis	11	75	633.23	555	VARROA_LOC100898751.1.4
347				0		0	0	0	0	0	0	0	0		0	0	339.09	323	VARROA_contig_00220
348	XP_003738030	refseq_protein	PREDICTED: uncharacterized protein LOC100904302 [Metaseiulus occidentalis]	0	LOC100904302	53.0275	57.6533	48.853	95.5056	84.7358	878	2410	941	Metaseiulus occidentalis	22	531	5209.88	2659	VARROA_LOC100904302
349	XP_003739897	refseq_protein	PREDICTED: PRKR-interacting protein 1-like [Metaseiulus occidentalis]	7.89518e-31	LOC100905958	40.3112	45.8274	33.0976	54.5455	72.2222	316	639	124	Metaseiulus occidentalis	6	113	394.38	707	VARROA_LOC100905958
350	XP_003740439	refseq_protein	PREDICTED: transcription factor MafG-like [Metaseiulus occidentalis]	1.70613e-41	LOC100898253	42.8571	53.1888	33.6735	90.1961	63.3094	42	458	151	Metaseiulus occidentalis	16	153	259.92	784	VARROA_LOC100898253.1.2
351				0		0	0	0	0	0	0	0	0		0	0	768.33	712	VARROA_contig_00221
352				0		0	0	0	0	0	0	0	0		0	0	483.71	1794	VARROA_contig_00222
353	XP_003747576	refseq_protein	PREDICTED: protein O-mannosyltransferase 1-like [Metaseiulus occidentalis]	3.41325e-142	LOC100908144	94.6058	100	84.6473	31.0167	84.6473	1	723	429	Metaseiulus occidentalis	375	615	488.52	723	VARROA_LOC100908144.1.6
354				0		0	0	0	0	0	0	0	0		0	0	369.16	519	VARROA_contig_00223
355	XP_003744217	Metaseiulus_occidentalis	gi|391339764|ref|XP_003744217.1| PREDICTED: zinc finger protein 532-like [Metaseiulus occidentalis]	0.00000849811	LOC100904323	19.6429	22.3214	15.1786	4.57875	68	6	80	42	Metaseiulus occidentalis	521	545	193.94	336	VARROA_LOC100904323.1.6
356	XP_003744473	refseq_protein	PREDICTED: uncharacterized protein LOC100907237 [Metaseiulus occidentalis]	5.8298e-71	LOC100907237	38.9685	47.2779	33.2378	48.125	70.303	548	1042	236	Metaseiulus occidentalis	167	320	322.11	1047	VARROA_LOC100907237.1.3
357	WP_044692878	refseq_protein	hypothetical protein, partial [Escherichia coli]	0.000000346522	NULL	33.5463	56.5495	29.7125	48.7805	51.6667	136	312	54	Escherichia coli	61	120	394.41	313	VARROA_contig_00224
358	XP_003742245	refseq_protein	PREDICTED: uncharacterized protein LOC100903311 [Metaseiulus occidentalis]	2.64215e-41	LOC100903311	63.4146	66.6667	54.4715	31.1787	81.7073	1	246	149	Metaseiulus occidentalis	160	241	150.6	369	VARROA_LOC100903311.1.5
359				0		0	0	0	0	0	0	0	0		0	0	386.63	435	VARROA_contig_00225
360				0		0	0	0	0	0	0	0	0		0	0	349.36	680	VARROA_contig_00226
361				0		0	0	0	0	0	0	0	0		0	0	224.33	504	VARROA_contig_00227
362				0		0	0	0	0	0	0	0	0		0	0	459.22	530	VARROA_contig_00228
363	XP_003744500	refseq_protein	PREDICTED: chromatin accessibility complex protein 1-like [Metaseiulus occidentalis]	5.82501e-44	LOC100899423	24.958	28.9916	18.4034	93.5484	62.931	385	729	160	Metaseiulus occidentalis	9	124	1100.79	1190	VARROA_LOC100899423
364				0		0	0	0	0	0	0	0	0		0	0	266.31	252	VARROA_contig_00229
365				0		0	0	0	0	0	0	0	0		0	0	360.79	609	VARROA_contig_00230
366				0		0	0	0	0	0	0	0	0		0	0	233.55	317	VARROA_contig_00231
367	XP_003737827	refseq_protein	PREDICTED: anoctamin-1-like [Metaseiulus occidentalis]	4.88881e-18	LOC100904736	27.551	32.6531	21.4286	7.23684	63.6364	3	194	92	Metaseiulus occidentalis	16	81	368.53	588	VARROA_LOC100904736.1.6
368				0		0	0	0	0	0	0	0	0		0	0	546.12	456	VARROA_contig_00232
369	XP_003737902	refseq_protein	PREDICTED: probable 2-oxoglutarate dehydrogenase E1 component DHKTD1, mitochondrial-like [Metaseiulus occidentalis]	0	LOC100904881	80.9211	98.1908	68.2566	67.0034	69.5142	16	1806	876	Metaseiulus occidentalis	294	890	903.5	1824	VARROA_LOC100904881.1.2
370				0		0	0	0	0	0	0	0	0		0	0	219.51	208	VARROA_contig_00233
371				0		0	0	0	0	0	0	0	0		0	0	152.82	228	VARROA_contig_00234
372				0		0	0	0	0	0	0	0	0		0	0	265.93	389	VARROA_contig_00235
373	WP_020946947	refseq_protein	hypothetical protein [Klebsiella pneumoniae] >gi|529985891|ref|YP_007989277.1| unnamed protein product [Klebsiella pneumoniae]	1.43232e-42	NULL	58.022	77.8022	54.0659	99.1736	68.3333	68	421	149	Klebsiella pneumoniae	1	120	1469.39	455	VARROA_contig_00236
374				0		0	0	0	0	0	0	0	0		0	0	1278.72	961	VARROA_contig_00237
375				0		0	0	0	0	0	0	0	0		0	0	1236.85	1356	VARROA_contig_00238
376	XP_003746452	refseq_protein	PREDICTED: probable peptide chain release factor C12orf65 homolog, mitochondrial-like [Metaseiulus occidentalis]	6.8098e-38	LOC100903378	26.2036	32.5997	20.4264	76.3285	70.2128	525	806	148	Metaseiulus occidentalis	65	158	2801.89	1454	VARROA_LOC100903378
377				0		0	0	0	0	0	0	0	0		0	0	1311.77	457	VARROA_contig_00239
378	XP_003744390	refseq_protein	PREDICTED: sodium/calcium exchanger 1-like [Metaseiulus occidentalis]	0	LOC100906360	87.678	99.7523	77.8328	61.9632	78.0261	3	1613	861	Metaseiulus occidentalis	259	763	352.56	1615	VARROA_LOC100906360.1.8
379				0		0	0	0	0	0	0	0	0		0	0	893.93	547	VARROA_contig_00240
380	XP_003748328	refseq_protein	PREDICTED: uncharacterized protein LOC100901943 [Metaseiulus occidentalis]	5.15388e-31	LOC100901943	11.3674	13.6738	9.39044	74.7748	68.6747	673	921	127	Metaseiulus occidentalis	29	111	322.65	1821	VARROA_LOC100901943
381				0		0	0	0	0	0	0	0	0		0	0	422.47	822	VARROA_contig_00241
382				0		0	0	0	0	0	0	0	0		0	0	200.46	294	VARROA_contig_00242
383				0		0	0	0	0	0	0	0	0		0	0	439.38	1301	VARROA_contig_00243
384				0		0	0	0	0	0	0	0	0		0	0	232.92	222	VARROA_contig_00244
385	XP_003738385	refseq_protein	PREDICTED: GPN-loop GTPase 2-like [Metaseiulus occidentalis]	2.79492e-143	LOC100901859	50.4202	57.7731	39.2857	100	68	219	1043	424	Metaseiulus occidentalis	1	274	1364.96	1428	VARROA_LOC100901859
386				0		0	0	0	0	0	0	0	0		0	0	151.25	317	VARROA_contig_00245
387				0		0	0	0	0	0	0	0	0		0	0	957.64	1980	VARROA_contig_00246
388				0		0	0	0	0	0	0	0	0		0	0	1630.8	371	VARROA_contig_00247
389	XP_003737180	refseq_protein	PREDICTED: mediator of RNA polymerase II transcription subunit 14-like [Metaseiulus occidentalis]	1.65795e-138	LOC100905307	81.1518	97.1204	70.1571	25.7725	71.8499	34	1146	441	Metaseiulus occidentalis	727	1093	435.36	1146	VARROA_LOC100905307.1.13
390				0		0	0	0	0	0	0	0	0		0	0	4100.76	693	VARROA_contig_00248
391				0		0	0	0	0	0	0	0	0		0	0	1063.21	975	VARROA_contig_00249
392	XP_003739666	refseq_protein	PREDICTED: uncharacterized protein LOC100905854 [Metaseiulus occidentalis]	3.28383e-96	LOC100905854	72.6316	88.4211	65.8647	64.4128	74.1117	78	665	294	Metaseiulus occidentalis	101	281	250.71	665	VARROA_LOC100905854.1.3
393				0		0	0	0	0	0	0	0	0		0	0	104.73	353	VARROA_contig_00250
394				0		0	0	0	0	0	0	0	0		0	0	517.95	714	VARROA_contig_00251
395				0		0	0	0	0	0	0	0	0		0	0	214.49	471	VARROA_contig_00252
396				0		0	0	0	0	0	0	0	0		0	0	1558.69	1885	VARROA_contig_00253
397				0		0	0	0	0	0	0	0	0		0	0	109.43	509	VARROA_contig_00254
398				0		0	0	0	0	0	0	0	0		0	0	437.17	513	VARROA_contig_00255
399	XP_003739665	refseq_protein	PREDICTED: regulator of nonsense transcripts 2-like [Metaseiulus occidentalis]	1.4653e-38	LOC100905710	16.6038	18.3019	14.3396	9.52381	78.3505	651	941	161	Metaseiulus occidentalis	913	1008	606.19	1590	VARROA_LOC100905710.1.10
400	XP_003745323	refseq_protein	PREDICTED: uncharacterized protein LOC100903848 [Metaseiulus occidentalis]	2.98093e-36	LOC100903848	51.7021	64.4681	45.9574	25.25	70.5882	168	470	139	Metaseiulus occidentalis	29	129	291.55	470	VARROA_LOC100903848
401				0		0	0	0	0	0	0	0	0		0	0	267.37	263	VARROA_contig_00256
402	XP_003742391	refseq_protein	PREDICTED: glycylpeptide N-tetradecanoyltransferase 2-like [Metaseiulus occidentalis]	0	LOC100903886	53.9597	62.1477	46.443	99.7793	74.569	592	1980	741	Metaseiulus occidentalis	2	453	1609	2235	VARROA_LOC100903886
403				0		0	0	0	0	0	0	0	0		0	0	1361.29	2998	VARROA_contig_00257
404				0		0	0	0	0	0	0	0	0		0	0	172.52	284	VARROA_contig_00258
405				0		0	0	0	0	0	0	0	0		0	0	1229.78	1396	VARROA_contig_00259
406	XP_003747374	refseq_protein	PREDICTED: FACT complex subunit spt16-like [Metaseiulus occidentalis]	0	LOC100899722	51.2869	57.2927	46.7112	54.3538	81.5308	1344	3146	1005	Metaseiulus occidentalis	353	945	1124.69	3147	VARROA_LOC100899722.1.2
407				0		0	0	0	0	0	0	0	0		0	0	480.15	443	VARROA_contig_00260
408				0		0	0	0	0	0	0	0	0		0	0	150.78	278	VARROA_contig_00261
409				0		0	0	0	0	0	0	0	0		0	0	488.46	1914	VARROA_contig_00262
410	XP_003744230	refseq_protein	PREDICTED: DENN domain-containing protein 1A-like [Metaseiulus occidentalis]	0	LOC100906358	88.7195	99.0854	81.4024	52.1127	72.1622	8	982	543	Metaseiulus occidentalis	129	498	334.65	984	VARROA_LOC100906358.1.4
411				0		0	0	0	0	0	0	0	0		0	0	261.4	1639	VARROA_contig_00263
412				0		0	0	0	0	0	0	0	0		0	0	262.86	291	VARROA_contig_00264
413	XP_003739945	refseq_protein	PREDICTED: laminin subunit alpha-1 [Metaseiulus occidentalis]	3.62463e-173	Lama1	93.0257	99.7854	83.691	9.59158	83.871	1	930	545	Metaseiulus occidentalis	2303	2612	224.05	932	VARROA_Lama1.2.18
414	XP_003744047	refseq_protein	PREDICTED: uncharacterized protein LOC100903130 [Metaseiulus occidentalis]	1.26549e-18	LOC100903130	31.0345	45.6897	23.7069	21.6336	51.4019	153	470	93	Metaseiulus occidentalis	344	441	176.07	696	VARROA_LOC100903130.1.2
415				0		0	0	0	0	0	0	0	0		0	0	206.71	238	VARROA_contig_00265
416				0		0	0	0	0	0	0	0	0		0	0	395.52	535	VARROA_contig_00266
417				0		0	0	0	0	0	0	0	0		0	0	325.01	365	VARROA_contig_00267
418				0		0	0	0	0	0	0	0	0		0	0	315.23	328	VARROA_contig_00268
419				0		0	0	0	0	0	0	0	0		0	0	1556.28	844	VARROA_contig_00269
420				0		0	0	0	0	0	0	0	0		0	0	536.18	1056	VARROA_contig_00270
421				0		0	0	0	0	0	0	0	0		0	0	399.43	738	VARROA_contig_00271
422	XP_003743307	refseq_protein	PREDICTED: methylmalonyl-CoA epimerase, mitochondrial-like [Metaseiulus occidentalis]	6.59465e-26	LOC100898696	10.2459	15.5738	6.55738	24.0506	73.6842	161	274	62	Metaseiulus occidentalis	120	157	1279.8	732	VARROA_LOC100898696
423	XP_003739467	refseq_protein	PREDICTED: proton-coupled folate transporter-like [Metaseiulus occidentalis]	1.6247e-143	LOC100898680	72.0837	78.664	62.5125	50.3831	79.4677	214	1002	428	Metaseiulus occidentalis	235	497	366.45	1003	VARROA_LOC100898680.1.6
424				0		0	0	0	0	0	0	0	0		0	0	1403.77	1259	VARROA_contig_00272
425				0		0	0	0	0	0	0	0	0		0	0	879.22	735	VARROA_contig_00273
426				0		0	0	0	0	0	0	0	0		0	0	172.31	208	VARROA_contig_00274
427				0		0	0	0	0	0	0	0	0		0	0	685.08	1337	VARROA_contig_00275
428				0		0	0	0	0	0	0	0	0		0	0	275.12	462	VARROA_contig_00276
429	XP_003747864	refseq_protein	PREDICTED: exocyst complex component 5-like [Metaseiulus occidentalis]	0	LOC100902329	46.04	62.8372	34.7258	99.8613	54.9587	883	3048	829	Metaseiulus occidentalis	1	720	1728.11	3447	VARROA_LOC100902329
430	XP_003745505	refseq_protein	PREDICTED: vacuolar protein sorting-associated protein 35-like [Metaseiulus occidentalis]	0	LOC100907286	70.2186	74.7723	64.2076	100	85.8709	629	3091	1438	Metaseiulus occidentalis	1	818	2074.07	3294	VARROA_LOC100907286
431				0		0	0	0	0	0	0	0	0		0	0	440.53	768	VARROA_contig_00277
432	XP_003747410	refseq_protein	PREDICTED: mitochondrial carnitine/acylcarnitine carrier protein-like [Metaseiulus occidentalis]	5.06603e-180	LOC100905065	42.723	47.7308	39.2801	100	81.2298	497	1411	525	Metaseiulus occidentalis	1	306	1539.86	1917	VARROA_LOC100905065
433				0		0	0	0	0	0	0	0	0		0	0	1712.37	885	VARROA_contig_00278
434				0		0	0	0	0	0	0	0	0		0	0	74.61	267	VARROA_contig_00279
435				0		0	0	0	0	0	0	0	0		0	0	876.63	992	VARROA_contig_00280
436	XP_003746697	refseq_protein	PREDICTED: eukaryotic translation initiation factor 3 subunit D-like isoform 2 [Metaseiulus occidentalis]	0	LOC100903622	71.0403	84.8406	58.6513	96.27	68.75	48	1670	778	Metaseiulus occidentalis	2	543	744.22	1913	VARROA_LOC100903622.1.4
437				0		0	0	0	0	0	0	0	0		0	0	374.02	240	VARROA_contig_00281
438	O61577	swissprot	sp|O61577|KTNA1_STRPU Katanin p60 ATPase-containing subunit A1 OS=Strongylocentrotus purpuratus GN=KATNA1 PE=1 SV=1	2.70191e-161	KTNA1	34.9843	51.536	28.4013	99.031	54.1219	654	2297	494	Strongylocentrotus purpuratus	6	516	1984.47	3190	VARROA_KTNA1
439				0		0	0	0	0	0	0	0	0		0	0	61645.6	667	VARROA_contig_00282
440	P03643	swissprot	sp|P03643|G_BPPHS Major spike protein G OS=Enterobacteria phage phiX174 (Isolate Sanger) GN=G PE=1 SV=1	1.41933e-126	G	89.4378	89.4378	88.9267	100	99.4286	57	581	361	Enterobacteria phage phiX174 (Isolate Sanger)	1	175	8212.73	587	VARROA_G
441	XP_003747455	refseq_protein	PREDICTED: ubiquitin-conjugating enzyme E2 A-like [Metaseiulus occidentalis]	1.8824e-108	LOC100900221	12.4277	12.9335	12.211	100	94.4134	3034	3570	351	Metaseiulus occidentalis	1	178	2093.25	4152	VARROA_LOC100900221
442				0		0	0	0	0	0	0	0	0		0	0	1283.06	1492	VARROA_contig_00283
443				0		0	0	0	0	0	0	0	0		0	0	860.59	2054	VARROA_contig_00284
444				0		0	0	0	0	0	0	0	0		0	0	4212.28	1497	VARROA_contig_00285
445				0		0	0	0	0	0	0	0	0		0	0	181.27	356	VARROA_contig_00286
446				0		0	0	0	0	0	0	0	0		0	0	3113.82	381	VARROA_contig_00287
447				0		0	0	0	0	0	0	0	0		0	0	1383.97	2112	VARROA_contig_00288
448	XP_003740112	refseq_protein	PREDICTED: uncharacterized protein LOC100903643 [Metaseiulus occidentalis]	2.26272e-43	LOC100903643	15.0282	15.4039	14.0889	50.6173	91.4634	1298	1543	163	Metaseiulus occidentalis	1	82	1067.51	1597	VARROA_LOC100903643.1.2
449				0		0	0	0	0	0	0	0	0		0	0	185.07	300	VARROA_contig_00289
450	XP_003743396	refseq_protein	PREDICTED: scavenger receptor class B member 1-like [Metaseiulus occidentalis]	2.48946e-55	LOC100900260	80.7107	99.7462	68.5279	29.5302	68.1818	1	393	190	Metaseiulus occidentalis	276	407	207.36	394	VARROA_LOC100900260.1.4
451				0		0	0	0	0	0	0	0	0		0	0	535.45	829	VARROA_contig_00290
452	WP_021994825	refseq_protein	hypothetical protein [Sutterella wadsworthensis CAG:135]	1.19188e-32	NULL	51.9856	72.5632	47.6534	77.0115	65.6716	80	481	126	Sutterella wadsworthensis CAG:135	10	143	304.55	554	VARROA_contig_00291
453	XP_009015697	refseq_protein	hypothetical protein HELRODRAFT_160493 [Helobdella robusta]	0.000000000000643281	HELRODRAFT_160493	68.8995	83.2536	57.4163	5.63003	63.4921	5	178	73	Helobdella robusta	865	927	196.79	209	VARROA_HELRODRAFT_160493
454	XP_003738040	refseq_protein	PREDICTED: zinc finger protein 99-like [Metaseiulus occidentalis]	2.09579e-90	LOC100905894	8.43899	22.7021	6.29952	48.4375	71.1009	1128	1700	305	Metaseiulus occidentalis	13	229	1123.76	2524	VARROA_LOC100905894.1.2
455				0		0	0	0	0	0	0	0	0		0	0	252.51	509	VARROA_contig_00292
456				0		0	0	0	0	0	0	0	0		0	0	899.2	1845	VARROA_contig_00293
457				0		0	0	0	0	0	0	0	0		0	0	179.33	222	VARROA_contig_00294
458	XP_003741148	refseq_protein	PREDICTED: delta-1-pyrroline-5-carboxylate synthase-like [Metaseiulus occidentalis]	0	LOC100905130	74.7201	87.7332	62.4067	84.3876	71.1324	263	2143	876	Metaseiulus occidentalis	113	739	329.17	2144	VARROA_LOC100905130
459	XP_003742979	Metaseiulus_occidentalis	gi|391337241|ref|XP_003742979.1| PREDICTED: uncharacterized protein LOC100897158 [Metaseiulus occidentalis]	0.000000698945	LOC100897158	11.4875	17.2312	9.27835	29.3233	53.8462	5	121	46	Metaseiulus occidentalis	62	100	730.84	679	VARROA_LOC100897158
460				0		0	0	0	0	0	0	0	0		0	0	145.65	278	VARROA_contig_00295
461	XP_003747036	refseq_protein	PREDICTED: transmembrane protein 129-like [Metaseiulus occidentalis]	6.53591e-138	LOC100907247	59.6012	86.6322	44.7563	98.9362	51.6624	53	1225	413	Metaseiulus occidentalis	1	372	728.2	1354	VARROA_LOC100907247
462				0		0	0	0	0	0	0	0	0		0	0	460.66	851	VARROA_contig_00296
463	XP_002435918	refseq_protein	hypothetical protein IscW_ISCW024385 [Ixodes scapularis]	1.77027e-27	IscW_ISCW024385	75	99.0566	72.1698	78.6517	72.8571	2	211	106	Ixodes scapularis	9	78	618.41	212	VARROA_IscW_ISCW024385.1.6
464	XP_003743974	refseq_protein	PREDICTED: uncharacterized protein LOC100903511 [Metaseiulus occidentalis]	1.01369e-23	LOC100903511	29.2208	32.1429	25.8117	5.55088	80.303	414	611	110	Metaseiulus occidentalis	12	77	535.56	616	VARROA_LOC100903511.1.9
465	XP_003746629	refseq_protein	PREDICTED: protein tyrosine phosphatase type IVA 1-like [Metaseiulus occidentalis]	3.50981e-42	LOC100906025	96.1039	100	87.013	33.7719	87.013	1	231	148	Metaseiulus occidentalis	92	168	340.35	231	VARROA_LOC100906025.1.3
466				0		0	0	0	0	0	0	0	0		0	0	258.98	564	VARROA_contig_00297
467				0		0	0	0	0	0	0	0	0		0	0	406.51	703	VARROA_contig_00298
468				0		0	0	0	0	0	0	0	0		0	0	11022	2907	VARROA_contig_00299
469				0		0	0	0	0	0	0	0	0		0	0	340.47	945	VARROA_contig_00300
470	XP_003745603	refseq_protein	PREDICTED: WD repeat and FYVE domain-containing protein 2-like [Metaseiulus occidentalis]	0	LOC100897348	34.0709	39.5379	29.4826	100	74.3842	938	2152	630	Metaseiulus occidentalis	1	405	1743.95	3073	VARROA_LOC100897348
471	XP_003737173	Metaseiulus_occidentalis	gi|391325293|ref|XP_003737173.1| PREDICTED: DNA-directed RNA polymerase III subunit RPC2-like [Metaseiulus occidentalis]	0.00000938209	LOC100904298	18.2692	18.2692	17.3077	1.63511	94.7368	211	267	42	Metaseiulus occidentalis	370	388	134.04	312	VARROA_LOC100904298.1.14
472				0		0	0	0	0	0	0	0	0		0	0	139.31	257	VARROA_contig_00301
473				0		0	0	0	0	0	0	0	0		0	0	1619.62	1832	VARROA_contig_00302
474				0		0	0	0	0	0	0	0	0		0	0	650.58	385	VARROA_contig_00303
475				0		0	0	0	0	0	0	0	0		0	0	758.18	714	VARROA_contig_00304
476	XP_003741627	refseq_protein	PREDICTED: uncharacterized protein LOC100909065 [Metaseiulus occidentalis]	1.49439e-57	LOC100909065	30.7743	42.2899	22.634	84.739	51.3333	492	941	168	Metaseiulus occidentalis	65	214	544.57	1511	VARROA_LOC100909065.1.2
477				0		0	0	0	0	0	0	0	0		0	0	715.79	521	VARROA_contig_00305
478				0		0	0	0	0	0	0	0	0		0	0	524.92	805	VARROA_contig_00306
479				0		0	0	0	0	0	0	0	0		0	0	191.43	507	VARROA_contig_00307
480				0		0	0	0	0	0	0	0	0		0	0	536.06	1421	VARROA_contig_00308
481				0		0	0	0	0	0	0	0	0		0	0	743.93	1229	VARROA_contig_00309
482	XP_003747874	refseq_protein	PREDICTED: cleavage stimulation factor subunit 2-like [Metaseiulus occidentalis]	3.14632e-138	LOC100903766	70.1389	71.875	67.7083	49.0521	94.2029	152	772	409	Metaseiulus occidentalis	1	207	1738.57	864	VARROA_LOC100903766.2.2
483				0		0	0	0	0	0	0	0	0		0	0	1854.93	2322	VARROA_contig_00310
484				0		0	0	0	0	0	0	0	0		0	0	495.59	1174	VARROA_contig_00311
485				0		0	0	0	0	0	0	0	0		0	0	547.99	922	VARROA_contig_00312
486				0		0	0	0	0	0	0	0	0		0	0	525.32	266	VARROA_contig_00313
487				0		0	0	0	0	0	0	0	0		0	0	1299.14	1302	VARROA_contig_00314
488				0		0	0	0	0	0	0	0	0		0	0	309.2	462	VARROA_contig_00315
489				0		0	0	0	0	0	0	0	0		0	0	377.38	851	VARROA_contig_00316
490	XP_002405455	refseq_protein	serine-threonine protein kinase, plant-type, putative [Ixodes scapularis]	1.96897e-27	IscW_ISCW001463	17.7247	24.89	12.6336	16.4975	50.3759	1194	1589	127	Ixodes scapularis	442	571	457.84	1591	VARROA_IscW_ISCW001463.1.2
491				0		0	0	0	0	0	0	0	0		0	0	817.64	1261	VARROA_contig_00317
492				0		0	0	0	0	0	0	0	0		0	0	307.57	1145	VARROA_contig_00318
493				0		0	0	0	0	0	0	0	0		0	0	582.83	584	VARROA_contig_00319
494				0		0	0	0	0	0	0	0	0		0	0	429.76	1196	VARROA_contig_00320
495	XP_011060050	refseq_protein	PREDICTED: GATA zinc finger domain-containing protein 16-like [Acromyrmex echinatior]	0.000000751791	LOC105149377	16.6124	21.4984	14.1694	17.1206	65.9091	104	235	57	Acromyrmex echinatior	35	78	551.29	614	VARROA_LOC105149377
496				0		0	0	0	0	0	0	0	0		0	0	667.2	920	VARROA_contig_00321
497				0		0	0	0	0	0	0	0	0		0	0	346.11	577	VARROA_contig_00322
498				0		0	0	0	0	0	0	0	0		0	0	401.88	921	VARROA_contig_00323
499	XP_003737035	refseq_protein	PREDICTED: tRNA-dihydrouridine(20a/20b) synthase [NAD(P)+]-like [Metaseiulus occidentalis]	4.29863e-88	LOC100907686	85.7977	99.8055	73.5409	56.4356	73.6842	1	513	272	NAD(P)+	122	292	159.34	514	VARROA_LOC100907686.1.3
500				0		0	0	0	0	0	0	0	0		0	0	274.93	281	VARROA_contig_00324
501				0		0	0	0	0	0	0	0	0		0	0	714.03	1631	VARROA_contig_00325
502	XP_003747227	refseq_protein	PREDICTED: zinc finger protein 235-like [Metaseiulus occidentalis]	7.15348e-54	LOC100899009	30	95.8824	20	29.0741	61.9632	20	508	190	Metaseiulus occidentalis	245	401	166.13	510	VARROA_LOC100899009.1.6
503				0		0	0	0	0	0	0	0	0		0	0	213.15	250	VARROA_contig_00326
504				0		0	0	0	0	0	0	0	0		0	0	268.29	537	VARROA_contig_00327
505				0		0	0	0	0	0	0	0	0		0	0	292.77	328	VARROA_contig_00328
506	XP_003747874	refseq_protein	PREDICTED: cleavage stimulation factor subunit 2-like [Metaseiulus occidentalis]	0.00000166599	LOC100903766	29.4944	39.6067	23.5955	11.1374	59.5745	50	190	55	Metaseiulus occidentalis	376	422	214.05	356	VARROA_LOC100903766.1.2
507				0		0	0	0	0	0	0	0	0		0	0	689.75	781	VARROA_contig_00329
508	XP_003741958	refseq_protein	PREDICTED: UPF0364 protein C6orf211 homolog [Metaseiulus occidentalis]	0	LOC100902121	64.8929	84.5888	51.6241	98.0769	61.0294	2	1225	533	Metaseiulus occidentalis	8	415	1458.7	1447	VARROA_LOC100902121
509				0		0	0	0	0	0	0	0	0		0	0	470.7	925	VARROA_contig_00330
510				0		0	0	0	0	0	0	0	0		0	0	1856.87	2468	VARROA_contig_00331
511				0		0	0	0	0	0	0	0	0		0	0	292.1	324	VARROA_contig_00332
512				0		0	0	0	0	0	0	0	0		0	0	132.32	255	VARROA_contig_00333
513				0		0	0	0	0	0	0	0	0		0	0	330.82	534	VARROA_contig_00334
514	XP_003745153	refseq_protein	PREDICTED: motile sperm domain-containing protein 2-like [Metaseiulus occidentalis]	2.86691e-175	LOC100902319	48.0778	69.0598	37.7953	99.1614	54.7284	319	1809	523	Metaseiulus occidentalis	3	475	1566.56	2159	VARROA_LOC100902319.1.2
515				0		0	0	0	0	0	0	0	0		0	0	274.71	627	VARROA_contig_00335
516				0		0	0	0	0	0	0	0	0		0	0	179.25	321	VARROA_contig_00336
517	XP_003737399	refseq_protein	PREDICTED: ferritin, liver middle subunit-like isoform 2 [Metaseiulus occidentalis]	3.15252e-72	LOC100906966	30.6569	43.1984	23.4904	96.4126	54.3779	167	817	240	Metaseiulus occidentalis	8	222	2518.23	1507	VARROA_LOC100906966.1.3
518	XP_003740866	refseq_protein	PREDICTED: UPF0464 protein C15orf44 homolog [Metaseiulus occidentalis]	2.51444e-118	LOC100905666	55.7864	63.2047	48.368	41.0405	76.5258	64	702	364	Metaseiulus occidentalis	1	213	1216.74	1011	VARROA_LOC100905666.1.4
519				0		0	0	0	0	0	0	0	0		0	0	914.35	1001	VARROA_contig_00337
520				0		0	0	0	0	0	0	0	0		0	0	403.07	282	VARROA_contig_00338
521				0		0	0	0	0	0	0	0	0		0	0	1050.78	1552	VARROA_contig_00339
522				0		0	0	0	0	0	0	0	0		0	0	292.97	372	VARROA_contig_00340
523				0		0	0	0	0	0	0	0	0		0	0	188.78	322	VARROA_contig_00341
524				0		0	0	0	0	0	0	0	0		0	0	295.53	592	VARROA_contig_00342
525				0		0	0	0	0	0	0	0	0		0	0	121.77	522	VARROA_contig_00343
526				0		0	0	0	0	0	0	0	0		0	0	145.93	278	VARROA_contig_00344
527	XP_003746380	refseq_protein	PREDICTED: anaphase-promoting complex subunit 1 [Metaseiulus occidentalis]	0	Anapc1	88.3289	99.8674	78.183	28.7679	78.2868	2	1507	741	Metaseiulus occidentalis	1123	1624	219.16	1508	VARROA_Anapc1.1.6
528	XP_003748357	refseq_protein	PREDICTED: translationally-controlled tumor protein homolog [Metaseiulus occidentalis]	9.98358e-80	LOC100906672	28.8066	34.1564	26.3374	94.2529	77.1084	255	752	258	Metaseiulus occidentalis	11	174	15524	1458	VARROA_LOC100906672
529	XP_003743399	refseq_protein	PREDICTED: cation transport regulator-like protein 2-like [Metaseiulus occidentalis]	1.32036e-91	LOC100900684	41.9503	50.506	35.8786	93.3673	71.0383	352	900	285	Metaseiulus occidentalis	1	183	3038.36	1087	VARROA_LOC100900684
530	XP_003742205	refseq_protein	PREDICTED: ATP-sensitive inward rectifier potassium channel 12-like [Metaseiulus occidentalis]	4.41487e-125	LOC100907171	92.3453	98.6971	87.4593	37.4532	88.6139	8	613	376	Metaseiulus occidentalis	108	307	268.46	614	VARROA_LOC100907171.1.3
531	XP_003741246	refseq_protein	PREDICTED: AMP deaminase 2-like [Metaseiulus occidentalis]	3.15484e-53	LOC100908211	60.2434	63.286	50.5071	14.8148	79.8077	181	492	190	Metaseiulus occidentalis	597	700	183.07	493	VARROA_LOC100908211.1.6
532				0		0	0	0	0	0	0	0	0		0	0	973.79	1980	VARROA_contig_00345
533	XP_003742531	refseq_protein	PREDICTED: protein-tyrosine phosphatase mitochondrial 1-like protein-like [Metaseiulus occidentalis]	2.37316e-95	LOC100901774	45.1277	56.7644	38.5998	94.7368	68	272	871	295	Metaseiulus occidentalis	1	198	768.97	1057	VARROA_LOC100901774.1.2
534				0		0	0	0	0	0	0	0	0		0	0	881.82	1218	VARROA_contig_00346
535				0		0	0	0	0	0	0	0	0		0	0	163.62	266	VARROA_contig_00347
536	Q64400	swissprot	sp|Q64400|H32_CRILO Histone H3.2 OS=Cricetulus longicaudatus PE=2 SV=3	1.87882e-56	H32	68.6842	68.6842	68.6842	63.9706	100	2	262	179	Cricetulus longicaudatus	50	136	150.08	380	VARROA_H32
537	XP_003737038	refseq_protein	PREDICTED: uncharacterized protein LOC100908104 [Metaseiulus occidentalis]	3.98475e-18	LOC100908104	71.6814	98.2301	57.0796	13.9806	58.1081	3	224	87	Metaseiulus occidentalis	248	319	158.19	226	VARROA_LOC100908104.1.7
538				0		0	0	0	0	0	0	0	0		0	0	348.18	554	VARROA_contig_00348
539				0		0	0	0	0	0	0	0	0		0	0	164.68	349	VARROA_contig_00349
540	XP_003747248	refseq_protein	PREDICTED: mRNA cap guanine-N7 methyltransferase-like [Metaseiulus occidentalis]	4.70213e-156	LOC100902753	80.9101	92.5638	69.5893	82.3009	74.9104	7	840	452	Metaseiulus occidentalis	61	339	393.38	901	VARROA_LOC100902753
541	XP_003747314	refseq_protein	PREDICTED: exosome complex component MTR3-like [Metaseiulus occidentalis]	7.8912e-115	LOC100902802	39.2226	47.8799	31.9788	100	66.0584	44	856	354	Metaseiulus occidentalis	1	271	597.48	1698	VARROA_LOC100902802.1.5
542				0		0	0	0	0	0	0	0	0		0	0	85.63	398	VARROA_contig_00350
543	XP_003739384	refseq_protein	PREDICTED: probable phospholipid-transporting ATPase IIB-like [Metaseiulus occidentalis]	0	LOC100897378	52.2847	59.5782	49.5606	55.426	83.1858	1	2034	1108	Metaseiulus occidentalis	498	1115	1078.66	3414	VARROA_LOC100897378
544	XP_003742829	refseq_protein	PREDICTED: AP2-associated protein kinase 1-like [Metaseiulus occidentalis]	9.95657e-90	LOC100898646	70.7317	95.935	61.7886	28.9402	64.4068	2	709	292	Metaseiulus occidentalis	180	392	249.18	738	VARROA_LOC100898646.1.4
545	XP_003745810	refseq_protein	PREDICTED: UPF0760 protein C2orf29-like [Metaseiulus occidentalis]	7.76545e-18	LOC100903084	67.033	95.6044	58.2418	17.9724	60.9195	4	264	86	Metaseiulus occidentalis	79	156	187.33	273	VARROA_LOC100903084.1.3
546				0		0	0	0	0	0	0	0	0		0	0	425.95	372	VARROA_contig_00351
547				0		0	0	0	0	0	0	0	0		0	0	396.59	693	VARROA_contig_00352
548				0		0	0	0	0	0	0	0	0		0	0	226.29	360	VARROA_contig_00353
549	XP_003740726	refseq_protein	PREDICTED: TGF-beta-activated kinase 1 and MAP3K7-binding protein 1-like [Metaseiulus occidentalis]	4.03801e-69	LOC100908827	68.8525	98.8077	56.3338	47.1655	57.0136	2	664	230	Metaseiulus occidentalis	156	363	294.24	671	VARROA_LOC100908827.1.2
550	XP_002400435	refseq_protein	5 nucleotidase, putative [Ixodes scapularis]	8.82132e-55	IscW_ISCW016469	39.095	57.8281	29.8643	37.4101	50.4587	465	1103	200	Ixodes scapularis	348	555	321.89	1105	VARROA_IscW_ISCW016469.1.6
551	XP_003737518	refseq_protein	PREDICTED: transmembrane protein 55A-like [Metaseiulus occidentalis]	2.26111e-76	LOC100902526	29.5481	42.4102	23.4647	98.3936	54.2169	731	1462	254	Metaseiulus occidentalis	2	246	1749.09	1726	VARROA_LOC100902526
552	XP_003748038	refseq_protein	PREDICTED: uncharacterized protein C18H10.09-like [Metaseiulus occidentalis]	9.52048e-78	LOC100905552	29.9771	33.1808	25.6293	94.1176	77.2414	642	1076	250	Metaseiulus occidentalis	1	144	768.17	1311	VARROA_LOC100905552
553				0		0	0	0	0	0	0	0	0		0	0	343.3	476	VARROA_contig_00354
554				0		0	0	0	0	0	0	0	0		0	0	449.31	1526	VARROA_contig_00355
555				0		0	0	0	0	0	0	0	0		0	0	415.59	862	VARROA_contig_00356
556	XP_003738955	refseq_protein	PREDICTED: transmembrane protein 60-like [Metaseiulus occidentalis]	3.38671e-43	LOC100899536	23.9219	31.0008	19.0399	96.9231	61.4173	379	759	159	Metaseiulus occidentalis	1	126	1154.09	1229	VARROA_LOC100899536
557				0		0	0	0	0	0	0	0	0		0	0	392.9	491	VARROA_contig_00357
558				0		0	0	0	0	0	0	0	0		0	0	140.44	221	VARROA_contig_00358
559				0		0	0	0	0	0	0	0	0		0	0	521.37	1199	VARROA_contig_00359
560				0		0	0	0	0	0	0	0	0		0	0	72.02	594	VARROA_contig_00360
561				0		0	0	0	0	0	0	0	0		0	0	505.14	816	VARROA_contig_00361
562	XP_003739187	refseq_protein	PREDICTED: endonuclease G, mitochondrial-like [Metaseiulus occidentalis]	8.69494e-130	LOC100899818	58.4513	74.1882	48.7094	98.6395	65	160	1050	387	Metaseiulus occidentalis	4	293	922.65	1201	VARROA_LOC100899818
563	XP_003740128	refseq_protein	PREDICTED: Fanconi anemia group D2 protein-like [Metaseiulus occidentalis]	8.46862e-80	LOC100906254	67.3051	88.6457	51.71	21.4649	58.3333	2	649	269	Metaseiulus occidentalis	701	911	297.55	731	VARROA_LOC100906254.1.6
564	XP_003744714	refseq_protein	PREDICTED: probable ATP-dependent RNA helicase DDX52-like [Metaseiulus occidentalis]	1.70672e-116	LOC100908737	75.6587	92.2208	61.7315	46.5385	66.9388	60	794	356	Metaseiulus occidentalis	1	242	652.4	797	VARROA_LOC100908737.1.3
565				0		0	0	0	0	0	0	0	0		0	0	529.98	824	VARROA_contig_00362
566	XP_003740191	refseq_protein	PREDICTED: canalicular multispecific organic anion transporter 1-like [Metaseiulus occidentalis]	1.6472e-69	LOC100905468	47.958	54.9592	39.9067	10.7461	72.6115	385	855	245	Metaseiulus occidentalis	1296	1452	307.07	857	VARROA_LOC100905468.1.6
567				0		0	0	0	0	0	0	0	0		0	0	273.19	299	VARROA_contig_00363
568				0		0	0	0	0	0	0	0	0		0	0	265.19	357	VARROA_contig_00364
569				0		0	0	0	0	0	0	0	0		0	0	440.26	462	VARROA_contig_00365
570	XP_003748594	refseq_protein	PREDICTED: calcium-binding protein 39-like [Metaseiulus occidentalis]	6.70355e-28	LOC100906034	87.7729	98.2533	74.6725	21.2465	76	5	229	113	Metaseiulus occidentalis	50	124	129.54	229	VARROA_LOC100906034
571	XP_003741090	refseq_protein	PREDICTED: UPF0454 protein C12orf49 homolog [Metaseiulus occidentalis]	1.14426e-30	LOC100908305	27.0804	30.8886	23.6953	37.8238	76.7123	3	221	123	Metaseiulus occidentalis	121	193	627.37	709	VARROA_LOC100908305.1.2
572				0		0	0	0	0	0	0	0	0		0	0	373.65	343	VARROA_contig_00366
573				0		0	0	0	0	0	0	0	0		0	0	162.72	248	VARROA_contig_00367
574				0		0	0	0	0	0	0	0	0		0	0	626.29	299	VARROA_contig_00368
575	XP_003739935	refseq_protein	PREDICTED: transmembrane and TPR repeat-containing protein CG4050-like [Metaseiulus occidentalis]	0	LOC100899352	91.0755	99.7712	82.3799	51.1737	82.5688	2	1309	756	Metaseiulus occidentalis	398	833	661.22	1311	VARROA_LOC100899352.1.5
576	XP_003742923	refseq_protein	PREDICTED: zinc finger RNA-binding protein-like [Metaseiulus occidentalis]	2.31537e-41	LOC100900449	53.4783	58.6957	50.2174	10.2088	85.5556	190	459	158	Metaseiulus occidentalis	730	817	236.49	460	VARROA_LOC100900449.1.4
577				0		0	0	0	0	0	0	0	0		0	0	228.32	322	VARROA_contig_00369
578	XP_003746297	refseq_protein	PREDICTED: splicing factor 1-like [Metaseiulus occidentalis]	3.40718e-166	LOC100903805	66.1056	78.0413	60.8263	50.39	77.9412	288	1307	495	Metaseiulus occidentalis	163	485	805.1	1307	VARROA_LOC100903805.1.3
579	XP_003741454	refseq_protein	PREDICTED: uncharacterized protein LOC100905763 [Metaseiulus occidentalis]	2.57701e-35	LOC100905763	91.0714	97.7679	85.7143	3.93531	87.6712	6	224	138	Metaseiulus occidentalis	1536	1608	293.57	224	VARROA_LOC100905763.1.3
580	XP_003740628	refseq_protein	PREDICTED: LOW QUALITY PROTEIN: signal peptide peptidase-like 3-like [Metaseiulus occidentalis]	4.61638e-20	LOC100904456	81.7073	84.1463	76.8293	17.3367	91.3043	38	244	92	Metaseiulus occidentalis	330	398	215.36	246	VARROA_LOC100904456.1.3
581				0		0	0	0	0	0	0	0	0		0	0	589.08	743	VARROA_contig_00370
582				0		0	0	0	0	0	0	0	0		0	0	306.28	519	VARROA_contig_00371
583				0		0	0	0	0	0	0	0	0		0	0	818.5	992	VARROA_contig_00372
584				0		0	0	0	0	0	0	0	0		0	0	114.64	523	VARROA_contig_00373
585				0		0	0	0	0	0	0	0	0		0	0	692.92	493	VARROA_contig_00374
586	XP_003740466	refseq_protein	PREDICTED: N-alpha-acetyltransferase 60-like [Metaseiulus occidentalis]	1.01068e-34	LOC100902113	76.1364	87.5	67.0455	32.4895	76.6234	3	233	129	Metaseiulus occidentalis	8	84	208.46	264	VARROA_LOC100902113.1.5
587	XP_003737603	refseq_protein	PREDICTED: vesicle transport protein USE1-like [Metaseiulus occidentalis]	2.87699e-68	LOC100905116	57.9365	76.1905	43.254	75.8333	56.7708	145	720	223	Metaseiulus occidentalis	59	240	383.8	756	VARROA_LOC100905116.1.2
588				0		0	0	0	0	0	0	0	0		0	0	398.85	308	VARROA_contig_00375
589				0		0	0	0	0	0	0	0	0		0	0	194.77	254	VARROA_contig_00376
590	XP_003746655	refseq_protein	PREDICTED: protein C20orf11 homolog [Metaseiulus occidentalis]	3.64903e-83	LOC100897495	51.3158	63.9474	42.6316	100	66.3934	270	998	265	Metaseiulus occidentalis	1	240	706.18	1140	VARROA_LOC100897495
591	XP_003737668	refseq_protein	PREDICTED: uncharacterized protein C12orf4 homolog [Metaseiulus occidentalis]	2.06991e-31	LOC100904064	40.0366	54.2962	36.1974	33.8521	66.6667	1	297	125	Metaseiulus occidentalis	168	254	355.31	547	VARROA_LOC100904064.1.3
592	XP_003746466	refseq_protein	PREDICTED: inactive rhomboid protein 1-like [Metaseiulus occidentalis]	1.38394e-29	LOC100905401	81.8182	83.2536	77.512	8.3815	93.1034	36	209	120	Metaseiulus occidentalis	285	342	208.33	209	VARROA_LOC100905401.1.4
593	XP_003743984	Metaseiulus_occidentalis	gi|391339289|ref|XP_003743984.1| PREDICTED: uncharacterized glycosyltransferase AER61-like [Metaseiulus occidentalis]	0.00000000942077	LOC100904951	26.1214	38.7863	19.7889	9.52381	50	223	369	52	Metaseiulus occidentalis	419	462	178.74	379	VARROA_LOC100904951.1.2
594	XP_003744224	refseq_protein	PREDICTED: uncharacterized protein LOC100905338 [Metaseiulus occidentalis]	0.0000000000000633297	LOC100905338	21.4605	25.0373	20.5663	16.9811	82.1429	121	288	78	Metaseiulus occidentalis	1	54	1027.06	671	VARROA_LOC100905338.1.4
595	XP_003745952	refseq_protein	PREDICTED: integrator complex subunit 8-like [Metaseiulus occidentalis]	1.22578e-90	LOC100900070	62.0553	71.1462	56.5217	24.3802	79.4444	216	755	294	Metaseiulus occidentalis	550	726	292.24	759	VARROA_LOC100900070.1.10
596	XP_003737646	refseq_protein	PREDICTED: pre-mRNA 3 end processing protein WDR33 [Metaseiulus occidentalis]	4.30652e-99	Wdr33	52.7184	71.9417	46.6019	31.686	64.7773	209	949	319	Metaseiulus occidentalis	2	219	541.98	1030	VARROA_Wdr33.2.8
597				0		0	0	0	0	0	0	0	0		0	0	85.01	203	VARROA_contig_00377
598	XP_003745676	refseq_protein	PREDICTED: RIMS-binding protein 2-like [Metaseiulus occidentalis]	4.37248e-74	LOC100908278	63.7066	86.1004	54.0541	17.6285	57.8947	69	776	256	Metaseiulus occidentalis	807	1040	366.45	777	VARROA_LOC100908278.1.2
599				0		0	0	0	0	0	0	0	0		0	0	475.43	601	VARROA_contig_00378
600	XP_003741996	refseq_protein	PREDICTED: general transcription factor IIH subunit 4-like [Metaseiulus occidentalis]	0	LOC100908407	90.2439	100	82.6219	69.5842	82.3708	1	984	553	Metaseiulus occidentalis	104	421	336.84	984	VARROA_LOC100908407.1.3
601				0		0	0	0	0	0	0	0	0		0	0	896.64	1140	VARROA_contig_00379
602	XP_003740736	refseq_protein	PREDICTED: H(+)/Cl(-) exchange transporter 3-like [Metaseiulus occidentalis]	5.23357e-121	LOC100898023	94.2584	99.5215	83.2536	22.9581	83.6538	3	626	376	Metaseiulus occidentalis	439	646	249.02	627	VARROA_LOC100898023.1.7
603	XP_003747341	refseq_protein	PREDICTED: conserved oligomeric Golgi complex subunit 2-like [Metaseiulus occidentalis]	3.81032e-27	LOC100906861	19.9625	25.5858	16.3074	13.5593	63.7363	3	275	122	Metaseiulus occidentalis	530	617	417.59	1067	VARROA_LOC100906861.1.3
604	WP_032952782	refseq_protein	RNAase [Lactobacillus rhamnosus]	2.23703e-59	NULL	79.5082	81.9672	78.6885	89.2857	96	67	366	190	Lactobacillus rhamnosus	6	105	1543.13	366	VARROA_contig_00380
605				0		0	0	0	0	0	0	0	0		0	0	274.95	667	VARROA_contig_00381
606	XP_003745416	refseq_protein	PREDICTED: conserved oligomeric Golgi complex subunit 6-like [Metaseiulus occidentalis]	0	LOC100905783	77.7283	89.5323	69.265	61.9345	77.3632	1	1206	626	Metaseiulus occidentalis	242	638	482.54	1347	VARROA_LOC100905783.1.2
607	XP_003747607	refseq_protein	PREDICTED: protein jagunal-like [Metaseiulus occidentalis]	8.31582e-108	LOC100900651	36.3248	40.5983	32.4786	100	80	440	1009	330	Metaseiulus occidentalis	1	190	1696.45	1404	VARROA_LOC100900651
608				0		0	0	0	0	0	0	0	0		0	0	1277.98	2056	VARROA_contig_00382
609				0		0	0	0	0	0	0	0	0		0	0	1103.08	1714	VARROA_contig_00383
610	XP_003741664	refseq_protein	PREDICTED: B(0,+)-type amino acid transporter 1-like [Metaseiulus occidentalis]	3.6616e-60	LOC100902544	94.5	99.75	84	25.8755	84.2105	2	400	205	Metaseiulus occidentalis	335	467	184.7	400	VARROA_LOC100902544.1.4
611	XP_003739738	refseq_protein	PREDICTED: protein phosphatase 1H-like [Metaseiulus occidentalis]	9.51653e-73	LOC100904984	92.9471	98.9924	82.3678	25.0478	83.2061	3	395	237	Metaseiulus occidentalis	319	449	177.7	397	VARROA_LOC100904984.1.7
612				0		0	0	0	0	0	0	0	0		0	0	224.6	209	VARROA_contig_00384
613	XP_002434421	refseq_protein	cytochrome oxidase biogenesis protein, putative [Ixodes scapularis]	1.34667e-94	IscW_ISCW018956	33.0671	45.8466	23.6422	67.1361	51.5679	450	1310	309	Ixodes scapularis	138	423	1789.9	1878	VARROA_IscW_ISCW018956
614	XP_011423608	refseq_protein	PREDICTED: uncharacterized protein LOC105325625 isoform X2 [Crassostrea gigas]	0.0000000115745	LOC105325625	15.7051	20.8333	12.1795	1.57298	55.8824	742	936	66	Crassostrea gigas	3571	3638	305.12	936	VARROA_LOC105325625.1.2
615	XP_003740857	refseq_protein	PREDICTED: uncharacterized protein LOC100904359 [Metaseiulus occidentalis]	9.18547e-143	LOC100904359	30.1738	34.0232	25.952	32.1429	76.2774	1594	2415	454	Metaseiulus occidentalis	571	840	346.97	2416	VARROA_LOC100904359.1.5
616				0		0	0	0	0	0	0	0	0		0	0	646.37	1035	VARROA_contig_00385
617				0		0	0	0	0	0	0	0	0		0	0	138.17	313	VARROA_contig_00386
618				0		0	0	0	0	0	0	0	0		0	0	2351.53	884	VARROA_contig_00387
619				0		0	0	0	0	0	0	0	0		0	0	286.73	560	VARROA_contig_00388
620				0		0	0	0	0	0	0	0	0		0	0	424.92	722	VARROA_contig_00389
621				0		0	0	0	0	0	0	0	0		0	0	381.96	1155	VARROA_contig_00390
622				0		0	0	0	0	0	0	0	0		0	0	491.68	1211	VARROA_contig_00391
623				0		0	0	0	0	0	0	0	0		0	0	161.16	237	VARROA_contig_00392
624				0		0	0	0	0	0	0	0	0		0	0	1009.59	1130	VARROA_contig_00393
625				0		0	0	0	0	0	0	0	0		0	0	732.16	1378	VARROA_contig_00394
626				0		0	0	0	0	0	0	0	0		0	0	946.3	2533	VARROA_contig_00395
627				0		0	0	0	0	0	0	0	0		0	0	963.7	1781	VARROA_contig_00396
628	XP_003746822	refseq_protein	PREDICTED: LOW QUALITY PROTEIN: SUMO-activating enzyme subunit 2-like [Metaseiulus occidentalis]	0	LOC100897752	55	67.0238	47.0238	82.2059	69.9115	218	1906	817	Metaseiulus occidentalis	88	646	834.02	2520	VARROA_LOC100897752.1.3
629	XP_003744106	refseq_protein	PREDICTED: coiled-coil domain-containing protein 47-like [Metaseiulus occidentalis]	1.09421e-139	LOC100900266	38.946	51.671	30.2057	83.3333	58.3127	377	1582	433	Metaseiulus occidentalis	80	474	782.18	2334	VARROA_LOC100900266.1.2
630	XP_003746809	Metaseiulus_occidentalis	gi|391345056|ref|XP_003746809.1| PREDICTED: splicing factor 45-like [Metaseiulus occidentalis]	0.000000836699	LOC100908141	46.4789	67.6056	45.0704	16.6667	54.2373	70	213	44	Metaseiulus occidentalis	128	186	205.57	213	VARROA_LOC100908141.1.4
631	XP_003745065	refseq_protein	PREDICTED: Werner syndrome ATP-dependent helicase-like [Metaseiulus occidentalis]	3.81466e-55	LOC100900697	73.431	99.1632	53.9749	18.1818	54.4304	5	478	196	Metaseiulus occidentalis	298	455	136.36	478	VARROA_LOC100900697.1.4
632	XP_003739665	refseq_protein	PREDICTED: regulator of nonsense transcripts 2-like [Metaseiulus occidentalis]	7.1319e-38	LOC100905710	88.0309	98.4556	84.556	8.53175	84.8837	5	259	145	Metaseiulus occidentalis	385	470	171.72	259	VARROA_LOC100905710.2.10
633				0		0	0	0	0	0	0	0	0		0	0	683.24	927	VARROA_contig_00397
634				0		0	0	0	0	0	0	0	0		0	0	521.86	768	VARROA_contig_00398
635				0		0	0	0	0	0	0	0	0		0	0	408.82	696	VARROA_contig_00399
636				0		0	0	0	0	0	0	0	0		0	0	594.78	807	VARROA_contig_00400
637				0		0	0	0	0	0	0	0	0		0	0	425.74	418	VARROA_contig_00401
638				0		0	0	0	0	0	0	0	0		0	0	358.11	765	VARROA_contig_00402
639				0		0	0	0	0	0	0	0	0		0	0	675.69	501	VARROA_contig_00403
640				0		0	0	0	0	0	0	0	0		0	0	454.18	1038	VARROA_contig_00404
641				0		0	0	0	0	0	0	0	0		0	0	270.88	554	VARROA_contig_00405
642				0		0	0	0	0	0	0	0	0		0	0	676.89	2028	VARROA_contig_00406
643	XP_003743974	refseq_protein	PREDICTED: uncharacterized protein LOC100903511 [Metaseiulus occidentalis]	0.0000084864	LOC100903511	25.8883	39.5939	21.3198	3.53238	53.8462	99	254	54	Metaseiulus occidentalis	309	350	168.42	394	VARROA_LOC100903511.2.9
644				0		0	0	0	0	0	0	0	0		0	0	563.51	767	VARROA_contig_00407
645				0		0	0	0	0	0	0	0	0		0	0	404.69	622	VARROA_contig_00408
646	XP_003740791	refseq_protein	PREDICTED: T-complex protein 1 subunit theta-like [Metaseiulus occidentalis]	0	LOC100906873	66.7246	70.3736	59.8176	99.4475	85	568	2187	921	Metaseiulus occidentalis	4	543	5318.3	2302	VARROA_LOC100906873
647				0		0	0	0	0	0	0	0	0		0	0	1087.15	1096	VARROA_contig_00409
648				0		0	0	0	0	0	0	0	0		0	0	759.77	681	VARROA_contig_00410
649	XP_003747588	refseq_protein	PREDICTED: methionine aminopeptidase 1D, mitochondrial-like [Metaseiulus occidentalis]	1.00015e-153	LOC100897755	40.3698	48.5362	32.2034	98.1191	66.3492	863	1807	459	Metaseiulus occidentalis	3	315	776.58	1947	VARROA_LOC100897755.1.2
650	P10649	swissprot	sp|P10649|GSTM1_MOUSE Glutathione S-transferase Mu 1 OS=Mus musculus GN=Gstm1 PE=1 SV=2	0.00000174926	GSTM1	9.39948	14.0992	9.00783	16.5138	63.8889	309	416	51	Mus musculus	3	38	553.5	766	VARROA_GSTM1
651				0		0	0	0	0	0	0	0	0		0	0	184.88	231	VARROA_contig_00411
652				0		0	0	0	0	0	0	0	0		0	0	336.43	1367	VARROA_contig_00412
653	XP_003748041	refseq_protein	PREDICTED: uncharacterized protein LOC100905991 [Metaseiulus occidentalis]	2.85248e-36	LOC100905991	20.7178	27.0799	18.5971	44.8753	67.0588	1342	1839	149	Metaseiulus occidentalis	195	356	485.82	1839	VARROA_LOC100905991.1.4
654				0		0	0	0	0	0	0	0	0		0	0	487.67	338	VARROA_contig_00413
655	XP_003748572	refseq_protein	PREDICTED: ATP-dependent RNA helicase DHX8 [Metaseiulus occidentalis]	0	Dhx8	93.5335	94.5727	90.7621	22.3222	95.9707	3	821	561	Metaseiulus occidentalis	941	1213	335.23	866	VARROA_Dhx8.1.6
656	XP_003744897	refseq_protein	PREDICTED: phosphoglucomutase-2 [Metaseiulus occidentalis]	0	Pgm2	54.375	70.4297	45.8203	99.8336	65.0582	314	2116	822	Metaseiulus occidentalis	1	600	2180.02	2560	VARROA_Pgm2
657				0		0	0	0	0	0	0	0	0		0	0	186.59	414	VARROA_contig_00414
658	XP_003742434	refseq_protein	PREDICTED: actin-related protein 2/3 complex subunit 1A-like [Metaseiulus occidentalis]	0	LOC100898259	36.7188	41.8527	31.808	100	76	426	1550	596	Metaseiulus occidentalis	1	374	1011.69	2688	VARROA_LOC100898259
659				0		0	0	0	0	0	0	0	0		0	0	580.41	763	VARROA_contig_00415
660				0		0	0	0	0	0	0	0	0		0	0	1101.3	842	VARROA_contig_00416
661	XP_003738085	refseq_protein	PREDICTED: zinc finger protein 236-like [Metaseiulus occidentalis]	2.17322e-68	LOC100900521	15.8282	59.6319	11.0429	12.1611	66.0494	260	745	241	Metaseiulus occidentalis	1080	1236	704.65	815	VARROA_LOC100900521
662	XP_003738068	refseq_protein	PREDICTED: MFS-type transporter SLC18B1-like [Metaseiulus occidentalis]	1.39163e-70	LOC100897955	84.3575	98.324	66.4804	32.8972	67.6136	1	528	234	Metaseiulus occidentalis	303	478	296.69	537	VARROA_LOC100897955.1.4
663				0		0	0	0	0	0	0	0	0		0	0	292.17	315	VARROA_contig_00417
664				0		0	0	0	0	0	0	0	0		0	0	1742.8	1302	VARROA_contig_00418
665				0		0	0	0	0	0	0	0	0		0	0	524.08	468	VARROA_contig_00419
666	XP_003737249	refseq_protein	PREDICTED: sepiapterin reductase-like [Metaseiulus occidentalis]	7.56933e-102	LOC100905212	48.9045	67.0464	38.9132	100	58.0392	200	964	314	Metaseiulus occidentalis	1	255	1455.24	1141	VARROA_LOC100905212
667	XP_003742074	refseq_protein	PREDICTED: sphingomyelin phosphodiesterase-like [Metaseiulus occidentalis]	0	LOC100897341	52.4483	62.1328	45.7019	96.1279	73.5552	223	1935	926	Metaseiulus occidentalis	20	590	1674.62	2757	VARROA_LOC100897341
668				0		0	0	0	0	0	0	0	0		0	0	191.99	393	VARROA_contig_00420
669				0		0	0	0	0	0	0	0	0		0	0	670.07	506	VARROA_contig_00421
670				0		0	0	0	0	0	0	0	0		0	0	433.17	1065	VARROA_contig_00422
671				0		0	0	0	0	0	0	0	0		0	0	560.15	867	VARROA_contig_00423
672				0		0	0	0	0	0	0	0	0		0	0	280.78	213	VARROA_contig_00424
673				0		0	0	0	0	0	0	0	0		0	0	829.88	2786	VARROA_contig_00425
674	XP_003738376	refseq_protein	PREDICTED: influenza virus NS1A-binding protein homolog A-like [Metaseiulus occidentalis]	7.68306e-91	LOC100900434	23.5372	83.7766	16.3564	28.1207	65.7143	121	750	295	Metaseiulus occidentalis	511	715	331.18	752	VARROA_LOC100900434.1.5
675				0		0	0	0	0	0	0	0	0		0	0	624.77	428	VARROA_contig_00426
676				0		0	0	0	0	0	0	0	0		0	0	527.96	517	VARROA_contig_00427
677	XP_003746077	refseq_protein	PREDICTED: uncharacterized protein LOC100907002 [Metaseiulus occidentalis]	0.0000000000001116	LOC100907002	19.3069	21.7822	18.3168	2.35925	84.0909	475	606	80	Metaseiulus occidentalis	1822	1865	281.71	606	VARROA_LOC100907002.1.20
678				0		0	0	0	0	0	0	0	0		0	0	320.9	288	VARROA_contig_00428
679	XP_003742815	refseq_protein	PREDICTED: mitochondrial import inner membrane translocase subunit Tim9 B-like [Metaseiulus occidentalis]	2.30519e-34	LOC100908554	33.4928	38.2775	27.7512	80.8081	72.5	24	263	129	Metaseiulus occidentalis	9	88	1247.86	627	VARROA_LOC100908554
680	XP_003740723	refseq_protein	PREDICTED: transcription factor RFX3-like [Metaseiulus occidentalis]	6.63963e-33	LOC100908403	91.7808	100	79.4521	10.8955	79.4521	1	219	129	Metaseiulus occidentalis	508	580	134.74	219	VARROA_LOC100908403.1.12
681				0		0	0	0	0	0	0	0	0		0	0	400.37	1065	VARROA_contig_00429
682				0		0	0	0	0	0	0	0	0		0	0	588.93	860	VARROA_contig_00430
683	XP_003743248	refseq_protein	PREDICTED: U4/U6 small nuclear ribonucleoprotein Prp3-like [Metaseiulus occidentalis]	1.1463e-22	LOC100902410	38.8031	50.3861	31.2741	16.2835	62.069	179	439	104	Metaseiulus occidentalis	1	85	437.77	518	VARROA_LOC100902410.1.3
684	XP_003747637	refseq_protein	PREDICTED: sphingolipid delta(4)-desaturase DES1-like [Metaseiulus occidentalis]	0	LOC100904968	45.5528	49.6806	41.1302	97.9592	82.7893	945	1955	601	Metaseiulus occidentalis	1	336	985.24	2035	VARROA_LOC100904968.1.2
685	XP_003747387	refseq_protein	PREDICTED: coiled-coil domain-containing protein 132-like [Metaseiulus occidentalis]	5.60394e-166	LOC100901606	72.0497	89.8551	58.5921	43.0851	65.2074	3	1304	505	Metaseiulus occidentalis	536	940	482.63	1449	VARROA_LOC100901606.1.6
686				0		0	0	0	0	0	0	0	0		0	0	219.34	368	VARROA_contig_00431
687	XP_003738503	refseq_protein	PREDICTED: DNA2-like helicase-like [Metaseiulus occidentalis]	4.52308e-27	LOC100897283	47.9452	64.3836	36.9863	7.80731	57.4468	3	284	117	Metaseiulus occidentalis	1108	1201	250.54	438	VARROA_LOC100897283.2.5
688				0		0	0	0	0	0	0	0	0		0	0	505.56	636	VARROA_contig_00432
689	XP_003744710	refseq_protein	PREDICTED: pre-mRNA-splicing factor ATP-dependent RNA helicase PRP16-like [Metaseiulus occidentalis]	0	LOC100908171	69.6094	73.3594	66.7969	30.1832	90.7643	340	1278	607	Metaseiulus occidentalis	725	1037	563.69	1280	VARROA_LOC100908171.2.9
690				0		0	0	0	0	0	0	0	0		0	0	2431.13	309	VARROA_contig_00433
691				0		0	0	0	0	0	0	0	0		0	0	395.03	365	VARROA_contig_00434
692	XP_002407781	refseq_protein	cuticle protein, putative [Ixodes scapularis]	1.24811e-23	IscW_ISCW016295	28.7187	38.4389	23.4168	45.0262	60.2273	45	305	104	Ixodes scapularis	28	113	299.68	679	VARROA_IscW_ISCW016295
693				0		0	0	0	0	0	0	0	0		0	0	557.29	573	VARROA_contig_00435
694				0		0	0	0	0	0	0	0	0		0	0	145.9	221	VARROA_contig_00436
695				0		0	0	0	0	0	0	0	0		0	0	129.07	458	VARROA_contig_00437
696	XP_003742164	refseq_protein	PREDICTED: transducin-like enhancer protein 4 [Metaseiulus occidentalis]	0	Tle4	57.0627	57.9806	56.6038	48.2803	97.6253	166	1302	729	Metaseiulus occidentalis	407	785	811.53	1961	VARROA_Tle4.1.5
697	XP_003744220	refseq_protein	PREDICTED: uncharacterized protein LOC100904763 [Metaseiulus occidentalis]	4.04466e-38	LOC100904763	39.3502	54.1516	29.9639	35.1288	55.3333	4	453	149	Metaseiulus occidentalis	1	150	2337.98	831	VARROA_LOC100904763.1.3
698				0		0	0	0	0	0	0	0	0		0	0	229.56	430	VARROA_contig_00438
699				0		0	0	0	0	0	0	0	0		0	0	496.77	664	VARROA_contig_00439
700				0		0	0	0	0	0	0	0	0		0	0	417.2	420	VARROA_contig_00440
701				0		0	0	0	0	0	0	0	0		0	0	142.17	294	VARROA_contig_00441
702				0		0	0	0	0	0	0	0	0		0	0	379.12	649	VARROA_contig_00442
703				0		0	0	0	0	0	0	0	0		0	0	818.6	1609	VARROA_contig_00443
704	XP_003737851	refseq_protein	PREDICTED: sodium- and chloride-dependent GABA transporter ine-like [Metaseiulus occidentalis]	7.42061e-65	LOC100908338	97.8571	100	91.4286	18.5923	91.4286	1	420	221	Metaseiulus occidentalis	421	560	165.83	420	VARROA_LOC100908338.1.8
705	XP_003743886	refseq_protein	PREDICTED: GC-rich sequence DNA-binding factor 1-like [Metaseiulus occidentalis]	5.10481e-48	LOC100902554	86.8966	98.6207	73.1034	18.2152	71.1409	3	431	175	Metaseiulus occidentalis	361	509	180.55	435	VARROA_LOC100902554.1.5
706				0		0	0	0	0	0	0	0	0		0	0	1145.07	1209	VARROA_contig_00444
707	XP_003742409	refseq_protein	PREDICTED: polycomb protein Suz12-like [Metaseiulus occidentalis]	1.05933e-173	LOC100906641	83.1	99.9	72.9	60.149	72.973	2	1000	506	Metaseiulus occidentalis	136	458	275.25	1000	VARROA_LOC100906641.1.3
708				0		0	0	0	0	0	0	0	0		0	0	241.62	248	VARROA_contig_00445
709				0		0	0	0	0	0	0	0	0		0	0	249.74	477	VARROA_contig_00446
710	XP_003741294	refseq_protein	PREDICTED: transmembrane protein 39A-A-like [Metaseiulus occidentalis]	0.00000270617	LOC100902980	34.9315	39.0411	24.6575	14.3577	63.1579	3	173	55	Metaseiulus occidentalis	341	397	419.69	438	VARROA_LOC100902980.1.4
711				0		0	0	0	0	0	0	0	0		0	0	311.53	350	VARROA_contig_00447
712	XP_003744371	refseq_protein	PREDICTED: uncharacterized protein LOC100903321 [Metaseiulus occidentalis]	0.000000000148687	LOC100903321	14.2169	15.4217	9.63855	14.5089	55.8824	882	1073	72	Metaseiulus occidentalis	30	94	480.4	1245	VARROA_LOC100903321.1.3
713				0		0	0	0	0	0	0	0	0		0	0	689.61	1794	VARROA_contig_00448
714				0		0	0	0	0	0	0	0	0		0	0	367.98	723	VARROA_contig_00449
715				0		0	0	0	0	0	0	0	0		0	0	650.2	252	VARROA_contig_00450
716				0		0	0	0	0	0	0	0	0		0	0	1498.88	1465	VARROA_contig_00451
717	XP_003737926	refseq_protein	PREDICTED: alkaline phosphatase, tissue-nonspecific isozyme-like [Metaseiulus occidentalis]	1.71079e-33	LOC100909334	28.9005	44.9215	23.8743	22.2222	52.4138	1	429	139	Metaseiulus occidentalis	428	557	302.51	955	VARROA_LOC100909334.1.3
718	XP_003747293	refseq_protein	PREDICTED: glucose dehydrogenase [acceptor]-like [Metaseiulus occidentalis]	4.53294e-108	LOC100899481	51.9906	70.726	39.3443	51.1785	55.2632	2	907	343	acceptor	281	584	477.62	1281	VARROA_LOC100899481.1.4
719	XP_003741278	refseq_protein	PREDICTED: uncharacterized protein LOC100900677 [Metaseiulus occidentalis]	2.17805e-29	LOC100900677	56.535	58.3587	51.0638	15.0943	87.5	99	290	119	Metaseiulus occidentalis	361	424	306.47	329	VARROA_LOC100900677.1.2
720				0		0	0	0	0	0	0	0	0		0	0	944.14	1356	VARROA_contig_00452
721				0		0	0	0	0	0	0	0	0		0	0	336.68	589	VARROA_contig_00453
722				0		0	0	0	0	0	0	0	0		0	0	326.66	599	VARROA_contig_00454
723				0		0	0	0	0	0	0	0	0		0	0	2214.21	4146	VARROA_contig_00455
724	XP_003745515	refseq_protein	PREDICTED: guanine nucleotide-binding protein G(q) subunit alpha-like [Metaseiulus occidentalis]	0	LOC100908661	47.5543	48.0978	46.6033	100	96.8927	1087	2148	714	Metaseiulus occidentalis	1	354	1323.34	2208	VARROA_LOC100908661
725	XP_003746608	refseq_protein	PREDICTED: procollagen-lysine,2-oxoglutarate 5-dioxygenase 3-like [Metaseiulus occidentalis]	0	LOC100903000	54.3272	65.6194	47.3029	96.8254	72.0867	1022	3235	1113	Metaseiulus occidentalis	25	756	1149.26	3374	VARROA_LOC100903000
726				0		0	0	0	0	0	0	0	0		0	0	249.52	486	VARROA_contig_00456
727	XP_003737919	refseq_protein	PREDICTED: dnaJ homolog subfamily B member 11-like [Metaseiulus occidentalis]	0	LOC100908196	54.5455	60.7273	50.5455	94.3182	83.2335	393	1394	542	Metaseiulus occidentalis	20	351	2267.25	1650	VARROA_LOC100908196
728				0		0	0	0	0	0	0	0	0		0	0	1870.78	2643	VARROA_contig_00457
729				0		0	0	0	0	0	0	0	0		0	0	435.12	1801	VARROA_contig_00458
730				0		0	0	0	0	0	0	0	0		0	0	922.13	779	VARROA_contig_00459
731				0		0	0	0	0	0	0	0	0		0	0	1396.06	983	VARROA_contig_00460
732	XP_002410721	refseq_protein	sugar transporter, putative [Ixodes scapularis]	0.000000000000230864	IscW_ISCW002239	71.6418	98.5075	53.7313	18.5915	54.5455	1	198	72	Ixodes scapularis	197	262	167.98	201	VARROA_IscW_ISCW002239
733	XP_003747113	refseq_protein	PREDICTED: uncharacterized protein LOC100906231 [Metaseiulus occidentalis]	1.02169e-31	LOC100906231	29.0323	34.6774	24.5968	23.6915	70.9302	1	258	130	Metaseiulus occidentalis	277	362	239.69	744	VARROA_LOC100906231.1.7
734	XP_003746858	refseq_protein	PREDICTED: DUOXA-like protein C06E1.3-like [Metaseiulus occidentalis]	2.07383e-71	LOC100903332	68.7988	88.9236	60.8424	35.1064	67.7083	72	641	236	Metaseiulus occidentalis	303	467	229.74	641	VARROA_LOC100903332.1.5
735				0		0	0	0	0	0	0	0	0		0	0	589.48	1095	VARROA_contig_00461
736				0		0	0	0	0	0	0	0	0		0	0	148.85	318	VARROA_contig_00462
737	XP_003744088	refseq_protein	PREDICTED: uncharacterized protein LOC100897397 [Metaseiulus occidentalis]	1.65582e-101	LOC100897397	27.4702	39.7359	22.4872	51.9169	50.5747	1268	2200	338	Metaseiulus occidentalis	57	381	1297.58	2348	VARROA_LOC100897397
738	XP_003746408	refseq_protein	PREDICTED: uncharacterized protein LOC100908605 [Metaseiulus occidentalis]	3.05474e-57	LOC100908605	40.4535	49.0453	37.5895	18.0108	76.6423	44	454	206	Metaseiulus occidentalis	611	744	379.04	838	VARROA_LOC100908605.1.3
739	XP_003740615	refseq_protein	PREDICTED: homeodomain-interacting protein kinase 2 [Metaseiulus occidentalis]	0.000000141192	Hipk2	54.185	64.7577	50.2203	5.46697	77.551	4	150	57	Metaseiulus occidentalis	614	661	181.46	227	VARROA_Hipk2.1.8
740	XP_003742352	refseq_protein	PREDICTED: RING finger protein 11-like [Metaseiulus occidentalis]	1.2851e-34	LOC100897442	34.0426	36.7021	32.4468	42.8571	88.4058	2	208	131	Metaseiulus occidentalis	93	161	204.54	564	VARROA_LOC100897442.1.4
741				0		0	0	0	0	0	0	0	0		0	0	462.73	273	VARROA_contig_00463
742	XP_003739789	refseq_protein	PREDICTED: translocon-associated protein subunit alpha-like [Metaseiulus occidentalis]	8.96361e-111	LOC100901012	26.7038	31.0153	23.5049	92.1162	75.4464	1221	1889	347	Metaseiulus occidentalis	19	240	3013.4	2157	VARROA_LOC100901012
743				0		0	0	0	0	0	0	0	0		0	0	601.78	1144	VARROA_contig_00464
744	XP_003742947	Metaseiulus_occidentalis	gi|391337173|ref|XP_003742947.1| PREDICTED: uncharacterized protein LOC100904037 [Metaseiulus occidentalis]	0.00000000613573	LOC100904037	14.7208	18.2741	13.7056	21.3415	75	326	433	52	Metaseiulus occidentalis	60	94	601.28	591	VARROA_LOC100904037
745				0		0	0	0	0	0	0	0	0		0	0	795.38	902	VARROA_contig_00465
746				0		0	0	0	0	0	0	0	0		0	0	1027.75	2048	VARROA_contig_00466
747				0		0	0	0	0	0	0	0	0		0	0	134.57	205	VARROA_contig_00467
748				0		0	0	0	0	0	0	0	0		0	0	348.31	1088	VARROA_contig_00468
749	XP_003748455	refseq_protein	PREDICTED: pre-mRNA-splicing factor CWC22 homolog [Metaseiulus occidentalis]	9.73931e-36	LOC100908615	96.1165	99.0291	83.0097	7.8341	83.8235	3	206	138	Metaseiulus occidentalis	647	714	220.36	206	VARROA_LOC100908615.1.8
750				0		0	0	0	0	0	0	0	0		0	0	165.58	211	VARROA_contig_00469
751	XP_003748567	refseq_protein	PREDICTED: DNA excision repair protein ERCC-6-like [Metaseiulus occidentalis]	0	LOC100901852	90.393	99.8253	80.6987	39.441	80.8399	3	1145	671	Metaseiulus occidentalis	25	405	269.31	1145	VARROA_LOC100901852.1.4
752				0		0	0	0	0	0	0	0	0		0	0	266.74	312	VARROA_contig_00470
753				0		0	0	0	0	0	0	0	0		0	0	459.73	618	VARROA_contig_00471
754				0		0	0	0	0	0	0	0	0		0	0	593.1	593	VARROA_contig_00472
755				0		0	0	0	0	0	0	0	0		0	0	2117.25	931	VARROA_contig_00473
756	XP_003739554	refseq_protein	PREDICTED: peroxisomal N(1)-acetyl-spermine/spermidine oxidase-like [Metaseiulus occidentalis]	1.60921e-17	LOC100899909	56.4706	67.0588	42.3529	10.775	63.1579	78	248	86	Metaseiulus occidentalis	22	78	155.53	255	VARROA_LOC100899909.1.3
757				0		0	0	0	0	0	0	0	0		0	0	615.83	656	VARROA_contig_00474
758				0		0	0	0	0	0	0	0	0		0	0	270.83	492	VARROA_contig_00475
759				0		0	0	0	0	0	0	0	0		0	0	312.75	329	VARROA_contig_00476
760				0		0	0	0	0	0	0	0	0		0	0	179.58	288	VARROA_contig_00477
761				0		0	0	0	0	0	0	0	0		0	0	452.77	484	VARROA_contig_00478
762	XP_003747514	refseq_protein	PREDICTED: protein FAM73B-like [Metaseiulus occidentalis]	1.21105e-55	LOC100897500	44.1048	45.8515	39.3013	20.9163	85.7143	372	686	196	Metaseiulus occidentalis	398	502	507.02	687	VARROA_LOC100897500.1.3
763	XP_002404769	refseq_protein	kinase suppressor of Ras (KSR), putative [Ixodes scapularis]	3.58969e-22	IscW_ISCW017442	59.8361	78.6885	46.7213	11.2445	55.3398	6	293	102	Ixodes scapularis	1	103	141.13	366	VARROA_IscW_ISCW017442
764				0		0	0	0	0	0	0	0	0		0	0	356.64	473	VARROA_contig_00479
765	XP_011963115	refseq_protein	PREDICTED: serine/arginine-rich splicing factor 10 isoform X1 [Ovis aries]	2.15343e-18	LOC101111345	60.262	72.0524	48.4716	21.374	66.0714	1	165	86	Ovis aries	1	56	250.17	229	VARROA_LOC101111345
766	XP_003739397	refseq_protein	PREDICTED: nuclear pore complex protein Nup107-like [Metaseiulus occidentalis]	7.47557e-21	LOC100899400	26.009	30.9417	20.6278	7.79661	66.6667	3	209	101	Metaseiulus occidentalis	814	882	188.8	669	VARROA_LOC100899400.1.6
767	XP_003746370	refseq_protein	PREDICTED: dynein light chain Tctex-type 1-like [Metaseiulus occidentalis]	9.30365e-64	LOC100902999	18.2076	18.7181	17.1866	100	91.8182	1202	1531	216	Metaseiulus occidentalis	1	110	2374.97	1763	VARROA_LOC100902999
768	XP_003737842	refseq_protein	PREDICTED: uncharacterized protein LOC100906909 [Metaseiulus occidentalis]	1.57046e-81	LOC100906909	24.7207	31.5642	20.5307	65.3179	63.913	1442	2119	275	Metaseiulus occidentalis	56	281	662.25	2148	VARROA_LOC100906909.1.2
769	WP_005961546	refseq_protein	metalloendopeptidase PepO [Actinomyces cardiffensis]	0.0000000902711	NULL	30.3797	47.4684	24.6835	7.5188	52	126	275	59	Actinomyces cardiffensis	490	539	95.69	316	VARROA_contig_00480
770				0		0	0	0	0	0	0	0	0		0	0	363.96	519	VARROA_contig_00481
771				0		0	0	0	0	0	0	0	0		0	0	405.48	750	VARROA_contig_00482
772				0		0	0	0	0	0	0	0	0		0	0	362.97	343	VARROA_contig_00483
773				0		0	0	0	0	0	0	0	0		0	0	790.16	830	VARROA_contig_00484
774	XP_001661821	refseq_protein	AAEL011652-PA, partial [Aedes aegypti]	8.47407e-59	AaeL_AAEL011652	86.3014	99.4521	78.9041	25.2119	78.6885	2	364	200	Aedes aegypti	148	266	205.4	365	VARROA_AaeL_AAEL011652
775	XP_003743525	refseq_protein	PREDICTED: retinol dehydrogenase 14-like [Metaseiulus occidentalis]	1.43085e-123	LOC100908693	53.7249	69.4126	41.2607	97.2973	59.2593	199	1167	376	Metaseiulus occidentalis	7	330	758.74	1396	VARROA_LOC100908693
776	XP_003741294	refseq_protein	PREDICTED: transmembrane protein 39A-A-like [Metaseiulus occidentalis]	1.99092e-29	LOC100902980	95.2607	99.5261	83.8863	17.6322	84.2857	2	211	117	Metaseiulus occidentalis	279	348	271.11	211	VARROA_LOC100902980.2.4
777	Q5R7X2	swissprot	sp|Q5R7X2|SR140_PONAB U2 snRNP-associated SURP motif-containing protein OS=Pongo abelii GN=U2SURP PE=2 SV=1	7.24968e-26	SR140	63.7363	94.2308	49.4506	11.0895	62.5	179	346	79	Pongo abelii	262	316	169.38	364	VARROA_SR140
778				0		0	0	0	0	0	0	0	0		0	0	2246.77	1858	VARROA_contig_00485
779				0		0	0	0	0	0	0	0	0		0	0	383.13	751	VARROA_contig_00486
780				0		0	0	0	0	0	0	0	0		0	0	111.12	345	VARROA_contig_00487
781	XP_003748080	refseq_protein	PREDICTED: ubiquitin-conjugating enzyme E2 N-like [Metaseiulus occidentalis]	8.32422e-91	LOC100900425	16.2738	16.835	16.0494	98.6842	95.3333	164	613	296	Metaseiulus occidentalis	1	150	3812.68	2673	VARROA_LOC100900425
782				0		0	0	0	0	0	0	0	0		0	0	918.12	1348	VARROA_contig_00488
783				0		0	0	0	0	0	0	0	0		0	0	289.71	421	VARROA_contig_00489
784				0		0	0	0	0	0	0	0	0		0	0	1464.72	1757	VARROA_contig_00490
785				0		0	0	0	0	0	0	0	0		0	0	396.64	257	VARROA_contig_00491
786				0		0	0	0	0	0	0	0	0		0	0	298.51	516	VARROA_contig_00492
787				0		0	0	0	0	0	0	0	0		0	0	551.02	1736	VARROA_contig_00493
788	XP_003738425	refseq_protein	PREDICTED: uncharacterized protein LOC100908575 [Metaseiulus occidentalis]	0.00000458976	LOC100908575	45.4545	54.5455	42.0455	8.4507	77.0833	112	255	53	Metaseiulus occidentalis	206	253	91.9	264	VARROA_LOC100908575.1.4
789	XP_003741055	refseq_protein	PREDICTED: mediator of RNA polymerase II transcription subunit 28-like [Metaseiulus occidentalis]	6.19156e-39	LOC100902491	20.7763	24.4292	17.8082	61.1429	72.8972	862	1182	149	Metaseiulus occidentalis	1	107	897.55	1314	VARROA_LOC100902491
790	XP_003741894	refseq_protein	PREDICTED: spermatogenesis-associated protein 5-like [Metaseiulus occidentalis]	2.64064e-172	LOC100903453	69.8161	96.8294	53.0755	98.6301	54.2802	50	1576	509	Metaseiulus occidentalis	8	511	836.03	1577	VARROA_LOC100903453
791	XP_003739479	refseq_protein	PREDICTED: UPF0415 protein C7orf25 homolog [Metaseiulus occidentalis]	0	LOC100900387	60	73.3537	48.2927	95.2267	65.6716	156	1358	557	Metaseiulus occidentalis	21	419	1060.22	1640	VARROA_LOC100900387
792				0		0	0	0	0	0	0	0	0		0	0	1020.51	573	VARROA_contig_00494
793				0		0	0	0	0	0	0	0	0		0	0	414.33	859	VARROA_contig_00495
794				0		0	0	0	0	0	0	0	0		0	0	148.23	616	VARROA_contig_00496
795				0		0	0	0	0	0	0	0	0		0	0	877.04	872	VARROA_contig_00497
796				0		0	0	0	0	0	0	0	0		0	0	402.1	299	VARROA_contig_00498
797	XP_003737558	refseq_protein	PREDICTED: filamin-A-like [Metaseiulus occidentalis]	3.18132e-55	LOC100908953	23.743	57.8212	13.9665	9.26037	53.6232	454	1074	207	Metaseiulus occidentalis	1157	1310	308.1	1074	VARROA_LOC100908953.1.12
798				0		0	0	0	0	0	0	0	0		0	0	452.8	1475	VARROA_contig_00499
799				0		0	0	0	0	0	0	0	0		0	0	179.95	412	VARROA_contig_00500
800	XP_003742612	refseq_protein	PREDICTED: uncharacterized protein LOC100902353 [Metaseiulus occidentalis]	6.84088e-40	LOC100902353	95	98.75	80	10.1542	81.0127	3	239	149	Metaseiulus occidentalis	642	720	147.6	240	VARROA_LOC100902353.1.6
801	XP_003739650	refseq_protein	PREDICTED: tyrosine--tRNA ligase, cytoplasmic-like isoform 1 [Metaseiulus occidentalis]	0	LOC100903591	66.1538	73.4266	59.4406	100	80.9524	317	1891	854	Metaseiulus occidentalis	1	525	1413.53	2145	VARROA_LOC100903591
802				0		0	0	0	0	0	0	0	0		0	0	273.38	557	VARROA_contig_00501
803				0		0	0	0	0	0	0	0	0		0	0	138.86	363	VARROA_contig_00502
804				0		0	0	0	0	0	0	0	0		0	0	638.95	1112	VARROA_contig_00503
805				0		0	0	0	0	0	0	0	0		0	0	398.78	1211	VARROA_contig_00504
806	XP_003741118	refseq_protein	PREDICTED: tyrosine-protein phosphatase non-receptor type 9-like [Metaseiulus occidentalis]	3.7795e-49	LOC100900724	76.8116	99.2754	68.8406	16.7606	69.3431	3	413	177	Metaseiulus occidentalis	438	556	178.83	414	VARROA_LOC100900724.1.5
807				0		0	0	0	0	0	0	0	0		0	0	156.06	281	VARROA_contig_00505
808				0		0	0	0	0	0	0	0	0		0	0	585.15	831	VARROA_contig_00506
809	XP_003742518	refseq_protein	PREDICTED: nuclear pore complex protein Nup160-like [Metaseiulus occidentalis]	3.29175e-64	LOC100899923	70.7401	99.6558	53.1842	14.5963	53.3679	3	581	225	Metaseiulus occidentalis	290	477	253.64	581	VARROA_LOC100899923.1.4
810	Q8R5H1	swissprot	sp|Q8R5H1|UBP15_MOUSE Ubiquitin carboxyl-terminal hydrolase 15 OS=Mus musculus GN=Usp15 PE=1 SV=1	2.04534e-61	UBP15	28.0949	37.1392	22.1296	19.7757	58.6735	686	1264	222	Mus musculus	741	934	642.81	1559	VARROA_UBP15
811				0		0	0	0	0	0	0	0	0		0	0	577.24	628	VARROA_contig_00507
812				0		0	0	0	0	0	0	0	0		0	0	572.8	1771	VARROA_contig_00508
813				0		0	0	0	0	0	0	0	0		0	0	694.02	1347	VARROA_contig_00509
814				0		0	0	0	0	0	0	0	0		0	0	195.65	779	VARROA_contig_00510
815	XP_003747461	refseq_protein	PREDICTED: uncharacterized protein LOC100901366 [Metaseiulus occidentalis]	0.00000000187139	LOC100901366	20.3095	23.2108	17.9884	6.18067	77.5	397	516	66	Metaseiulus occidentalis	100	138	294.01	517	VARROA_LOC100901366.1.4
816				0		0	0	0	0	0	0	0	0		0	0	304.64	650	VARROA_contig_00511
817				0		0	0	0	0	0	0	0	0		0	0	2827.6	1422	VARROA_contig_00512
818	XP_003743228	refseq_protein	PREDICTED: calcitonin receptor-like [Metaseiulus occidentalis]	5.81375e-36	LOC100899415	95.5882	98.5294	95.5882	12.0939	97.0149	3	203	136	Metaseiulus occidentalis	434	500	175.67	204	VARROA_LOC100899415.1.2
819				0		0	0	0	0	0	0	0	0		0	0	349.03	641	VARROA_contig_00513
820				0		0	0	0	0	0	0	0	0		0	0	610.42	911	VARROA_contig_00514
821				0		0	0	0	0	0	0	0	0		0	0	302.28	776	VARROA_contig_00515
822				0		0	0	0	0	0	0	0	0		0	0	1189.63	899	VARROA_contig_00516
823				0		0	0	0	0	0	0	0	0		0	0	353.07	393	VARROA_contig_00517
824				0		0	0	0	0	0	0	0	0		0	0	680.89	734	VARROA_contig_00518
825				0		0	0	0	0	0	0	0	0		0	0	165.74	717	VARROA_contig_00519
826	XP_003738139	refseq_protein	PREDICTED: uncharacterized protein LOC100897721 [Metaseiulus occidentalis]	1.98871e-77	LOC100897721	53.3417	69.2308	46.9105	32.2581	67.7596	184	732	256	Metaseiulus occidentalis	8	187	978.27	793	VARROA_LOC100897721.1.3
827				0		0	0	0	0	0	0	0	0		0	0	538.09	408	VARROA_contig_00520
828	XP_003740420	refseq_protein	PREDICTED: alpha-(1,6)-fucosyltransferase-like [Metaseiulus occidentalis]	1.37274e-48	LOC100906923	78.6325	97.4359	70.9402	20.9559	72.807	1	342	173	Metaseiulus occidentalis	304	417	139.32	351	VARROA_LOC100906923.1.8
829				0		0	0	0	0	0	0	0	0		0	0	378.64	565	VARROA_contig_00521
830				0		0	0	0	0	0	0	0	0		0	0	823.75	515	VARROA_contig_00522
831	XP_003739614	refseq_protein	PREDICTED: serine/threonine-protein kinase TBK1-like [Metaseiulus occidentalis] >gi|391335158|ref|XP_003741963.1| PREDICTED: serine/threonine-protein kinase TBK1-like [Metaseiulus occidentalis]	4.31267e-25	LOC100908962	81.1927	99.0826	72.9358	9.41177	73.6111	1	216	107	Metaseiulus occidentalis	495	566	281.89	218	VARROA_LOC100908962.1.8
832				0		0	0	0	0	0	0	0	0		0	0	472.99	1000	VARROA_contig_00523
833				0		0	0	0	0	0	0	0	0		0	0	780.1	1667	VARROA_contig_00524
834	XP_003737109	refseq_protein	PREDICTED: LOW QUALITY PROTEIN: TFIIH basal transcription factor complex helicase XPD subunit-like [Metaseiulus occidentalis]	0	LOC100906965	94.4561	98.5356	89.4352	41.2073	90.7643	2	943	602	Metaseiulus occidentalis	444	757	481.84	956	VARROA_LOC100906965.1.3
835	XP_003745453	refseq_protein	PREDICTED: protein RRP5 homolog [Metaseiulus occidentalis]	3.08967e-42	LOC100899510	71.8053	96.146	49.8986	15.377	51.8987	19	492	161	Metaseiulus occidentalis	754	908	159.7	493	VARROA_LOC100899510.1.5
836	XP_003745669	refseq_protein	PREDICTED: replication factor C subunit 1 [Metaseiulus occidentalis]	0.00000000000494109	Rfc1	21.3608	28.9557	18.038	6.40177	62.2951	447	629	75	Metaseiulus occidentalis	816	873	354.77	632	VARROA_Rfc1.1.9
837				0		0	0	0	0	0	0	0	0		0	0	668.05	1048	VARROA_contig_00525
838	XP_003743419	refseq_protein	PREDICTED: far upstream element-binding protein 3-like, partial [Metaseiulus occidentalis]	3.70334e-33	LOC100903558	43.8947	54	37.5789	34.0637	70.7071	1	297	138	Metaseiulus occidentalis	274	370	2637.03	950	VARROA_LOC100903558.1.2
839	XP_003739739	refseq_protein	PREDICTED: peroxisomal membrane protein PEX13-like [Metaseiulus occidentalis]	8.43538e-88	LOC100905125	32.2169	44.8166	23.9234	85.623	53.0035	596	1438	288	Metaseiulus occidentalis	44	311	2260.84	1881	VARROA_LOC100905125
840				0		0	0	0	0	0	0	0	0		0	0	324.33	308	VARROA_contig_00526
841				0		0	0	0	0	0	0	0	0		0	0	150.26	291	VARROA_contig_00527
842				0		0	0	0	0	0	0	0	0		0	0	257.77	415	VARROA_contig_00528
843				0		0	0	0	0	0	0	0	0		0	0	138.05	243	VARROA_contig_00529
844	XP_003742206	refseq_protein	PREDICTED: glucose-fructose oxidoreductase domain-containing protein 2-like [Metaseiulus occidentalis]	4.09818e-33	LOC100907313	88.6364	99.5455	81.8182	17.7184	82.1918	2	220	127	Metaseiulus occidentalis	233	305	270.4	220	VARROA_LOC100907313.1.4
845				0		0	0	0	0	0	0	0	0		0	0	597.83	1163	VARROA_contig_00530
846				0		0	0	0	0	0	0	0	0		0	0	461.32	700	VARROA_contig_00531
847	XP_003739065	refseq_protein	PREDICTED: DNA ligase 4-like [Metaseiulus occidentalis]	7.20811e-46	LOC100905076	30.8024	42.4504	22.5194	21.8623	53.0488	4	495	178	Metaseiulus occidentalis	571	732	414.99	1159	VARROA_LOC100905076.1.9
848				0		0	0	0	0	0	0	0	0		0	0	289.6	530	VARROA_contig_00532
849				0		0	0	0	0	0	0	0	0		0	0	241.52	266	VARROA_contig_00533
850				0		0	0	0	0	0	0	0	0		0	0	1080	1069	VARROA_contig_00534
851				0		0	0	0	0	0	0	0	0		0	0	658.08	765	VARROA_contig_00535
852				0		0	0	0	0	0	0	0	0		0	0	389.26	731	VARROA_contig_00536
853				0		0	0	0	0	0	0	0	0		0	0	814.09	1998	VARROA_contig_00537
854				0		0	0	0	0	0	0	0	0		0	0	439.65	893	VARROA_contig_00538
855	XP_006823002	refseq_protein	PREDICTED: asparagine-rich zinc finger protein AZF1-like [Saccoglossus kowalevskii]	0.0000000110189	LOC102809699	17.8378	20.5405	13.5135	10.4712	62.5	2	115	63	Saccoglossus kowalevskii	141	180	267.25	555	VARROA_LOC102809699
856				0		0	0	0	0	0	0	0	0		0	0	199.82	689	VARROA_contig_00539
857	XP_003743241	Metaseiulus_occidentalis	gi|391337777|ref|XP_003743241.1| PREDICTED: membrane-bound transcription factor site-2 protease-like [Metaseiulus occidentalis]	0.0000000197357	LOC100901398	29.703	37.4257	22.5743	12.8692	60.3175	2	190	52	Metaseiulus occidentalis	414	474	289.7	505	VARROA_LOC100901398.1.7
858	XP_003746312	refseq_protein	PREDICTED: nucleolar MIF4G domain-containing protein 1-like [Metaseiulus occidentalis]	4.30239e-24	LOC100906458	91.1765	98.5294	76.4706	7.41573	77.6119	2	202	105	Metaseiulus occidentalis	538	603	181.9	204	VARROA_LOC100906458.2.5
859	XP_003747716	refseq_protein	PREDICTED: uncharacterized protein LOC100905154 [Metaseiulus occidentalis]	3.77328e-111	LOC100905154	75.5319	99.4681	57.1809	18.5663	57.4866	7	1128	369	Metaseiulus occidentalis	1148	1507	475.29	1128	VARROA_LOC100905154.1.5
860				0		0	0	0	0	0	0	0	0		0	0	311.37	630	VARROA_contig_00540
861	XP_003742525	refseq_protein	PREDICTED: probable glutamate--tRNA ligase, mitochondrial-like [Metaseiulus occidentalis]	4.65047e-69	LOC100900923	69.7959	95.5102	48.5714	48.6598	50.4237	32	733	231	Metaseiulus occidentalis	245	480	243.21	735	VARROA_LOC100900923.2.5
862	XP_011261291	refseq_protein	PREDICTED: histone-lysine N-methyltransferase SETMAR-like [Camponotus floridanus]	0.000000108783	LOC105254361	23.6994	38.1503	20.2312	21.2963	50.7246	61	258	60	Camponotus floridanus	211	279	654.44	519	VARROA_LOC105254361.1.2
863				0		0	0	0	0	0	0	0	0		0	0	1879.07	1140	VARROA_contig_00541
864	XP_003744480	refseq_protein	PREDICTED: DNA repair protein RAD50-like [Metaseiulus occidentalis]	0	LOC100908229	78.3835	97.5564	58.0827	40.9992	59.5376	40	1596	570	Metaseiulus occidentalis	744	1260	741.16	1596	VARROA_LOC100908229
865				0		0	0	0	0	0	0	0	0		0	0	116.45	251	VARROA_contig_00542
866				0		0	0	0	0	0	0	0	0		0	0	554.53	742	VARROA_contig_00543
867				0		0	0	0	0	0	0	0	0		0	0	327.68	358	VARROA_contig_00544
868				0		0	0	0	0	0	0	0	0		0	0	1040.44	905	VARROA_contig_00545
869				0		0	0	0	0	0	0	0	0		0	0	461.04	484	VARROA_contig_00546
870				0		0	0	0	0	0	0	0	0		0	0	157.35	213	VARROA_contig_00547
871	XP_003737092	refseq_protein	PREDICTED: hemK methyltransferase family member 2-like [Metaseiulus occidentalis]	5.1731e-94	LOC100904249	63.6476	79.2804	55.4591	90.9091	69.953	63	701	289	Metaseiulus occidentalis	14	223	478.64	806	VARROA_LOC100904249.1.2
872				0		0	0	0	0	0	0	0	0		0	0	329.75	302	VARROA_contig_00548
873				0		0	0	0	0	0	0	0	0		0	0	821.34	1523	VARROA_contig_00549
874				0		0	0	0	0	0	0	0	0		0	0	831.3	817	VARROA_contig_00550
875	XP_003745634	refseq_protein	PREDICTED: kinesin-like protein KIF12-like [Metaseiulus occidentalis]	5.72264e-44	LOC100902075	92.5	97.5	91.25	15.9184	93.5897	2	235	158	Metaseiulus occidentalis	189	266	92.48	240	VARROA_LOC100902075.1.2
876				0		0	0	0	0	0	0	0	0		0	0	576.34	506	VARROA_contig_00551
877				0		0	0	0	0	0	0	0	0		0	0	336.55	235	VARROA_contig_00552
878				0		0	0	0	0	0	0	0	0		0	0	1249.27	1300	VARROA_contig_00553
879				0		0	0	0	0	0	0	0	0		0	0	389.39	244	VARROA_contig_00554
880				0		0	0	0	0	0	0	0	0		0	0	435.94	577	VARROA_contig_00555
881				0		0	0	0	0	0	0	0	0		0	0	284.15	445	VARROA_contig_00556
882	XP_003743529	refseq_protein	PREDICTED: probable arginine--tRNA ligase, mitochondrial-like [Metaseiulus occidentalis]	7.81583e-70	LOC100909269	54.0373	72.2981	39.1304	56.7251	54.1237	224	805	230	Metaseiulus occidentalis	147	340	317.68	805	VARROA_LOC100909269
883	XP_008436636	refseq_protein	PREDICTED: DDB1- and CUL4-associated factor 11 [Poecilia reticulata]	4.02962e-86	dcaf11	75	100	64.9038	37.5912	64.9038	1	624	276	Poecilia reticulata	281	486	190.13	624	VARROA_dcaf11.1.3
884	XP_003745923	refseq_protein	PREDICTED: UPF0489 protein C5orf22 homolog [Metaseiulus occidentalis]	2.07474e-25	LOC100908175	36.6953	41.8455	31.5451	15.6627	75.3846	2	196	109	Metaseiulus occidentalis	1	65	257.75	466	VARROA_LOC100908175.1.4
885				0		0	0	0	0	0	0	0	0		0	0	720.78	1948	VARROA_contig_00557
886	XP_003746760	refseq_protein	PREDICTED: transcription elongation factor SPT4-like [Metaseiulus occidentalis]	9.23598e-59	LOC100900847	16.266	17.1867	13.5038	96.5517	78.5714	817	1152	205	Metaseiulus occidentalis	5	116	1166.58	1955	VARROA_LOC100900847.1.2
887				0		0	0	0	0	0	0	0	0		0	0	3641.39	569	VARROA_contig_00558
888				0		0	0	0	0	0	0	0	0		0	0	162.07	401	VARROA_contig_00559
889				0		0	0	0	0	0	0	0	0		0	0	654.7	1134	VARROA_contig_00560
890				0		0	0	0	0	0	0	0	0		0	0	479.79	1210	VARROA_contig_00561
891				0		0	0	0	0	0	0	0	0		0	0	175.5	602	VARROA_contig_00562
892				0		0	0	0	0	0	0	0	0		0	0	234.25	1107	VARROA_contig_00563
893				0		0	0	0	0	0	0	0	0		0	0	174.98	382	VARROA_contig_00564
894	XP_003742260	refseq_protein	PREDICTED: conserved oligomeric Golgi complex subunit 3-like [Metaseiulus occidentalis]	2.03087e-37	LOC100905622	89.0244	98.7805	82.9268	10.3581	83.9506	3	245	143	Metaseiulus occidentalis	170	250	117.65	246	VARROA_LOC100905622.1.8
895				0		0	0	0	0	0	0	0	0		0	0	122.89	280	VARROA_contig_00565
896	XP_003740895	refseq_protein	PREDICTED: vacuolar protein sorting-associated protein 53 homolog [Metaseiulus occidentalis]	1.68167e-29	LOC100899781	93.4066	100	81.3187	10.8303	81.3187	1	273	121	Metaseiulus occidentalis	630	719	108.94	273	VARROA_LOC100899781.1.12
897				0		0	0	0	0	0	0	0	0		0	0	2565.46	931	VARROA_contig_00566
898				0		0	0	0	0	0	0	0	0		0	0	772.75	503	VARROA_contig_00567
899				0		0	0	0	0	0	0	0	0		0	0	2228.76	1112	VARROA_contig_00568
900				0		0	0	0	0	0	0	0	0		0	0	317.16	964	VARROA_contig_00569
901				0		0	0	0	0	0	0	0	0		0	0	713.32	1133	VARROA_contig_00570
902	XP_003737532	refseq_protein	PREDICTED: uncharacterized protein LOC100904685 [Metaseiulus occidentalis]	1.52945e-68	LOC100904685	84.9315	100	79.4521	5.6699	79.4521	1	438	237	Metaseiulus occidentalis	1481	1626	215.56	438	VARROA_LOC100904685.1.9
903				0		0	0	0	0	0	0	0	0		0	0	583.48	1289	VARROA_contig_00571
904	XP_003740862	Metaseiulus_occidentalis	gi|391332891|ref|XP_003740862.1| PREDICTED: rho GTPase-activating protein 19-like [Metaseiulus occidentalis]	0.000000385265	LOC100905084	18.8764	25.618	17.5281	9.39948	68.4211	326	439	47	Metaseiulus occidentalis	340	375	232.94	445	VARROA_LOC100905084.1.3
905	XP_003744846	refseq_protein	PREDICTED: elongation of very long chain fatty acids protein 1-like [Metaseiulus occidentalis]	5.19505e-111	LOC100905392	79.1971	95.6204	68.9781	88.4211	72.1374	37	822	334	Metaseiulus occidentalis	34	285	281.18	822	VARROA_LOC100905392
906				0		0	0	0	0	0	0	0	0		0	0	603.23	243	VARROA_contig_00572
907	XP_003743289	refseq_protein	PREDICTED: uncharacterized protein LOC100908456 [Metaseiulus occidentalis]	5.51187e-42	LOC100908456	83.7423	99.3865	65.3374	7.34694	65.7407	2	325	158	Metaseiulus occidentalis	342	449	158.83	326	VARROA_LOC100908456.1.11
908	XP_011439390	refseq_protein	PREDICTED: actin-related protein 8-like [Crassostrea gigas]	0.0000010289	LOC105336667	24.1706	36.9668	20.6161	8.75421	55.7692	36	191	57	Crassostrea gigas	21	72	287.89	422	VARROA_LOC105336667.1.3
909				0		0	0	0	0	0	0	0	0		0	0	230.73	299	VARROA_contig_00573
910	XP_003739278	refseq_protein	PREDICTED: CWF19-like protein 1-like [Metaseiulus occidentalis]	3.70364e-175	LOC100902675	83.7758	99.705	69.0266	52.0505	69.2308	3	1016	513	Metaseiulus occidentalis	146	475	232.8	1017	VARROA_LOC100902675.1.2
911				0		0	0	0	0	0	0	0	0		0	0	189.85	360	VARROA_contig_00574
912				0		0	0	0	0	0	0	0	0		0	0	304.17	381	VARROA_contig_00575
913				0		0	0	0	0	0	0	0	0		0	0	471.9	412	VARROA_contig_00576
914	XP_003746077	refseq_protein	PREDICTED: uncharacterized protein LOC100907002 [Metaseiulus occidentalis]	3.3116e-156	LOC100907002	45.9728	56.1715	39.2259	19.1421	69.8324	75	1148	505	Metaseiulus occidentalis	35	391	587.27	1912	VARROA_LOC100907002.2.20
915				0		0	0	0	0	0	0	0	0		0	0	252.48	757	VARROA_contig_00577
916				0		0	0	0	0	0	0	0	0		0	0	25.69	256	VARROA_contig_00578
917				0		0	0	0	0	0	0	0	0		0	0	885.66	850	VARROA_contig_00579
918	XP_003737850	refseq_protein	PREDICTED: serine protease 33-like [Metaseiulus occidentalis]	6.23229e-33	LOC100908056	51.2953	57.513	44.3005	22.0238	77.027	158	379	129	Metaseiulus occidentalis	253	326	170.61	386	VARROA_LOC100908056.1.3
919				0		0	0	0	0	0	0	0	0		0	0	309.96	600	VARROA_contig_00580
920	XP_003737307	refseq_protein	PREDICTED: uncharacterized protein LOC100901801 [Metaseiulus occidentalis]	9.2548e-28	LOC100901801	38.0282	47.5352	29.0493	22.6131	61.1111	47	316	117	Metaseiulus occidentalis	309	398	351.6	568	VARROA_LOC100901801.1.2
921				0		0	0	0	0	0	0	0	0		0	0	543.61	610	VARROA_contig_00581
922				0		0	0	0	0	0	0	0	0		0	0	660.58	828	VARROA_contig_00582
923				0		0	0	0	0	0	0	0	0		0	0	215.98	381	VARROA_contig_00583
924				0		0	0	0	0	0	0	0	0		0	0	765.4	812	VARROA_contig_00584
925	XP_003738585	refseq_protein	PREDICTED: tRNA-dihydrouridine(20) synthase [NAD(P)+]-like [Metaseiulus occidentalis]	6.41458e-84	LOC100898675	56.0589	72.7067	45.1869	46.3203	60.7306	2	643	272	NAD(P)+	242	455	417.71	883	VARROA_LOC100898675.1.4
926	XP_003744112	refseq_protein	PREDICTED: CUE domain-containing protein 2-like [Metaseiulus occidentalis]	2.37627e-40	LOC100901122	45.7031	49.8047	40.4297	31.5985	81.1765	255	509	148	Metaseiulus occidentalis	185	269	262.72	512	VARROA_LOC100901122.1.3
927	XP_003743955	refseq_protein	PREDICTED: 2-methoxy-6-polyprenyl-1,4-benzoquinol methylase, mitochondrial-like [Metaseiulus occidentalis]	4.42068e-144	LOC100900883	49.7571	59.1256	40.5968	93.0693	68.662	414	1265	427	Metaseiulus occidentalis	22	303	1402.23	1441	VARROA_LOC100900883
928				0		0	0	0	0	0	0	0	0		0	0	330.7	531	VARROA_contig_00585
929	XP_003748537	refseq_protein	PREDICTED: epididymal secretory protein E1-like [Metaseiulus occidentalis]	6.99874e-57	LOC100908898	27.6992	39.0916	20.3276	98.8506	52	404	928	197	Metaseiulus occidentalis	1	172	8035.97	1343	VARROA_LOC100908898
930				0		0	0	0	0	0	0	0	0		0	0	408.36	1082	VARROA_contig_00586
931				0		0	0	0	0	0	0	0	0		0	0	683.9	825	VARROA_contig_00587
932				0		0	0	0	0	0	0	0	0		0	0	399.32	753	VARROA_contig_00588
933	XP_003742731	refseq_protein	PREDICTED: protein-S-isoprenylcysteine O-methyltransferase-like [Metaseiulus occidentalis]	4.67092e-59	LOC100907887	52.4272	59.5007	46.6019	69.0821	78.3217	6	434	197	Metaseiulus occidentalis	65	207	518.72	721	VARROA_LOC100907887.1.2
934	XP_003745608	refseq_protein	PREDICTED: DNA damage-regulated autophagy modulator protein 2-like [Metaseiulus occidentalis]	4.48886e-19	LOC100898076	64.1379	96.2069	54.8276	54.386	55.7895	3	281	87	Metaseiulus occidentalis	16	108	118.62	290	VARROA_LOC100898076.1.5
935				0		0	0	0	0	0	0	0	0		0	0	259.76	290	VARROA_contig_00589
936				0		0	0	0	0	0	0	0	0		0	0	202.44	405	VARROA_contig_00590
937				0		0	0	0	0	0	0	0	0		0	0	1100.31	1048	VARROA_contig_00591
938	XP_003747448	refseq_protein	PREDICTED: target of rapamycin complex 2 subunit MAPKAP1-like [Metaseiulus occidentalis]	7.35951e-42	LOC100898946	44.7489	58.4475	35.6164	26.1242	60.4651	267	650	158	Metaseiulus occidentalis	328	449	298.05	657	VARROA_LOC100898946.2.6
939	XP_003744521	refseq_protein	PREDICTED: son of sevenless homolog 2-like [Metaseiulus occidentalis]	1.11638e-23	LOC100902416	27.1719	39.3715	19.963	8.74384	50.7042	656	1081	114	Metaseiulus occidentalis	1466	1607	542.48	1082	VARROA_LOC100902416.1.2
940				0		0	0	0	0	0	0	0	0		0	0	610.98	922	VARROA_contig_00592
941	XP_003737303	refseq_protein	PREDICTED: glutamate receptor 1-like [Metaseiulus occidentalis]	1.6873e-59	LOC100901231	85.9259	100	71.8519	16.9598	71.8519	1	405	206	Metaseiulus occidentalis	653	787	173.13	405	VARROA_LOC100901231.1.7
942				0		0	0	0	0	0	0	0	0		0	0	187.3	681	VARROA_contig_00593
943	XP_003741379	refseq_protein	PREDICTED: zinc finger protein 287-like [Metaseiulus occidentalis]	1.47084e-18	LOC100905524	50.1706	52.2184	45.0512	10.9409	86.2745	3	155	89	Metaseiulus occidentalis	400	449	161.17	293	VARROA_LOC100905524.1.6
944				0		0	0	0	0	0	0	0	0		0	0	760.11	525	VARROA_contig_00594
945				0		0	0	0	0	0	0	0	0		0	0	439.65	431	VARROA_contig_00595
946	XP_003742842	refseq_protein	PREDICTED: E3 ubiquitin-protein ligase UBR4 [Metaseiulus occidentalis]	0	Ubr4	72.9426	88.2793	62.5436	27.0984	70.5485	471	4010	1664	Metaseiulus occidentalis	3118	4276	702.24	4010	VARROA_Ubr4.1.8
947				0		0	0	0	0	0	0	0	0		0	0	586.37	738	VARROA_contig_00596
948				0		0	0	0	0	0	0	0	0		0	0	192.82	352	VARROA_contig_00597
949				0		0	0	0	0	0	0	0	0		0	0	549.39	727	VARROA_contig_00598
950				0		0	0	0	0	0	0	0	0		0	0	329.74	443	VARROA_contig_00599
951	XP_003740845	refseq_protein	PREDICTED: HEAT repeat-containing protein 1-like [Metaseiulus occidentalis]	1.85185e-143	LOC100902630	65.9259	83.7037	52.8395	28.5836	63.1268	199	1215	450	Metaseiulus occidentalis	838	1172	318.38	1215	VARROA_LOC100902630.1.7
952				0		0	0	0	0	0	0	0	0		0	0	645.53	454	VARROA_contig_00600
953				0		0	0	0	0	0	0	0	0		0	0	1190.79	979	VARROA_contig_00601
954				0		0	0	0	0	0	0	0	0		0	0	831.35	996	VARROA_contig_00602
955	XP_003747179	refseq_protein	PREDICTED: serine/threonine-protein phosphatase 6 regulatory ankyrin repeat subunit C-like [Metaseiulus occidentalis]	7.57692e-118	LOC100904197	47.8905	99.5439	30.4447	26.513	68.0412	3	875	374	Metaseiulus occidentalis	683	958	260.29	877	VARROA_LOC100904197.1.5
956				0		0	0	0	0	0	0	0	0		0	0	337.55	325	VARROA_contig_00603
957	XP_003747208	refseq_protein	PREDICTED: papilin-like [Metaseiulus occidentalis]	2.14749e-39	LOC100908528	51.6556	97.351	37.7483	4.33437	66.3265	5	298	151	Metaseiulus occidentalis	1668	1765	176.41	302	VARROA_LOC100908528.1.9
958				0		0	0	0	0	0	0	0	0		0	0	185.91	416	VARROA_contig_00604
959				0		0	0	0	0	0	0	0	0		0	0	855.01	767	VARROA_contig_00605
960	XP_003743691	refseq_protein	PREDICTED: magnesium transporter NIPA2-like isoform 2 [Metaseiulus occidentalis]	1.55675e-130	LOC100897833	67.5943	77.0197	60.0539	79.8319	77.972	3	860	391	Metaseiulus occidentalis	45	329	553.41	1114	VARROA_LOC100897833.1.2
961	XP_003740516	refseq_protein	PREDICTED: protein kinase DC2-like [Metaseiulus occidentalis]	1.0815e-99	LOC100897766	79.4118	85.1211	74.7405	50.1529	87.8049	86	577	304	Metaseiulus occidentalis	123	286	398.12	578	VARROA_LOC100897766.1.2
962	XP_003743508	refseq_protein	PREDICTED: serine/threonine-protein kinase VRK1-like [Metaseiulus occidentalis]	2.27683e-68	LOC100906120	84.2697	99.1011	70.1124	33.7237	70.7483	5	445	224	Metaseiulus occidentalis	106	249	301.51	445	VARROA_LOC100906120.1.3
963				0		0	0	0	0	0	0	0	0		0	0	274.51	497	VARROA_contig_00606
964				0		0	0	0	0	0	0	0	0		0	0	247.15	341	VARROA_contig_00607
965				0		0	0	0	0	0	0	0	0		0	0	292.73	476	VARROA_contig_00608
966				0		0	0	0	0	0	0	0	0		0	0	374.42	496	VARROA_contig_00609
967	XP_003747469	refseq_protein	PREDICTED: small G protein signaling modulator 3-like [Metaseiulus occidentalis]	3.47033e-38	LOC100902515	86.7769	94.2149	79.3388	18.0523	84.2105	13	240	142	Metaseiulus occidentalis	303	378	173.67	242	VARROA_LOC100902515.1.5
968	XP_003737297	refseq_protein	PREDICTED: tyrosine-protein kinase transmembrane receptor ROR1-like [Metaseiulus occidentalis]	0.00000000000000136596	LOC100900230	53.3808	54.4484	49.1103	4.45026	90.1961	3	155	82	Metaseiulus occidentalis	740	790	200.42	281	VARROA_LOC100900230.1.5
969	XP_003739319	refseq_protein	PREDICTED: ZZ-type zinc finger-containing protein 3-like [Metaseiulus occidentalis]	5.20165e-30	LOC100897910	60.1432	78.043	49.4033	26.0143	63.3028	87	413	122	Metaseiulus occidentalis	90	198	183.89	419	VARROA_LOC100897910
970				0		0	0	0	0	0	0	0	0		0	0	724.79	2445	VARROA_contig_00610
971				0		0	0	0	0	0	0	0	0		0	0	644.45	382	VARROA_contig_00611
972	XP_003746502	refseq_protein	PREDICTED: protein orai-2-like [Metaseiulus occidentalis]	6.7594e-109	LOC100898654	35.7472	40.6847	33.7722	100	83.0097	530	1147	334	Metaseiulus occidentalis	1	204	523.21	1519	VARROA_LOC100898654
973	XP_003740946	refseq_protein	PREDICTED: beta-1,4-N-acetylgalactosaminyltransferase bre-4-like [Metaseiulus occidentalis]	1.45988e-68	LOC100907842	60.8889	72.8889	51.5556	50.1538	70.7317	1	492	225	Metaseiulus occidentalis	157	319	470.24	675	VARROA_LOC100907842.1.2
974	XP_003746959	refseq_protein	PREDICTED: autophagy protein 5-like [Metaseiulus occidentalis]	3.75737e-39	LOC100907187	71.5596	86.2385	59.633	35.8491	68.4211	44	325	143	Metaseiulus occidentalis	77	171	218.76	327	VARROA_LOC100907187.1.5
975	XP_003744821	refseq_protein	PREDICTED: protein disulfide-isomerase TMX3-like [Metaseiulus occidentalis]	3.03003e-29	LOC100900987	30	42.7059	21.8824	16.0477	50.8197	488	850	127	Metaseiulus occidentalis	503	623	434.88	850	VARROA_LOC100900987.1.4
976	XP_003748646	refseq_protein	PREDICTED: MFS-type transporter SLC18B1-like [Metaseiulus occidentalis]	1.04206e-47	LOC100902714	46.6912	68.3824	37.5	38.5167	54.8387	257	814	175	Metaseiulus occidentalis	1	161	339.96	816	VARROA_LOC100902714.1.5
977				0		0	0	0	0	0	0	0	0		0	0	143.51	216	VARROA_contig_00612
978	XP_003744716	refseq_protein	PREDICTED: uncharacterized protein LOC100909023 [Metaseiulus occidentalis]	1.25914e-36	LOC100909023	91.8103	99.569	81.4655	11.6667	81.8182	2	232	139	Metaseiulus occidentalis	458	534	93.74	232	VARROA_LOC100909023.1.5
979				0		0	0	0	0	0	0	0	0		0	0	544.18	485	VARROA_contig_00613
980	XP_003747829	refseq_protein	PREDICTED: mRNA decay factor CTH2-like [Metaseiulus occidentalis]	2.57647e-18	LOC100897319	8.09498	12.4663	6.63788	43.75	53.2468	1292	1522	94	Metaseiulus occidentalis	25	101	888.19	1853	VARROA_LOC100897319.1.2
981				0		0	0	0	0	0	0	0	0		0	0	265.71	319	VARROA_contig_00614
982				0		0	0	0	0	0	0	0	0		0	0	181.94	236	VARROA_contig_00615
983	XP_003748466	refseq_protein	PREDICTED: THO complex subunit 3-like [Metaseiulus occidentalis]	0	LOC100897947	65.9957	70.3091	56.5061	100	80.3681	298	1275	583	Metaseiulus occidentalis	1	326	681.43	1391	VARROA_LOC100897947
984				0		0	0	0	0	0	0	0	0		0	0	567.71	499	VARROA_contig_00616
985	XP_003737210	Metaseiulus_occidentalis	gi|391325370|ref|XP_003737210.1| PREDICTED: uncharacterized protein LOC100898294 [Metaseiulus occidentalis]	0.00000296943	LOC100898294	29.6137	37.3391	25.7511	3.20856	66.6667	20	106	43	Metaseiulus occidentalis	1	30	141.39	233	VARROA_LOC100898294.1.6
986				0		0	0	0	0	0	0	0	0		0	0	220.98	436	VARROA_contig_00617
987				0		0	0	0	0	0	0	0	0		0	0	404.73	1475	VARROA_contig_00618
988				0		0	0	0	0	0	0	0	0		0	0	590.2	936	VARROA_contig_00619
989				0		0	0	0	0	0	0	0	0		0	0	563.47	462	VARROA_contig_00620
990	XP_003747227	refseq_protein	PREDICTED: zinc finger protein 235-like [Metaseiulus occidentalis]	2.46086e-16	LOC100899009	69.4581	99.0148	57.6355	11.8519	58.209	2	202	82	Metaseiulus occidentalis	186	249	146.52	203	VARROA_LOC100899009.2.6
991				0		0	0	0	0	0	0	0	0		0	0	2255.4	1904	VARROA_contig_00621
992				0		0	0	0	0	0	0	0	0		0	0	746.74	1351	VARROA_contig_00622
993				0		0	0	0	0	0	0	0	0		0	0	167.59	240	VARROA_contig_00623
994				0		0	0	0	0	0	0	0	0		0	0	940.74	983	VARROA_contig_00624
995				0		0	0	0	0	0	0	0	0		0	0	1563.22	744	VARROA_contig_00625
996				0		0	0	0	0	0	0	0	0		0	0	350.61	378	VARROA_contig_00626
997	XP_003745694	refseq_protein	PREDICTED: histone-lysine N-methyltransferase setd3-like [Metaseiulus occidentalis]	4.52948e-78	LOC100898757	63.2061	82.4427	55.4198	61.5108	67.2222	1	540	248	Metaseiulus occidentalis	10	180	224.13	655	VARROA_LOC100898757.1.2
998				0		0	0	0	0	0	0	0	0		0	0	876.12	3210	VARROA_contig_00627
999				0		0	0	0	0	0	0	0	0		0	0	235.29	342	VARROA_contig_00628
1000	XP_003745809	Metaseiulus_occidentalis	gi|391343012|ref|XP_003745809.1| PREDICTED: sorting nexin-25-like [Metaseiulus occidentalis]	1.09411e-26	LOC100902943	49.6875	57.1875	39.375	59.8039	68.8525	1	183	96	Metaseiulus occidentalis	1	61	222.03	320	VARROA_LOC100902943.1.2
1001	XP_003746595	refseq_protein	PREDICTED: tRNA modification GTPase MnmE-like [Metaseiulus occidentalis]	6.01274e-20	LOC100901131	58.3039	75.265	49.8233	15.2866	65.2778	26	238	93	Metaseiulus occidentalis	400	471	169.78	283	VARROA_LOC100901131.1.5
1002	XP_011343102	refseq_protein	PREDICTED: uncharacterized protein LOC105282648 [Cerapachys biroi]	1.73023e-21	LOC105282648	25.9494	31.0127	24.6835	10.2296	79.5918	1	147	99	Cerapachys biroi	428	476	92.26	474	VARROA_LOC105282648
1003	XP_003737442	refseq_protein	PREDICTED: uncharacterized protein C9orf78 homolog [Metaseiulus occidentalis]	5.21661e-98	LOC100903198	52.9412	73.6134	42.8571	98.1949	58.0205	163	1038	305	Metaseiulus occidentalis	6	277	755.69	1190	VARROA_LOC100903198
1004				0		0	0	0	0	0	0	0	0		0	0	304.7	210	VARROA_contig_00629
1005				0		0	0	0	0	0	0	0	0		0	0	344.94	820	VARROA_contig_00630
1006	XP_011689102	refseq_protein	PREDICTED: probable ATP-dependent RNA helicase DDX10 [Wasmannia auropunctata]	0.0000000429638	LOC105450788	12.9103	17.2867	8.97155	10.2171	50	797	1033	65	Wasmannia auropunctata	582	661	905.62	1371	VARROA_LOC105450788
1007	XP_003741076	refseq_protein	PREDICTED: V-type proton ATPase 116 kDa subunit a isoform 1-like isoform 1 [Metaseiulus occidentalis]	2.31722e-130	LOC100906200	95.0147	99.8534	93.695	27.3939	93.8326	1	681	399	Metaseiulus occidentalis	8	233	535.24	682	VARROA_LOC100906200.1.3
1008	XP_003743268	refseq_protein	PREDICTED: exosome complex exonuclease RRP44-like [Metaseiulus occidentalis]	8.94623e-69	LOC100905284	89.6203	98.7342	81.2658	13.2924	82.3077	3	392	233	Metaseiulus occidentalis	671	800	133	395	VARROA_LOC100905284.1.12
1009				0		0	0	0	0	0	0	0	0		0	0	278.35	500	VARROA_contig_00631
1010				0		0	0	0	0	0	0	0	0		0	0	314.63	1748	VARROA_contig_00632
1011				0		0	0	0	0	0	0	0	0		0	0	234.78	422	VARROA_contig_00633
1012				0		0	0	0	0	0	0	0	0		0	0	527.79	542	VARROA_contig_00634
1013	XP_003745137	refseq_protein	PREDICTED: uncharacterized protein LOC100900032 [Metaseiulus occidentalis]	0.00000000000000544254	LOC100900032	43.9024	70.2439	38.0488	25.9459	54.1667	121	408	80	Metaseiulus occidentalis	275	370	219.76	410	VARROA_LOC100900032.1.2
1014				0		0	0	0	0	0	0	0	0		0	0	537.21	492	VARROA_contig_00635
1015				0		0	0	0	0	0	0	0	0		0	0	536.17	980	VARROA_contig_00636
1016	XP_003737675	refseq_protein	PREDICTED: ral GTPase-activating protein subunit alpha-1 [Metaseiulus occidentalis]	6.64449e-67	Ralgapa1	94.4751	99.4475	86.1878	4.77707	86.6667	2	361	231	Metaseiulus occidentalis	1641	1760	371.42	362	VARROA_Ralgapa1.1.8
1017				0		0	0	0	0	0	0	0	0		0	0	247.1	419	VARROA_contig_00637
1018				0		0	0	0	0	0	0	0	0		0	0	1382.34	1592	VARROA_contig_00638
1019				0		0	0	0	0	0	0	0	0		0	0	275.54	332	VARROA_contig_00639
1020				0		0	0	0	0	0	0	0	0		0	0	283.63	247	VARROA_contig_00640
1021				0		0	0	0	0	0	0	0	0		0	0	867.72	1253	VARROA_contig_00641
1022	XP_003741171	refseq_protein	PREDICTED: uncharacterized protein LOC100908726 [Metaseiulus occidentalis]	1.24769e-28	LOC100908726	93.1034	97.5369	85.7143	8.75332	87.8788	1	198	117	Metaseiulus occidentalis	625	690	178.43	203	VARROA_LOC100908726.1.3
1023	XP_003743639	refseq_protein	PREDICTED: LOW QUALITY PROTEIN: regulator of telomere elongation helicase 1 homolog [Metaseiulus occidentalis]	0.000000000000293704	LOC100901878	58.7896	78.6744	43.2277	8.21555	52.6316	1	273	76	Metaseiulus occidentalis	777	869	241.03	347	VARROA_LOC100901878.1.2
1024				0		0	0	0	0	0	0	0	0		0	0	258.27	521	VARROA_contig_00642
1025				0		0	0	0	0	0	0	0	0		0	0	172.77	257	VARROA_contig_00643
1026	XP_003744237	refseq_protein	PREDICTED: MAGUK p55 subfamily member 5-like [Metaseiulus occidentalis]	2.40705e-107	LOC100907378	82.4773	99.6979	74.7734	18.2469	75	2	661	345	Metaseiulus occidentalis	655	858	212.49	662	VARROA_LOC100907378.1.8
1027	XP_003742855	refseq_protein	PREDICTED: DNA primase large subunit-like [Metaseiulus occidentalis]	1.12563e-96	LOC100902499	74.7475	84.9747	66.0354	44.0945	75.3247	120	581	254	Metaseiulus occidentalis	323	476	268.09	792	VARROA_LOC100902499.1.5
1028				0		0	0	0	0	0	0	0	0		0	0	225.02	225	VARROA_contig_00644
1029	XP_003743277	refseq_protein	PREDICTED: uncharacterized protein KIAA1530-like [Metaseiulus occidentalis]	1.3054e-127	LOC100906742	44.3709	68.3775	36.4238	100	53.2688	236	1474	391	Metaseiulus occidentalis	1	350	489.51	1812	VARROA_LOC100906742.1.3
1030	XP_003743244	refseq_protein	PREDICTED: DNA-directed RNA polymerase, mitochondrial-like [Metaseiulus occidentalis]	1.71658e-158	LOC100901829	75.612	99.8187	62.5567	30.8874	62.6703	3	1103	488	Metaseiulus occidentalis	733	1094	375.9	1103	VARROA_LOC100901829.1.4
1031				0		0	0	0	0	0	0	0	0		0	0	471.33	295	VARROA_contig_00645
1032				0		0	0	0	0	0	0	0	0		0	0	170.9	278	VARROA_contig_00646
1033	XP_003741560	refseq_protein	PREDICTED: vacuolar protein sorting-associated protein 54-like [Metaseiulus occidentalis]	2.19714e-64	LOC100898641	87.4016	99.8031	74.4094	20.7711	74.5562	1	507	222	Metaseiulus occidentalis	549	715	186.92	508	VARROA_LOC100898641.1.5
1034	XP_003739671	refseq_protein	PREDICTED: heterogeneous nuclear ribonucleoprotein 27C-like [Metaseiulus occidentalis]	0.0000000000000895505	LOC100906580	41.0788	43.5685	38.5892	18.1347	88.5714	11	115	72	Metaseiulus occidentalis	1	35	112.23	241	VARROA_LOC100906580.1.3
1035	XP_003745450	refseq_protein	PREDICTED: uncharacterized protein LOC100899081 [Metaseiulus occidentalis]	9.41332e-62	LOC100899081	35.1595	49.9307	29.3343	25.9953	58.75	6	725	227	Metaseiulus occidentalis	449	670	490.65	1442	VARROA_LOC100899081.1.6
1036				0		0	0	0	0	0	0	0	0		0	0	237.31	742	VARROA_contig_00647
1037	XP_003748665	refseq_protein	PREDICTED: uncharacterized protein LOC100905746 [Metaseiulus occidentalis]	2.69983e-16	LOC100905746	72.028	90.2098	50.3497	13.871	55.814	41	427	86	Metaseiulus occidentalis	802	930	156.22	429	VARROA_LOC100905746.1.5
1038				0		0	0	0	0	0	0	0	0		0	0	357.4	752	VARROA_contig_00648
1039				0		0	0	0	0	0	0	0	0		0	0	221.79	679	VARROA_contig_00649
1040	XP_003740009	refseq_protein	PREDICTED: myotubularin-related protein 13-like [Metaseiulus occidentalis]	7.05654e-68	LOC100898162	81.6964	92.4107	70.3125	7.71812	76.087	33	446	235	Metaseiulus occidentalis	1266	1403	265.67	448	VARROA_LOC100898162.2.11
1041				0		0	0	0	0	0	0	0	0		0	0	300.98	600	VARROA_contig_00650
1042				0		0	0	0	0	0	0	0	0		0	0	368.5	323	VARROA_contig_00651
1043	XP_003743278	refseq_protein	PREDICTED: uncharacterized protein LOC100906884 [Metaseiulus occidentalis]	5.0781e-25	LOC100906884	59.4937	59.4937	56.962	25.2688	95.7447	93	233	102	Metaseiulus occidentalis	68	114	244.52	237	VARROA_LOC100906884
1044				0		0	0	0	0	0	0	0	0		0	0	199.25	261	VARROA_contig_00652
1045				0		0	0	0	0	0	0	0	0		0	0	454.37	775	VARROA_contig_00653
1046				0		0	0	0	0	0	0	0	0		0	0	258.73	227	VARROA_contig_00654
1047				0		0	0	0	0	0	0	0	0		0	0	174.71	255	VARROA_contig_00655
1048				0		0	0	0	0	0	0	0	0		0	0	278.81	320	VARROA_contig_00656
1049				0		0	0	0	0	0	0	0	0		0	0	547.5	1207	VARROA_contig_00657
1050				0		0	0	0	0	0	0	0	0		0	0	622.85	990	VARROA_contig_00658
1051	XP_003745830	refseq_protein	PREDICTED: RING finger protein 170-like [Metaseiulus occidentalis]	1.05129e-55	LOC100906227	16.2855	22.5069	12.9003	97.5708	57.3171	295	1032	205	Metaseiulus occidentalis	6	246	1261.62	3279	VARROA_LOC100906227
1052				0		0	0	0	0	0	0	0	0		0	0	636.55	420	VARROA_contig_00659
1053				0		0	0	0	0	0	0	0	0		0	0	632.58	767	VARROA_contig_00660
1054				0		0	0	0	0	0	0	0	0		0	0	1065.53	2131	VARROA_contig_00661
1055				0		0	0	0	0	0	0	0	0		0	0	887.91	817	VARROA_contig_00662
1056	XP_003739811	refseq_protein	PREDICTED: dmX-like protein 2 [Metaseiulus occidentalis]	1.17999e-47	Dmxl2	77.8218	99.2079	60.5941	5.06601	60.7143	3	503	178	Metaseiulus occidentalis	2577	2741	191.95	505	VARROA_Dmxl2.1.10
1057	XP_003739135	refseq_protein	PREDICTED: hippocampus abundant transcript 1 protein-like [Metaseiulus occidentalis]	1.15185e-84	LOC100903638	78.9762	86.106	74.0402	31.1024	85.443	76	546	270	Metaseiulus occidentalis	1	158	365.06	547	VARROA_LOC100903638.1.4
1058				0		0	0	0	0	0	0	0	0		0	0	186.7	437	VARROA_contig_00663
1059				0		0	0	0	0	0	0	0	0		0	0	833.08	832	VARROA_contig_00664
1060				0		0	0	0	0	0	0	0	0		0	0	329.78	532	VARROA_contig_00665
1061				0		0	0	0	0	0	0	0	0		0	0	2395.09	1011	VARROA_contig_00666
1062	XP_003744601	refseq_protein	PREDICTED: transmembrane and TPR repeat-containing protein 4-like [Metaseiulus occidentalis]	1.86722e-27	LOC100903227	57.7982	71.5596	49.5413	10.9687	69.2308	94	327	116	Metaseiulus occidentalis	523	599	147.06	327	VARROA_LOC100903227.1.8
1063				0		0	0	0	0	0	0	0	0		0	0	642.03	709	VARROA_contig_00667
1064				0		0	0	0	0	0	0	0	0		0	0	339.34	214	VARROA_contig_00668
1065	XP_003738147	refseq_protein	PREDICTED: DNA topoisomerase 1-like [Metaseiulus occidentalis]	8.06638e-58	LOC100898874	55.4795	61.1301	50.3425	11.7705	82.3529	226	582	206	Metaseiulus occidentalis	893	1011	352.59	584	VARROA_LOC100898874.1.7
1066				0		0	0	0	0	0	0	0	0		0	0	441	619	VARROA_contig_00669
1067	XP_003737653	refseq_protein	PREDICTED: calcium-binding mitochondrial carrier protein Aralar1-like [Metaseiulus occidentalis]	0	LOC100901947	68.3204	71.7274	64.734	60.4545	90.25	474	1673	725	Metaseiulus occidentalis	262	660	743.83	1673	VARROA_LOC100901947.1.3
1068	XP_003743516	refseq_protein	PREDICTED: uncharacterized protein LOC100907281 [Metaseiulus occidentalis]	1.08274e-42	LOC100907281	77.2603	99.4521	65.7534	10.9057	66.1157	1	363	161	Metaseiulus occidentalis	847	964	249.05	365	VARROA_LOC100907281.1.6
1069				0		0	0	0	0	0	0	0	0		0	0	510.08	405	VARROA_contig_00670
1070				0		0	0	0	0	0	0	0	0		0	0	1037.81	1823	VARROA_contig_00671
1071				0		0	0	0	0	0	0	0	0		0	0	789.22	1664	VARROA_contig_00672
1072				0		0	0	0	0	0	0	0	0		0	0	284.49	1106	VARROA_contig_00673
1073				0		0	0	0	0	0	0	0	0		0	0	119.06	234	VARROA_contig_00674
1074				0		0	0	0	0	0	0	0	0		0	0	116.93	358	VARROA_contig_00675
1075				0		0	0	0	0	0	0	0	0		0	0	587.27	1116	VARROA_contig_00676
1076				0		0	0	0	0	0	0	0	0		0	0	201.45	588	VARROA_contig_00677
1077	XP_003741201	refseq_protein	PREDICTED: uncharacterized protein LOC100900917 [Metaseiulus occidentalis]	0.0000000171404	LOC100900917	19.7125	24.6407	17.8645	4.10678	72.5	183	302	63	Metaseiulus occidentalis	873	912	121.65	487	VARROA_LOC100900917.1.3
1078	XP_003748589	refseq_protein	PREDICTED: uncharacterized protein LOC100905305 [Metaseiulus occidentalis]	2.82049e-17	LOC100905305	46.5046	52.8875	42.8571	2.03414	81.0345	154	327	87	Metaseiulus occidentalis	1999	2054	192.09	329	VARROA_LOC100905305.1.11
1079				0		0	0	0	0	0	0	0	0		0	0	685.92	1102	VARROA_contig_00678
1080	XP_003748102	refseq_protein	PREDICTED: protein no-on-transient A-like [Metaseiulus occidentalis]	4.05474e-63	LOC100903719	50.2071	78.0447	42.5021	50.7993	53.7736	2	943	223	Metaseiulus occidentalis	276	561	446.89	1207	VARROA_LOC100903719.1.6
1081				0		0	0	0	0	0	0	0	0		0	0	305.16	422	VARROA_contig_00679
1082				0		0	0	0	0	0	0	0	0		0	0	153.73	398	VARROA_contig_00680
1083	XP_003740854	refseq_protein	PREDICTED: mitochondrial ubiquitin ligase activator of nfkb 1-like [Metaseiulus occidentalis]	1.41056e-28	LOC100903929	69.0537	98.2097	53.7084	34.6479	54.6875	1	384	117	Metaseiulus occidentalis	212	334	304.97	391	VARROA_LOC100903929.1.3
1084	XP_003744380	refseq_protein	PREDICTED: LOW QUALITY PROTEIN: transcription initiation factor TFIID subunit 1-like [Metaseiulus occidentalis]	2.42289e-70	LOC100904619	40.1198	98.2036	26.3473	9.18828	71.3415	3	494	243	Metaseiulus occidentalis	1429	1591	343.27	501	VARROA_LOC100904619.1.8
1085	XP_003743045	refseq_protein	PREDICTED: putative UPF0609 protein C4orf27-like [Metaseiulus occidentalis]	2.81216e-36	LOC100907225	33.6806	42.3611	27.0833	81.8792	63.9344	381	746	138	Metaseiulus occidentalis	4	125	227.05	864	VARROA_LOC100907225.1.2
1086	XP_003748294	refseq_protein	PREDICTED: CAP-Gly domain-containing linker protein 4-like [Metaseiulus occidentalis]	9.10155e-42	LOC100908994	37.1901	74.3802	26.4463	15.7244	80	93	362	155	Metaseiulus occidentalis	401	489	237.26	363	VARROA_LOC100908994
1087				0		0	0	0	0	0	0	0	0		0	0	241.15	678	VARROA_contig_00681
1088				0		0	0	0	0	0	0	0	0		0	0	566.86	483	VARROA_contig_00682
1089	XP_003739552	refseq_protein	PREDICTED: C3 and PZP-like alpha-2-macroglobulin domain-containing protein 8-like [Metaseiulus occidentalis]	5.75526e-50	LOC100899634	40.8719	47.8202	36.376	7.1608	76.0684	382	732	188	Metaseiulus occidentalis	1474	1587	159.66	734	VARROA_LOC100899634.1.8
1090	XP_003740601	refseq_protein	PREDICTED: poly [ADP-ribose] polymerase-like [Metaseiulus occidentalis]	6.08809e-74	LOC100900108	74.4076	98.5782	64.9289	21.3772	65.2381	9	632	252	ADP-ribose	269	476	246.18	633	VARROA_LOC100900108.1.7
1091				0		0	0	0	0	0	0	0	0		0	0	259.98	728	VARROA_contig_00683
1092				0		0	0	0	0	0	0	0	0		0	0	280.2	664	VARROA_contig_00684
1093	XP_003746275	refseq_protein	PREDICTED: uncharacterized protein LOC100900178 [Metaseiulus occidentalis]	9.86149e-20	LOC100900178	36.1364	42.9545	25.9091	6.01145	60.3175	251	439	96	Metaseiulus occidentalis	507	569	344.27	440	VARROA_LOC100900178.2.6
1094				0		0	0	0	0	0	0	0	0		0	0	204.37	245	VARROA_contig_00685
1095				0		0	0	0	0	0	0	0	0		0	0	91.57	209	VARROA_contig_00686
1096				0		0	0	0	0	0	0	0	0		0	0	211.64	225	VARROA_contig_00687
1097				0		0	0	0	0	0	0	0	0		0	0	14171.5	952	VARROA_contig_00688
1098				0		0	0	0	0	0	0	0	0		0	0	274.78	892	VARROA_contig_00689
1099	XP_003743574	refseq_protein	PREDICTED: uncharacterized protein LOC100904087 isoform 1 [Metaseiulus occidentalis]	2.88181e-31	LOC100904087	65.7244	75.265	61.4841	23.5099	81.6901	2	214	122	Metaseiulus occidentalis	21	91	267.41	283	VARROA_LOC100904087.1.3
1100	XP_003737973	refseq_protein	PREDICTED: partitioning defective 3 homolog [Metaseiulus occidentalis]	0.0000000000195153	LOC100905411	55.1237	89.0459	45.583	5.07812	51.1905	2	253	70	Metaseiulus occidentalis	962	1026	128.86	283	VARROA_LOC100905411.1.15
1101				0		0	0	0	0	0	0	0	0		0	0	612.42	922	VARROA_contig_00690
1102				0		0	0	0	0	0	0	0	0		0	0	219.92	310	VARROA_contig_00691
1103				0		0	0	0	0	0	0	0	0		0	0	348.31	813	VARROA_contig_00692
1104				0		0	0	0	0	0	0	0	0		0	0	294.17	496	VARROA_contig_00693
1105				0		0	0	0	0	0	0	0	0		0	0	160.41	408	VARROA_contig_00694
1106	XP_003741687	refseq_protein	PREDICTED: uncharacterized protein LOC100906010 [Metaseiulus occidentalis]	2.02544e-18	LOC100906010	46.4396	50.1548	38.0805	4.82143	75.9259	1	162	91	Metaseiulus occidentalis	801	854	105.89	323	VARROA_LOC100906010.1.4
1107				0		0	0	0	0	0	0	0	0		0	0	147.91	345	VARROA_contig_00695
1108				0		0	0	0	0	0	0	0	0		0	0	764.56	1395	VARROA_contig_00696
1109				0		0	0	0	0	0	0	0	0		0	0	159.21	290	VARROA_contig_00697
1110				0		0	0	0	0	0	0	0	0		0	0	415.97	451	VARROA_contig_00698
1111				0		0	0	0	0	0	0	0	0		0	0	832.48	1957	VARROA_contig_00699
1112	XP_008200375	refseq_protein	PREDICTED: cytochrome c oxidase subunit 5A, mitochondrial [Tribolium castaneum]	2.71677e-47	LOC658699	38.8823	53.151	30.321	100	55.9211	252	698	166	Tribolium castaneum	1	152	14612.2	841	VARROA_LOC658699
1113				0		0	0	0	0	0	0	0	0		0	0	571.48	1057	VARROA_contig_00700
1114				0		0	0	0	0	0	0	0	0		0	0	450.87	541	VARROA_contig_00701
1115				0		0	0	0	0	0	0	0	0		0	0	140.39	1021	VARROA_contig_00702
1116				0		0	0	0	0	0	0	0	0		0	0	222.57	316	VARROA_contig_00703
1117				0		0	0	0	0	0	0	0	0		0	0	473.28	775	VARROA_contig_00704
1118				0		0	0	0	0	0	0	0	0		0	0	691.55	514	VARROA_contig_00705
1119	XP_003744701	refseq_protein	PREDICTED: trafficking protein particle complex subunit 8 [Metaseiulus occidentalis]	3.72556e-61	Trappc8	57.4561	79.386	50.8772	11.9685	63.7363	1	543	218	Metaseiulus occidentalis	1068	1219	320.24	684	VARROA_Trappc8.1.6
1120	XP_003747051	refseq_protein	PREDICTED: DNA ligase 3 [Metaseiulus occidentalis]	9.79458e-46	Lig3	80.1242	98.7578	71.7391	11.7778	72.6415	3	320	168	Metaseiulus occidentalis	469	574	213.43	322	VARROA_Lig3.1.7
1121				0		0	0	0	0	0	0	0	0		0	0	87.28	224	VARROA_contig_00706
1122				0		0	0	0	0	0	0	0	0		0	0	424.83	478	VARROA_contig_00707
1123	XP_003742469	refseq_protein	PREDICTED: multidrug resistance-associated protein 1-like [Metaseiulus occidentalis]	2.21408e-136	LOC100903554	24.6998	69.9828	14.4082	23.4079	75.7353	2	817	430	Metaseiulus occidentalis	891	1162	390.85	1166	VARROA_LOC100903554.1.4
1124				0		0	0	0	0	0	0	0	0		0	0	262.28	289	VARROA_contig_00708
1125	XP_003744852	refseq_protein	PREDICTED: enoyl-CoA hydratase domain-containing protein 3, mitochondrial-like [Metaseiulus occidentalis]	1.12071e-92	LOC100906220	55.2853	70.4397	46.5856	98.4252	65.873	316	1068	289	Metaseiulus occidentalis	5	254	578.62	1069	VARROA_LOC100906220.1.2
1126	XP_003738737	refseq_protein	PREDICTED: cleavage and polyadenylation specificity factor subunit 1-like [Metaseiulus occidentalis]	0	LOC100900294	81.753	86.7729	72.1912	24.2	83.1956	165	1253	655	Metaseiulus occidentalis	1138	1500	295.18	1255	VARROA_LOC100900294.1.6
1127	XP_003747789	refseq_protein	PREDICTED: intersectin-2 [Metaseiulus occidentalis]	0	Itsn2	79.0488	96.2082	67.4807	29.0819	69.8603	7	1503	676	Metaseiulus occidentalis	1078	1549	273.58	1556	VARROA_Itsn2.1.13
1128				0		0	0	0	0	0	0	0	0		0	0	389.14	813	VARROA_contig_00709
1129				0		0	0	0	0	0	0	0	0		0	0	369.54	700	VARROA_contig_00710
1130				0		0	0	0	0	0	0	0	0		0	0	261.01	323	VARROA_contig_00711
1131				0		0	0	0	0	0	0	0	0		0	0	321.15	680	VARROA_contig_00712
1132	XP_003738904	refseq_protein	PREDICTED: cytochrome c oxidase assembly protein COX11, mitochondrial-like [Metaseiulus occidentalis]	1.12737e-96	LOC100903059	37.8549	45.1893	32.1767	84.6491	70.4663	222	794	301	Metaseiulus occidentalis	33	225	1642.55	1268	VARROA_LOC100903059
1133	XP_003743836	refseq_protein	PREDICTED: geranylgeranyl transferase type-2 subunit alpha-like [Metaseiulus occidentalis]	1.37323e-154	LOC100907518	56.5344	84.014	43.2322	98.167	50.9278	240	1679	465	Metaseiulus occidentalis	4	485	1073.98	1714	VARROA_LOC100907518
1134				0		0	0	0	0	0	0	0	0		0	0	163.12	224	VARROA_contig_00713
1135	XP_003744422	refseq_protein	PREDICTED: probable ATP-dependent RNA helicase DDX27-like [Metaseiulus occidentalis]	6.80358e-105	LOC100898848	71.0856	83.9248	56.0543	36.8932	65.5678	6	809	334	Metaseiulus occidentalis	438	703	848.91	958	VARROA_LOC100898848.1.3
1136				0		0	0	0	0	0	0	0	0		0	0	167.25	230	VARROA_contig_00714
1137	XP_003739039	refseq_protein	PREDICTED: conserved oligomeric Golgi complex subunit 8-like [Metaseiulus occidentalis]	0	LOC100901190	57.7146	78.6885	47.1553	85.0746	59.9265	312	1943	656	Metaseiulus occidentalis	41	553	854.72	2074	VARROA_LOC100901190
1138				0		0	0	0	0	0	0	0	0		0	0	351.71	408	VARROA_contig_00715
1139	XP_003745668	refseq_protein	PREDICTED: brefeldin A-inhibited guanine nucleotide-exchange protein 1-like [Metaseiulus occidentalis]	5.44641e-159	LOC100907146	57.7465	65.7948	49.8994	21.378	74.0299	511	1491	502	Metaseiulus occidentalis	1179	1510	543.07	1491	VARROA_LOC100907146.1.11
1140				0		0	0	0	0	0	0	0	0		0	0	433.62	425	VARROA_contig_00716
1141	XP_003745390	refseq_protein	PREDICTED: urease accessory protein UreD-like [Metaseiulus occidentalis]	2.42542e-109	LOC100902030	55.229	74.6759	38.6344	96.9595	51.7361	157	1020	335	Metaseiulus occidentalis	10	296	580.41	1157	VARROA_LOC100902030
1142	XP_003747950	refseq_protein	PREDICTED: probable palmitoyltransferase ZDHHC6-like [Metaseiulus occidentalis]	4.5877e-45	LOC100903575	83.5052	98.9691	71.134	25	71.875	2	289	160	Metaseiulus occidentalis	66	161	203.12	291	VARROA_LOC100903575.1.5
1143	XP_003748564	refseq_protein	PREDICTED: aladin-like [Metaseiulus occidentalis]	7.88627e-134	LOC100901422	52.8423	63.6509	44.9159	52.2682	70.566	450	1244	406	Metaseiulus occidentalis	235	499	421.3	1249	VARROA_LOC100901422.1.4
1144	XP_003746232	refseq_protein	PREDICTED: uncharacterized protein LOC100906275 [Metaseiulus occidentalis]	0.00000156564	LOC100906275	31.8681	41.7582	25.2747	9.5	60.5263	158	271	54	Metaseiulus occidentalis	235	272	210.27	273	VARROA_LOC100906275.1.2
1145	XP_003738707	refseq_protein	PREDICTED: kinase suppressor of Ras 2-like [Metaseiulus occidentalis]	5.36717e-20	LOC100907260	67.0732	75.6098	53.6585	13.3612	68.75	2	187	92	Metaseiulus occidentalis	1	64	116.59	246	VARROA_LOC100907260.1.4
1146	XP_003741687	Metaseiulus_occidentalis	gi|391334593|ref|XP_003741687.1| PREDICTED: uncharacterized protein LOC100906010 [Metaseiulus occidentalis]	0.000000136947	LOC100906010	49.0385	76.4423	41.8269	4.19643	54.717	1	159	47	Metaseiulus occidentalis	730	776	116.56	208	VARROA_LOC100906010.2.4
1147	WP_004846360	refseq_protein	hypothetical protein [[Ruminococcus] torques]	7.63455e-25	NULL	53.3333	71.4286	49.5238	72.8155	69.3333	51	275	101	[Ruminococcus	10	84	543.61	315	VARROA_contig_00717
1148	XP_002589850	refseq_protein	hypothetical protein BRAFLDRAFT_239174 [Branchiostoma floridae]	1.04824e-22	BRAFLDRAFT_239174	69.2308	98.0769	53.0769	26.6458	54.1176	3	257	99	Branchiostoma floridae	234	318	230.27	260	VARROA_BRAFLDRAFT_239174
1149	XP_003740587	refseq_protein	PREDICTED: 60S ribosomal protein L19-like [Metaseiulus occidentalis]	3.8892e-83	LOC100897967	47.7273	52.3636	44.7273	96.4824	85.4167	502	1077	263	Metaseiulus occidentalis	1	192	10038.2	1100	VARROA_LOC100897967
1150				0		0	0	0	0	0	0	0	0		0	0	243.76	372	VARROA_contig_00718
1151	XP_003744062	refseq_protein	PREDICTED: peroxidasin homolog [Metaseiulus occidentalis]	0	LOC100905828	54.187	61.3969	47.5404	100	77.2894	273	1907	887	Metaseiulus occidentalis	1	546	929.05	2663	VARROA_LOC100905828.1.2
1152	XP_003739268	refseq_protein	PREDICTED: uncharacterized protein LOC100901243 [Metaseiulus occidentalis]	1.06999e-57	LOC100901243	63.8408	71.6263	53.4602	16.1027	74.6377	164	577	205	Metaseiulus occidentalis	719	856	260.99	578	VARROA_LOC100901243.2.9
1153	XP_003745714	refseq_protein	PREDICTED: protein Jade-1-like [Metaseiulus occidentalis]	1.04652e-33	LOC100901599	72.6415	94.3396	62.2642	13.4478	66	1	300	133	Metaseiulus occidentalis	1	94	188.44	318	VARROA_LOC100901599.1.2
1154				0		0	0	0	0	0	0	0	0		0	0	204.51	535	VARROA_contig_00719
1155				0		0	0	0	0	0	0	0	0		0	0	238.03	511	VARROA_contig_00720
1156	XP_003743446	refseq_protein	PREDICTED: uncharacterized protein LOC100908927 [Metaseiulus occidentalis]	7.87294e-53	LOC100908927	24.3885	30.6475	19.8561	84.1463	64.7887	768	1193	186	Metaseiulus occidentalis	19	156	334.93	1390	VARROA_LOC100908927
1157	XP_003748073	refseq_protein	PREDICTED: membrane magnesium transporter 1-B-like [Metaseiulus occidentalis]	1.40743e-47	LOC100898378	38.6963	44.5215	31.6227	100	71.028	167	487	164	Metaseiulus occidentalis	1	106	3408.83	721	VARROA_LOC100898378
1158				0		0	0	0	0	0	0	0	0		0	0	410.17	264	VARROA_contig_00721
1159				0		0	0	0	0	0	0	0	0		0	0	2263.47	1849	VARROA_contig_00722
1160				0		0	0	0	0	0	0	0	0		0	0	179.08	215	VARROA_contig_00723
1161	XP_002411893	refseq_protein	epidermal growth factor receptor, putative [Ixodes scapularis]	1.33177e-175	IscW_ISCW021718	94.2263	99.7691	87.6443	29.2261	87.5433	2	865	523	Ixodes scapularis	652	938	287.92	866	VARROA_IscW_ISCW021718
1162				0		0	0	0	0	0	0	0	0		0	0	201.13	366	VARROA_contig_00724
1163				0		0	0	0	0	0	0	0	0		0	0	850.16	510	VARROA_contig_00725
1164				0		0	0	0	0	0	0	0	0		0	0	459.71	792	VARROA_contig_00726
1165	XP_003747441	refseq_protein	PREDICTED: tRNA (cytosine(34)-C(5))-methyltransferase-like [Metaseiulus occidentalis]	0	LOC100897792	68.1731	79.2489	58.4341	58.6455	73.7349	326	1570	637	Metaseiulus occidentalis	257	663	443.26	1571	VARROA_LOC100897792.1.3
1166	XP_003739432	refseq_protein	PREDICTED: calcineurin-binding protein cabin-1-like [Metaseiulus occidentalis]	3.62616e-26	LOC100904398	83.4783	96.5217	65.2174	3.86423	67.5676	4	225	112	Metaseiulus occidentalis	1368	1441	90.98	230	VARROA_LOC100904398.1.10
1167				0		0	0	0	0	0	0	0	0		0	0	154.58	382	VARROA_contig_00727
1168	XP_003748552	refseq_protein	PREDICTED: parafibromin-like [Metaseiulus occidentalis]	1.27568e-103	LOC100899442	74.0209	83.812	68.9295	39.7233	82.243	124	765	322	Metaseiulus occidentalis	299	499	408.02	766	VARROA_LOC100899442.1.6
1169				0		0	0	0	0	0	0	0	0		0	0	626.37	476	VARROA_contig_00728
1170				0		0	0	0	0	0	0	0	0		0	0	212.43	478	VARROA_contig_00729
1171	XP_003737284	refseq_protein	PREDICTED: inner nuclear membrane protein Man1-like [Metaseiulus occidentalis]	0.0000000888807	LOC100898383	12.9272	13.8187	12.0357	4.98392	87.0968	581	673	61	Metaseiulus occidentalis	582	612	298.99	673	VARROA_LOC100898383.1.3
1172				0		0	0	0	0	0	0	0	0		0	0	297.99	508	VARROA_contig_00730
1173	XP_003738859	refseq_protein	PREDICTED: mitochondrial import receptor subunit TOM20 homolog [Metaseiulus occidentalis]	3.55312e-42	LOC100908489	31.3987	39.9619	23.6917	98.6111	58.042	523	942	155	Metaseiulus occidentalis	3	144	2815.2	1051	VARROA_LOC100908489
1174	XP_003741663	refseq_protein	PREDICTED: uncharacterized protein LOC100902404 [Metaseiulus occidentalis]	5.34112e-75	LOC100902404	57.8504	79.0306	42.6765	35.4136	53.5714	199	948	255	Metaseiulus occidentalis	446	689	369.79	949	VARROA_LOC100902404.1.4
1175	XP_003744571	refseq_protein	PREDICTED: protein transport protein Sec31A-like [Metaseiulus occidentalis]	3.27336e-38	LOC100898213	33.9768	40.9266	23.9382	60.2273	58.4906	108	425	143	Metaseiulus occidentalis	70	175	382.79	777	VARROA_LOC100898213
1176	XP_003745781	refseq_protein	PREDICTED: cleft lip and palate transmembrane protein 1-like protein-like [Metaseiulus occidentalis]	7.0194e-54	LOC100898939	72.8873	99.8239	55.9859	30.8664	56.0847	2	568	191	Metaseiulus occidentalis	146	316	204.87	568	VARROA_LOC100898939.1.4
1177				0		0	0	0	0	0	0	0	0		0	0	175.15	229	VARROA_contig_00731
1178	XP_003748126	refseq_protein	PREDICTED: rac GTPase-activating protein 1-like [Metaseiulus occidentalis]	8.3098e-43	LOC100907478	78.9873	99.4937	58.481	21.7755	57.8947	2	394	159	Metaseiulus occidentalis	397	526	244.37	395	VARROA_LOC100907478.1.3
1179				0		0	0	0	0	0	0	0	0		0	0	270.77	358	VARROA_contig_00732
1180	XP_003737684	refseq_protein	PREDICTED: probable ATP-dependent RNA helicase DHX34-like [Metaseiulus occidentalis]	4.60113e-18	LOC100906531	47.9167	60.4167	42.7083	5.43071	70.6897	114	287	89	Metaseiulus occidentalis	728	785	189.85	288	VARROA_LOC100906531.1.8
1181				0		0	0	0	0	0	0	0	0		0	0	606.09	754	VARROA_contig_00733
1182				0		0	0	0	0	0	0	0	0		0	0	611.32	1446	VARROA_contig_00734
1183	XP_003739459	refseq_protein	PREDICTED: CAD protein-like [Metaseiulus occidentalis]	0	LOC100897523	88.2763	99.942	77.8294	25.859	77.8746	1	1722	908	Metaseiulus occidentalis	1245	1816	620.16	1723	VARROA_LOC100897523.1.9
1184				0		0	0	0	0	0	0	0	0		0	0	373.09	378	VARROA_contig_00735
1185				0		0	0	0	0	0	0	0	0		0	0	329.78	712	VARROA_contig_00736
1186				0		0	0	0	0	0	0	0	0		0	0	255.36	332	VARROA_contig_00737
1187				0		0	0	0	0	0	0	0	0		0	0	410.35	588	VARROA_contig_00738
1188				0		0	0	0	0	0	0	0	0		0	0	189.68	413	VARROA_contig_00739
1189	XP_003746575	refseq_protein	PREDICTED: probable E3 ubiquitin-protein ligase HERC4-like [Metaseiulus occidentalis]	0	LOC100898284	64.6305	87.1041	50.6787	99.566	56.1873	417	3881	1353	Metaseiulus occidentalis	5	1151	1288.56	3978	VARROA_LOC100898284.1.2
1190				0		0	0	0	0	0	0	0	0		0	0	304.96	457	VARROA_contig_00740
1191				0		0	0	0	0	0	0	0	0		0	0	658.91	496	VARROA_contig_00741
1192	XP_003738079	refseq_protein	PREDICTED: uncharacterized protein LOC100899674 [Metaseiulus occidentalis]	6.13152e-62	LOC100899674	39.1179	52.349	27.9003	98.3784	53.2967	316	861	208	Metaseiulus occidentalis	1	182	2835.21	1043	VARROA_LOC100899674
1193	XP_003741176	refseq_protein	PREDICTED: uncharacterized protein LOC100897193 [Metaseiulus occidentalis]	3.45556e-28	LOC100897193	41.5385	48.1319	36.9231	7.47951	76.7123	237	455	120	Metaseiulus occidentalis	902	974	336.04	455	VARROA_LOC100897193.1.6
1194	Q96K21	swissprot	sp|Q96K21|ANCHR_HUMAN Abscission/NoCut checkpoint regulator OS=Homo sapiens GN=ZFYVE19 PE=1 SV=3	0.00000000000658596	ANCHR	7.30088	11.7257	4.86726	11.6773	56.3636	110	268	71	Homo sapiens	408	462	2975.8	1356	VARROA_ANCHR
1195				0		0	0	0	0	0	0	0	0		0	0	209.53	382	VARROA_contig_00742
1196	XP_003741651	refseq_protein	PREDICTED: uncharacterized protein LOC100900254 [Metaseiulus occidentalis]	3.97136e-137	LOC100900254	68.6417	83.6828	57.1559	96.2145	68.0782	176	1093	406	Metaseiulus occidentalis	11	315	424.18	1097	VARROA_LOC100900254
1197	XP_003737300	refseq_protein	PREDICTED: uncharacterized protein LOC100900657 [Metaseiulus occidentalis]	2.90471e-21	LOC100900657	28.1907	38.7097	25.2454	29.8413	63.1579	19	294	100	Metaseiulus occidentalis	132	225	71.79	713	VARROA_LOC100900657
1198				0		0	0	0	0	0	0	0	0		0	0	446.17	1395	VARROA_contig_00743
1199				0		0	0	0	0	0	0	0	0		0	0	123.17	342	VARROA_contig_00744
1200				0		0	0	0	0	0	0	0	0		0	0	468	727	VARROA_contig_00745
1201	XP_003748205	refseq_protein	PREDICTED: fringe glycosyltransferase-like [Metaseiulus occidentalis]	3.87982e-29	LOC100907336	75.5906	83.8583	59.0551	17.3594	70.4225	1	213	117	Metaseiulus occidentalis	310	380	78.97	254	VARROA_LOC100907336.1.3
1202	XP_003741615	refseq_protein	PREDICTED: alpha-tocopherol transfer protein-like [Metaseiulus occidentalis]	1.33392e-133	LOC100907364	52.6161	61.6802	43.1098	99.6429	69.8925	253	1089	399	Metaseiulus occidentalis	1	279	523.3	1357	VARROA_LOC100907364
1203				0		0	0	0	0	0	0	0	0		0	0	796.89	910	VARROA_contig_00746
1204				0		0	0	0	0	0	0	0	0		0	0	221.52	250	VARROA_contig_00747
1205	XP_003747808	refseq_protein	PREDICTED: uncharacterized protein LOC100906427 [Metaseiulus occidentalis]	1.17844e-18	LOC100906427	17.6913	20.3262	14.3036	35.7616	70.3704	140	301	90	Metaseiulus occidentalis	13	66	435.22	797	VARROA_LOC100906427
1206	XP_003744383	refseq_protein	PREDICTED: myotubularin-related protein 10-like [Metaseiulus occidentalis]	2.20555e-129	LOC100905052	86.6844	98.6684	74.7004	35.1234	75.4032	2	742	394	Metaseiulus occidentalis	389	630	299.37	751	VARROA_LOC100905052.1.6
1207				0		0	0	0	0	0	0	0	0		0	0	153.12	327	VARROA_contig_00748
1208				0		0	0	0	0	0	0	0	0		0	0	1457.98	1322	VARROA_contig_00749
1209	WP_031373804	refseq_protein	glutathione peroxidase [Lysobacter antibioticus]	0.00000000476628	NULL	41.0959	50.6849	34.2466	23.125	67.5676	109	219	59	Lysobacter antibioticus	123	159	258.72	219	VARROA_contig_00750
1210	XP_003739731	refseq_protein	PREDICTED: ATP-dependent RNA helicase abstrakt-like [Metaseiulus occidentalis]	1.42233e-140	LOC100904022	92.6287	98.8873	80.5285	39.0805	81.0924	9	719	419	Metaseiulus occidentalis	207	444	176.48	719	VARROA_LOC100904022.1.4
1211	XP_003741154	refseq_protein	PREDICTED: leucine-rich repeat-containing protein 40-like [Metaseiulus occidentalis]	3.42607e-54	LOC100906008	89.5028	99.4475	70.442	19.7368	70.8333	3	362	190	Metaseiulus occidentalis	368	487	139.74	362	VARROA_LOC100906008.1.5
1212				0		0	0	0	0	0	0	0	0		0	0	299.71	309	VARROA_contig_00751
1213	XP_003743505	refseq_protein	PREDICTED: fanconi-associated nuclease 1-like [Metaseiulus occidentalis]	7.84881e-132	LOC100905678	62.0464	87.3004	46.3716	43.2553	52.8536	175	1377	415	Metaseiulus occidentalis	504	891	506.38	1378	VARROA_LOC100905678.1.2
1214				0		0	0	0	0	0	0	0	0		0	0	608.09	754	VARROA_contig_00752
1215	XP_003742842	refseq_protein	PREDICTED: E3 ubiquitin-protein ligase UBR4 [Metaseiulus occidentalis]	8.58126e-108	Ubr4	81.2155	99.4475	71.2707	5.61141	71.6667	3	722	355	Metaseiulus occidentalis	2890	3129	309.26	724	VARROA_Ubr4.2.8
1216	XP_003737883	refseq_protein	PREDICTED: H/ACA ribonucleoprotein complex non-core subunit NAF1-like [Metaseiulus occidentalis]	1.19316e-74	LOC100900804	36.4362	41.4894	31.383	47.1471	75.1592	244	711	247	Metaseiulus occidentalis	85	241	525.23	1128	VARROA_LOC100900804
1217				0		0	0	0	0	0	0	0	0		0	0	546.21	629	VARROA_contig_00753
1218	XP_003739019	refseq_protein	PREDICTED: CDP-diacylglycerol--inositol 3-phosphatidyltransferase-like [Metaseiulus occidentalis]	0.00000000000000338113	LOC100898106	25.6018	27.5711	23.6324	19.6262	85.7143	2	127	79	Metaseiulus occidentalis	3	44	332.95	457	VARROA_LOC100898106.1.2
1219				0		0	0	0	0	0	0	0	0		0	0	275.83	423	VARROA_contig_00754
1220				0		0	0	0	0	0	0	0	0		0	0	1682.7	1698	VARROA_contig_00755
1221				0		0	0	0	0	0	0	0	0		0	0	296.75	377	VARROA_contig_00756
1222				0		0	0	0	0	0	0	0	0		0	0	147.25	234	VARROA_contig_00757
1223				0		0	0	0	0	0	0	0	0		0	0	395.74	537	VARROA_contig_00758
1224				0		0	0	0	0	0	0	0	0		0	0	467.01	212	VARROA_contig_00759
1225				0		0	0	0	0	0	0	0	0		0	0	275.21	489	VARROA_contig_00760
1226				0		0	0	0	0	0	0	0	0		0	0	769.96	1584	VARROA_contig_00761
1227				0		0	0	0	0	0	0	0	0		0	0	260.27	238	VARROA_contig_00762
1228				0		0	0	0	0	0	0	0	0		0	0	201.69	264	VARROA_contig_00763
1229				0		0	0	0	0	0	0	0	0		0	0	433.48	219	VARROA_contig_00764
1230				0		0	0	0	0	0	0	0	0		0	0	478.21	1215	VARROA_contig_00765
1231	XP_003747866	refseq_protein	PREDICTED: 3-oxoacyl-[acyl-carrier-protein] synthase, mitochondrial-like [Metaseiulus occidentalis]	8.73189e-23	LOC100902613	65.9574	97.8723	54.2553	19.8598	55.4348	7	282	100	acyl-carrier-protein	310	394	101.38	282	VARROA_LOC100902613.1.6
1232	XP_003743276	refseq_protein	PREDICTED: PEST proteolytic signal-containing nuclear protein-like [Metaseiulus occidentalis]	1.18186e-23	LOC100906594	25.7618	33.6565	24.0997	53.1915	69.0476	2	244	103	Metaseiulus occidentalis	1	75	308.44	722	VARROA_LOC100906594.1.3
1233	XP_003741537	refseq_protein	PREDICTED: uncharacterized protein LOC100907454 [Metaseiulus occidentalis]	4.23682e-65	LOC100907454	22.6236	25.0951	20.1521	79.8781	80.303	780	1175	220	Metaseiulus occidentalis	33	163	119739	1578	VARROA_LOC100907454.1.2
1234	XP_003737880	refseq_protein	PREDICTED: uncharacterized protein LOC100900376 [Metaseiulus occidentalis]	9.35891e-38	LOC100900376	62.8049	87.8049	53.0488	18.2442	59.589	59	490	147	Metaseiulus occidentalis	504	636	177.5	492	VARROA_LOC100900376.1.7
1235	XP_003743643	refseq_protein	PREDICTED: nucleolar protein 10-like [Metaseiulus occidentalis]	0.000000000108328	LOC100902455	75.3247	98.7013	59.7403	11.7117	58.2278	1	228	67	Metaseiulus occidentalis	455	532	150.69	231	VARROA_LOC100902455.1.7
1236	XP_003741624	refseq_protein	PREDICTED: myosin-VIIa-like [Metaseiulus occidentalis]	0	LOC100908637	26.0733	98.3246	17.2775	13.4682	96.1661	2	940	594	Metaseiulus occidentalis	1643	1955	293.46	955	VARROA_LOC100908637.2.11
1237				0		0	0	0	0	0	0	0	0		0	0	237.25	293	VARROA_contig_00766
1238	WP_039188518	refseq_protein	hypothetical protein [Listeria monocytogenes]	0.000000184352	NULL	44.4	72	36	73.3333	50	2	181	54	Listeria monocytogenes	21	75	367.75	250	VARROA_contig_00767
1239	XP_003747201	refseq_protein	PREDICTED: E3 ubiquitin-protein ligase TRIM33-like [Metaseiulus occidentalis]	1.13862e-29	LOC100907536	52.8261	65.2174	38.4783	14.5506	57.8431	160	459	124	Metaseiulus occidentalis	284	385	215.67	460	VARROA_LOC100907536.1.9
1240				0		0	0	0	0	0	0	0	0		0	0	241.95	591	VARROA_contig_00768
1241				0		0	0	0	0	0	0	0	0		0	0	152.74	282	VARROA_contig_00769
1242	XP_003741029	refseq_protein	PREDICTED: mediator of RNA polymerase II transcription subunit 23-like [Metaseiulus occidentalis]	4.97365e-20	LOC100898348	29.0123	29.0123	26.5432	3.34044	91.4894	344	484	97	Metaseiulus occidentalis	1264	1310	281.67	486	VARROA_LOC100898348.1.7
1243				0		0	0	0	0	0	0	0	0		0	0	94.56	239	VARROA_contig_00770
1244	XP_003746739	refseq_protein	PREDICTED: protein numb-like [Metaseiulus occidentalis]	1.07929e-56	LOC100897789	81.3158	90	74.2105	23.444	82.4561	2	343	194	Metaseiulus occidentalis	191	303	138.74	380	VARROA_LOC100897789.1.5
1245	XP_003748159	refseq_protein	PREDICTED: transmembrane and TPR repeat-containing protein 3-like [Metaseiulus occidentalis]	0.00000000000929397	LOC100900083	38.8013	55.836	31.2303	6.87023	55.9322	3	179	71	Metaseiulus occidentalis	314	367	199.14	317	VARROA_LOC100900083.1.9
1246				0		0	0	0	0	0	0	0	0		0	0	127.48	368	VARROA_contig_00771
1247				0		0	0	0	0	0	0	0	0		0	0	438.48	760	VARROA_contig_00772
1248				0		0	0	0	0	0	0	0	0		0	0	317.25	650	VARROA_contig_00773
1249				0		0	0	0	0	0	0	0	0		0	0	291.11	458	VARROA_contig_00774
1250				0		0	0	0	0	0	0	0	0		0	0	293.4	300	VARROA_contig_00775
1251	XP_003743989	refseq_protein	PREDICTED: THUMP domain-containing protein 3-like [Metaseiulus occidentalis]	5.7315e-38	LOC100905680	78.0822	99.6575	68.8356	24.3655	69.0722	1	291	142	Metaseiulus occidentalis	214	309	176.69	292	VARROA_LOC100905680.1.4
1252	XP_003740972	refseq_protein	PREDICTED: 5-oxoprolinase [Metaseiulus occidentalis]	0	Oplah	84.5661	98.8934	73.5585	44.9643	74.2504	19	1716	833	Metaseiulus occidentalis	695	1261	594.13	1717	VARROA_Oplah.1.6
1253	XP_003744025	refseq_protein	PREDICTED: transient receptor potential cation channel subfamily M member 1-like [Metaseiulus occidentalis]	9.21535e-122	LOC100898559	88.9039	99.0528	77.1313	18.541	77.8689	3	734	388	Metaseiulus occidentalis	892	1135	182.4	739	VARROA_LOC100898559.1.13
1254	XP_003742858	refseq_protein	PREDICTED: unc-112-related protein-like [Metaseiulus occidentalis]	0.00000000327369	LOC100902934	21.1268	21.831	19.7183	4.6131	90.3226	2	94	64	Metaseiulus occidentalis	642	672	333.23	426	VARROA_LOC100902934.1.7
1255				0		0	0	0	0	0	0	0	0		0	0	707.67	788	VARROA_contig_00776
1256				0		0	0	0	0	0	0	0	0		0	0	270.85	385	VARROA_contig_00777
1257				0		0	0	0	0	0	0	0	0		0	0	428.23	402	VARROA_contig_00778
1258	XP_003741690	refseq_protein	PREDICTED: structural maintenance of chromosomes protein 2-like [Metaseiulus occidentalis]	2.96796e-23	LOC100906444	18.543	19.2053	17.2185	4.89865	89.6552	732	905	111	Metaseiulus occidentalis	1125	1182	266.74	906	VARROA_LOC100906444.1.11
1259				0		0	0	0	0	0	0	0	0		0	0	188.3	344	VARROA_contig_00779
1260				0		0	0	0	0	0	0	0	0		0	0	321.53	255	VARROA_contig_00780
1261				0		0	0	0	0	0	0	0	0		0	0	318.61	802	VARROA_contig_00781
1262	Q60722	swissprot	sp|Q60722|ITF2_MOUSE Transcription factor 4 OS=Mus musculus GN=Tcf4 PE=1 SV=1	0.00000000865014	ITF2	27.9743	33.7621	26.045	5.22388	77.1429	207	311	56	Mus musculus	552	586	129.34	311	VARROA_ITF2.1.3
1263	XP_003739065	refseq_protein	PREDICTED: DNA ligase 4-like [Metaseiulus occidentalis]	9.48158e-37	LOC100905076	80.6962	98.7342	62.6582	13.9001	63.4615	5	316	142	Metaseiulus occidentalis	8	110	321.26	316	VARROA_LOC100905076.2.9
1264				0		0	0	0	0	0	0	0	0		0	0	420.57	443	VARROA_contig_00782
1265				0		0	0	0	0	0	0	0	0		0	0	339.17	256	VARROA_contig_00783
1266				0		0	0	0	0	0	0	0	0		0	0	819.61	949	VARROA_contig_00784
1267				0		0	0	0	0	0	0	0	0		0	0	318.83	471	VARROA_contig_00785
1268				0		0	0	0	0	0	0	0	0		0	0	88.8	214	VARROA_contig_00786
1269				0		0	0	0	0	0	0	0	0		0	0	236.13	455	VARROA_contig_00787
1270	XP_003747986	refseq_protein	PREDICTED: uncharacterized protein LOC100897218 [Metaseiulus occidentalis]	2.41034e-41	LOC100897218	73.1884	93.4783	56.5217	7.79298	59.542	26	412	158	Metaseiulus occidentalis	307	437	182.8	414	VARROA_LOC100897218.1.6
1271				0		0	0	0	0	0	0	0	0		0	0	295.43	1467	VARROA_contig_00788
1272				0		0	0	0	0	0	0	0	0		0	0	298.59	637	VARROA_contig_00789
1273				0		0	0	0	0	0	0	0	0		0	0	301.22	818	VARROA_contig_00790
1274	XP_003746602	refseq_protein	PREDICTED: MPN domain-containing protein-like [Metaseiulus occidentalis]	2.28111e-23	LOC100902139	70.8155	81.1159	63.0901	12.1387	77.7778	1	189	102	Metaseiulus occidentalis	413	475	156.58	233	VARROA_LOC100902139.1.4
1275	XP_003748180	refseq_protein	PREDICTED: LOW QUALITY PROTEIN: glutamate receptor-interacting protein 1-like [Metaseiulus occidentalis]	2.73087e-80	LOC100903096	26.2411	100	15.9574	20.2639	56.383	1	846	273	Metaseiulus occidentalis	475	689	321.42	846	VARROA_LOC100903096.1.9
1276	XP_003746275	refseq_protein	PREDICTED: uncharacterized protein LOC100900178 [Metaseiulus occidentalis]	8.40135e-37	LOC100900178	67.5949	97.9747	49.3671	12.3092	50.3876	1	387	144	Metaseiulus occidentalis	913	1041	204.27	395	VARROA_LOC100900178.3.6
1277				0		0	0	0	0	0	0	0	0		0	0	279.29	320	VARROA_contig_00791
1278	XP_003740805	refseq_protein	PREDICTED: serine/threonine-protein kinase greatwall-like [Metaseiulus occidentalis]	3.58485e-29	LOC100909010	73.2143	99.1071	50.8929	31.3043	51.3514	2	334	118	Metaseiulus occidentalis	93	200	155.58	336	VARROA_LOC100909010.1.4
1279				0		0	0	0	0	0	0	0	0		0	0	212.51	486	VARROA_contig_00792
1280	XP_003742140	refseq_protein	PREDICTED: DNA damage-binding protein 1-like [Metaseiulus occidentalis]	9.05552e-62	LOC100897198	73.8281	89.6484	58.5938	13.2582	65.3595	4	462	217	Metaseiulus occidentalis	418	570	211.22	512	VARROA_LOC100897198.1.8
1281				0		0	0	0	0	0	0	0	0		0	0	304.56	398	VARROA_contig_00793
1282				0		0	0	0	0	0	0	0	0		0	0	300.82	319	VARROA_contig_00794
1283				0		0	0	0	0	0	0	0	0		0	0	189.25	1159	VARROA_contig_00795
1284	XP_003737569	refseq_protein	PREDICTED: G protein-coupled receptor kinase 1-like [Metaseiulus occidentalis]	2.60514e-32	LOC100898296	68.5714	79.0476	57.1429	11.641	72.2892	67	315	129	Metaseiulus occidentalis	597	679	167.23	315	VARROA_LOC100898296.1.3
1285	XP_003739738	refseq_protein	PREDICTED: protein phosphatase 1H-like [Metaseiulus occidentalis]	7.09978e-33	LOC100904984	81.4126	99.2565	73.6059	16.6348	71.7391	3	269	128	Metaseiulus occidentalis	14	100	222.14	269	VARROA_LOC100904984.2.7
1286				0		0	0	0	0	0	0	0	0		0	0	2209.49	1232	VARROA_contig_00796
1287				0		0	0	0	0	0	0	0	0		0	0	377.23	499	VARROA_contig_00797
1288	XP_003742992	refseq_protein	PREDICTED: ubiquitin-conjugating enzyme E2 J1-like [Metaseiulus occidentalis]	1.93612e-109	LOC100899185	23.7818	34.2545	19.8545	99.3333	57.9618	1479	2420	351	Metaseiulus occidentalis	1	298	1231.14	2750	VARROA_LOC100899185
1289				0		0	0	0	0	0	0	0	0		0	0	239.36	474	VARROA_contig_00798
1290				0		0	0	0	0	0	0	0	0		0	0	354.8	274	VARROA_contig_00799
1291				0		0	0	0	0	0	0	0	0		0	0	857.16	927	VARROA_contig_00800
1292				0		0	0	0	0	0	0	0	0		0	0	223.84	368	VARROA_contig_00801
1293				0		0	0	0	0	0	0	0	0		0	0	474.96	949	VARROA_contig_00802
1294				0		0	0	0	0	0	0	0	0		0	0	195.96	515	VARROA_contig_00803
1295	XP_003745625	refseq_protein	PREDICTED: U6 snRNA-associated Sm-like protein LSm7-like [Metaseiulus occidentalis]	3.40857e-51	LOC100900559	36.3755	40.678	33.6376	90.5172	81.9048	349	660	174	Metaseiulus occidentalis	12	116	1302.9	767	VARROA_LOC100900559
1296				0		0	0	0	0	0	0	0	0		0	0	173.75	348	VARROA_contig_00804
1297				0		0	0	0	0	0	0	0	0		0	0	324.33	328	VARROA_contig_00805
1298	XP_003739681	refseq_protein	PREDICTED: general transcription factor 3C polypeptide 3-like [Metaseiulus occidentalis]	1.51726e-55	LOC100908015	93.9873	98.7342	85.443	11.416	86.5385	3	314	195	Metaseiulus occidentalis	287	390	191.88	316	VARROA_LOC100908015.1.12
1299				0		0	0	0	0	0	0	0	0		0	0	1123.7	654	VARROA_contig_00806
1300				0		0	0	0	0	0	0	0	0		0	0	374.18	1097	VARROA_contig_00807
1301				0		0	0	0	0	0	0	0	0		0	0	287.5	752	VARROA_contig_00808
1302				0		0	0	0	0	0	0	0	0		0	0	214.32	274	VARROA_contig_00809
1303				0		0	0	0	0	0	0	0	0		0	0	200	292	VARROA_contig_00810
1304	XP_003739652	refseq_protein	PREDICTED: uncharacterized protein LOC100903823 [Metaseiulus occidentalis]	7.55079e-65	LOC100903823	28.5441	36.59	25.4789	90.5941	68.9119	470	1042	221	Metaseiulus occidentalis	5	187	10143.5	1566	VARROA_LOC100903823
1305				0		0	0	0	0	0	0	0	0		0	0	464.48	771	VARROA_contig_00811
1306				0		0	0	0	0	0	0	0	0		0	0	138.44	218	VARROA_contig_00812
1307	XP_003742953	refseq_protein	PREDICTED: nucleolar protein 6-like [Metaseiulus occidentalis]	1.44055e-23	LOC100905578	84.2105	98.6842	63.1579	7.28111	60.7595	3	227	104	Metaseiulus occidentalis	620	698	107.73	228	VARROA_LOC100905578.1.14
1308				0		0	0	0	0	0	0	0	0		0	0	1128.88	516	VARROA_contig_00813
1309				0		0	0	0	0	0	0	0	0		0	0	355.85	452	VARROA_contig_00814
1310	XP_003747839	refseq_protein	PREDICTED: putative RNA-binding protein 15B-like [Metaseiulus occidentalis]	1.83219e-50	LOC100898764	88.1974	99.7854	82.4034	24.3548	82.5806	2	466	181	Metaseiulus occidentalis	55	205	215.63	466	VARROA_LOC100898764.1.4
1311	XP_006033475	refseq_protein	PREDICTED: LOW QUALITY PROTEIN: selenoprotein H [Alligator sinensis]	2.86423e-19	NULL	14.0208	22.0326	11.1276	70.8955	50.5051	432	728	94	Alligator sinensis	39	133	1356.33	1348	VARROA_contig_00815
1312				0		0	0	0	0	0	0	0	0		0	0	1371.41	531	VARROA_contig_00816
1313				0		0	0	0	0	0	0	0	0		0	0	371.28	1991	VARROA_contig_00817
1314				0		0	0	0	0	0	0	0	0		0	0	331.12	481	VARROA_contig_00818
1315	XP_003743641	refseq_protein	PREDICTED: tigger transposable element-derived protein 4-like [Metaseiulus occidentalis]	0	LOC100902172	79.6309	94.3222	65.1526	80.705	68.9189	80	1408	570	Metaseiulus occidentalis	52	486	561.25	1409	VARROA_LOC100902172.1.5
1316	Q92831	swissprot	sp|Q92831|KAT2B_HUMAN Histone acetyltransferase KAT2B OS=Homo sapiens GN=KAT2B PE=1 SV=3	3.64952e-38	KAT2B	88.4615	98.7179	80.7692	9.25481	81.8182	4	234	139	Homo sapiens	488	564	200.52	234	VARROA_KAT2B
1317	XP_003739707	refseq_protein	PREDICTED: ATP-dependent DNA helicase Q5-like [Metaseiulus occidentalis]	1.57795e-72	LOC100899635	86.8056	97.9167	75	16.0959	76.5957	4	426	244	Metaseiulus occidentalis	228	368	168.02	432	VARROA_LOC100899635.1.7
1318	XP_011644753	refseq_protein	PREDICTED: RNA polymerase-associated protein CTR9 homolog isoform X1 [Pogonomyrmex barbatus]	0.000000000738407	LOC105431930	14.1298	19.9885	10.6835	8.95522	53.4483	1394	1741	72	Pogonomyrmex barbatus	780	893	1289.12	1741	VARROA_LOC105431930
1319	XP_003741409	refseq_protein	PREDICTED: zinc finger protein 91-like [Metaseiulus occidentalis]	1.32919e-36	LOC100898640	73.5849	99.4609	56.6038	18.1679	56.9106	2	370	141	Metaseiulus occidentalis	149	267	194.31	371	VARROA_LOC100898640.1.3
1320				0		0	0	0	0	0	0	0	0		0	0	152.81	260	VARROA_contig_00819
1321				0		0	0	0	0	0	0	0	0		0	0	161.29	344	VARROA_contig_00820
1322	XP_003740045	Metaseiulus_occidentalis	gi|391331215|ref|XP_003740045.1| PREDICTED: WD repeat-containing protein 24-like [Metaseiulus occidentalis]	0.00000000532937	LOC100905174	20.6304	21.49	20.6304	14.881	96	2	76	50	Metaseiulus occidentalis	1	25	255.4	349	VARROA_LOC100905174.1.3
1323	XP_003747033	refseq_protein	PREDICTED: protein KRI1 homolog [Metaseiulus occidentalis]	1.56865e-69	LOC100906812	32.7815	38.7417	26.9868	27.0208	70.8075	1068	1550	252	Metaseiulus occidentalis	498	658	451.31	1812	VARROA_LOC100906812.1.5
1324				0		0	0	0	0	0	0	0	0		0	0	140.95	323	VARROA_contig_00821
1325				0		0	0	0	0	0	0	0	0		0	0	718.76	1535	VARROA_contig_00822
1326	XP_003737713	refseq_protein	PREDICTED: kynurenine 3-monooxygenase-like [Metaseiulus occidentalis]	1.83329e-19	LOC100899019	68.8312	98.7013	63.6364	14.9474	64.4737	2	229	91	Metaseiulus occidentalis	342	412	268.66	231	VARROA_LOC100899019.1.2
1327	XP_003738268	refseq_protein	PREDICTED: uncharacterized protein LOC100907060 [Metaseiulus occidentalis]	4.20961e-74	LOC100907060	31.758	82.7977	24.3856	14.9378	74.6575	2	439	250	Metaseiulus occidentalis	559	702	277.31	529	VARROA_LOC100907060.1.7
1328				0		0	0	0	0	0	0	0	0		0	0	111.37	372	VARROA_contig_00823
1329				0		0	0	0	0	0	0	0	0		0	0	473.27	363	VARROA_contig_00824
1330	XP_003744182	refseq_protein	PREDICTED: elongation factor Ts, mitochondrial-like [Metaseiulus occidentalis]	1.22048e-108	LOC100899189	53.8583	72.2835	38.5039	97.7918	51.4196	243	1160	335	Metaseiulus occidentalis	1	310	2137.29	1270	VARROA_LOC100899189
1331				0		0	0	0	0	0	0	0	0		0	0	200.81	398	VARROA_contig_00825
1332				0		0	0	0	0	0	0	0	0		0	0	263.49	337	VARROA_contig_00826
1333				0		0	0	0	0	0	0	0	0		0	0	136.35	264	VARROA_contig_00827
1334	XP_003739343	refseq_protein	PREDICTED: ATP-dependent zinc metalloprotease YME1 homolog [Metaseiulus occidentalis]	0	LOC100903205	58.2982	79.2258	46.5696	99.5588	57.8571	486	2552	734	Metaseiulus occidentalis	1	677	1496.58	2609	VARROA_LOC100903205
1335	XP_003748158	refseq_protein	PREDICTED: bone morphogenetic protein 7-like [Metaseiulus occidentalis]	6.91258e-141	LOC100899940	44.1233	52.0231	39.499	58.4783	75.6458	456	1265	426	Metaseiulus occidentalis	192	460	443.04	1557	VARROA_LOC100899940.1.3
1336				0		0	0	0	0	0	0	0	0		0	0	414.46	1469	VARROA_contig_00828
1337				0		0	0	0	0	0	0	0	0		0	0	578.57	830	VARROA_contig_00829
1338	XP_003741929	refseq_protein	PREDICTED: serine/threonine-protein kinase atr-like [Metaseiulus occidentalis]	1.58455e-168	LOC100908639	69.2494	79.661	61.5012	14.0538	77.2036	245	1231	533	Metaseiulus occidentalis	2013	2341	394.93	1239	VARROA_LOC100908639.1.5
1339				0		0	0	0	0	0	0	0	0		0	0	218.23	245	VARROA_contig_00830
1340	XP_003739196	refseq_protein	PREDICTED: LOW QUALITY PROTEIN: vacuolar protein sorting-associated protein 45-like [Metaseiulus occidentalis]	0	LOC100901242	76.565	82.1027	71.2681	59.0193	86.8035	224	1246	619	Metaseiulus occidentalis	235	571	458.68	1246	VARROA_LOC100901242.1.3
1341	XP_003740856	refseq_protein	PREDICTED: putative GTP-binding protein 6-like [Metaseiulus occidentalis]	8.17777e-127	LOC100904219	72.324	95.1784	54.677	66.9388	57.4468	46	1032	385	Metaseiulus occidentalis	162	489	417.97	1037	VARROA_LOC100904219.1.2
1342				0		0	0	0	0	0	0	0	0		0	0	559.45	730	VARROA_contig_00831
1343				0		0	0	0	0	0	0	0	0		0	0	290.31	459	VARROA_contig_00832
1344				0		0	0	0	0	0	0	0	0		0	0	307.11	505	VARROA_contig_00833
1345				0		0	0	0	0	0	0	0	0		0	0	1053.1	2602	VARROA_contig_00834
1346	XP_002404631	refseq_protein	serine/threonine specific phosphatase, putative [Ixodes scapularis]	1.01628e-39	IscW_ISCW000180	17.3236	22.4106	13.1989	44.6575	58.8957	1273	1761	160	Ixodes scapularis	47	209	974.18	2182	VARROA_IscW_ISCW000180
1347	XP_003747789	refseq_protein	PREDICTED: intersectin-2 [Metaseiulus occidentalis]	1.86224e-25	Itsn2	40.1575	46.063	31.8898	4.80591	69.2308	3	236	114	Metaseiulus occidentalis	1546	1623	338.35	508	VARROA_Itsn2.2.13
1348				0		0	0	0	0	0	0	0	0		0	0	132.22	247	VARROA_contig_00835
1349				0		0	0	0	0	0	0	0	0		0	0	199.42	536	VARROA_contig_00836
1350				0		0	0	0	0	0	0	0	0		0	0	218.04	416	VARROA_contig_00837
1351	XP_003741811	refseq_protein	PREDICTED: UPF0614 protein C14orf102-like [Metaseiulus occidentalis]	2.34714e-58	LOC100900725	62.8141	78.392	45.7286	15.9629	58.3333	128	595	207	Metaseiulus occidentalis	792	946	431.91	597	VARROA_LOC100900725.1.7
1352				0		0	0	0	0	0	0	0	0		0	0	275.53	256	VARROA_contig_00838
1353	XP_003745439	refseq_protein	PREDICTED: mitochondrial translocator assembly and maintenance protein 41 homolog [Metaseiulus occidentalis]	6.09019e-61	LOC100897556	53.4562	61.2903	41.0138	40.0602	66.9173	2	400	205	Metaseiulus occidentalis	184	316	228.4	651	VARROA_LOC100897556.1.3
1354	XP_003748592	refseq_protein	PREDICTED: uncharacterized protein LOC100905745 [Metaseiulus occidentalis]	1.78411e-31	LOC100905745	63.1034	74.4828	56.8966	8.18182	76.3889	3	218	127	Metaseiulus occidentalis	4	75	175.78	290	VARROA_LOC100905745.1.4
1355				0		0	0	0	0	0	0	0	0		0	0	121.13	244	VARROA_contig_00839
1356				0		0	0	0	0	0	0	0	0		0	0	197.5	393	VARROA_contig_00840
1357	XP_008469412	refseq_protein	PREDICTED: N-alpha-acetyltransferase 30-like [Diaphorina citri]	4.53009e-40	LOC103506785	23.2333	25.5566	21.4908	18.3716	84.0909	742	1005	158	Diaphorina citri	392	479	1765.19	1033	VARROA_LOC103506785
1358				0		0	0	0	0	0	0	0	0		0	0	676.45	896	VARROA_contig_00841
1359				0		0	0	0	0	0	0	0	0		0	0	152.98	376	VARROA_contig_00842
1360				0		0	0	0	0	0	0	0	0		0	0	139.97	302	VARROA_contig_00843
1361	XP_003739571	refseq_protein	PREDICTED: AH receptor-interacting protein-like [Metaseiulus occidentalis]	3.45122e-28	LOC100902339	68.4564	87.5839	57.3825	26.3158	65.5172	6	266	114	Metaseiulus occidentalis	6	90	231.41	298	VARROA_LOC100902339.1.4
1362	XP_003741013	refseq_protein	PREDICTED: H(+)/Cl(-) exchange transporter 3-like [Metaseiulus occidentalis]	5.31841e-22	LOC100908158	80.4255	86.8085	75.3191	8.6185	86.7647	32	235	99	Metaseiulus occidentalis	329	396	154.34	235	VARROA_LOC100908158.1.5
1363				0		0	0	0	0	0	0	0	0		0	0	164.4	286	VARROA_contig_00844
1364				0		0	0	0	0	0	0	0	0		0	0	234.88	735	VARROA_contig_00845
1365				0		0	0	0	0	0	0	0	0		0	0	132.16	262	VARROA_contig_00846
1366	XP_003737562	refseq_protein	PREDICTED: uncharacterized protein LOC100897280 [Metaseiulus occidentalis]	9.13028e-40	LOC100897280	59.5109	61.1413	57.0652	8.22368	93.3333	2	226	152	Metaseiulus occidentalis	838	912	79.86	368	VARROA_LOC100897280
1367	XP_003743470	refseq_protein	PREDICTED: transcription initiation factor IIB-like [Metaseiulus occidentalis]	0	LOC100900261	65.625	67.6339	63.8393	96.4968	94.3894	394	1302	567	Metaseiulus occidentalis	12	314	917.74	1344	VARROA_LOC100900261
1368	XP_003746131	refseq_protein	PREDICTED: putative OPA3-like protein CG13603-like [Metaseiulus occidentalis]	7.89153e-86	LOC100903473	51.2115	61.7841	41.2996	91.2195	66.8449	238	798	268	Metaseiulus occidentalis	1	187	1551.34	908	VARROA_LOC100903473
1369				0		0	0	0	0	0	0	0	0		0	0	206.94	232	VARROA_contig_00847
1370				0		0	0	0	0	0	0	0	0		0	0	535.37	892	VARROA_contig_00848
1371	XP_003745354	refseq_protein	PREDICTED: polyphosphoinositide phosphatase [Metaseiulus occidentalis]	3.99282e-18	Fig4	64.6154	91.1538	51.9231	9.2182	56.25	2	238	89	Metaseiulus occidentalis	637	715	102.62	260	VARROA_Fig4.1.11
1372				0		0	0	0	0	0	0	0	0		0	0	336.29	237	VARROA_contig_00849
1373				0		0	0	0	0	0	0	0	0		0	0	342.03	370	VARROA_contig_00850
1374				0		0	0	0	0	0	0	0	0		0	0	513.96	665	VARROA_contig_00851
1375	XP_003742766	refseq_protein	PREDICTED: BTB/POZ domain-containing protein KCTD9-like [Metaseiulus occidentalis]	7.33544e-65	LOC100900777	80.2721	99.3197	71.4286	37.5648	71.9178	1	438	214	Metaseiulus occidentalis	35	179	147.52	441	VARROA_LOC100900777.1.6
1376				0		0	0	0	0	0	0	0	0		0	0	874.08	1002	VARROA_contig_00852
1377				0		0	0	0	0	0	0	0	0		0	0	721.62	1358	VARROA_contig_00853
1378				0		0	0	0	0	0	0	0	0		0	0	336.21	351	VARROA_contig_00854
1379	XP_003739723	refseq_protein	PREDICTED: ubiquitin thioesterase OTU1-like [Metaseiulus occidentalis]	3.59387e-96	LOC100902920	89.3738	99.6205	77.4194	55	77.2727	2	526	294	Metaseiulus occidentalis	142	317	303.41	527	VARROA_LOC100902920
1380				0		0	0	0	0	0	0	0	0		0	0	393.15	503	VARROA_contig_00855
1381				0		0	0	0	0	0	0	0	0		0	0	224.7	239	VARROA_contig_00856
1382				0		0	0	0	0	0	0	0	0		0	0	222.35	330	VARROA_contig_00857
1383				0		0	0	0	0	0	0	0	0		0	0	175.33	289	VARROA_contig_00858
1384				0		0	0	0	0	0	0	0	0		0	0	394.99	490	VARROA_contig_00859
1385				0		0	0	0	0	0	0	0	0		0	0	518.19	371	VARROA_contig_00860
1386	XP_003748560	refseq_protein	PREDICTED: DNA replication licensing factor Mcm3-like [Metaseiulus occidentalis]	0	LOC100900853	79.6478	89.2368	70.4501	56.3275	78.6026	166	1533	674	Metaseiulus occidentalis	353	806	692.65	1533	VARROA_LOC100900853.1.2
1387	XP_003746457	refseq_protein	PREDICTED: peptidyl-prolyl cis-trans isomerase CWC27 homolog [Metaseiulus occidentalis]	1.95487e-47	LOC100904099	79.7143	83.1429	73.7143	20.2929	88.6598	58	348	169	Metaseiulus occidentalis	1	97	229.87	350	VARROA_LOC100904099.1.5
1388				0		0	0	0	0	0	0	0	0		0	0	584.85	390	VARROA_contig_00861
1389				0		0	0	0	0	0	0	0	0		0	0	514.88	591	VARROA_contig_00862
1390				0		0	0	0	0	0	0	0	0		0	0	209.25	318	VARROA_contig_00863
1391				0		0	0	0	0	0	0	0	0		0	0	313.54	602	VARROA_contig_00864
1392	XP_003740191	refseq_protein	PREDICTED: canalicular multispecific organic anion transporter 1-like [Metaseiulus occidentalis]	2.08155e-29	LOC100905468	82.7586	93.1034	75	4.92813	80.5556	3	218	121	Metaseiulus occidentalis	986	1057	137.22	232	VARROA_LOC100905468.2.6
1393				0		0	0	0	0	0	0	0	0		0	0	537.41	577	VARROA_contig_00865
1394				0		0	0	0	0	0	0	0	0		0	0	182.03	246	VARROA_contig_00866
1395				0		0	0	0	0	0	0	0	0		0	0	706.36	851	VARROA_contig_00867
1396				0		0	0	0	0	0	0	0	0		0	0	217.79	921	VARROA_contig_00868
1397				0		0	0	0	0	0	0	0	0		0	0	1061.24	906	VARROA_contig_00869
1398				0		0	0	0	0	0	0	0	0		0	0	400.6	549	VARROA_contig_00870
1399	XP_003737022	refseq_protein	PREDICTED: caspase-like [Metaseiulus occidentalis]	1.34401e-143	LOC100905844	45.6843	58.6313	37.5462	96.9136	64.0379	431	1381	429	Metaseiulus occidentalis	11	324	363.64	1622	VARROA_LOC100905844.1.3
1400				0		0	0	0	0	0	0	0	0		0	0	243.88	220	VARROA_contig_00871
1401				0		0	0	0	0	0	0	0	0		0	0	165.2	371	VARROA_contig_00872
1402				0		0	0	0	0	0	0	0	0		0	0	115.37	219	VARROA_contig_00873
1403				0		0	0	0	0	0	0	0	0		0	0	202.39	217	VARROA_contig_00874
1404	XP_003744415	refseq_protein	PREDICTED: zinc finger protein 569-like [Metaseiulus occidentalis]	1.26511e-28	LOC100897695	55.7522	86.2832	43.8053	61.0577	50.7692	39	428	115	Metaseiulus occidentalis	81	207	255.21	452	VARROA_LOC100897695
1405				0		0	0	0	0	0	0	0	0		0	0	1635.95	2207	VARROA_contig_00875
1406				0		0	0	0	0	0	0	0	0		0	0	202.18	403	VARROA_contig_00876
1407				0		0	0	0	0	0	0	0	0		0	0	1034.18	1002	VARROA_contig_00877
1408				0		0	0	0	0	0	0	0	0		0	0	167.96	246	VARROA_contig_00878
1409	XP_003737107	refseq_protein	PREDICTED: homeobox protein Hox-C10-like [Metaseiulus occidentalis]	3.86767e-57	LOC100906674	68.2927	73.1707	63.4146	36.2275	85.9504	58	417	193	Metaseiulus occidentalis	17	137	481.52	492	VARROA_LOC100906674.1.2
1410	XP_003740615	refseq_protein	PREDICTED: homeodomain-interacting protein kinase 2 [Metaseiulus occidentalis]	5.48161e-28	Hipk2	46.594	48.2289	46.594	6.71982	96.6102	190	366	118	Metaseiulus occidentalis	820	878	159.53	367	VARROA_Hipk2.2.8
1411				0		0	0	0	0	0	0	0	0		0	0	1062.66	993	VARROA_contig_00879
1412				0		0	0	0	0	0	0	0	0		0	0	234.24	522	VARROA_contig_00880
1413	XP_003745793	refseq_protein	PREDICTED: FAD synthase-like [Metaseiulus occidentalis]	1.4527e-71	LOC100900641	54.3478	66.087	44.3478	40.7507	67.1053	213	668	234	Metaseiulus occidentalis	221	372	397.04	690	VARROA_LOC100900641.1.2
1414				0		0	0	0	0	0	0	0	0		0	0	146.66	373	VARROA_contig_00881
1415	XP_002403046	refseq_protein	hypothetical protein IscW_ISCW009370 [Ixodes scapularis]	0.0000000102171	IscW_ISCW009370	17.6471	25.2782	13.8315	20.7031	54.717	467	625	62	Ixodes scapularis	156	208	309.42	629	VARROA_IscW_ISCW009370
1416	XP_003742907	refseq_protein	PREDICTED: dihydroorotate dehydrogenase (quinone), mitochondrial-like [Metaseiulus occidentalis]	1.22117e-170	LOC100898032	59.332	72.6916	48.9194	88.1235	67.1159	299	1408	501	Metaseiulus occidentalis	44	414	1113.42	1527	VARROA_LOC100898032
1417	XP_003746747	refseq_protein	PREDICTED: probable ATP-dependent RNA helicase DDX31-like [Metaseiulus occidentalis]	2.85446e-105	LOC100898945	78.739	87.5367	67.3021	27.8779	76.1194	85	681	331	Metaseiulus occidentalis	517	717	267.48	682	VARROA_LOC100898945.1.5
1418				0		0	0	0	0	0	0	0	0		0	0	336.08	449	VARROA_contig_00882
1419	XP_003737142	refseq_protein	PREDICTED: probable cleavage and polyadenylation specificity factor subunit 2-like isoform 1 [Metaseiulus occidentalis]	1.23168e-122	LOC100900043	94.9749	98.995	86.4322	26.5857	87.3096	3	593	376	Metaseiulus occidentalis	150	346	178.11	597	VARROA_LOC100900043.1.6
1420				0		0	0	0	0	0	0	0	0		0	0	186.43	228	VARROA_contig_00883
1421				0		0	0	0	0	0	0	0	0		0	0	271.51	815	VARROA_contig_00884
1422				0		0	0	0	0	0	0	0	0		0	0	284.18	439	VARROA_contig_00885
1423	XP_003740242	refseq_protein	PREDICTED: uncharacterized protein LOC100901481 [Metaseiulus occidentalis]	7.63903e-23	LOC100901481	32.9114	38.6076	29.1139	5.35558	75.4098	2	184	105	Metaseiulus occidentalis	1078	1138	225.64	474	VARROA_LOC100901481.1.3
1424	XP_003742311	Metaseiulus_occidentalis	gi|391335873|ref|XP_003742311.1| PREDICTED: cadherin-23-like [Metaseiulus occidentalis]	0.00000000329196	LOC100902878	54.0284	96.6825	48.3412	2.73109	50	8	211	52	Metaseiulus occidentalis	1826	1877	48.65	211	VARROA_LOC100902878
1425	XP_003740945	refseq_protein	PREDICTED: pre-mRNA-splicing factor 18-like isoform 2 [Metaseiulus occidentalis]	2.10631e-123	LOC100907599	80.8989	90.1685	71.2079	62.1701	78.972	69	710	366	Metaseiulus occidentalis	130	341	207.01	712	VARROA_LOC100907599.1.2
1426	XP_003737021	refseq_protein	PREDICTED: uncharacterized protein LOC100905699 [Metaseiulus occidentalis]	8.60832e-17	LOC100905699	9.21336	13.0927	6.95043	72.2222	52.439	1268	1510	87	Metaseiulus occidentalis	16	93	1012.09	1856	VARROA_LOC100905699
1427				0		0	0	0	0	0	0	0	0		0	0	292.95	625	VARROA_contig_00886
1428	XP_003743199	refseq_protein	PREDICTED: uncharacterized protein LOC100907227 [Metaseiulus occidentalis]	4.24676e-50	LOC100907227	7.11181	12.2086	6.75622	40.2344	86.4078	2039	2347	187	Metaseiulus occidentalis	58	160	1154.94	2531	VARROA_LOC100907227.1.2
1429				0		0	0	0	0	0	0	0	0		0	0	232.23	354	VARROA_contig_00887
1430	XP_003746078	refseq_protein	PREDICTED: helicase SKI2W [Metaseiulus occidentalis]	1.02623e-52	Skiv2l	72.7468	92.0601	62.4464	11.1697	67.8322	37	465	191	Metaseiulus occidentalis	374	500	199.25	466	VARROA_Skiv2l.1.8
1431				0		0	0	0	0	0	0	0	0		0	0	444.84	356	VARROA_contig_00888
1432	XP_003740758	refseq_protein	PREDICTED: 39S ribosomal protein L38, mitochondrial-like [Metaseiulus occidentalis]	1.71098e-154	LOC100901391	52.7762	72.2385	38.7493	99.7585	52.9976	400	1635	461	Metaseiulus occidentalis	1	413	1559.49	1711	VARROA_LOC100901391
1433				0		0	0	0	0	0	0	0	0		0	0	219.73	322	VARROA_contig_00889
1434	XP_003744367	refseq_protein	PREDICTED: zinc transporter ZIP1-like [Metaseiulus occidentalis]	2.12139e-63	LOC100902738	35.09	51.0925	28.9203	78.1711	54.3478	762	1556	221	Metaseiulus occidentalis	74	338	372.67	1556	VARROA_LOC100902738.1.4
1435	XP_003742914	refseq_protein	PREDICTED: N-alpha-acetyltransferase 15, NatA auxiliary subunit-like [Metaseiulus occidentalis]	9.47659e-21	LOC100899040	22.9042	24.2515	21.5569	6.30841	88.8889	1	162	101	Metaseiulus occidentalis	1	54	337.15	668	VARROA_LOC100899040.1.9
1436	XP_001994803	refseq_protein	GH14032 [Drosophila grimshawi]	6.96026e-32	Dgri_GH14032	27.6273	39.0033	19.8267	33.3333	50.8333	246	605	132	Drosophila grimshawi	239	357	3125.26	923	VARROA_Dgri_GH14032
1437				0		0	0	0	0	0	0	0	0		0	0	364.02	913	VARROA_contig_00890
1438				0		0	0	0	0	0	0	0	0		0	0	4816.83	727	VARROA_contig_00891
1439	XP_002408558	refseq_protein	hypothetical protein IscW_ISCW009081 [Ixodes scapularis]	0.00000245326	IscW_ISCW009081	23.5602	36.1257	18.0628	40.7407	50	156	293	52	Ixodes scapularis	39	82	350.28	382	VARROA_IscW_ISCW009081
1440	XP_003740198	refseq_protein	PREDICTED: CD109 antigen [Metaseiulus occidentalis]	7.6177e-81	Cd109	83.2461	99.4764	72.7749	12.2674	73.1579	3	572	273	Metaseiulus occidentalis	980	1157	285.78	573	VARROA_Cd109.1.12
1441				0		0	0	0	0	0	0	0	0		0	0	165.26	253	VARROA_contig_00892
1442				0		0	0	0	0	0	0	0	0		0	0	389.26	901	VARROA_contig_00893
1443	XP_003740312	refseq_protein	PREDICTED: kinetochore protein NDC80 homolog [Metaseiulus occidentalis]	3.5808e-59	LOC100901674	66.7727	92.5278	46.7409	33.1633	50	1	582	206	Metaseiulus occidentalis	34	228	260.19	629	VARROA_LOC100901674.1.2
1444				0		0	0	0	0	0	0	0	0		0	0	185.03	206	VARROA_contig_00894
1445				0		0	0	0	0	0	0	0	0		0	0	523.32	345	VARROA_contig_00895
1446				0		0	0	0	0	0	0	0	0		0	0	400.28	390	VARROA_contig_00896
1447				0		0	0	0	0	0	0	0	0		0	0	394.94	860	VARROA_contig_00897
1448	XP_003747787	refseq_protein	PREDICTED: importin-13-like [Metaseiulus occidentalis]	3.26101e-43	LOC100903239	64.3701	96.8504	50.1968	17.6216	51.8293	12	503	164	Metaseiulus occidentalis	605	767	164.73	508	VARROA_LOC100903239.1.8
1449				0		0	0	0	0	0	0	0	0		0	0	271.48	413	VARROA_contig_00898
1450	XP_003740727	refseq_protein	PREDICTED: vacuolar protein sorting-associated protein 16 homolog [Metaseiulus occidentalis]	8.6527e-61	LOC100908967	66.6667	84.1808	55.3672	17.2373	65.7718	63	509	212	Metaseiulus occidentalis	271	416	237.96	531	VARROA_LOC100908967.1.8
1451				0		0	0	0	0	0	0	0	0		0	0	438.65	1118	VARROA_contig_00899
1452				0		0	0	0	0	0	0	0	0		0	0	188.05	705	VARROA_contig_00900
1453				0		0	0	0	0	0	0	0	0		0	0	688.04	686	VARROA_contig_00901
1454				0		0	0	0	0	0	0	0	0		0	0	140.91	323	VARROA_contig_00902
1455	XP_003740742	refseq_protein	PREDICTED: neuron navigator 2 [Metaseiulus occidentalis]	7.19054e-31	Nav2	85.5263	85.5263	81.5789	8.45254	95.3846	28	222	124	Metaseiulus occidentalis	36	100	173.21	228	VARROA_Nav2.2.4
1456	XP_003746809	refseq_protein	PREDICTED: splicing factor 45-like [Metaseiulus occidentalis]	2.41892e-48	LOC100908141	43.4371	44.6549	39.3775	31.0734	88.1818	184	513	174	Metaseiulus occidentalis	245	354	863.97	739	VARROA_LOC100908141.2.4
1457				0		0	0	0	0	0	0	0	0		0	0	252.58	330	VARROA_contig_00903
1458				0		0	0	0	0	0	0	0	0		0	0	401.87	418	VARROA_contig_00904
1459				0		0	0	0	0	0	0	0	0		0	0	200.29	204	VARROA_contig_00905
1460				0		0	0	0	0	0	0	0	0		0	0	110.22	432	VARROA_contig_00906
1461	XP_003740201	refseq_protein	PREDICTED: patj homolog [Metaseiulus occidentalis]	1.16206e-24	LOC100907070	7.75281	10.2247	7.52809	9.04977	73.6264	2397	2669	121	Metaseiulus occidentalis	805	884	1048.6	2670	VARROA_LOC100907070.1.9
1462				0		0	0	0	0	0	0	0	0		0	0	409.27	561	VARROA_contig_00907
1463	XP_003738197	refseq_protein	PREDICTED: kinase suppressor of Ras 1-like [Metaseiulus occidentalis]	1.74698e-39	LOC100907011	34.8411	50.2445	31.5403	17.0362	58.9041	32	442	157	Metaseiulus occidentalis	256	401	396.09	818	VARROA_LOC100907011.1.3
1464				0		0	0	0	0	0	0	0	0		0	0	195.1	359	VARROA_contig_00908
1465				0		0	0	0	0	0	0	0	0		0	0	217.39	395	VARROA_contig_00909
1466	XP_003747550	refseq_protein	PREDICTED: canalicular multispecific organic anion transporter 2-like [Metaseiulus occidentalis]	0	LOC100903092	82.1006	99.8521	68.5651	31.2715	67.1739	3	1352	627	Metaseiulus occidentalis	718	1172	582.16	1352	VARROA_LOC100903092.1.2
1467				0		0	0	0	0	0	0	0	0		0	0	239.27	282	VARROA_contig_00910
1468				0		0	0	0	0	0	0	0	0		0	0	506.47	454	VARROA_contig_00911
1469				0		0	0	0	0	0	0	0	0		0	0	149.64	271	VARROA_contig_00912
1470	XP_003738882	refseq_protein	PREDICTED: RNA-binding protein 26-like [Metaseiulus occidentalis]	1.9419e-37	LOC100899678	31.9149	45.4318	26.2829	53.2407	57.8512	3	365	143	Metaseiulus occidentalis	43	157	637.72	799	VARROA_LOC100899678.1.2
1471				0		0	0	0	0	0	0	0	0		0	0	671.5	349	VARROA_contig_00913
1472	XP_003741298	refseq_protein	PREDICTED: uncharacterized protein KIAA0090 homolog [Metaseiulus occidentalis]	0	LOC100903550	61.3145	75.2701	49.2497	98.3815	63.9766	740	3247	1147	Metaseiulus occidentalis	1	851	849.85	3332	VARROA_LOC100903550.1.2
1473	XP_003748540	refseq_protein	PREDICTED: run domain Beclin-1 interacting and cystein-rich containing protein-like [Metaseiulus occidentalis]	1.48258e-125	LOC100897176	77.2622	98.1439	61.2529	50.6329	62.1908	13	858	381	Metaseiulus occidentalis	260	539	431.48	862	VARROA_LOC100897176.1.4
1474				0		0	0	0	0	0	0	0	0		0	0	340.75	454	VARROA_contig_00914
1475	XP_003743177	refseq_protein	PREDICTED: mitochondrial import receptor subunit TOM40 homolog 1-like [Metaseiulus occidentalis]	2.56079e-131	LOC100903608	28.6885	35.5972	22.2482	91.6923	62.5	1472	2383	408	Metaseiulus occidentalis	28	325	1536.8	2562	VARROA_LOC100903608
1476				0		0	0	0	0	0	0	0	0		0	0	146.71	361	VARROA_contig_00915
1477				0		0	0	0	0	0	0	0	0		0	0	616.97	922	VARROA_contig_00916
1478				0		0	0	0	0	0	0	0	0		0	0	300.51	753	VARROA_contig_00917
1479				0		0	0	0	0	0	0	0	0		0	0	131.35	229	VARROA_contig_00918
1480				0		0	0	0	0	0	0	0	0		0	0	487.34	940	VARROA_contig_00919
1481	XP_003740901	refseq_protein	PREDICTED: T-complex protein 1 subunit delta-like [Metaseiulus occidentalis]	0	LOC100900868	65.349	68.2506	60.8074	100	88.9299	364	1986	980	Metaseiulus occidentalis	1	542	3932.49	2378	VARROA_LOC100900868
1482	XP_003737234	refseq_protein	PREDICTED: proton myo-inositol cotransporter-like [Metaseiulus occidentalis]	9.20618e-29	LOC100902910	76.3441	98.9247	66.6667	16.7897	67.3913	3	278	117	Metaseiulus occidentalis	222	312	89.48	279	VARROA_LOC100902910.1.10
1483	XP_002404600	refseq_protein	peptidyl-tRNA hydrolase, putative [Ixodes scapularis]	0.00000000404001	IscW_ISCW000602	26.2211	34.7044	19.2802	21.327	55.5556	48	182	61	Ixodes scapularis	24	68	414.46	389	VARROA_IscW_ISCW000602
1484	XP_003747625	refseq_protein	PREDICTED: RWD domain-containing protein 4-like [Metaseiulus occidentalis]	6.54676e-74	LOC100903238	56.0102	70.9719	45.2685	98.9071	63.1016	143	697	235	Metaseiulus occidentalis	2	182	1286.08	782	VARROA_LOC100903238
1485				0		0	0	0	0	0	0	0	0		0	0	2108.95	944	VARROA_contig_00920
1486				0		0	0	0	0	0	0	0	0		0	0	327.27	310	VARROA_contig_00921
1487	XP_003741036	refseq_protein	PREDICTED: uncharacterized protein LOC100899356 [Metaseiulus occidentalis]	3.98985e-118	LOC100899356	32.2476	99.6743	21.4984	14.989	88.7255	3	614	377	Metaseiulus occidentalis	675	878	238.46	614	VARROA_LOC100899356.1.12
1488				0		0	0	0	0	0	0	0	0		0	0	186.12	775	VARROA_contig_00922
1489				0		0	0	0	0	0	0	0	0		0	0	183.3	475	VARROA_contig_00923
1490				0		0	0	0	0	0	0	0	0		0	0	174.53	322	VARROA_contig_00924
1491				0		0	0	0	0	0	0	0	0		0	0	228.49	430	VARROA_contig_00925
1492				0		0	0	0	0	0	0	0	0		0	0	275.2	437	VARROA_contig_00926
1493	XP_003737585	refseq_protein	PREDICTED: histone acetyltransferase KAT5-like [Metaseiulus occidentalis]	5.73738e-73	LOC100901661	85.0856	88.0196	82.1516	24.8963	93.3333	49	408	237	Metaseiulus occidentalis	363	482	238.52	409	VARROA_LOC100901661.1.4
1494	XP_003747277	refseq_protein	PREDICTED: protein archease-like [Metaseiulus occidentalis]	7.10623e-79	LOC100907107	29.1667	32.8947	25.8772	89.2857	78.6667	367	816	254	Metaseiulus occidentalis	19	168	1354.98	1368	VARROA_LOC100907107
1495				0		0	0	0	0	0	0	0	0		0	0	1241.25	4306	VARROA_contig_00927
1496				0		0	0	0	0	0	0	0	0		0	0	405.36	1206	VARROA_contig_00928
1497				0		0	0	0	0	0	0	0	0		0	0	558.78	574	VARROA_contig_00929
1498	XP_003739130	refseq_protein	PREDICTED: uncharacterized protein LOC100902917 [Metaseiulus occidentalis]	2.73107e-61	LOC100902917	38.2381	47.5164	26.9916	97.7273	55.814	327	833	206	Metaseiulus occidentalis	5	176	874.99	1067	VARROA_LOC100902917
1499				0		0	0	0	0	0	0	0	0		0	0	487.78	752	VARROA_contig_00930
1500				0		0	0	0	0	0	0	0	0		0	0	168.02	231	VARROA_contig_00931
1501				0		0	0	0	0	0	0	0	0		0	0	883.14	1444	VARROA_contig_00932
1502				0		0	0	0	0	0	0	0	0		0	0	421.14	941	VARROA_contig_00933
1503				0		0	0	0	0	0	0	0	0		0	0	185.24	309	VARROA_contig_00934
1504				0		0	0	0	0	0	0	0	0		0	0	154.7	208	VARROA_contig_00935
1505				0		0	0	0	0	0	0	0	0		0	0	246.41	544	VARROA_contig_00936
1506				0		0	0	0	0	0	0	0	0		0	0	289.59	363	VARROA_contig_00937
1507				0		0	0	0	0	0	0	0	0		0	0	217.85	440	VARROA_contig_00938
1508				0		0	0	0	0	0	0	0	0		0	0	668.98	1090	VARROA_contig_00939
1509	XP_003746527	refseq_protein	PREDICTED: uncharacterized protein C11orf73 homolog [Metaseiulus occidentalis]	8.07635e-85	LOC100903046	37.2332	46.0079	30.3557	98.9744	65.641	222	803	270	Metaseiulus occidentalis	1	193	988.31	1265	VARROA_LOC100903046
1510	XP_003737255	refseq_protein	PREDICTED: cyclin-dependent kinase 5 isoform 1 [Metaseiulus occidentalis]	0	Cdk5	65.4255	65.8815	64.9696	97.6351	98.6159	320	1186	593	Metaseiulus occidentalis	1	289	1298.78	1316	VARROA_Cdk5
1511				0		0	0	0	0	0	0	0	0		0	0	416.42	288	VARROA_contig_00940
1512				0		0	0	0	0	0	0	0	0		0	0	439.15	907	VARROA_contig_00941
1513				0		0	0	0	0	0	0	0	0		0	0	442.67	841	VARROA_contig_00942
1514	XP_003744587	refseq_protein	PREDICTED: RING finger protein 145-like [Metaseiulus occidentalis]	6.60552e-30	LOC100900639	74.0458	100	56.4885	21.9799	56.4885	1	393	123	Metaseiulus occidentalis	254	384	210.49	393	VARROA_LOC100900639
1515				0		0	0	0	0	0	0	0	0		0	0	179.25	229	VARROA_contig_00943
1516				0		0	0	0	0	0	0	0	0		0	0	580.31	921	VARROA_contig_00944
1517				0		0	0	0	0	0	0	0	0		0	0	948.32	1300	VARROA_contig_00945
1518	XP_003742953	refseq_protein	PREDICTED: nucleolar protein 6-like [Metaseiulus occidentalis]	2.17922e-85	LOC100905578	80.625	99.375	64.2188	19.8157	63.7209	3	638	284	Metaseiulus occidentalis	704	918	286.63	640	VARROA_LOC100905578.2.14
1519				0		0	0	0	0	0	0	0	0		0	0	127.73	388	VARROA_contig_00946
1520				0		0	0	0	0	0	0	0	0		0	0	317.06	661	VARROA_contig_00947
1521				0		0	0	0	0	0	0	0	0		0	0	222.24	237	VARROA_contig_00948
1522				0		0	0	0	0	0	0	0	0		0	0	667.5	1548	VARROA_contig_00949
1523	XP_003747633	refseq_protein	PREDICTED: ribosome biogenesis protein WDR12 homolog [Metaseiulus occidentalis]	2.01467e-96	LOC100904385	66.7519	82.0972	52.9412	47.7855	64.486	140	781	301	Metaseiulus occidentalis	219	423	589.63	782	VARROA_LOC100904385.2.2
1524	XP_003744168	refseq_protein	PREDICTED: partner of Y14 and mago-like [Metaseiulus occidentalis]	1.38829e-71	LOC100897201	44.2486	57.3284	36.4564	98.9848	62.9808	3	620	233	Metaseiulus occidentalis	3	197	703.35	1078	VARROA_LOC100897201.1.2
1525				0		0	0	0	0	0	0	0	0		0	0	620.71	967	VARROA_contig_00950
1526				0		0	0	0	0	0	0	0	0		0	0	902.74	1075	VARROA_contig_00951
1527				0		0	0	0	0	0	0	0	0		0	0	232.78	388	VARROA_contig_00952
1528				0		0	0	0	0	0	0	0	0		0	0	313.16	758	VARROA_contig_00953
1529				0		0	0	0	0	0	0	0	0		0	0	204.06	272	VARROA_contig_00954
1530				0		0	0	0	0	0	0	0	0		0	0	161.91	276	VARROA_contig_00955
1531	XP_003737800	refseq_protein	PREDICTED: WD repeat-containing protein 13-like [Metaseiulus occidentalis]	1.78227e-87	LOC100900432	71.2375	80.7692	66.2207	35.307	81.9876	116	598	277	Metaseiulus occidentalis	291	451	509.85	598	VARROA_LOC100900432.1.3
1532	XP_003737541	refseq_protein	PREDICTED: RNA polymerase II subunit A C-terminal domain phosphatase SSU72-like [Metaseiulus occidentalis]	2.0157e-112	LOC100906429	39.3586	42.2012	34.5481	100	81.8653	450	1028	341	Metaseiulus occidentalis	1	193	482.16	1372	VARROA_LOC100906429.1.2
1533				0		0	0	0	0	0	0	0	0		0	0	415.05	1183	VARROA_contig_00956
1534	XP_003746305	refseq_protein	PREDICTED: ubiquitin-like protein FUBI-like isoform 1 [Metaseiulus occidentalis] >gi|391344028|ref|XP_003746306.1| PREDICTED: ubiquitin-like protein FUBI-like isoform 2 [Metaseiulus occidentalis] >gi|391344030|ref|XP_003746307.1| PREDICTED: ubiquitin-like protein FUBI-like isoform 3 [Metaseiulus occidentalis]	1.02465e-56	LOC100905250	37.46	42.2625	32.3372	97.0588	76.5152	334	729	191	Metaseiulus occidentalis	1	132	21783.3	937	VARROA_LOC100905250
1535	XP_003745253	refseq_protein	PREDICTED: protein MCM10 homolog [Metaseiulus occidentalis]	2.10776e-26	LOC100905198	86.0656	99.5902	76.2295	13.1707	76.5432	1	243	111	Metaseiulus occidentalis	497	577	184.5	244	VARROA_LOC100905198.1.4
1536				0		0	0	0	0	0	0	0	0		0	0	115.52	270	VARROA_contig_00957
1537				0		0	0	0	0	0	0	0	0		0	0	749.04	607	VARROA_contig_00958
1538				0		0	0	0	0	0	0	0	0		0	0	389.72	396	VARROA_contig_00959
1539				0		0	0	0	0	0	0	0	0		0	0	217.67	322	VARROA_contig_00960
1540				0		0	0	0	0	0	0	0	0		0	0	361.15	682	VARROA_contig_00961
1541				0		0	0	0	0	0	0	0	0		0	0	1854.12	1646	VARROA_contig_00962
1542	XP_003743459	refseq_protein	PREDICTED: zinc transporter ZIP9-B-like [Metaseiulus occidentalis]	5.602e-93	LOC100898606	66.5006	73.2254	61.6438	63.245	84.1837	1	588	289	Metaseiulus occidentalis	112	302	267.29	803	VARROA_LOC100898606.1.3
1543				0		0	0	0	0	0	0	0	0		0	0	1658.05	1104	VARROA_contig_00963
1544	XP_003741328	refseq_protein	PREDICTED: lariat debranching enzyme-like [Metaseiulus occidentalis]	3.97921e-151	LOC100908873	73.9563	96.3221	62.6243	75.5245	64.8148	4	972	444	Metaseiulus occidentalis	72	395	237.47	1006	VARROA_LOC100908873.1.3
1545				0		0	0	0	0	0	0	0	0		0	0	471.34	461	VARROA_contig_00964
1546				0		0	0	0	0	0	0	0	0		0	0	364.95	353	VARROA_contig_00965
1547				0		0	0	0	0	0	0	0	0		0	0	392.69	278	VARROA_contig_00966
1548				0		0	0	0	0	0	0	0	0		0	0	314.04	312	VARROA_contig_00967
1549				0		0	0	0	0	0	0	0	0		0	0	292.71	497	VARROA_contig_00968
1550	XP_003738452	refseq_protein	PREDICTED: integrator complex subunit 4-like [Metaseiulus occidentalis]	8.67044e-67	LOC100900807	62.4251	79.491	50.2994	17.019	62.5698	2	532	232	Metaseiulus occidentalis	784	944	332.57	668	VARROA_LOC100900807.1.4
1551				0		0	0	0	0	0	0	0	0		0	0	351.01	515	VARROA_contig_00969
1552				0		0	0	0	0	0	0	0	0		0	0	326.74	380	VARROA_contig_00970
1553				0		0	0	0	0	0	0	0	0		0	0	499.89	497	VARROA_contig_00971
1554				0		0	0	0	0	0	0	0	0		0	0	217.56	531	VARROA_contig_00972
1555				0		0	0	0	0	0	0	0	0		0	0	829.93	718	VARROA_contig_00973
1556				0		0	0	0	0	0	0	0	0		0	0	394.11	443	VARROA_contig_00974
1557	XP_003739934	refseq_protein	PREDICTED: tRNA guanosine-2-O-methyltransferase TRM13 homolog [Metaseiulus occidentalis]	3.59013e-132	LOC100899210	61.9217	76.6014	49.6441	72.0403	64.5833	5	865	396	Metaseiulus occidentalis	26	311	507.34	1124	VARROA_LOC100899210.1.3
1558	XP_003744382	Metaseiulus_occidentalis	gi|391340097|ref|XP_003744382.1| PREDICTED: KAT8 regulatory NSL complex subunit 3-like [Metaseiulus occidentalis]	0.00000934175	LOC100904907	31.6623	39.5778	26.1214	7.76398	66	215	364	43	Metaseiulus occidentalis	595	644	239.48	379	VARROA_LOC100904907.1.10
1559				0		0	0	0	0	0	0	0	0		0	0	240.97	596	VARROA_contig_00975
1560	XP_003741631	refseq_protein	PREDICTED: transmembrane protein 165-like [Metaseiulus occidentalis]	4.90651e-103	LOC100897385	33.871	41.8851	29.3347	91.8149	70.0361	157	987	327	Metaseiulus occidentalis	24	281	1497.76	1984	VARROA_LOC100897385.1.2
1561				0		0	0	0	0	0	0	0	0		0	0	114.09	275	VARROA_contig_00976
1562	XP_003748538	refseq_protein	PREDICTED: alpha-taxilin-like [Metaseiulus occidentalis]	1.22974e-17	LOC100909042	47.9419	52.3002	45.0363	20.1117	86.1111	198	413	87	Metaseiulus occidentalis	2	73	212.76	413	VARROA_LOC100909042.1.3
1563				0		0	0	0	0	0	0	0	0		0	0	224.58	259	VARROA_contig_00977
1564	XP_003741174	refseq_protein	PREDICTED: xaa-Pro aminopeptidase 1-like [Metaseiulus occidentalis]	7.823e-35	LOC100909157	85.8736	99.2565	70.2602	13.2756	68.4783	2	268	135	Metaseiulus occidentalis	572	663	180.09	269	VARROA_LOC100909157.1.4
1565				0		0	0	0	0	0	0	0	0		0	0	299.02	243	VARROA_contig_00978
1566				0		0	0	0	0	0	0	0	0		0	0	325.32	803	VARROA_contig_00979
1567	XP_003740926	refseq_protein	PREDICTED: tRNA pseudouridine(38/39) synthase-like [Metaseiulus occidentalis]	6.8725e-45	LOC100904988	78.9017	97.9769	62.4277	24.7265	63.7168	4	342	162	Metaseiulus occidentalis	149	261	113.52	346	VARROA_LOC100904988.1.4
1568	XP_003741458	refseq_protein	PREDICTED: disabled homolog 2-interacting protein-like [Metaseiulus occidentalis]	3.38694e-50	LOC100906345	77.2926	98.9083	68.1223	15.4273	68.8742	1	453	182	Metaseiulus occidentalis	632	770	175.5	458	VARROA_LOC100906345.1.11
1569				0		0	0	0	0	0	0	0	0		0	0	376.85	673	VARROA_contig_00980
1570				0		0	0	0	0	0	0	0	0		0	0	249.83	463	VARROA_contig_00981
1571				0		0	0	0	0	0	0	0	0		0	0	196.61	913	VARROA_contig_00982
1572	XP_003737885	refseq_protein	PREDICTED: solute carrier family 35 member E1 homolog [Metaseiulus occidentalis]	0	LOC100901095	71.4719	82.17	63.9605	95.9569	77.8393	223	1305	566	Metaseiulus occidentalis	1	356	664.04	1318	VARROA_LOC100901095
1573				0		0	0	0	0	0	0	0	0		0	0	201.47	488	VARROA_contig_00983
1574				0		0	0	0	0	0	0	0	0		0	0	232.68	1082	VARROA_contig_00984
1575	XP_003739188	refseq_protein	PREDICTED: rhophilin-2-like [Metaseiulus occidentalis]	1.45173e-128	LOC100899954	57.155	64.0135	53.3446	37.426	83.004	1	756	397	Metaseiulus occidentalis	421	673	515.86	1181	VARROA_LOC100899954.1.8
1576				0		0	0	0	0	0	0	0	0		0	0	188.65	225	VARROA_contig_00985
1577				0		0	0	0	0	0	0	0	0		0	0	122.72	218	VARROA_contig_00986
1578				0		0	0	0	0	0	0	0	0		0	0	319.8	446	VARROA_contig_00987
1579				0		0	0	0	0	0	0	0	0		0	0	618.09	504	VARROA_contig_00988
1580				0		0	0	0	0	0	0	0	0		0	0	281	348	VARROA_contig_00989
1581				0		0	0	0	0	0	0	0	0		0	0	362.01	576	VARROA_contig_00990
1582				0		0	0	0	0	0	0	0	0		0	0	518.25	629	VARROA_contig_00991
1583				0		0	0	0	0	0	0	0	0		0	0	1027.91	2465	VARROA_contig_00992
1584				0		0	0	0	0	0	0	0	0		0	0	480.94	496	VARROA_contig_00993
1585	XP_003739477	refseq_protein	PREDICTED: transcription elongation factor SPT5-like [Metaseiulus occidentalis]	3.62547e-33	LOC100900101	46.5028	55.0095	39.1304	8.98662	70.4082	228	518	136	Metaseiulus occidentalis	925	1018	159.33	529	VARROA_LOC100900101.1.3
1586				0		0	0	0	0	0	0	0	0		0	0	241.96	527	VARROA_contig_00994
1587	XP_003739937	refseq_protein	PREDICTED: ATP-dependent RNA helicase DRS1-like [Metaseiulus occidentalis]	9.90038e-75	LOC100899636	96.3768	99.2754	81.1594	14.0947	81.7518	3	413	250	Metaseiulus occidentalis	144	280	195.78	414	VARROA_LOC100899636.1.9
1588				0		0	0	0	0	0	0	0	0		0	0	805.17	971	VARROA_contig_00995
1589	XP_003741962	refseq_protein	PREDICTED: sialin-like [Metaseiulus occidentalis]	1.36808e-103	LOC100902984	77.1028	86.4486	68.2243	34.9057	78.9189	87	641	321	Metaseiulus occidentalis	197	381	331.83	642	VARROA_LOC100902984.1.2
1590	XP_003743859	refseq_protein	PREDICTED: striatin-3-like [Metaseiulus occidentalis]	2.41555e-76	LOC100898557	84.1996	99.1684	74.2204	25	74.8428	3	479	250	Metaseiulus occidentalis	344	496	137.68	481	VARROA_LOC100898557.1.6
1591				0		0	0	0	0	0	0	0	0		0	0	335.48	423	VARROA_contig_00996
1592	XP_003740028	refseq_protein	PREDICTED: ATPase WRNIP1-like [Metaseiulus occidentalis]	4.86453e-23	LOC100902627	29.1519	32.8622	22.7915	14.4522	69.3548	379	564	104	Metaseiulus occidentalis	368	429	333.97	566	VARROA_LOC100902627.1.6
1593				0		0	0	0	0	0	0	0	0		0	0	183.25	300	VARROA_contig_00997
1594				0		0	0	0	0	0	0	0	0		0	0	168.16	342	VARROA_contig_00998
1595				0		0	0	0	0	0	0	0	0		0	0	341.88	703	VARROA_contig_00999
1596				0		0	0	0	0	0	0	0	0		0	0	252.56	265	VARROA_contig_01000
1597	XP_003743719	Metaseiulus_occidentalis	gi|391338752|ref|XP_003743719.1| PREDICTED: uncharacterized protein LOC100901976 [Metaseiulus occidentalis]	0.000001283	LOC100901976	10.2857	12	9.14286	2.70619	76.1905	462	524	46	Metaseiulus occidentalis	756	776	387.88	525	VARROA_LOC100901976.1.4
1598	XP_003738149	refseq_protein	PREDICTED: nuclear hormone receptor E75-like [Metaseiulus occidentalis]	3.23019e-23	LOC100899165	68.0297	88.1041	62.4535	9.89505	70	3	239	103	Metaseiulus occidentalis	471	536	130.99	269	VARROA_LOC100899165.1.10
1599				0		0	0	0	0	0	0	0	0		0	0	660.32	1240	VARROA_contig_01001
1600				0		0	0	0	0	0	0	0	0		0	0	501.14	949	VARROA_contig_01002
1601				0		0	0	0	0	0	0	0	0		0	0	134.17	289	VARROA_contig_01003
1602				0		0	0	0	0	0	0	0	0		0	0	448.21	1007	VARROA_contig_01004
1603				0		0	0	0	0	0	0	0	0		0	0	132.38	201	VARROA_contig_01005
1604	XP_003742611	refseq_protein	PREDICTED: probable ATP-dependent RNA helicase DDX43-like [Metaseiulus occidentalis]	1.31591e-25	LOC100902212	10.8664	19.0896	10.1322	13.142	52.2727	666	1055	122	Metaseiulus occidentalis	1	87	634.27	2043	VARROA_LOC100902212.1.2
1605	XP_003744197	refseq_protein	PREDICTED: rho guanine nucleotide exchange factor 7-like [Metaseiulus occidentalis]	0.00000552704	LOC100901310	34.2391	45.6522	31.7935	9.82143	69.6429	201	368	54	Metaseiulus occidentalis	385	439	159.48	368	VARROA_LOC100901310.1.5
1606	XP_003744024	refseq_protein	PREDICTED: protein rhomboid-like [Metaseiulus occidentalis]	3.70656e-40	LOC100898419	39.2183	62.2642	31.5364	48.5075	50	2	463	150	Metaseiulus occidentalis	1	130	643.65	742	VARROA_LOC100898419
1607				0		0	0	0	0	0	0	0	0		0	0	530.22	1256	VARROA_contig_01006
1608				0		0	0	0	0	0	0	0	0		0	0	178.92	335	VARROA_contig_01007
1609	XP_003742085	refseq_protein	PREDICTED: anaphase-promoting complex subunit 4-like [Metaseiulus occidentalis]	1.58693e-87	LOC100898890	70.389	99.7491	53.074	38.9956	53.2075	3	797	285	Metaseiulus occidentalis	61	324	278.76	797	VARROA_LOC100898890.1.7
1610				0		0	0	0	0	0	0	0	0		0	0	287.34	339	VARROA_contig_01008
1611				0		0	0	0	0	0	0	0	0		0	0	160.37	219	VARROA_contig_01009
1612				0		0	0	0	0	0	0	0	0		0	0	726.26	1442	VARROA_contig_01010
1613	XP_003743636	refseq_protein	PREDICTED: polyribonucleotide nucleotidyltransferase 1, mitochondrial [Metaseiulus occidentalis]	2.56639e-147	Pnpt1	68.83	79.7989	57.0384	40.4463	71.4777	221	1093	446	Metaseiulus occidentalis	416	705	422.57	1094	VARROA_Pnpt1.1.2
1614				0		0	0	0	0	0	0	0	0		0	0	180.52	221	VARROA_contig_01011
1615	XP_003742530	refseq_protein	PREDICTED: bromodomain adjacent to zinc finger domain protein 1A-like [Metaseiulus occidentalis]	1.14888e-34	LOC100901633	69.3431	97.8102	56.9343	10.598	55.3191	2	403	139	Metaseiulus occidentalis	870	1009	284.35	411	VARROA_LOC100901633.1.17
1616				0		0	0	0	0	0	0	0	0		0	0	312.35	1048	VARROA_contig_01012
1617	XP_003747179	refseq_protein	PREDICTED: serine/threonine-protein phosphatase 6 regulatory ankyrin repeat subunit C-like [Metaseiulus occidentalis]	0.00000000393227	LOC100904197	66.0287	97.6077	50.2392	5.28338	51.4706	5	208	62	Metaseiulus occidentalis	577	631	147.8	209	VARROA_LOC100904197.2.5
1618	XP_003747942	refseq_protein	PREDICTED: membrane-bound O-acyltransferase domain-containing protein 2-like [Metaseiulus occidentalis]	3.57974e-46	LOC100902235	63.9344	88.5246	45.4918	30.7856	51.0345	55	486	168	Metaseiulus occidentalis	261	405	470.07	488	VARROA_LOC100902235.1.10
1619	XP_003747846	refseq_protein	PREDICTED: uncharacterized protein LOC100899768 [Metaseiulus occidentalis]	2.69989e-51	LOC100899768	41.2181	48.4419	38.6686	11.5736	79.8246	1	342	190	Metaseiulus occidentalis	833	946	442.05	706	VARROA_LOC100899768.1.10
1620				0		0	0	0	0	0	0	0	0		0	0	461.85	1364	VARROA_contig_01013
1621				0		0	0	0	0	0	0	0	0		0	0	344.06	495	VARROA_contig_01014
1622				0		0	0	0	0	0	0	0	0		0	0	139.59	336	VARROA_contig_01015
1623				0		0	0	0	0	0	0	0	0		0	0	403.45	502	VARROA_contig_01016
1624	XP_003741941	refseq_protein	PREDICTED: SWI/SNF-related matrix-associated actin-dependent regulator of chromatin subfamily D member 1-like [Metaseiulus occidentalis]	2.11699e-116	LOC100898117	46.1336	47.188	44.8155	35.5865	94.9721	602	1138	360	Metaseiulus occidentalis	325	503	581.29	1138	VARROA_LOC100898117
1625	XP_003738701	refseq_protein	PREDICTED: acetylcholinesterase-like [Metaseiulus occidentalis]	8.51811e-29	LOC100906245	87.7256	99.639	74.7292	14.5455	75	2	277	118	Metaseiulus occidentalis	83	170	172.97	277	VARROA_LOC100906245.1.5
1626				0		0	0	0	0	0	0	0	0		0	0	223.63	481	VARROA_contig_01017
1627				0		0	0	0	0	0	0	0	0		0	0	395.97	1475	VARROA_contig_01018
1628				0		0	0	0	0	0	0	0	0		0	0	247.97	451	VARROA_contig_01019
1629	XP_003739018	refseq_protein	PREDICTED: probable methyltransferase-like protein 15-like [Metaseiulus occidentalis]	3.04355e-33	LOC100897959	78.169	99.2958	63.3803	26.257	63.8298	3	284	128	Metaseiulus occidentalis	217	310	124.71	284	VARROA_LOC100897959.1.4
1630				0		0	0	0	0	0	0	0	0		0	0	275.06	406	VARROA_contig_01020
1631				0		0	0	0	0	0	0	0	0		0	0	171.58	373	VARROA_contig_01021
1632	XP_003747115	refseq_protein	PREDICTED: uncharacterized protein LOC100906666 [Metaseiulus occidentalis]	7.47621e-49	LOC100906666	19.3487	24.5211	18.5824	63.2768	75.7812	1181	1564	178	Metaseiulus occidentalis	65	176	617.27	1566	VARROA_LOC100906666.1.2
1633				0		0	0	0	0	0	0	0	0		0	0	147.43	428	VARROA_contig_01022
1634				0		0	0	0	0	0	0	0	0		0	0	240.88	392	VARROA_contig_01023
1635				0		0	0	0	0	0	0	0	0		0	0	82.59	350	VARROA_contig_01024
1636				0		0	0	0	0	0	0	0	0		0	0	220.97	390	VARROA_contig_01025
1637	XP_003737051	refseq_protein	PREDICTED: epidermal growth factor receptor kinase substrate 8-like [Metaseiulus occidentalis]	4.85691e-83	LOC100897714	76.4499	86.4675	70.123	24.4057	81.0976	77	568	270	Metaseiulus occidentalis	472	625	368.99	569	VARROA_LOC100897714.1.5
1638				0		0	0	0	0	0	0	0	0		0	0	357.67	891	VARROA_contig_01026
1639				0		0	0	0	0	0	0	0	0		0	0	118.95	389	VARROA_contig_01027
1640	XP_003740202	refseq_protein	PREDICTED: synaptojanin-1-like [Metaseiulus occidentalis]	5.02295e-38	LOC100907214	95.5752	99.5575	90.2655	6.12245	90.6667	2	226	145	Metaseiulus occidentalis	397	471	197.26	226	VARROA_LOC100907214.1.6
1641	XP_003740902	Metaseiulus_occidentalis	gi|391332978|ref|XP_003740902.1| PREDICTED: uncharacterized protein LOC100901154 [Metaseiulus occidentalis]	0.00000296391	LOC100901154	19.6023	22.1591	14.4886	9.77444	65.3846	18	95	44	Metaseiulus occidentalis	5	30	524.26	352	VARROA_LOC100901154.1.2
1642				0		0	0	0	0	0	0	0	0		0	0	527.64	898	VARROA_contig_01028
1643	XP_003748055	refseq_protein	PREDICTED: beta-catenin-like protein 1-like [Metaseiulus occidentalis]	2.65977e-102	LOC100907964	91.6071	99.6429	79.8214	33.9416	80.1075	3	560	317	Metaseiulus occidentalis	318	503	206.09	560	VARROA_LOC100907964.1.7
1644	XP_003741995	refseq_protein	PREDICTED: NAD-dependent protein deacetylase sirtuin-6-like [Metaseiulus occidentalis]	0	LOC100908265	43.8363	47.1838	40.4888	81.3187	85.8108	844	1731	549	Metaseiulus occidentalis	1	296	1192.39	1882	VARROA_LOC100908265
1645				0		0	0	0	0	0	0	0	0		0	0	350.08	876	VARROA_contig_01029
1646	XP_003744688	refseq_protein	PREDICTED: DNA-(apurinic or apyrimidinic site) lyase 2-like [Metaseiulus occidentalis]	5.50168e-119	LOC100904715	62.4464	80.1502	54.0773	54.3046	67.4699	1	747	362	Metaseiulus occidentalis	1	246	411.13	932	VARROA_LOC100904715.1.3
1647				0		0	0	0	0	0	0	0	0		0	0	228.34	698	VARROA_contig_01030
1648				0		0	0	0	0	0	0	0	0		0	0	404.11	395	VARROA_contig_01031
1649	XP_003744877	refseq_protein	PREDICTED: AP-2 complex subunit beta-like [Metaseiulus occidentalis]	3.84793e-135	LOC100897782	43.3538	49.0798	40.8998	25.1337	83.3333	213	932	426	Metaseiulus occidentalis	693	927	1042.11	1467	VARROA_LOC100897782.1.3
1650				0		0	0	0	0	0	0	0	0		0	0	898.69	2472	VARROA_contig_01032
1651				0		0	0	0	0	0	0	0	0		0	0	351.37	416	VARROA_contig_01033
1652				0		0	0	0	0	0	0	0	0		0	0	196.73	278	VARROA_contig_01034
1653				0		0	0	0	0	0	0	0	0		0	0	303.3	435	VARROA_contig_01035
1654	XP_003737027	refseq_protein	PREDICTED: uncharacterized protein LOC100906527 [Metaseiulus occidentalis]	6.80929e-41	LOC100906527	72.9114	99.4937	60	7.06491	60.3053	1	393	157	Metaseiulus occidentalis	821	943	171.37	395	VARROA_LOC100906527.1.9
1655				0		0	0	0	0	0	0	0	0		0	0	68.73	301	VARROA_contig_01036
1656	XP_001650328	refseq_protein	AAEL005071-PA [Aedes aegypti]	2.4922e-17	AaeL_AAEL005071	26.1682	40.6542	22.8972	15.1618	53.8462	263	523	90	Aedes aegypti	10	98	448.29	642	VARROA_AaeL_AAEL005071
1657	XP_003744353	refseq_protein	PREDICTED: importin subunit beta-1-like [Metaseiulus occidentalis]	0	LOC100900550	86.3354	94.2029	76.8116	51.7045	81.5385	1	1365	768	Metaseiulus occidentalis	1	455	1128.47	1449	VARROA_LOC100900550.1.2
1658	XP_003745655	refseq_protein	PREDICTED: double-strand break repair protein MRE11-like [Metaseiulus occidentalis]	4.59365e-88	LOC100905102	81.2069	99.8276	67.2414	26.7313	67.3575	1	579	285	Metaseiulus occidentalis	153	345	164.37	580	VARROA_LOC100905102.1.4
1659	XP_003740054	refseq_protein	PREDICTED: frizzled-4-like [Metaseiulus occidentalis]	4.82981e-44	LOC100906485	79.2711	99.7722	60.82	24.6552	60.9589	2	439	163	Metaseiulus occidentalis	103	245	129.45	439	VARROA_LOC100906485.1.6
1660				0		0	0	0	0	0	0	0	0		0	0	414.22	622	VARROA_contig_01037
1661				0		0	0	0	0	0	0	0	0		0	0	263.2	256	VARROA_contig_01038
1662				0		0	0	0	0	0	0	0	0		0	0	438.15	887	VARROA_contig_01039
1663	XP_003740917	refseq_protein	PREDICTED: sodium/hydrogen exchanger 7-like [Metaseiulus occidentalis]	9.76196e-21	LOC100903689	38.1148	39.3443	38.1148	9.90712	96.875	3	194	99	Metaseiulus occidentalis	16	79	527.24	488	VARROA_LOC100903689.1.3
1664				0		0	0	0	0	0	0	0	0		0	0	271.73	228	VARROA_contig_01040
1665				0		0	0	0	0	0	0	0	0		0	0	853.38	766	VARROA_contig_01041
1666	XP_003748533	refseq_protein	PREDICTED: glycerol-3-phosphate dehydrogenase [NAD(+)], cytoplasmic-like [Metaseiulus occidentalis]	0	LOC100908332	40.8692	44.0033	36.9829	100	84.0456	204	1256	623	NAD(+)	1	351	4857.52	2393	VARROA_LOC100908332
1667				0		0	0	0	0	0	0	0	0		0	0	132.88	205	VARROA_contig_01042
1668				0		0	0	0	0	0	0	0	0		0	0	219.73	276	VARROA_contig_01043
1669				0		0	0	0	0	0	0	0	0		0	0	215.85	333	VARROA_contig_01044
1670				0		0	0	0	0	0	0	0	0		0	0	230.7	318	VARROA_contig_01045
1671	XP_008195353	refseq_protein	PREDICTED: cAMP-regulated phosphoprotein 21 isoform X2 [Tribolium castaneum]	2.00094e-26	LOC100142242	86.4407	99.1525	55.9322	7.55814	56.4103	3	236	112	Tribolium castaneum	245	322	123.24	236	VARROA_LOC100142242.1.2
1672	XP_002434968	refseq_protein	conserved hypothetical protein [Ixodes scapularis]	5.4506e-116	IscW_ISCW005300	62.3762	75.2475	54.1254	39.8589	71.9298	1	684	358	Ixodes scapularis	342	567	356.05	909	VARROA_IscW_ISCW005300.1.5
1673				0		0	0	0	0	0	0	0	0		0	0	157.66	266	VARROA_contig_01046
1674				0		0	0	0	0	0	0	0	0		0	0	315.85	267	VARROA_contig_01047
1675				0		0	0	0	0	0	0	0	0		0	0	185.04	364	VARROA_contig_01048
1676	XP_003744910	refseq_protein	PREDICTED: uncharacterized protein LOC100902741 [Metaseiulus occidentalis]	1.10544e-20	LOC100902741	54.0773	57.9399	52.7897	5.20833	91.1111	94	228	96	Metaseiulus occidentalis	662	706	364.9	233	VARROA_LOC100902741.1.7
1677				0		0	0	0	0	0	0	0	0		0	0	283.39	242	VARROA_contig_01049
1678				0		0	0	0	0	0	0	0	0		0	0	138.25	216	VARROA_contig_01050
1679				0		0	0	0	0	0	0	0	0		0	0	181.24	356	VARROA_contig_01051
1680	XP_003747818	refseq_protein	PREDICTED: uncharacterized protein LOC100908005 [Metaseiulus occidentalis]	1.2757e-29	LOC100908005	43.6475	52.8689	38.7295	16.8279	72.4138	229	486	122	Metaseiulus occidentalis	428	514	358.32	488	VARROA_LOC100908005.1.6
1681	XP_003747879	refseq_protein	PREDICTED: DNA-directed RNA polymerase I subunit RPA49-like [Metaseiulus occidentalis]	7.28784e-66	LOC100904486	66.3462	69.8077	57.1154	30.6122	81.8182	157	519	218	Metaseiulus occidentalis	273	392	223.85	520	VARROA_LOC100904486.1.4
1682	XP_003745795	refseq_protein	PREDICTED: zinc finger protein 277-like [Metaseiulus occidentalis]	1.39469e-127	LOC100900933	67.9091	91.9091	57	78.803	62.0178	3	1013	384	Metaseiulus occidentalis	1	316	558.17	1100	VARROA_LOC100900933.1.2
1683	XP_003739463	refseq_protein	PREDICTED: LOW QUALITY PROTEIN: solute carrier family 46 member 3-like [Metaseiulus occidentalis]	0	LOC100898109	43.0147	47.4265	38.4024	96.1847	79.9582	1574	2992	737	Metaseiulus occidentalis	20	498	861.2	2992	VARROA_LOC100898109.1.2
1684	XP_003747824	refseq_protein	PREDICTED: leucine-rich repeat serine/threonine-protein kinase 1-like [Metaseiulus occidentalis]	2.36401e-30	LOC100908852	28.8644	31.7035	25.0789	2.85836	79.1045	372	572	130	Metaseiulus occidentalis	2277	2343	303.76	634	VARROA_LOC100908852.1.10
1685				0		0	0	0	0	0	0	0	0		0	0	316.99	507	VARROA_contig_01052
1686				0		0	0	0	0	0	0	0	0		0	0	173.97	423	VARROA_contig_01053
1687	XP_003742416	refseq_protein	PREDICTED: calcium homeostasis endoplasmic reticulum protein-like [Metaseiulus occidentalis]	0	LOC100907658	41.6667	51.6667	33.8889	79.2683	65.5914	745	2139	572	Metaseiulus occidentalis	90	544	814.37	2700	VARROA_LOC100907658.1.2
1688				0		0	0	0	0	0	0	0	0		0	0	1039.68	583	VARROA_contig_01054
1689	XP_003748572	refseq_protein	PREDICTED: ATP-dependent RNA helicase DHX8 [Metaseiulus occidentalis]	1.057e-25	Dhx8	94.9541	97.7064	92.2018	5.8054	94.3662	3	215	110	Metaseiulus occidentalis	864	934	233.92	218	VARROA_Dhx8.2.6
1690				0		0	0	0	0	0	0	0	0		0	0	369.97	476	VARROA_contig_01055
1691				0		0	0	0	0	0	0	0	0		0	0	468.88	536	VARROA_contig_01056
1692				0		0	0	0	0	0	0	0	0		0	0	163.38	371	VARROA_contig_01057
1693	XP_003738958	refseq_protein	PREDICTED: probable ATP-dependent RNA helicase DHX35-like [Metaseiulus occidentalis]	4.78628e-28	LOC100900241	89.5735	99.5261	68.2464	6.54818	68.5714	1	210	116	Metaseiulus occidentalis	643	712	95.5	211	VARROA_LOC100900241.1.6
1694	XP_003739724	refseq_protein	PREDICTED: UPF0368 protein Cxorf26-like [Metaseiulus occidentalis]	1.01969e-77	LOC100903064	41.958	49.4506	35.3646	97.076	71.0843	212	706	247	Metaseiulus occidentalis	1	166	667.09	1001	VARROA_LOC100903064
1695				0		0	0	0	0	0	0	0	0		0	0	259.23	468	VARROA_contig_01058
1696	XP_003742319	refseq_protein	PREDICTED: LOW QUALITY PROTEIN: serine/threonine-protein phosphatase 2B catalytic subunit 2-like [Metaseiulus occidentalis]	3.52372e-123	LOC100904034	27.6065	27.7533	27.6065	37.4269	97.9167	1476	2042	388	Metaseiulus occidentalis	303	494	652.59	2043	VARROA_LOC100904034.1.5
1697				0		0	0	0	0	0	0	0	0		0	0	321.54	363	VARROA_contig_01059
1698				0		0	0	0	0	0	0	0	0		0	0	282.61	872	VARROA_contig_01060
1699				0		0	0	0	0	0	0	0	0		0	0	1997.02	3317	VARROA_contig_01061
1700				0		0	0	0	0	0	0	0	0		0	0	171.79	436	VARROA_contig_01062
1701				0		0	0	0	0	0	0	0	0		0	0	299.87	426	VARROA_contig_01063
1702				0		0	0	0	0	0	0	0	0		0	0	201.87	340	VARROA_contig_01064
1703	XP_003743523	refseq_protein	PREDICTED: uncharacterized protein LOC100908413 [Metaseiulus occidentalis]	2.06304e-31	LOC100908413	62.6866	69.403	58.209	39.7436	83.871	83	268	119	Metaseiulus occidentalis	89	150	222.9	268	VARROA_LOC100908413.1.3
1704	XP_003739842	refseq_protein	PREDICTED: isoleucine--tRNA ligase, mitochondrial-like [Metaseiulus occidentalis]	5.53568e-163	LOC100897238	70.8554	99.9243	52.4603	47.8964	52.027	2	1321	496	Metaseiulus occidentalis	471	914	692.34	1321	VARROA_LOC100897238.1.6
1705				0		0	0	0	0	0	0	0	0		0	0	170.17	322	VARROA_contig_01065
1706				0		0	0	0	0	0	0	0	0		0	0	204.8	222	VARROA_contig_01066
1707				0		0	0	0	0	0	0	0	0		0	0	152.55	243	VARROA_contig_01067
1708	XP_003740629	refseq_protein	PREDICTED: pleckstrin homology domain-containing family M member 1-like [Metaseiulus occidentalis]	2.71265e-83	LOC100904603	77.7937	99.7135	61.0315	30.9091	59.6639	2	697	275	Metaseiulus occidentalis	429	666	345.77	698	VARROA_LOC100904603.1.4
1709				0		0	0	0	0	0	0	0	0		0	0	526.56	456	VARROA_contig_01068
1710				0		0	0	0	0	0	0	0	0		0	0	185.32	320	VARROA_contig_01069
1711				0		0	0	0	0	0	0	0	0		0	0	242.74	381	VARROA_contig_01070
1712				0		0	0	0	0	0	0	0	0		0	0	344.82	553	VARROA_contig_01071
1713				0		0	0	0	0	0	0	0	0		0	0	178.63	255	VARROA_contig_01072
1714				0		0	0	0	0	0	0	0	0		0	0	260.11	924	VARROA_contig_01073
1715				0		0	0	0	0	0	0	0	0		0	0	436.89	562	VARROA_contig_01074
1716	XP_003742181	refseq_protein	PREDICTED: probable RNA-binding protein 19-like [Metaseiulus occidentalis]	1.58695e-49	LOC100903455	82.3529	99.2647	72.7941	16.1483	72.7941	2	406	179	Metaseiulus occidentalis	625	759	235.36	408	VARROA_LOC100903455.1.5
1717	XP_003746000	refseq_protein	PREDICTED: RNA polymerase II-associated protein 1-like [Metaseiulus occidentalis]	0.00000000310623	LOC100907718	75.6637	99.5575	57.0796	6.91244	57.3333	1	225	62	Metaseiulus occidentalis	538	612	184.36	226	VARROA_LOC100907718.1.7
1718				0		0	0	0	0	0	0	0	0		0	0	273.5	468	VARROA_contig_01075
1719	XP_003742423	refseq_protein	PREDICTED: uncharacterized protein LOC100908641 [Metaseiulus occidentalis]	5.86873e-29	LOC100908641	68.8356	97.6027	59.589	8.96092	61.0526	6	290	120	Metaseiulus occidentalis	800	893	152.99	292	VARROA_LOC100908641
1720	XP_003743241	refseq_protein	PREDICTED: membrane-bound transcription factor site-2 protease-like [Metaseiulus occidentalis]	1.71609e-79	LOC100901398	70.4485	99.7361	56.5963	49.5781	56.746	1	756	259	Metaseiulus occidentalis	185	419	255.97	758	VARROA_LOC100901398.2.7
1721				0		0	0	0	0	0	0	0	0		0	0	214.04	472	VARROA_contig_01076
1722	XP_003745865	refseq_protein	PREDICTED: complement C1q-like protein 3-like [Metaseiulus occidentalis]	7.20936e-19	LOC100899571	33.7864	49.5146	26.7961	47.2527	53.4884	261	515	89	Metaseiulus occidentalis	95	180	70.84	515	VARROA_LOC100899571
1723				0		0	0	0	0	0	0	0	0		0	0	205.12	268	VARROA_contig_01077
1724	XP_003742352	refseq_protein	PREDICTED: RING finger protein 11-like [Metaseiulus occidentalis]	6.61298e-19	LOC100897442	46.3722	55.836	39.7476	37.2671	70	141	317	87	Metaseiulus occidentalis	1	60	161.08	317	VARROA_LOC100897442.2.4
1725				0		0	0	0	0	0	0	0	0		0	0	232.42	215	VARROA_contig_01078
1726	P46197	swissprot	sp|P46197|ANPRB_BOVIN Atrial natriuretic peptide receptor 2 OS=Bos taurus GN=NPR2 PE=2 SV=1	0.00000496043	ANPRB	16.5029	23.5756	12.9666	3.82044	55	389	508	49	Bos taurus	1005	1044	279.47	509	VARROA_ANPRB
1727				0		0	0	0	0	0	0	0	0		0	0	181.51	404	VARROA_contig_01079
1728	XP_003737207	refseq_protein	PREDICTED: dual serine/threonine and tyrosine protein kinase-like [Metaseiulus occidentalis]	1.39696e-32	LOC100897716	41.3793	51.7241	32.6679	10.075	63.1579	266	550	134	Metaseiulus occidentalis	832	925	266.08	551	VARROA_LOC100897716.1.3
1729				0		0	0	0	0	0	0	0	0		0	0	499.16	777	VARROA_contig_01080
1730	XP_003745333	refseq_protein	PREDICTED: uncharacterized protein LOC100905291 [Metaseiulus occidentalis]	4.53153e-24	LOC100905291	58.3333	81.8182	53.7879	13.5294	65.7407	36	359	107	Metaseiulus occidentalis	588	679	286.24	396	VARROA_LOC100905291.1.2
1731	XP_003741971	refseq_protein	PREDICTED: phosphatidylinositol 3-kinase catalytic subunit type 3-like [Metaseiulus occidentalis]	3.82933e-96	LOC100904509	89.5522	99.0672	82.2761	18.9485	83.0508	4	534	310	Metaseiulus occidentalis	716	888	206.63	536	VARROA_LOC100904509.1.7
1732	XP_003741798	refseq_protein	PREDICTED: epidermal growth factor receptor substrate 15-like 1-like [Metaseiulus occidentalis]	1.74265e-37	LOC100898740	94.6875	99.375	90.9375	17.0418	91.5094	2	319	143	Metaseiulus occidentalis	336	441	118.81	320	VARROA_LOC100898740.1.6
1733				0		0	0	0	0	0	0	0	0		0	0	312.83	267	VARROA_contig_01081
1734				0		0	0	0	0	0	0	0	0		0	0	169.59	580	VARROA_contig_01082
1735	XP_003745253	refseq_protein	PREDICTED: protein MCM10 homolog [Metaseiulus occidentalis]	7.66064e-18	LOC100905198	63.4228	95.6376	53.3557	13.9837	55.2083	6	290	88	Metaseiulus occidentalis	241	326	105.92	298	VARROA_LOC100905198.2.4
1736	XP_003738311	refseq_protein	PREDICTED: ATP-binding cassette sub-family B member 7, mitochondrial-like [Metaseiulus occidentalis]	0	LOC100901897	70.8232	81.8402	61.8644	98.3942	75.5917	451	2478	985	Metaseiulus occidentalis	8	681	1280.66	2478	VARROA_LOC100901897.1.3
1737	XP_003741154	refseq_protein	PREDICTED: leucine-rich repeat-containing protein 40-like [Metaseiulus occidentalis]	3.45136e-26	LOC100906008	42.8571	73.4694	26.5306	11.8421	72.2222	76	291	111	Metaseiulus occidentalis	536	607	191.55	294	VARROA_LOC100906008.2.5
1738				0		0	0	0	0	0	0	0	0		0	0	722.05	588	VARROA_contig_01083
1739	XP_003744233	refseq_protein	PREDICTED: la-related protein 1-like [Metaseiulus occidentalis]	4.94408e-66	LOC100906797	78.7431	99.8152	70.9797	17.1587	68.0851	2	541	229	Metaseiulus occidentalis	685	870	263.39	541	VARROA_LOC100906797.1.6
1740				0		0	0	0	0	0	0	0	0		0	0	181.37	586	VARROA_contig_01084
1741	XP_003743093	refseq_protein	PREDICTED: trypsin-7-like [Metaseiulus occidentalis]	2.45039e-116	LOC100902451	22.1461	25.2283	18.7215	99.5496	74.2081	433	1095	366	Metaseiulus occidentalis	1	221	1175.02	2628	VARROA_LOC100902451
1742				0		0	0	0	0	0	0	0	0		0	0	119.28	206	VARROA_contig_01085
1743	XP_003744669	refseq_protein	PREDICTED: exocyst complex component 7-like [Metaseiulus occidentalis]	1.12373e-22	LOC100901838	68.7307	85.4489	54.7988	13.7931	64.1304	1	276	102	Metaseiulus occidentalis	244	335	196.78	323	VARROA_LOC100901838.1.10
1744	XP_003746343	refseq_protein	PREDICTED: mediator of RNA polymerase II transcription subunit 17-like [Metaseiulus occidentalis]	8.16338e-54	LOC100899005	95.7655	98.6971	84.0391	16.0063	85.1485	2	304	188	Metaseiulus occidentalis	295	395	146.98	307	VARROA_LOC100899005.1.4
1745	XP_003746078	refseq_protein	PREDICTED: helicase SKI2W [Metaseiulus occidentalis]	1.23934e-55	Skiv2l	90.2736	93.0091	82.9787	8.97098	89.2157	1	306	197	Metaseiulus occidentalis	271	372	169.76	329	VARROA_Skiv2l.2.8
1746	Q6NY98	swissprot	sp|Q6NY98|MCE1_DANRE mRNA-capping enzyme OS=Danio rerio GN=rngtt PE=2 SV=1	0.000000000000952876	MCE1	14.7627	14.7627	10.0176	4.68227	50	418	501	34	Danio rerio	352	379	252.19	569	VARROA_MCE1.1.2
1747	Q52KZ7	swissprot	sp|Q52KZ7|SBP1A_XENLA Selenium-binding protein 1-A OS=Xenopus laevis GN=selenbp1-a PE=2 SV=1	0.00000349899	SBP1A	19.7605	20.6587	17.0659	4.87288	82.6087	248	316	48	Xenopus laevis	449	471	166.3	334	VARROA_SBP1A
1748				0		0	0	0	0	0	0	0	0		0	0	162.65	211	VARROA_contig_01086
1749				0		0	0	0	0	0	0	0	0		0	0	212.67	325	VARROA_contig_01087
1750				0		0	0	0	0	0	0	0	0		0	0	422.56	382	VARROA_contig_01088
1751	XP_003737168	refseq_protein	PREDICTED: mediator of RNA polymerase II transcription subunit 14-like [Metaseiulus occidentalis]	2.74291e-18	LOC100903581	69.1489	87.234	57.4468	5.59006	65.0602	37	282	90	Metaseiulus occidentalis	1288	1368	201.17	282	VARROA_LOC100903581.1.4
1752	XP_003742433	refseq_protein	PREDICTED: UDP-galactose translocator-like [Metaseiulus occidentalis]	0.00000000000159291	LOC100898118	28.7565	31.0881	24.8705	11.8343	80	3	122	72	Metaseiulus occidentalis	1	40	199.72	386	VARROA_LOC100898118.1.3
1753	XP_002044855	refseq_protein	GM16912 [Drosophila sechellia]	1.02535e-52	Dsec_GM16912	68.6567	72.3881	66.4179	58.3815	88.1188	2	292	176	Drosophila sechellia	41	141	318.96	402	VARROA_Dsec_GM16912
1754				0		0	0	0	0	0	0	0	0		0	0	163.58	238	VARROA_contig_01089
1755	XP_003737558	refseq_protein	PREDICTED: filamin-A-like [Metaseiulus occidentalis]	3.58747e-60	LOC100908953	33.5196	98.8827	20.1117	10.6434	55.3672	1	531	214	Metaseiulus occidentalis	972	1148	243.79	537	VARROA_LOC100908953.2.12
1756	XP_003742137	refseq_protein	PREDICTED: eukaryotic translation initiation factor 4H-like [Metaseiulus occidentalis]	1.40707e-87	LOC100908921	36.1275	49.7639	30.8146	97.7358	61.7021	110	952	283	Metaseiulus occidentalis	6	264	2602.78	1694	VARROA_LOC100908921
1757	XP_003742709	refseq_protein	PREDICTED: uncharacterized protein LOC100904558 [Metaseiulus occidentalis]	1.40503e-31	LOC100904558	88.7892	99.5516	75.3363	16.78	75.6757	2	223	124	Metaseiulus occidentalis	170	243	200.74	223	VARROA_LOC100904558.1.2
1758				0		0	0	0	0	0	0	0	0		0	0	328.49	386	VARROA_contig_01090
1759	XP_003748099	refseq_protein	PREDICTED: lysosomal Pro-X carboxypeptidase-like [Metaseiulus occidentalis]	7.28972e-54	LOC100903144	94.964	99.2806	84.1727	19.6581	84.7826	2	277	185	Metaseiulus occidentalis	353	444	207.33	278	VARROA_LOC100903144.1.3
1760				0		0	0	0	0	0	0	0	0		0	0	208.82	452	VARROA_contig_01091
1761	XP_003737297	refseq_protein	PREDICTED: tyrosine-protein kinase transmembrane receptor ROR1-like [Metaseiulus occidentalis]	1.28099e-44	LOC100900230	77.9528	91.3386	71.6535	10.1222	79.5181	131	379	150	Metaseiulus occidentalis	515	597	272.9	381	VARROA_LOC100900230.2.5
1762				0		0	0	0	0	0	0	0	0		0	0	541.49	1859	VARROA_contig_01092
1763				0		0	0	0	0	0	0	0	0		0	0	461.21	231	VARROA_contig_01093
1764	XP_003746228	refseq_protein	PREDICTED: uncharacterized protein LOC100905546 [Metaseiulus occidentalis]	0.00000000000106916	LOC100905546	40	51.8182	31.8182	17.4174	60.3448	1	171	72	Metaseiulus occidentalis	276	333	185.48	330	VARROA_LOC100905546
1765				0		0	0	0	0	0	0	0	0		0	0	1118.48	1940	VARROA_contig_01094
1766				0		0	0	0	0	0	0	0	0		0	0	272	479	VARROA_contig_01095
1767				0		0	0	0	0	0	0	0	0		0	0	450.36	403	VARROA_contig_01096
1768				0		0	0	0	0	0	0	0	0		0	0	657.27	655	VARROA_contig_01097
1769				0		0	0	0	0	0	0	0	0		0	0	133.01	217	VARROA_contig_01098
1770	XP_003737851	refseq_protein	PREDICTED: sodium- and chloride-dependent GABA transporter ine-like [Metaseiulus occidentalis]	5.25416e-69	LOC100908338	93.318	98.8479	83.6406	18.9907	84.6154	4	432	233	Metaseiulus occidentalis	119	261	189.56	434	VARROA_LOC100908338.2.8
1771				0		0	0	0	0	0	0	0	0		0	0	127.54	221	VARROA_contig_01099
1772				0		0	0	0	0	0	0	0	0		0	0	542.33	248	VARROA_contig_01100
1773				0		0	0	0	0	0	0	0	0		0	0	258.69	405	VARROA_contig_01101
1774				0		0	0	0	0	0	0	0	0		0	0	472.96	904	VARROA_contig_01102
1775				0		0	0	0	0	0	0	0	0		0	0	316.51	288	VARROA_contig_01103
1776	XP_003747537	refseq_protein	PREDICTED: ADIPOR-like receptor CG5315-like [Metaseiulus occidentalis]	2.47209e-131	LOC100900793	75.7009	86.215	62.3832	49.501	71.7742	1	738	394	Metaseiulus occidentalis	239	486	443.19	856	VARROA_LOC100900793.1.3
1777	XP_003748180	refseq_protein	PREDICTED: LOW QUALITY PROTEIN: glutamate receptor-interacting protein 1-like [Metaseiulus occidentalis]	8.24067e-71	LOC100903096	92.6471	95.5882	85.2941	12.2526	89.2308	3	392	240	Metaseiulus occidentalis	330	459	280.88	408	VARROA_LOC100903096.2.9
1778	XP_003748605	refseq_protein	PREDICTED: uncharacterized protein LOC100907911 [Metaseiulus occidentalis]	0.00000000000118047	LOC100907911	16.5865	23.0769	12.2596	31.5	53.125	112	303	74	Metaseiulus occidentalis	127	189	171.93	832	VARROA_LOC100907911
1779				0		0	0	0	0	0	0	0	0		0	0	177.27	438	VARROA_contig_01104
1780	XP_003747242	refseq_protein	PREDICTED: nuclear pore glycoprotein p62-like [Metaseiulus occidentalis]	9.5163e-73	LOC100901745	38.0878	43.2602	31.2696	100	72.2826	341	892	238	Metaseiulus occidentalis	1	184	629.69	1276	VARROA_LOC100901745
1781				0		0	0	0	0	0	0	0	0		0	0	391.94	677	VARROA_contig_01105
1782				0		0	0	0	0	0	0	0	0		0	0	148.41	568	VARROA_contig_01106
1783				0		0	0	0	0	0	0	0	0		0	0	417.06	921	VARROA_contig_01107
1784				0		0	0	0	0	0	0	0	0		0	0	501.54	634	VARROA_contig_01108
1785				0		0	0	0	0	0	0	0	0		0	0	175.77	322	VARROA_contig_01109
1786				0		0	0	0	0	0	0	0	0		0	0	233.91	300	VARROA_contig_01110
1787	XP_003739235	refseq_protein	PREDICTED: probable cation-transporting ATPase 13A1-like [Metaseiulus occidentalis]	8.83404e-87	LOC100908013	94.7059	99.4118	88.8235	15.2803	89.3491	3	509	286	Metaseiulus occidentalis	866	1034	193.57	510	VARROA_LOC100908013.1.7
1788				0		0	0	0	0	0	0	0	0		0	0	191.25	483	VARROA_contig_01111
1789				0		0	0	0	0	0	0	0	0		0	0	300.8	333	VARROA_contig_01112
1790	XP_003746340	refseq_protein	PREDICTED: THO complex subunit 6 homolog [Metaseiulus occidentalis]	1.31181e-92	LOC100898477	56.2297	62.7302	44.8537	96.9849	71.5026	125	703	285	Metaseiulus occidentalis	2	194	316.56	923	VARROA_LOC100898477.1.2
1791	XP_003741986	refseq_protein	PREDICTED: tetratricopeptide repeat protein 7B-like [Metaseiulus occidentalis]	4.10286e-35	LOC100906841	77.1987	98.6971	63.5179	11.9952	64.3564	3	305	138	Metaseiulus occidentalis	396	496	255.45	307	VARROA_LOC100906841.1.10
1792	XP_003741025	refseq_protein	PREDICTED: something about silencing protein 10-like [Metaseiulus occidentalis]	2.75461e-71	LOC100897769	51.9332	65.1142	38.4886	51.3919	58.1673	381	1121	242	Metaseiulus occidentalis	21	260	1538.64	1138	VARROA_LOC100897769.1.2
1793	XP_003744742	refseq_protein	PREDICTED: muscle LIM protein Mlp84B-like [Metaseiulus occidentalis]	1.6963e-48	LOC100901125	21.5901	21.7957	20.9733	100	96.2264	1036	1353	173	Metaseiulus occidentalis	1	106	3643.54	1459	VARROA_LOC100901125.1.2
1794				0		0	0	0	0	0	0	0	0		0	0	509.57	768	VARROA_contig_01113
1795				0		0	0	0	0	0	0	0	0		0	0	122.6	294	VARROA_contig_01114
1796				0		0	0	0	0	0	0	0	0		0	0	247.73	349	VARROA_contig_01115
1797				0		0	0	0	0	0	0	0	0		0	0	1013.04	1197	VARROA_contig_01116
1798				0		0	0	0	0	0	0	0	0		0	0	171.28	317	VARROA_contig_01117
1799				0		0	0	0	0	0	0	0	0		0	0	300.44	545	VARROA_contig_01118
1800				0		0	0	0	0	0	0	0	0		0	0	241.11	513	VARROA_contig_01119
1801				0		0	0	0	0	0	0	0	0		0	0	229.18	299	VARROA_contig_01120
1802				0		0	0	0	0	0	0	0	0		0	0	326.91	375	VARROA_contig_01121
1803				0		0	0	0	0	0	0	0	0		0	0	770.17	1597	VARROA_contig_01122
1804				0		0	0	0	0	0	0	0	0		0	0	336.48	229	VARROA_contig_01123
1805	XP_003742061	refseq_protein	PREDICTED: uncharacterized protein LOC100907135 [Metaseiulus occidentalis]	7.59756e-39	LOC100907135	79.4118	93.1373	71.5686	6.13915	76.0417	22	306	149	Metaseiulus occidentalis	788	877	112.11	306	VARROA_LOC100907135.1.10
1806				0		0	0	0	0	0	0	0	0		0	0	290.1	217	VARROA_contig_01124
1807	XP_003747417	refseq_protein	PREDICTED: nucleoporin seh1-A-like [Metaseiulus occidentalis]	4.80959e-58	LOC100906088	62.1514	68.1275	54.9801	33.6336	80.7018	159	500	196	Metaseiulus occidentalis	218	329	307.39	502	VARROA_LOC100906088.1.2
1808				0		0	0	0	0	0	0	0	0		0	0	1768.13	464	VARROA_contig_01125
1809	XP_003741698	refseq_protein	PREDICTED: threonylcarbamoyladenosine tRNA methylthiotransferase-like [Metaseiulus occidentalis]	0	LOC100907792	63.9865	73.5195	55.0313	95.5854	74.8527	415	1941	819	Metaseiulus occidentalis	12	509	2377.77	2077	VARROA_LOC100907792
1810	XP_003742309	refseq_protein	PREDICTED: otopetrin-2-like [Metaseiulus occidentalis]	3.76991e-41	LOC100902588	96.0474	98.419	83.004	12.4444	83.3333	4	252	152	Metaseiulus occidentalis	193	276	194.17	253	VARROA_LOC100902588.1.6
1811				0		0	0	0	0	0	0	0	0		0	0	120.86	338	VARROA_contig_01126
1812				0		0	0	0	0	0	0	0	0		0	0	198.21	242	VARROA_contig_01127
1813				0		0	0	0	0	0	0	0	0		0	0	190.6	897	VARROA_contig_01128
1814	XP_003744874	refseq_protein	PREDICTED: UV radiation resistance-associated gene protein-like [Metaseiulus occidentalis]	1.53372e-46	LOC100897347	87.4172	99.3377	70.5298	42.1941	71	1	300	160	Metaseiulus occidentalis	57	156	151.38	302	VARROA_LOC100897347.1.5
1815	XP_003748383	refseq_protein	PREDICTED: M-phase phosphoprotein 6-like [Metaseiulus occidentalis]	8.79426e-58	LOC100898232	43.9894	51.5192	38.4412	87.5817	72.3881	122	511	193	Metaseiulus occidentalis	2	135	801.53	757	VARROA_LOC100898232
1816				0		0	0	0	0	0	0	0	0		0	0	457.07	508	VARROA_contig_01129
1817				0		0	0	0	0	0	0	0	0		0	0	570.45	420	VARROA_contig_01130
1818				0		0	0	0	0	0	0	0	0		0	0	468.26	1334	VARROA_contig_01131
1819	XP_003743059	refseq_protein	PREDICTED: zinc finger protein 845-like [Metaseiulus occidentalis]	0.00000117388	LOC100909212	20.8134	20.8134	15.7895	19.863	75.8621	261	347	54	Metaseiulus occidentalis	118	146	176.09	418	VARROA_LOC100909212.1.3
1820				0		0	0	0	0	0	0	0	0		0	0	614.81	493	VARROA_contig_01132
1821	XP_003739959	refseq_protein	PREDICTED: gamma-tubulin complex component 2-like [Metaseiulus occidentalis]	3.47199e-119	LOC100902771	41.6523	58.3477	33.7349	45.5213	57.8171	716	1732	380	Metaseiulus occidentalis	372	681	716.23	1743	VARROA_LOC100902771
1822				0		0	0	0	0	0	0	0	0		0	0	212.38	652	VARROA_contig_01133
1823	XP_003745174	refseq_protein	PREDICTED: transformation/transcription domain-associated protein-like [Metaseiulus occidentalis]	9.15556e-45	LOC100905344	91.7647	99.7059	82.0588	2.89555	82.3009	2	340	167	Metaseiulus occidentalis	3476	3587	124.51	340	VARROA_LOC100905344.1.15
1824				0		0	0	0	0	0	0	0	0		0	0	161.69	210	VARROA_contig_01134
1825	XP_003742414	refseq_protein	PREDICTED: MAP kinase-interacting serine/threonine-protein kinase 1-like [Metaseiulus occidentalis]	2.02871e-36	LOC100907368	48.2234	66.4975	41.6244	23.9171	62.5954	1	393	143	Metaseiulus occidentalis	34	160	490.16	591	VARROA_LOC100907368.1.3
1826	XP_003741798	refseq_protein	PREDICTED: epidermal growth factor receptor substrate 15-like 1-like [Metaseiulus occidentalis]	6.40989e-35	LOC100898740	68.4466	98.301	56.068	18.6495	56.2044	7	411	137	Metaseiulus occidentalis	447	562	242.13	412	VARROA_LOC100898740.2.6
1827				0		0	0	0	0	0	0	0	0		0	0	840.43	1622	VARROA_contig_01135
1828	XP_003741270	refseq_protein	PREDICTED: glutamate receptor, ionotropic kainate 3-like [Metaseiulus occidentalis]	2.53886e-59	LOC100899547	86.2233	99.7625	72.6841	29.724	72.8571	2	421	201	Metaseiulus occidentalis	263	402	158.15	421	VARROA_LOC100899547.1.2
1829				0		0	0	0	0	0	0	0	0		0	0	387.95	379	VARROA_contig_01136
1830	XP_003740073	refseq_protein	PREDICTED: uncharacterized protein LOC100909345 [Metaseiulus occidentalis]	1.29874e-92	LOC100909345	83.105	99.5434	65.2968	10.8674	65.5963	2	655	309	Metaseiulus occidentalis	1394	1611	211.26	657	VARROA_LOC100909345.1.7
1831				0		0	0	0	0	0	0	0	0		0	0	144.8	415	VARROA_contig_01137
1832				0		0	0	0	0	0	0	0	0		0	0	196.91	379	VARROA_contig_01138
1833				0		0	0	0	0	0	0	0	0		0	0	214.18	731	VARROA_contig_01139
1834	XP_003737558	refseq_protein	PREDICTED: filamin-A-like [Metaseiulus occidentalis]	4.58458e-36	LOC100908953	73.0769	100	56.1538	7.27601	56.1538	1	390	143	Metaseiulus occidentalis	855	975	196.26	390	VARROA_LOC100908953.3.12
1835	XP_003747828	refseq_protein	PREDICTED: histone-lysine N-methyltransferase eggless-like [Metaseiulus occidentalis]	5.39902e-19	LOC100897174	60.8108	70.2703	54.0541	5.15873	76.9231	66	221	91	Metaseiulus occidentalis	836	887	164.59	222	VARROA_LOC100897174.1.3
1836				0		0	0	0	0	0	0	0	0		0	0	355.13	293	VARROA_contig_01140
1837	XP_003739041	refseq_protein	PREDICTED: serine/threonine-protein kinase PAK 7-like [Metaseiulus occidentalis]	0.00000000000279185	LOC100901474	20.198	20.198	19.604	5.89255	97.0588	1	102	74	Metaseiulus occidentalis	1	34	399.94	505	VARROA_LOC100901474.1.3
1838	XP_003741808	refseq_protein	PREDICTED: protein sidekick-like [Metaseiulus occidentalis]	1.33965e-46	LOC100900162	58.5227	75	56.25	4.78821	75	2	397	175	Metaseiulus occidentalis	2069	2172	276.55	528	VARROA_LOC100900162.1.4
1839				0		0	0	0	0	0	0	0	0		0	0	147.38	261	VARROA_contig_01141
1840	XP_003742058	refseq_protein	PREDICTED: nucleolar complex protein 4 homolog [Metaseiulus occidentalis]	4.48106e-79	LOC100906697	73.1047	83.935	62.8159	31.7719	74.359	90	554	255	Metaseiulus occidentalis	336	491	480.77	554	VARROA_LOC100906697.1.2
1841	XP_003743509	refseq_protein	PREDICTED: splicing factor 3A subunit 1-like [Metaseiulus occidentalis]	0.0000000613518	LOC100906266	23.7057	25.3406	23.7057	4.03646	93.5484	44	136	60	Metaseiulus occidentalis	484	514	158.47	367	VARROA_LOC100906266.1.4
1842	XP_003745251	refseq_protein	PREDICTED: putative methyltransferase NSUN4-like [Metaseiulus occidentalis]	1.63308e-68	LOC100904911	72.7592	94.9033	58.5237	40.411	61.6667	7	546	227	Metaseiulus occidentalis	262	438	321.79	569	VARROA_LOC100904911.1.3
1843	XP_003742469	refseq_protein	PREDICTED: multidrug resistance-associated protein 1-like [Metaseiulus occidentalis]	6.33049e-58	LOC100903554	73.0594	98.1735	55.7078	17.8141	56.4815	12	656	208	Metaseiulus occidentalis	594	800	331.25	657	VARROA_LOC100903554.2.4
1844				0		0	0	0	0	0	0	0	0		0	0	821.59	558	VARROA_contig_01142
1845				0		0	0	0	0	0	0	0	0		0	0	201.63	322	VARROA_contig_01143
1846	XP_003746704	refseq_protein	PREDICTED: LOW QUALITY PROTEIN: syntaxin-binding protein 5-like [Metaseiulus occidentalis]	3.18781e-37	LOC100904867	30.4627	33.5476	26.6067	7.90698	79.3103	409	669	151	Metaseiulus occidentalis	15	99	1026.96	778	VARROA_LOC100904867.1.7
1847				0		0	0	0	0	0	0	0	0		0	0	522.5	993	VARROA_contig_01144
1848				0		0	0	0	0	0	0	0	0		0	0	188.94	577	VARROA_contig_01145
1849				0		0	0	0	0	0	0	0	0		0	0	91.5	599	VARROA_contig_01146
1850				0		0	0	0	0	0	0	0	0		0	0	408.28	684	VARROA_contig_01147
1851				0		0	0	0	0	0	0	0	0		0	0	548.91	1101	VARROA_contig_01148
1852				0		0	0	0	0	0	0	0	0		0	0	331.34	583	VARROA_contig_01149
1853				0		0	0	0	0	0	0	0	0		0	0	1191.51	312	VARROA_contig_01150
1854				0		0	0	0	0	0	0	0	0		0	0	461.5	553	VARROA_contig_01151
1855				0		0	0	0	0	0	0	0	0		0	0	368.34	686	VARROA_contig_01152
1856	XP_003743382	refseq_protein	PREDICTED: MFS-type transporter SLC18B1-like [Metaseiulus occidentalis]	5.54345e-47	LOC100898125	77.0781	95.2141	56.6751	32.5581	59.5238	2	379	167	Metaseiulus occidentalis	245	370	261.52	397	VARROA_LOC100898125.1.2
1857	XP_003741480	refseq_protein	PREDICTED: bladder cancer-associated protein-like [Metaseiulus occidentalis]	0.0000000140068	LOC100897530	35.2273	39.7727	31.8182	41.9753	80	160	264	57	Metaseiulus occidentalis	48	81	129.79	264	VARROA_LOC100897530.1.3
1858				0		0	0	0	0	0	0	0	0		0	0	259.78	293	VARROA_contig_01153
1859				0		0	0	0	0	0	0	0	0		0	0	958.54	732	VARROA_contig_01154
1860				0		0	0	0	0	0	0	0	0		0	0	188.87	547	VARROA_contig_01155
1861				0		0	0	0	0	0	0	0	0		0	0	194.94	579	VARROA_contig_01156
1862				0		0	0	0	0	0	0	0	0		0	0	465.76	444	VARROA_contig_01157
1863				0		0	0	0	0	0	0	0	0		0	0	171.97	271	VARROA_contig_01158
1864	XP_003747780	refseq_protein	PREDICTED: katanin p80 WD40-containing subunit B1-like [Metaseiulus occidentalis]	5.60582e-22	LOC100902234	72.1154	75	63.4615	6.22754	84.6154	1	156	99	Metaseiulus occidentalis	639	690	143.55	208	VARROA_LOC100902234.1.3
1865				0		0	0	0	0	0	0	0	0		0	0	167.47	234	VARROA_contig_01159
1866				0		0	0	0	0	0	0	0	0		0	0	156.05	329	VARROA_contig_01160
1867	XP_003740862	refseq_protein	PREDICTED: rho GTPase-activating protein 19-like [Metaseiulus occidentalis]	1.82903e-43	LOC100905084	92.069	99.3103	83.7931	25.3264	82.6531	3	290	156	Metaseiulus occidentalis	176	272	127.2	290	VARROA_LOC100905084.2.3
1868				0		0	0	0	0	0	0	0	0		0	0	246.05	293	VARROA_contig_01161
1869				0		0	0	0	0	0	0	0	0		0	0	767.82	1021	VARROA_contig_01162
1870				0		0	0	0	0	0	0	0	0		0	0	134.31	713	VARROA_contig_01163
1871				0		0	0	0	0	0	0	0	0		0	0	177.72	466	VARROA_contig_01164
1872				0		0	0	0	0	0	0	0	0		0	0	127.56	204	VARROA_contig_01165
1873				0		0	0	0	0	0	0	0	0		0	0	118.3	227	VARROA_contig_01166
1874	XP_003741152	refseq_protein	PREDICTED: transportin-3-like [Metaseiulus occidentalis]	1.3904e-52	LOC100905716	79.8319	95.7983	73.1092	12.4048	76.3158	3	344	187	Metaseiulus occidentalis	660	773	143.89	357	VARROA_LOC100905716.1.6
1875				0		0	0	0	0	0	0	0	0		0	0	335.43	542	VARROA_contig_01167
1876	XP_003745884	refseq_protein	PREDICTED: transforming growth factor-beta receptor-associated protein 1-like [Metaseiulus occidentalis]	2.59462e-80	LOC100902280	86.3095	99.4048	75	19.6009	75.4491	2	502	266	Metaseiulus occidentalis	351	517	169.64	504	VARROA_LOC100902280.1.9
1877				0		0	0	0	0	0	0	0	0		0	0	323.5	900	VARROA_contig_01168
1878				0		0	0	0	0	0	0	0	0		0	0	111.99	340	VARROA_contig_01169
1879				0		0	0	0	0	0	0	0	0		0	0	518.05	229	VARROA_contig_01170
1880				0		0	0	0	0	0	0	0	0		0	0	157.52	461	VARROA_contig_01171
1881				0		0	0	0	0	0	0	0	0		0	0	410.76	917	VARROA_contig_01172
1882				0		0	0	0	0	0	0	0	0		0	0	224.74	384	VARROA_contig_01173
1883				0		0	0	0	0	0	0	0	0		0	0	336.07	675	VARROA_contig_01174
1884				0		0	0	0	0	0	0	0	0		0	0	106.3	208	VARROA_contig_01175
1885				0		0	0	0	0	0	0	0	0		0	0	187.05	256	VARROA_contig_01176
1886				0		0	0	0	0	0	0	0	0		0	0	601.24	535	VARROA_contig_01177
1887				0		0	0	0	0	0	0	0	0		0	0	120.46	210	VARROA_contig_01178
1888				0		0	0	0	0	0	0	0	0		0	0	125.35	364	VARROA_contig_01179
1889	XP_003744400	refseq_protein	PREDICTED: serine/threonine-protein kinase mTOR [Metaseiulus occidentalis]	1.45405e-54	Mtor	83.1461	99.3258	75.7303	5.88	81.0345	97	444	175	Metaseiulus occidentalis	1934	2049	193.03	445	VARROA_Mtor.1.17
1890				0		0	0	0	0	0	0	0	0		0	0	356.09	470	VARROA_contig_01180
1891	XP_003744506	refseq_protein	PREDICTED: hepatocyte growth factor-regulated tyrosine kinase substrate-like [Metaseiulus occidentalis]	8.93492e-67	LOC100900268	47.0297	55.6931	42.5743	29.2453	76.4444	389	1063	237	Metaseiulus occidentalis	281	497	385	1212	VARROA_LOC100900268.1.4
1892				0		0	0	0	0	0	0	0	0		0	0	914.5	1570	VARROA_contig_01181
1893				0		0	0	0	0	0	0	0	0		0	0	207.45	247	VARROA_contig_01182
1894				0		0	0	0	0	0	0	0	0		0	0	246.14	256	VARROA_contig_01183
1895				0		0	0	0	0	0	0	0	0		0	0	795.44	2145	VARROA_contig_01184
1896	XP_003740471	refseq_protein	PREDICTED: uncharacterized protein LOC100902826 [Metaseiulus occidentalis]	0.000000139839	LOC100902826	44.3182	55.6818	34.0909	4.58372	61.2245	116	262	58	Metaseiulus occidentalis	887	935	108.41	264	VARROA_LOC100902826.1.6
1897				0		0	0	0	0	0	0	0	0		0	0	327.17	1043	VARROA_contig_01185
1898	XP_003745835	refseq_protein	PREDICTED: CTP synthase 1-like [Metaseiulus occidentalis]	5.12718e-91	LOC100907101	85.3261	98.3696	78.2609	32.9289	75.7895	3	545	289	Metaseiulus occidentalis	289	478	261.61	552	VARROA_LOC100907101.1.4
1899				0		0	0	0	0	0	0	0	0		0	0	260.89	247	VARROA_contig_01186
1900				0		0	0	0	0	0	0	0	0		0	0	302.41	309	VARROA_contig_01187
1901				0		0	0	0	0	0	0	0	0		0	0	104.88	336	VARROA_contig_01188
1902	XP_003743671	refseq_protein	PREDICTED: ubiquitin domain-containing protein 1-like [Metaseiulus occidentalis]	9.9916e-30	LOC100907087	24.2236	26.4596	20.8696	30.2128	78.8732	29	241	122	Metaseiulus occidentalis	162	232	294.03	805	VARROA_LOC100907087.1.4
1903	XP_003740613	refseq_protein	PREDICTED: mismatch repair endonuclease PMS2 [Metaseiulus occidentalis]	6.44208e-18	Pms2	79.1667	93.0556	48.6111	7.96671	52.2388	14	214	87	Metaseiulus occidentalis	187	253	235.77	216	VARROA_Pms2.1.5
1904				0		0	0	0	0	0	0	0	0		0	0	4453.85	343	VARROA_contig_01189
1905				0		0	0	0	0	0	0	0	0		0	0	222.57	220	VARROA_contig_01190
1906				0		0	0	0	0	0	0	0	0		0	0	364	252	VARROA_contig_01191
1907				0		0	0	0	0	0	0	0	0		0	0	229.16	208	VARROA_contig_01192
1908	XP_003738874	refseq_protein	PREDICTED: mediator of RNA polymerase II transcription subunit 27-like [Metaseiulus occidentalis]	1.27032e-160	LOC100898535	58.8722	69.0226	50.9774	95.9502	73.1392	67	984	469	Metaseiulus occidentalis	14	321	908.11	1330	VARROA_LOC100898535
1909				0		0	0	0	0	0	0	0	0		0	0	184.19	211	VARROA_contig_01193
1910				0		0	0	0	0	0	0	0	0		0	0	201.17	261	VARROA_contig_01194
1911				0		0	0	0	0	0	0	0	0		0	0	348.08	221	VARROA_contig_01195
1912				0		0	0	0	0	0	0	0	0		0	0	863.89	456	VARROA_contig_01196
1913	XP_003738089	refseq_protein	PREDICTED: arylsulfatase B-like [Metaseiulus occidentalis]	1.99951e-21	LOC100901097	65.2174	70.4348	57.3913	9.09091	81.4815	68	229	97	Metaseiulus occidentalis	96	149	250.3	230	VARROA_LOC100901097.1.8
1914				0		0	0	0	0	0	0	0	0		0	0	173.55	307	VARROA_contig_01197
1915	XP_003747787	refseq_protein	PREDICTED: importin-13-like [Metaseiulus occidentalis]	0.000000000000191368	LOC100903239	17.4505	23.3911	14.8515	7.02703	61.5385	3	191	80	Metaseiulus occidentalis	855	919	454.65	808	VARROA_LOC100903239.2.8
1916				0		0	0	0	0	0	0	0	0		0	0	105.9	603	VARROA_contig_01198
1917	XP_003746510	refseq_protein	PREDICTED: U4/U6.U5 tri-snRNP-associated protein 2-like isoform 1 [Metaseiulus occidentalis]	0	LOC100900217	95.5867	99.7847	88.8052	61.1881	88.9968	1	927	586	Metaseiulus occidentalis	86	394	261.96	929	VARROA_LOC100900217.1.5
1918				0		0	0	0	0	0	0	0	0		0	0	250.49	712	VARROA_contig_01199
1919	XP_003743536	refseq_protein	PREDICTED: uncharacterized protein LOC100898607 [Metaseiulus occidentalis]	0.00000000000000654805	LOC100898607	36.0802	50.1114	29.3987	14.9606	56.4103	218	442	81	Metaseiulus occidentalis	433	508	233.81	449	VARROA_LOC100898607.1.4
1920				0		0	0	0	0	0	0	0	0		0	0	3610.28	1157	VARROA_contig_01200
1921	XP_003746188	refseq_protein	PREDICTED: uncharacterized protein LOC100899798 [Metaseiulus occidentalis]	2.48376e-80	LOC100899798	96.5087	99.5012	91.2718	13.001	91.7293	1	399	266	Metaseiulus occidentalis	643	775	309.48	401	VARROA_LOC100899798.1.11
1922				0		0	0	0	0	0	0	0	0		0	0	128.1	311	VARROA_contig_01201
1923	XP_011442369	refseq_protein	PREDICTED: nef-associated protein 1-like isoform X1 [Crassostrea gigas]	3.99151e-56	LOC105338794	35.3425	49.589	27.1233	51.7906	51.8325	393	935	199	Crassostrea gigas	2	189	792.16	1095	VARROA_LOC105338794
1924				0		0	0	0	0	0	0	0	0		0	0	143.16	204	VARROA_contig_01202
1925	XP_003741633	refseq_protein	PREDICTED: uncharacterized protein LOC100897680 [Metaseiulus occidentalis]	9.81287e-35	LOC100897680	50.6203	52.8536	48.3871	5.86777	91.5493	189	401	139	Metaseiulus occidentalis	1140	1210	252.25	403	VARROA_LOC100897680.1.13
1926				0		0	0	0	0	0	0	0	0		0	0	172.33	457	VARROA_contig_01203
1927				0		0	0	0	0	0	0	0	0		0	0	246.99	602	VARROA_contig_01204
1928				0		0	0	0	0	0	0	0	0		0	0	849.05	715	VARROA_contig_01205
1929	XP_003748233	Metaseiulus_occidentalis	gi|391347983|ref|XP_003748233.1| PREDICTED: transmembrane protein 194A-like [Metaseiulus occidentalis]	0.000000373534	LOC100899296	25.5973	38.9078	22.5256	9.09091	57.8947	178	291	46	Metaseiulus occidentalis	259	296	77.09	293	VARROA_LOC100899296.1.3
1930				0		0	0	0	0	0	0	0	0		0	0	186.67	217	VARROA_contig_01206
1931				0		0	0	0	0	0	0	0	0		0	0	227.45	340	VARROA_contig_01207
1932				0		0	0	0	0	0	0	0	0		0	0	134.97	296	VARROA_contig_01208
1933				0		0	0	0	0	0	0	0	0		0	0	638.69	636	VARROA_contig_01209
1934				0		0	0	0	0	0	0	0	0		0	0	526.74	670	VARROA_contig_01210
1935	XP_003738584	refseq_protein	PREDICTED: protein SMG8-like [Metaseiulus occidentalis]	9.50277e-36	LOC100898534	88.4892	97.1223	75.5396	14.9502	77.7778	9	278	137	Metaseiulus occidentalis	217	306	169.69	278	VARROA_LOC100898534.1.7
1936				0		0	0	0	0	0	0	0	0		0	0	657.35	1547	VARROA_contig_01211
1937	XP_003739917	refseq_protein	PREDICTED: probable dimethyladenosine transferase-like [Metaseiulus occidentalis]	6.91993e-171	LOC100908865	61.5836	68.4018	55.8651	99.6865	79.6238	183	1115	495	Metaseiulus occidentalis	1	318	1169.23	1364	VARROA_LOC100908865
1938				0		0	0	0	0	0	0	0	0		0	0	224.75	359	VARROA_contig_01212
1939				0		0	0	0	0	0	0	0	0		0	0	187.25	506	VARROA_contig_01213
1940				0		0	0	0	0	0	0	0	0		0	0	103.44	421	VARROA_contig_01214
1941	Q6P4T2	swissprot	sp|Q6P4T2|U520_MOUSE U5 small nuclear ribonucleoprotein 200 kDa helicase OS=Mus musculus GN=Snrnp200 PE=1 SV=1	2.84553e-72	U520	94.3734	99.7442	84.399	6.08614	84.6154	1	390	241	Mus musculus	1118	1247	259.59	391	VARROA_U520.1.3
1942	XP_003739681	refseq_protein	PREDICTED: general transcription factor 3C polypeptide 3-like [Metaseiulus occidentalis]	4.57959e-45	LOC100908015	73.0159	92.8571	62.6984	12.843	67.5214	3	353	167	Metaseiulus occidentalis	539	655	182.27	378	VARROA_LOC100908015.2.12
1943				0		0	0	0	0	0	0	0	0		0	0	99.15	226	VARROA_contig_01215
1944	XP_003742922	refseq_protein	PREDICTED: out at first protein-like [Metaseiulus occidentalis]	5.69258e-96	LOC100900305	56.7213	69.1803	47.8689	82.1012	69.1943	3	635	296	Metaseiulus occidentalis	27	237	528.15	915	VARROA_LOC100900305.1.3
1945	XP_003746439	refseq_protein	PREDICTED: DNA-directed RNA polymerase I subunit RPA1 [Metaseiulus occidentalis]	0	Polr1a	80.3702	92.3527	68.5339	36.3847	74.2089	156	2051	939	Metaseiulus occidentalis	1099	1726	985.01	2053	VARROA_Polr1a.1.12
1946	XP_003737533	refseq_protein	PREDICTED: uncharacterized protein KIAA0564 homolog [Metaseiulus occidentalis]	1.87669e-23	LOC100904832	69.9248	99.2481	49.6241	5.23498	50	3	266	104	Metaseiulus occidentalis	1009	1096	122.49	266	VARROA_LOC100904832.1.12
1947				0		0	0	0	0	0	0	0	0		0	0	455.36	458	VARROA_contig_01216
1948				0		0	0	0	0	0	0	0	0		0	0	773.82	595	VARROA_contig_01217
1949	XP_003741172	refseq_protein	PREDICTED: protein TAPT1 homolog [Metaseiulus occidentalis]	5.88891e-134	LOC100908872	66.2451	80.8366	57.7821	44.3878	71.4801	198	1028	406	Metaseiulus occidentalis	324	584	463.51	1028	VARROA_LOC100908872.1.4
1950				0		0	0	0	0	0	0	0	0		0	0	291.32	584	VARROA_contig_01218
1951				0		0	0	0	0	0	0	0	0		0	0	217.33	659	VARROA_contig_01219
1952				0		0	0	0	0	0	0	0	0		0	0	435.75	578	VARROA_contig_01220
1953				0		0	0	0	0	0	0	0	0		0	0	232.01	310	VARROA_contig_01221
1954	XP_003740425	refseq_protein	PREDICTED: uncharacterized protein LOC100907650 [Metaseiulus occidentalis]	7.96592e-27	LOC100907650	40.099	44.5545	36.3861	3.12175	81.6667	3	182	116	Metaseiulus occidentalis	1812	1871	238.77	404	VARROA_LOC100907650.1.6
1955				0		0	0	0	0	0	0	0	0		0	0	674.71	600	VARROA_contig_01222
1956				0		0	0	0	0	0	0	0	0		0	0	547.39	618	VARROA_contig_01223
1957				0		0	0	0	0	0	0	0	0		0	0	209.18	525	VARROA_contig_01224
1958	XP_003744661	refseq_protein	PREDICTED: solute carrier family 41 member 2-like [Metaseiulus occidentalis]	0.00000000000000125562	LOC100900411	91.25	98.75	87.5	14.6026	88.6076	3	239	80	Metaseiulus occidentalis	208	286	161.04	240	VARROA_LOC100900411.1.2
1959				0		0	0	0	0	0	0	0	0		0	0	297.55	222	VARROA_contig_01225
1960				0		0	0	0	0	0	0	0	0		0	0	165.43	658	VARROA_contig_01226
1961	XP_003741408	refseq_protein	PREDICTED: ATPase family AAA domain-containing protein 3-B-like [Metaseiulus occidentalis]	0	LOC100898500	55.8687	62.1834	49.447	99.6516	78.8396	983	2725	899	Metaseiulus occidentalis	1	572	1127.17	2803	VARROA_LOC100898500
1962				0		0	0	0	0	0	0	0	0		0	0	235.25	276	VARROA_contig_01227
1963				0		0	0	0	0	0	0	0	0		0	0	296.99	453	VARROA_contig_01228
1964				0		0	0	0	0	0	0	0	0		0	0	762.53	978	VARROA_contig_01229
1965				0		0	0	0	0	0	0	0	0		0	0	1726.89	818	VARROA_contig_01230
1966				0		0	0	0	0	0	0	0	0		0	0	244.67	504	VARROA_contig_01231
1967				0		0	0	0	0	0	0	0	0		0	0	413.53	873	VARROA_contig_01232
1968				0		0	0	0	0	0	0	0	0		0	0	316.02	564	VARROA_contig_01233
1969	XP_003738817	refseq_protein	PREDICTED: RRP12-like protein-like [Metaseiulus occidentalis]	2.57576e-178	LOC100901188	84.5	99.5	67.25	31.099	67.4185	7	1200	544	Metaseiulus occidentalis	577	975	383.19	1200	VARROA_LOC100901188.1.7
1970	XP_003744792	refseq_protein	PREDICTED: DNA topoisomerase 2-binding protein 1-B-like [Metaseiulus occidentalis]	1.95488e-38	LOC100908936	73.8095	99.2064	57.1429	9.07738	57.6	3	377	149	Metaseiulus occidentalis	479	600	142.67	378	VARROA_LOC100908936.1.7
1971				0		0	0	0	0	0	0	0	0		0	0	564.8	535	VARROA_contig_01234
1972				0		0	0	0	0	0	0	0	0		0	0	680.55	507	VARROA_contig_01235
1973				0		0	0	0	0	0	0	0	0		0	0	526.78	411	VARROA_contig_01236
1974				0		0	0	0	0	0	0	0	0		0	0	293.91	208	VARROA_contig_01237
1975	XP_003747687	refseq_protein	PREDICTED: E3 ubiquitin-protein ligase Mdm2-like [Metaseiulus occidentalis]	8.36892e-112	LOC100900324	29.2796	43.319	23.1835	98.6395	52.5105	1395	2801	367	Metaseiulus occidentalis	7	441	1370.03	3248	VARROA_LOC100900324.1.2
1976	XP_002404970	refseq_protein	serine/threonine protein kinase, putative [Ixodes scapularis]	2.33244e-43	IscW_ISCW020006	10.4406	11.8845	8.55239	7.75925	71.9626	2381	2701	181	Ixodes scapularis	195	301	973.31	2701	VARROA_IscW_ISCW020006
1977				0		0	0	0	0	0	0	0	0		0	0	199.66	282	VARROA_contig_01238
1978				0		0	0	0	0	0	0	0	0		0	0	303.3	583	VARROA_contig_01239
1979	XP_003740353	refseq_protein	PREDICTED: intraflagellar transport protein 88 homolog [Metaseiulus occidentalis]	3.07811e-94	LOC100907839	93.6823	99.639	87.7256	24.3675	88.0435	2	553	302	Metaseiulus occidentalis	302	484	247.39	554	VARROA_LOC100907839.1.7
1980				0		0	0	0	0	0	0	0	0		0	0	132.69	283	VARROA_contig_01240
1981	XP_003742313	refseq_protein	PREDICTED: chondroitin sulfate synthase 2-like [Metaseiulus occidentalis]	3.79093e-59	LOC100903167	32.783	41.5094	23.5849	25.3275	56.8182	744	1271	216	Metaseiulus occidentalis	513	686	807.57	1272	VARROA_LOC100903167.1.4
1982	XP_003742775	refseq_protein	PREDICTED: probable phospholipid-transporting ATPase ID [Metaseiulus occidentalis]	9.44435e-48	Atp8b2	46.988	49.6988	46.5361	8.70607	93.6364	334	663	180	Metaseiulus occidentalis	1129	1237	315.63	664	VARROA_Atp8b2.1.7
1983				0		0	0	0	0	0	0	0	0		0	0	164.05	483	VARROA_contig_01241
1984				0		0	0	0	0	0	0	0	0		0	0	650.39	588	VARROA_contig_01242
1985				0		0	0	0	0	0	0	0	0		0	0	229.39	308	VARROA_contig_01243
1986	XP_003746725	refseq_protein	PREDICTED: mediator of RNA polymerase II transcription subunit 24-like [Metaseiulus occidentalis]	1.5355e-115	LOC100907900	83.4559	94.8529	75.3676	26.7016	79.4574	41	814	366	Metaseiulus occidentalis	700	954	241.82	816	VARROA_LOC100907900.1.8
1987				0		0	0	0	0	0	0	0	0		0	0	333.28	815	VARROA_contig_01244
1988				0		0	0	0	0	0	0	0	0		0	0	175.93	309	VARROA_contig_01245
1989				0		0	0	0	0	0	0	0	0		0	0	164.23	301	VARROA_contig_01246
1990	XP_003743976	refseq_protein	PREDICTED: ubiquitin carboxyl-terminal hydrolase 24 [Metaseiulus occidentalis]	1.45877e-74	Usp24	57.9545	61.7424	54.9242	6.43368	88.9571	299	787	260	Metaseiulus occidentalis	2357	2518	434.26	792	VARROA_Usp24.1.10
1991	XP_003740732	refseq_protein	PREDICTED: TATA element modulatory factor-like [Metaseiulus occidentalis]	3.76555e-42	LOC100897437	90.301	98.3278	78.2609	12.327	79.5918	5	298	157	Metaseiulus occidentalis	313	410	244.97	299	VARROA_LOC100897437.1.3
1992				0		0	0	0	0	0	0	0	0		0	0	179.01	279	VARROA_contig_01247
1993				0		0	0	0	0	0	0	0	0		0	0	664.58	968	VARROA_contig_01248
1994	XP_003738008	refseq_protein	PREDICTED: symplekin [Metaseiulus occidentalis]	2.25253e-87	Sympk	90.1841	98.773	82.8221	15.0187	83.8509	6	488	287	Metaseiulus occidentalis	702	862	151.41	489	VARROA_Sympk.1.13
1995	XP_003741288	refseq_protein	PREDICTED: ATP-binding cassette sub-family C member 9-like [Metaseiulus occidentalis]	2.58126e-38	LOC100902117	86.692	95.8175	79.8479	4.97041	83.3333	11	262	147	Metaseiulus occidentalis	1484	1567	150.89	263	VARROA_LOC100902117.2.6
1996	XP_003739929	refseq_protein	PREDICTED: eukaryotic translation initiation factor 4E-like [Metaseiulus occidentalis]	9.63887e-63	LOC100898492	20.528	30.0647	16.1638	55.7229	53.7634	583	1140	222	Metaseiulus occidentalis	148	332	893.74	1856	VARROA_LOC100898492
1997				0		0	0	0	0	0	0	0	0		0	0	988.06	738	VARROA_contig_01249
1998	XP_003738267	refseq_protein	PREDICTED: uncharacterized protein LOC100906912 [Metaseiulus occidentalis]	6.38049e-64	LOC100906912	79.1367	94.2446	75.5396	13.7968	80.1527	24	416	220	Metaseiulus occidentalis	750	878	191.81	417	VARROA_LOC100906912.1.6
1999				0		0	0	0	0	0	0	0	0		0	0	171.88	255	VARROA_contig_01250
[truncated: 39,802 more rows]
