# Supplementary material for: Transcriptome profiling of the honeybee parasite Varroa destructor provides new biological insights into the mite adult life cycle
Source: BMC Genomics. 2018 May 4;19:328. doi: 10.1186/s12864-018-4668-z (PMC5936029; doi:10.1186/s12864-018-4668-z)
Supplement: Supplementary file 11 — Co-expressed contigs during the adult mite cycle. The co-expression analysis was performed for contigs identified as differentially expressed in at least one of the life-cycle stages by performing a likelihood ratio test of the full model (~stage) versus the null model (~ 1). Cluster labels, as well as the normalized expression counts for each sample, are provided for all contigs included in the co-expression analysis. In the sample names (library IDs), R204, R245, R41 and R78 correspond to the colony replicate and the last digit of the library ID to the life-cycle stage or condition: 1. Arrest, 2. Pre-lay, 3. Laying, 5. Emerg., 6.Young, 8. Phor, 10. Post-lay. (XLSX 6591 kb) [file 12864_2018_4668_MOESM6_ESM.xlsx]

## Sheet: Young vs Male
ContigID	log2FoldChange	pvalue	padj	Contig description
VARROA_LOC100898284.1.2	-3.2075	0	0	PREDICTED: probable E3 ubiquitin-protein ligase HERC4-like [Metaseiulus occidentalis]
VARROA_LOC100898284.2.2	-3.24119	0	0	PREDICTED: probable E3 ubiquitin-protein ligase HERC4-like [Metaseiulus occidentalis]
VARROA_LOC100902127	-3.81123	0	0	PREDICTED: uncharacterized protein LOC100902127 [Metaseiulus occidentalis]
VARROA_LOC100903390.2.2	-5.76576	0	0	PREDICTED: protein phosphatase inhibitor 2-like [Metaseiulus occidentalis]
VARROA_contig_06734	-8.18242	0	0	0
VARROA_contig_12367	-6.24392	0	0	0
VARROA_contig_14346	-5.65375	0	0	0
VARROA_contig_17708	-6.65355	1.30438e-275	6.80365e-272	0
VARROA_contig_14389	-8.94565	2.29851e-272	1.06569e-268	0
VARROA_contig_16980	-4.53184	9.81017e-265	4.09359e-261	0
VARROA_contig_17033	-6.63181	3.63303e-260	1.37817e-256	0
VARROA_Kif21b	-4.02436	1.25383e-256	4.35997e-253	PREDICTED: kinesin-like protein KIF21B [Metaseiulus occidentalis]
VARROA_contig_12224	-5.92924	1.21824e-255	3.91036e-252	0
VARROA_contig_16363	-4.46165	2.27702e-252	6.78683e-249	0
VARROA_contig_17609	-7.773	4.28462e-245	1.19192e-241	0
VARROA_contig_14112	-7.29012	4.62211e-241	1.20545e-237	0
VARROA_contig_14454	-8.809	2.0596e-239	5.05547e-236	0
VARROA_contig_09704	-6.01738	4.62053e-231	1.07114e-227	0
VARROA_contig_16801	-7.84167	1.24831e-230	2.74154e-227	0
VARROA_contig_18045	-7.00979	8.01352e-230	1.67194e-226	0
VARROA_contig_15683	-5.10321	1.13071e-221	2.24677e-218	0
VARROA_contig_15025	-6.47487	7.80986e-221	1.48132e-217	0
VARROA_contig_12342	-6.20868	6.60453e-220	1.19823e-216	0
VARROA_contig_17803	-7.737	5.17352e-216	8.99502e-213	0
VARROA_LOC100897809	-8.35999	1.41756e-210	2.36608e-207	PREDICTED: uncharacterized protein LOC100897809 [Metaseiulus occidentalis]
VARROA_contig_10216	6.52819	3.49389e-207	5.60743e-204	0
VARROA_contig_16521	-5.7439	8.90025e-206	1.37552e-202	0
VARROA_contig_12119	-7.02433	5.55523e-203	8.27889e-200	0
VARROA_LOC100903086.2.3	-4.2046	1.17835e-201	1.69552e-198	gi|391343506|ref|XP_003746050.1| PREDICTED: guanine nucleotide exchange factor MSS4 homolog [Metaseiulus occidentalis]
VARROA_contig_16943	-7.25874	2.04053e-201	2.83824e-198	0
VARROA_contig_16126	-6.95959	9.07716e-196	1.22184e-192	0
VARROA_contig_12433	-7.21467	1.48125e-193	1.93155e-190	0
VARROA_contig_12578	-5.54172	2.04308e-192	2.58344e-189	0
VARROA_contig_15940	-5.73336	5.15848e-192	6.33098e-189	0
VARROA_LOC100900649.3.4	-3.31755	1.6403e-189	1.95561e-186	PREDICTED: choline-phosphate cytidylyltransferase B-like [Metaseiulus occidentalis]
VARROA_LOC100900828.5.5	-6.82355	1.32209e-187	1.53244e-184	PREDICTED: uncharacterized protein LOC100900828 [Metaseiulus occidentalis]
VARROA_contig_13399	-6.48157	5.46885e-187	6.16768e-184	0
VARROA_contig_16970	-5.25028	3.4225e-185	3.75826e-182	0
VARROA_contig_12596	-5.32446	1.37909e-184	1.47555e-181	0
VARROA_contig_12768	-7.62012	3.16707e-184	3.30388e-181	0
VARROA_contig_12418	-7.28512	4.19908e-184	4.27364e-181	0
VARROA_LOC100908947.3.3	-3.47689	1.05624e-182	1.04939e-179	PREDICTED: PRKCA-binding protein-like [Metaseiulus occidentalis]
VARROA_contig_16925	-5.38404	1.16202e-182	1.12765e-179	0
VARROA_LOC100901507	-2.35269	1.44421e-182	1.36964e-179	PREDICTED: phosphatidylinositol transfer protein alpha isoform-like [Metaseiulus occidentalis]
VARROA_LOC100907236.2.2	-4.64929	7.99954e-181	7.41789e-178	PREDICTED: uncharacterized protein LOC100907236 [Metaseiulus occidentalis]
VARROA_contig_17519	-5.91858	1.81864e-180	1.64975e-177	0
VARROA_contig_12253	-6.62113	2.14956e-180	1.90844e-177	0
VARROA_contig_11994	-4.53512	4.74146e-180	4.12191e-177	0
VARROA_contig_12525	-7.52789	2.01068e-179	1.71228e-176	0
VARROA_LOC100898302	-4.40437	7.29719e-177	6.08994e-174	PREDICTED: uncharacterized protein LOC100898302 [Metaseiulus occidentalis]
VARROA_LOC100907322.2.4	-4.56624	1.00939e-174	8.2588e-172	PREDICTED: uncharacterized protein LOC100907322 [Metaseiulus occidentalis]
VARROA_contig_12671	-5.90095	8.36259e-173	6.71066e-170	0
VARROA_contig_12807	-6.96675	5.17079e-172	4.07107e-169	0
VARROA_LOC100900602.2.2	-2.86049	9.4418e-172	7.29606e-169	PREDICTED: WW domain-binding protein 2-like [Metaseiulus occidentalis]
VARROA_LOC100901988.2.3	-2.2166	1.89768e-170	1.43975e-167	PREDICTED: uncharacterized protein LOC100901988 [Metaseiulus occidentalis]
VARROA_contig_16629	-6.92411	5.09637e-170	3.79752e-167	0
VARROA_contig_16716	-7.38421	9.02889e-170	6.60978e-167	0
VARROA_contig_04908	-6.81141	1.1254e-169	8.09667e-167	0
VARROA_contig_18044	-7.61772	2.26251e-169	1.60017e-166	0
VARROA_LOC100898098.3.3	-5.95434	5.9579e-169	4.14352e-166	PREDICTED: kelch-like protein 10-like [Metaseiulus occidentalis]
VARROA_contig_12546	-7.80183	4.6479e-165	3.17947e-162	0
VARROA_contig_12675	-5.11017	6.13628e-164	4.12992e-161	0
VARROA_contig_12145	-6.58799	1.53114e-162	1.01415e-159	0
VARROA_LOC100902263	-2.22923	3.02947e-162	1.97521e-159	PREDICTED: nocturnin-like [Metaseiulus occidentalis]
VARROA_LOC103525233	-3.83076	5.39377e-162	3.46263e-159	PREDICTED: pre-mRNA-splicing factor ISY1 homolog [Calypte anna]
VARROA_contig_12721	-6.33246	2.80791e-161	1.77528e-158	0
VARROA_contig_14168	-6.63714	4.00295e-161	2.49306e-158	0
VARROA_Spata20	-2.59044	1.2488e-160	7.66321e-158	PREDICTED: spermatogenesis-associated protein 20 [Metaseiulus occidentalis]
VARROA_contig_15277	-5.27742	1.71482e-160	1.03704e-157	0
VARROA_LOC100903206	-3.05606	1.80382e-160	1.07528e-157	PREDICTED: DNA repair protein REV1-like [Metaseiulus occidentalis]
VARROA_contig_16297	-8.22624	5.04594e-158	2.96559e-155	0
VARROA_contig_12828	-5.27976	6.57451e-158	3.81029e-155	0
VARROA_LOC100908465.1.3	-4.49828	1.78275e-157	1.01905e-154	PREDICTED: sodium-coupled monocarboxylate transporter 2-like [Metaseiulus occidentalis]
VARROA_contig_12833	-7.41952	4.82091e-157	2.71847e-154	0
VARROA_LOC100905914	-3.85898	1.34722e-156	7.49558e-154	PREDICTED: uncharacterized protein LOC100905914 [Metaseiulus occidentalis]
VARROA_contig_17780	-5.24442	4.63751e-156	2.54624e-153	0
VARROA_contig_18041	-4.91824	9.64484e-156	5.22675e-153	0
VARROA_LOC100904655.1.2	-2.99709	1.63217e-155	8.73169e-153	PREDICTED: ribokinase-like [Metaseiulus occidentalis]
VARROA_contig_17278	-4.63406	2.94705e-155	1.55664e-152	0
VARROA_contig_13644	-6.81498	6.99323e-155	3.64767e-152	0
VARROA_HSP7D	-7.04876	8.73322e-155	4.49901e-152	sp|Q9U639|HSP7D_MANSE Heat shock 70 kDa protein cognate 4 OS=Manduca sexta PE=2 SV=1
VARROA_contig_14070	-6.65986	1.86527e-154	9.49193e-152	0
VARROA_LOC100902644	-2.25967	2.4967e-153	1.25521e-150	PREDICTED: mannose-1-phosphate guanyltransferase alpha-A-like [Metaseiulus occidentalis]
VARROA_LOC100903779	-2.79	4.17968e-152	2.07631e-149	PREDICTED: NECAP-like protein CG9132-like isoform 1 [Metaseiulus occidentalis] >gi|391330568|ref|XP_003739730.1| PREDICTED: NECAP-like protein CG9132-like isoform 2 [Metaseiulus occidentalis]
VARROA_contig_12438	-9.21222	9.18931e-152	4.5112e-149	0
VARROA_contig_15404	-4.91001	2.77411e-151	1.34602e-148	0
VARROA_contig_17049	-4.62588	6.00921e-151	2.88221e-148	0
VARROA_contig_16476	-4.62513	1.34749e-150	6.38957e-148	0
VARROA_LOC100905957	-3.66941	9.08083e-150	4.25758e-147	PREDICTED: gamma-glutamyltranspeptidase 1-like [Metaseiulus occidentalis]
VARROA_contig_12963	-6.72637	4.33692e-149	2.01079e-146	0
VARROA_contig_16336	-4.73311	6.91003e-149	3.16859e-146	0
VARROA_contig_17652	-5.96983	1.40838e-148	6.38792e-146	0
VARROA_contig_12264	-5.26747	2.82354e-147	1.26689e-144	0
VARROA_LOC100906327.1.2	-8.93265	1.2031e-146	5.34076e-144	PREDICTED: hemocyte protein-glutamine gamma-glutamyltransferase-like [Metaseiulus occidentalis]
VARROA_contig_18014	-5.3869	3.06996e-145	1.34846e-142	0
VARROA_contig_12366	-5.10782	3.48839e-145	1.51629e-142	0
VARROA_LOC100899271	-7.59118	9.73341e-145	4.18717e-142	PREDICTED: probable serine/threonine-protein kinase DDB_G0277449-like [Metaseiulus occidentalis]
VARROA_contig_17131	-4.37439	9.71406e-144	4.13621e-141	GB46459-PA pep:novel chromosome_group:GCA_000002195.1:1:14569123:14571989:1 gene:GB46459 transcript:GB46459-RA description:Uncharacterized protein
VARROA_contig_12705	-5.21921	1.50637e-142	6.34928e-140	0
VARROA_contig_17900	-5.03184	1.71763e-142	7.16733e-140	0
VARROA_LOC100908598	-7.10352	1.16116e-141	4.79732e-139	PREDICTED: uncharacterized protein LOC100908598 [Metaseiulus occidentalis]
VARROA_contig_16133	-6.53976	4.13282e-141	1.69073e-138	0
VARROA_GMPR2	-3.42388	4.38718e-141	1.77736e-138	sp|Q9P2T1|GMPR2_HUMAN GMP reductase 2 OS=Homo sapiens GN=GMPR2 PE=1 SV=1
VARROA_contig_18010	-8.86155	1.00516e-140	4.03301e-138	0
VARROA_LOC100900649.2.4	-3.27972	1.12606e-140	4.47505e-138	PREDICTED: choline-phosphate cytidylyltransferase B-like [Metaseiulus occidentalis]
VARROA_contig_13199	-4.9914	1.23065e-140	4.84457e-138	0
VARROA_LOC100908947.1.3	-3.7126	2.41413e-140	9.41466e-138	PREDICTED: PRKCA-binding protein-like [Metaseiulus occidentalis]
VARROA_contig_12843	-8.38141	3.33203e-140	1.2874e-137	0
VARROA_LOC100907005	-5.16862	1.60631e-139	6.14937e-137	PREDICTED: C-type lectin domain family 4 member F-like [Metaseiulus occidentalis]
VARROA_LOC100907322.3.4	-5.25806	2.71408e-139	1.02957e-136	PREDICTED: uncharacterized protein LOC100907322 [Metaseiulus occidentalis]
VARROA_contig_15426	-5.59932	2.79201e-139	1.0496e-136	0
VARROA_LOC100906056	-2.04327	4.48328e-139	1.67034e-136	PREDICTED: NFU1 iron-sulfur cluster scaffold homolog, mitochondrial-like [Metaseiulus occidentalis]
VARROA_LOC101739286	-2.66693	7.95975e-139	2.93933e-136	PREDICTED: iron-sulfur cluster assembly enzyme ISCU, mitochondrial-like [Bombyx mori]
VARROA_contig_17015	-8.18178	1.95105e-138	7.14153e-136	0
VARROA_contig_12906	-7.26506	2.82703e-138	1.0258e-135	0
VARROA_contig_12482	-4.01496	4.17824e-138	1.50301e-135	0
VARROA_contig_04915	-8.60191	7.00233e-138	2.49738e-135	0
VARROA_contig_16035	-8.74365	7.21357e-138	2.55091e-135	0
VARROA_contig_12464	-7.71236	1.2196e-137	4.27658e-135	0
VARROA_contig_17925	-8.33142	2.14309e-137	7.45224e-135	0
VARROA_contig_07237	-6.43414	3.81645e-137	1.31614e-134	0
VARROA_contig_12964	-3.31448	1.19241e-136	4.07844e-134	0
VARROA_contig_16746	-4.86388	1.73777e-135	5.89543e-133	0
VARROA_contig_14591	-4.43386	3.24178e-134	1.09091e-131	0
VARROA_contig_16391	-5.24312	9.69802e-134	3.23743e-131	0
VARROA_contig_18701	-4.65527	1.74763e-133	5.7877e-131	0
VARROA_contig_12895	-4.0314	8.26265e-131	2.71483e-128	0
VARROA_LOC100904013.2.2	-3.79625	9.55257e-131	3.11414e-128	PREDICTED: farnesyl pyrophosphate synthase-like [Metaseiulus occidentalis]
VARROA_contig_12861	-3.16075	1.54221e-130	4.98864e-128	0
VARROA_contig_12427	-5.78793	1.93514e-130	6.2115e-128	0
VARROA_contig_17397	-7.83007	7.33183e-130	2.33544e-127	0
VARROA_contig_12636	-6.60757	1.04004e-129	3.2878e-127	0
VARROA_contig_17716	-4.40751	1.09232e-128	3.42709e-126	0
VARROA_contig_14679	-8.20575	1.37988e-128	4.29698e-126	0
VARROA_contig_12498	-7.00866	4.31157e-128	1.33269e-125	0
VARROA_LOC100904011.2.10	-5.53675	7.42979e-128	2.27963e-125	PREDICTED: ABC transporter G family member 20-like [Metaseiulus occidentalis]
VARROA_contig_12410	-7.99777	4.30168e-127	1.31022e-124	0
VARROA_LOC100908977	-3.36939	8.11918e-127	2.45505e-124	PREDICTED: voltage-dependent calcium channel subunit alpha-2/delta-3-like [Metaseiulus occidentalis]
VARROA_contig_20697	-8.32791	2.42495e-126	7.27972e-124	0
VARROA_contig_16223	-7.62438	1.99134e-125	5.93532e-123	0
VARROA_contig_12431	-5.65202	3.20134e-125	9.47415e-123	0
VARROA_LOC100906656	-2.01137	1.59083e-124	4.67479e-122	PREDICTED: lanC-like protein 2-like [Metaseiulus occidentalis]
VARROA_LOC100897755.1.2	-2.25789	3.48688e-124	1.01749e-121	PREDICTED: methionine aminopeptidase 1D, mitochondrial-like [Metaseiulus occidentalis]
VARROA_contig_21170	-9.01856	4.27125e-124	1.23771e-121	0
VARROA_contig_12447	-6.80842	6.31438e-124	1.81715e-121	0
VARROA_contig_13098	-6.10064	8.66696e-124	2.47709e-121	0
VARROA_contig_17646	-5.82821	1.79954e-123	5.10824e-121	0
VARROA_contig_10760	-4.58797	3.85e-123	1.08549e-120	0
VARROA_contig_16937	-7.07054	4.90252e-123	1.37297e-120	0
VARROA_contig_12507	-7.61161	8.18402e-123	2.27669e-120	0
VARROA_contig_13085	-4.56585	1.53307e-122	4.23655e-120	0
VARROA_contig_16141	-6.8797	1.4293e-121	3.92381e-119	0
VARROA_LOC100900682	-8.48142	1.96608e-121	5.36212e-119	gi|391337290|ref|XP_003743003.1| PREDICTED: serine proteinase stubble-like [Metaseiulus occidentalis]
VARROA_contig_13105	-5.90486	6.38697e-121	1.73062e-118	0
VARROA_contig_12428	-6.40274	6.80598e-121	1.83226e-118	0
VARROA_contig_15936	-8.80479	8.06009e-121	2.15597e-118	0
VARROA_contig_17863	-8.73251	5.08293e-120	1.35096e-117	0
VARROA_contig_13256	-5.91768	6.26507e-120	1.65461e-117	0
VARROA_contig_17623	-5.02237	7.94664e-120	2.08552e-117	0
VARROA_LOC100907271.1.2	5.63507	1.4468e-119	3.77326e-117	PREDICTED: tubulin alpha-1C chain-like [Metaseiulus occidentalis]
VARROA_contig_17091	-3.24084	1.25816e-118	3.26091e-116	0
VARROA_contig_16848	-3.85009	1.28347e-118	3.30596e-116	0
VARROA_contig_15518	-7.84254	1.29177e-118	3.30694e-116	0
VARROA_contig_06375	3.52365	3.52712e-118	8.97437e-116	0
VARROA_contig_06479	-8.39537	6.02554e-118	1.52384e-115	0
VARROA_LOC100904576.3.3	-3.043	6.60922e-118	1.66138e-115	PREDICTED: uracil phosphoribosyltransferase homolog [Metaseiulus occidentalis]
VARROA_contig_18021	-7.68985	1.17104e-117	2.92606e-115	0
VARROA_contig_16577	-3.8345	1.19482e-117	2.96772e-115	0
VARROA_LOC100907163	-2.36425	1.69674e-117	4.18943e-115	PREDICTED: UTP--glucose-1-phosphate uridylyltransferase-like isoform 1 [Metaseiulus occidentalis] >gi|391332590|ref|XP_003740716.1| PREDICTED: UTP--glucose-1-phosphate uridylyltransferase-like isoform 2 [Metaseiulus occidentalis]
VARROA_contig_15511	-7.4671	9.02324e-117	2.21483e-114	0
VARROA_LOC100898277	-8.63879	1.02123e-116	2.49205e-114	PREDICTED: fatty aldehyde dehydrogenase-like [Metaseiulus occidentalis]
VARROA_LOC100907768.1.2	-7.82364	2.40819e-116	5.84239e-114	PREDICTED: glycogen synthase kinase-3 beta-like [Metaseiulus occidentalis]
VARROA_contig_15925	-3.99288	5.47297e-116	1.32009e-113	0
VARROA_contig_12679	-6.29054	5.64552e-116	1.35389e-113	0
VARROA_contig_12841	-8.04265	2.66897e-115	6.36404e-113	0
VARROA_LOC100906473.2.3	-2.83512	3.0192e-115	7.15824e-113	PREDICTED: prolyl endopeptidase-like [Metaseiulus occidentalis]
VARROA_contig_13011	-4.02281	3.32976e-115	7.84997e-113	0
VARROA_contig_03553	4.56981	4.25638e-115	9.97811e-113	0
VARROA_contig_12655	-4.46181	4.8698e-115	1.13524e-112	0
VARROA_LOC100898461	-8.20877	1.19668e-114	2.77417e-112	PREDICTED: tyrosine-protein kinase SYK-like [Metaseiulus occidentalis]
VARROA_contig_15520	-7.46727	1.82031e-114	4.19658e-112	0
VARROA_contig_17797	-5.81092	1.47093e-113	3.37248e-111	0
VARROA_contig_14550	-9.34562	2.19173e-113	4.99761e-111	0
VARROA_contig_05450	-2.99394	3.25199e-113	7.37494e-111	0
VARROA_contig_12892	-6.76065	3.36608e-113	7.59242e-111	0
VARROA_LOC100901097.5.8	4.60891	5.07146e-113	1.13775e-110	PREDICTED: arylsulfatase B-like [Metaseiulus occidentalis]
VARROA_LOC100906632	-1.85075	8.96975e-113	2.00155e-110	PREDICTED: guanine nucleotide-binding protein-like 1-like [Metaseiulus occidentalis]
VARROA_contig_12618	-3.94707	3.62068e-112	8.03637e-110	0
VARROA_contig_16302	-6.37449	4.98845e-112	1.10137e-109	0
VARROA_contig_13350	-3.7526	1.02069e-111	2.24165e-109	0
VARROA_contig_14853	-8.27303	2.13714e-111	4.66904e-109	0
VARROA_contig_16605	-6.28046	2.67933e-111	5.82307e-109	0
VARROA_contig_13427	-6.67998	3.67358e-111	7.94256e-109	0
VARROA_contig_17727	-6.72956	3.83787e-111	8.25499e-109	0
VARROA_contig_18039	-6.23837	4.4822e-111	9.59145e-109	0
VARROA_LOC100898238	-2.27295	1.03658e-110	2.20685e-108	PREDICTED: importin-5-like [Metaseiulus occidentalis]
VARROA_LOC100900649.4.4	-3.31237	7.99788e-110	1.69409e-107	PREDICTED: choline-phosphate cytidylyltransferase B-like [Metaseiulus occidentalis]
VARROA_contig_12604	-6.35706	8.98898e-110	1.8944e-107	0
VARROA_contig_12535	-4.22802	2.30305e-109	4.82923e-107	0
VARROA_contig_14504	-6.11094	4.09627e-109	8.54646e-107	0
VARROA_contig_15215	-3.4508	1.73852e-108	3.6092e-106	0
VARROA_contig_13945	-5.6366	3.05545e-108	6.31176e-106	0
VARROA_contig_13143	-8.84363	3.91112e-108	8.03957e-106	0
VARROA_contig_12392	-3.53067	5.98982e-108	1.22521e-105	0
VARROA_contig_12753	-7.95475	6.87503e-108	1.39942e-105	0
VARROA_LOC100899132	-1.96416	5.51927e-107	1.118e-104	PREDICTED: uncharacterized protein LOC100899132 [Metaseiulus occidentalis]
VARROA_contig_16543	-5.53733	1.06725e-106	2.15141e-104	0
VARROA_contig_18029	-6.64764	3.99351e-106	8.01159e-104	0
VARROA_contig_14237	-8.08489	6.62945e-106	1.32361e-103	0
VARROA_contig_13135	-6.13333	9.71305e-106	1.93003e-103	0
VARROA_contig_17848	-8.64906	1.08284e-105	2.14145e-103	0
VARROA_contig_12733	-3.1775	1.80169e-105	3.54627e-103	0
VARROA_contig_16901	-5.17267	2.03428e-105	3.98528e-103	0
VARROA_contig_12238	-4.8308	2.12113e-105	4.13601e-103	0
VARROA_LOC100905099.2.2	-4.56781	4.56993e-105	8.8695e-103	PREDICTED: microtubule-associated protein tau-like [Metaseiulus occidentalis]
VARROA_contig_15413	-5.37022	5.75699e-105	1.11217e-102	0
VARROA_LOC100901034	-2.44399	5.92223e-105	1.13882e-102	PREDICTED: solute carrier family 25 member 35-like [Metaseiulus occidentalis]
VARROA_contig_16779	-6.19388	1.45069e-104	2.7768e-102	0
VARROA_LOC100900361	-3.30846	2.60689e-104	4.96715e-102	PREDICTED: sorbitol dehydrogenase-like [Metaseiulus occidentalis]
VARROA_contig_12676	-4.42207	5.36172e-104	1.01697e-101	0
VARROA_contig_17286	-8.43318	1.27239e-103	2.40246e-101	0
VARROA_contig_12731	-3.85315	1.72779e-103	3.24763e-101	0
VARROA_contig_14428	-5.35566	5.85837e-103	1.09622e-100	0
VARROA_contig_12254	-5.6034	6.59209e-103	1.22801e-100	0
VARROA_contig_18229	4.56112	1.65505e-102	3.06942e-100	0
VARROA_contig_12407	-8.64811	1.86471e-102	3.44295e-100	0
VARROA_contig_04210	-3.56422	2.51112e-102	4.61605e-100	0
VARROA_LOC100900649.1.4	-2.79143	2.63762e-102	4.82396e-100	PREDICTED: choline-phosphate cytidylyltransferase B-like [Metaseiulus occidentalis]
VARROA_contig_15174	-2.37066	2.64735e-102	4.82396e-100	0
VARROA_LOC100907567.2.3	-6.76209	2.84795e-102	5.16693e-100	PREDICTED: long-chain-fatty-acid--CoA ligase 5-like [Metaseiulus occidentalis]
VARROA_contig_14360	-4.15083	3.02604e-102	5.46627e-100	0
VARROA_LOC100897944.3.3	-5.47271	4.35142e-102	7.82655e-100	PREDICTED: uncharacterized protein LOC100897944 [Metaseiulus occidentalis]
VARROA_contig_00062	-7.29625	1.24196e-101	2.22423e-99	0
VARROA_contig_12586	-8.26008	1.51554e-101	2.70258e-99	0
VARROA_LOC100899564.3.4	4.38861	1.56603e-101	2.78073e-99	PREDICTED: histone H2B.3-like [Metaseiulus occidentalis] >gi|391343984|ref|XP_003746285.1| PREDICTED: histone H2B.3-like [Metaseiulus occidentalis]
VARROA_contig_04901	-6.29834	1.91674e-101	3.38906e-99	0
VARROA_contig_17959	-6.30589	6.4929e-101	1.14319e-98	0
VARROA_contig_16559	-5.36756	1.044e-100	1.83042e-98	0
VARROA_LOC100909123.1.2	-6.0664	1.18379e-100	2.06682e-98	gi|391337075|ref|XP_003742899.1| PREDICTED: voltage-dependent calcium channel subunit alpha-2/delta-3-like [Metaseiulus occidentalis]
VARROA_contig_14323	-6.69756	1.56844e-100	2.72699e-98	0
VARROA_contig_19292	-5.37567	1.68229e-100	2.9128e-98	0
VARROA_contig_10477	5.5093	1.83891e-100	3.17083e-98	0
VARROA_contig_18069	-9.39491	3.42335e-100	5.87857e-98	0
VARROA_contig_17126	-5.98167	6.81448e-100	1.16539e-97	0
VARROA_contig_16876	-5.71799	8.58381e-100	1.46198e-97	0
VARROA_LOC105184318.2.2	-2.12903	1.03816e-99	1.76099e-97	PREDICTED: histone-lysine N-methyltransferase SETMAR-like [Harpegnathos saltator]
VARROA_LOC100907018.2.2	-1.82893	1.25671e-99	2.12308e-97	PREDICTED: mitochondrial inner membrane protein-like [Metaseiulus occidentalis]
VARROA_LOC100908106	-1.91189	1.32054e-99	2.22192e-97	PREDICTED: serine palmitoyltransferase 2-like [Metaseiulus occidentalis]
VARROA_contig_20627	-4.46141	1.51147e-99	2.53295e-97	0
VARROA_contig_17133	-1.73561	1.7607e-99	2.92826e-97	0
VARROA_contig_17235	-7.64309	1.76139e-99	2.92826e-97	0
VARROA_contig_15039	-4.16886	2.77118e-99	4.58873e-97	0
VARROA_Atp2b3.3.6	-6.44799	3.6916e-99	6.08866e-97	PREDICTED: plasma membrane calcium-transporting ATPase 3 [Metaseiulus occidentalis]
VARROA_contig_12393	-6.45793	4.52033e-99	7.42615e-97	0
VARROA_contig_12725	-7.67754	6.48931e-99	1.06191e-96	0
VARROA_contig_15463	-8.68622	1.32279e-98	2.15614e-96	0
VARROA_IscW_ISCW016469.4.6	-1.70613	1.78758e-98	2.90243e-96	5 nucleotidase, putative [Ixodes scapularis]
VARROA_contig_14142	-6.71234	4.01851e-98	6.49939e-96	0
VARROA_contig_13092	-8.38385	1.34045e-97	2.15962e-95	0
VARROA_contig_14050	-2.3477	3.08009e-97	4.9433e-95	0
VARROA_contig_16864	-3.94355	6.58425e-97	1.05267e-94	0
VARROA_contig_12300	-5.46015	7.66874e-97	1.22138e-94	0
VARROA_contig_15113	-8.78943	8.57148e-97	1.35997e-94	0
VARROA_contig_17458	-3.70622	1.29566e-96	2.04793e-94	0
VARROA_contig_02847	-3.21333	1.32804e-96	2.09118e-94	0
VARROA_contig_14639	-6.13453	1.42309e-96	2.23244e-94	0
VARROA_contig_21378	-2.87195	2.39174e-96	3.73792e-94	0
VARROA_contig_16063	-7.2549	2.5881e-96	4.02971e-94	0
VARROA_contig_17396	-4.79607	2.6951e-96	4.18071e-94	0
VARROA_contig_12206	-8.30841	6.17861e-96	9.54893e-94	0
VARROA_LOC100908300.7.11	-2.65512	8.04609e-96	1.23892e-93	PREDICTED: membrane-associated protein Hem-like [Metaseiulus occidentalis]
VARROA_contig_12544	-4.25363	1.1126e-95	1.70686e-93	0
VARROA_contig_17894	-9.70533	1.18673e-95	1.81391e-93	0
VARROA_contig_16138	-7.36761	1.20526e-95	1.83552e-93	0
VARROA_LOC100906211	-6.63276	2.71946e-95	4.12645e-93	gi|391338166|ref|XP_003743432.1| PREDICTED: lipase 1-like [Metaseiulus occidentalis]
VARROA_contig_13157	-3.21456	3.37102e-95	5.09659e-93	0
VARROA_contig_09559	6.38153	4.60513e-95	6.93728e-93	0
VARROA_contig_12557	-3.6977	5.68899e-95	8.53922e-93	0
VARROA_contig_14585	-2.61978	6.08698e-95	9.10386e-93	0
VARROA_contig_14906	-9.17889	1.86232e-94	2.77539e-92	0
VARROA_IscW_ISCW013756	-6.95641	2.39924e-94	3.56283e-92	ubiquitin fusion-degradation protein, putative [Ixodes scapularis]
VARROA_contig_12559	-8.67255	4.1607e-94	6.15665e-92	0
VARROA_contig_11264	-4.43995	8.20056e-94	1.20916e-91	0
VARROA_LOC100908142	-1.55443	1.20635e-93	1.77248e-91	PREDICTED: FAS-associated factor 2-B-like [Metaseiulus occidentalis]
VARROA_contig_14619	-9.40062	1.48155e-93	2.1692e-91	0
VARROA_contig_12605	-7.22547	1.91511e-93	2.79418e-91	0
VARROA_contig_14654	-3.29047	2.04583e-93	2.9745e-91	0
VARROA_LOC100903235.2.2	-6.79035	2.9161e-93	4.2251e-91	PREDICTED: histone H2B.3-like, partial [Metaseiulus occidentalis] >gi|391344344|ref|XP_003746461.1| PREDICTED: histone H2B.3-like, partial [Metaseiulus occidentalis]
VARROA_contig_17099	-1.50614	4.33386e-93	6.25755e-91	0
VARROA_contig_16337	-2.98083	5.74452e-93	8.26578e-91	0
VARROA_LOC100907823.2.2	-5.91674	5.92188e-93	8.49169e-91	PREDICTED: mediator of RNA polymerase II transcription subunit 21-like [Metaseiulus occidentalis]
VARROA_contig_17833	-5.58112	7.12732e-93	1.01852e-90	0
VARROA_contig_14725	-4.94161	8.57011e-93	1.22052e-90	0
VARROA_LOC100902319.1.2	-2.46917	1.75443e-92	2.4901e-90	PREDICTED: motile sperm domain-containing protein 2-like [Metaseiulus occidentalis]
VARROA_contig_16357	-2.85312	2.58055e-92	3.65021e-90	0
VARROA_contig_13014	-8.03577	3.59784e-92	5.07199e-90	0
VARROA_contig_17050	-8.93961	4.89825e-92	6.88195e-90	0
VARROA_LOC100906350.1.2	-2.35331	6.8097e-92	9.53541e-90	PREDICTED: BRCA1-associated protein-like [Metaseiulus occidentalis]
VARROA_Ddhd2	-2.20484	7.47732e-92	1.04352e-89	PREDICTED: phospholipase DDHD2 [Metaseiulus occidentalis]
VARROA_LOC100898344.2.2	-7.97731	8.00637e-92	1.11363e-89	PREDICTED: nucleosome assembly protein 1-like 1-like [Metaseiulus occidentalis]
VARROA_contig_12467	-7.32097	9.91352e-92	1.37432e-89	0
VARROA_contig_16386	-7.6031	2.05712e-91	2.84237e-89	0
VARROA_contig_20965	7.39629	2.48135e-91	3.41722e-89	0
VARROA_contig_09181	5.76288	3.09771e-91	4.25202e-89	0
VARROA_contig_12354	-7.64788	4.09357e-91	5.60055e-89	0
VARROA_contig_15122	-5.78396	4.57448e-91	6.23804e-89	0
VARROA_contig_17476	-5.6343	6.05367e-91	8.22826e-89	0
VARROA_contig_16649	-7.38779	7.04019e-91	9.53809e-89	0
VARROA_contig_09423	-3.66405	1.49589e-90	2.02009e-88	0
VARROA_contig_17400	-6.25795	1.52677e-90	2.05513e-88	0
VARROA_LOC100904286.2.2	-7.00114	1.60786e-90	2.15733e-88	PREDICTED: serine/threonine-protein phosphatase 2A regulatory subunit pppA-like [Metaseiulus occidentalis]
VARROA_contig_12582	-5.15126	1.65353e-90	2.21148e-88	0
VARROA_LOC100904576.2.3	-2.27506	2.20453e-90	2.939e-88	PREDICTED: uracil phosphoribosyltransferase homolog [Metaseiulus occidentalis]
VARROA_Gmpr	-3.23145	2.56629e-90	3.41038e-88	PREDICTED: GMP reductase 1 [Microtus ochrogaster]
VARROA_contig_17428	-8.64886	3.22526e-90	4.2725e-88	0
VARROA_contig_12469	-5.25142	5.46249e-90	7.21325e-88	0
VARROA_contig_12343	-6.28641	5.70541e-90	7.51027e-88	0
VARROA_contig_12457	-7.07031	6.35824e-90	8.3433e-88	0
VARROA_contig_17770	-4.31709	1.14419e-89	1.4967e-87	0
VARROA_LOC100902300.4.5	-5.87766	1.18044e-89	1.5393e-87	PREDICTED: RNA-dependent RNA polymerase 1-like [Metaseiulus occidentalis]
VARROA_contig_17481	-8.08619	1.20098e-89	1.5612e-87	0
VARROA_contig_17783	-2.47623	4.2719e-89	5.53596e-87	0
VARROA_contig_17622	-4.4413	4.6259e-89	5.97614e-87	0
VARROA_contig_15034	-3.43436	6.13533e-89	7.9017e-87	0
VARROA_contig_14967	-6.84392	7.05435e-89	9.05735e-87	0
VARROA_contig_15931	-7.76733	2.80814e-88	3.59442e-86	0
VARROA_contig_15779	-6.81357	2.98141e-88	3.80453e-86	0
VARROA_contig_15362	-5.83013	6.81253e-88	8.66687e-86	0
VARROA_contig_13477	-5.76978	7.61681e-88	9.66062e-86	0
VARROA_LOC100898632.1.2	-2.96871	1.38505e-87	1.75138e-85	PREDICTED: E3 ubiquitin-protein ligase makorin-1-like [Metaseiulus occidentalis]
VARROA_contig_17832	-6.90136	2.45812e-87	3.09887e-85	0
VARROA_contig_17192	-6.65896	2.74222e-87	3.44661e-85	0
VARROA_LOC100909351.1.2	-3.08685	3.20902e-87	4.02121e-85	PREDICTED: uncharacterized protein LOC100909351 [Metaseiulus occidentalis]
VARROA_LOC100898223	-2.52251	3.40747e-87	4.25709e-85	PREDICTED: glutamine synthetase 1, mitochondrial-like [Metaseiulus occidentalis]
VARROA_contig_12220	-2.73768	3.86745e-87	4.81734e-85	0
VARROA_contig_16750	-6.26477	1.00507e-86	1.24821e-84	0
VARROA_contig_00973	-2.669	1.40544e-86	1.74025e-84	0
VARROA_contig_14572	-6.6953	2.93443e-86	3.62272e-84	0
VARROA_contig_16881	-8.20176	3.33286e-86	4.10246e-84	0
VARROA_contig_16841	-5.16837	4.37358e-86	5.36767e-84	0
VARROA_contig_12851	-4.50091	6.69812e-86	8.19646e-84	0
VARROA_contig_15550	-8.59547	8.32651e-86	1.01593e-83	0
VARROA_contig_12869	-6.7241	8.99117e-86	1.09383e-83	0
VARROA_contig_12702	-1.73981	1.28447e-85	1.55809e-83	0
VARROA_contig_17274	-7.76682	1.30321e-85	1.57624e-83	0
VARROA_contig_18437	5.98933	1.5882e-85	1.91539e-83	0
VARROA_contig_15495	-9.49511	2.80318e-85	3.37092e-83	0
VARROA_contig_14299	-5.26978	3.42716e-85	4.10944e-83	0
VARROA_contig_14002	-6.43849	4.11491e-85	4.91997e-83	0
VARROA_LOC100903563.1.2	-2.34505	4.37014e-85	5.21021e-83	PREDICTED: nucleotide exchange factor SIL1-like [Metaseiulus occidentalis]
VARROA_contig_13456	-7.6383	7.41267e-85	8.81242e-83	0
VARROA_contig_00387	3.99722	1.02317e-84	1.21293e-82	0
VARROA_contig_02732	4.43805	1.46884e-84	1.73631e-82	0
VARROA_LOC100906031	-5.65899	1.73735e-84	2.04791e-82	PREDICTED: uncharacterized protein LOC100906031 [Metaseiulus occidentalis]
VARROA_contig_14614	-7.55954	3.21034e-84	3.77355e-82	0
VARROA_contig_15491	-4.45011	3.79956e-84	4.4536e-82	0
VARROA_contig_07986	-5.85146	4.51397e-84	5.27617e-82	0
VARROA_contig_17252	-4.86645	4.61246e-84	5.37622e-82	0
VARROA_LOC100898111.2.2	-5.00014	5.08334e-84	5.90857e-82	PREDICTED: uncharacterized protein LOC100898111 [Metaseiulus occidentalis]
VARROA_contig_12235	-8.90644	6.48097e-84	7.51216e-82	0
VARROA_contig_15612	-3.60946	8.13568e-84	9.40403e-82	0
VARROA_contig_18055	-8.52157	1.44646e-83	1.66734e-81	0
VARROA_contig_12162	-4.12027	4.01967e-83	4.62073e-81	0
VARROA_contig_14405	-6.44091	8.02143e-83	9.19556e-81	0
VARROA_contig_17672	-5.88239	9.41125e-83	1.07592e-80	0
VARROA_contig_16911	-5.95359	1.21988e-82	1.3908e-80	0
VARROA_contig_12772	-4.31297	1.42817e-82	1.62384e-80	0
VARROA_contig_16870	-4.91309	2.34425e-82	2.65818e-80	0
VARROA_contig_16597	-5.0713	3.03158e-82	3.42824e-80	0
VARROA_contig_16675	-8.62085	3.30884e-82	3.73165e-80	0
VARROA_LOC100907102.2.2	-3.38651	3.99308e-82	4.4912e-80	PREDICTED: protein big brother-like [Metaseiulus occidentalis]
VARROA_contig_15802	-7.51343	4.146e-82	4.65065e-80	0
VARROA_LOC100902053.3.3	-5.85538	5.82294e-82	6.5142e-80	PREDICTED: E3 ubiquitin-protein ligase arih1-like isoform 1 [Metaseiulus occidentalis]
VARROA_contig_12414	-4.5278	1.4025e-81	1.5648e-79	0
VARROA_contig_15315	-6.14199	1.85858e-81	2.06812e-79	0
VARROA_contig_14555	-2.70465	1.87321e-81	2.07886e-79	0
VARROA_contig_17779	-6.52986	2.43456e-81	2.69468e-79	0
VARROA_contig_17892	-6.36698	2.82443e-81	3.11793e-79	0
VARROA_LOC100908211.5.6	-4.8858	3.19042e-81	3.51266e-79	PREDICTED: AMP deaminase 2-like [Metaseiulus occidentalis]
VARROA_LOC100902300.3.5	-5.95344	4.92477e-81	5.40792e-79	PREDICTED: RNA-dependent RNA polymerase 1-like [Metaseiulus occidentalis]
VARROA_contig_13988	-4.50995	8.55871e-81	9.3737e-79	0
VARROA_contig_17457	-4.5637	1.44273e-80	1.57598e-78	0
VARROA_contig_02861	5.48892	2.14725e-80	2.33944e-78	0
VARROA_contig_17685	-4.91095	2.70089e-80	2.93497e-78	0
VARROA_contig_16889	-2.7952	6.52689e-80	7.07413e-78	0
VARROA_contig_16634	-6.96218	6.7967e-80	7.34748e-78	0
VARROA_contig_12700	-5.73414	1.0131e-79	1.09237e-77	0
VARROA_contig_17226	-7.32159	1.40782e-79	1.51406e-77	0
VARROA_contig_15398	-5.97823	1.54897e-79	1.66158e-77	0
VARROA_contig_04812	-8.12793	3.03763e-79	3.25011e-77	0
VARROA_LOC100903390.1.2	-2.04289	3.07323e-79	3.27979e-77	PREDICTED: protein phosphatase inhibitor 2-like [Metaseiulus occidentalis]
VARROA_contig_20889	5.90868	3.62307e-79	3.85672e-77	0
VARROA_contig_02353	4.36406	6.22313e-79	6.6076e-77	0
VARROA_contig_13238	-7.49717	8.65684e-79	9.16834e-77	0
VARROA_LOC100908003.3.3	-1.96205	9.72607e-79	1.02747e-76	PREDICTED: lysosomal alpha-mannosidase-like [Metaseiulus occidentalis]
VARROA_contig_17495	-6.09202	1.36315e-78	1.43641e-76	0
VARROA_contig_15562	-6.09244	1.77862e-78	1.86948e-76	0
VARROA_contig_17679	-6.0974	1.99335e-78	2.08992e-76	0
VARROA_contig_12198	-6.55287	2.32422e-78	2.43071e-76	0
VARROA_contig_13678	-5.81898	2.64658e-78	2.76091e-76	0
VARROA_LOC661753	-6.42947	2.75139e-78	2.86309e-76	PREDICTED: DNA-binding protein D-ETS-3 isoform X2 [Tribolium castaneum]
VARROA_contig_12297	-6.26689	3.83392e-78	3.97965e-76	0
VARROA_LOC100902419.1.2	-1.71277	5.25263e-78	5.43875e-76	PREDICTED: ubiquitin conjugation factor E4 A-like [Metaseiulus occidentalis]
VARROA_contig_17191	-7.62825	6.60676e-78	6.82394e-76	0
VARROA_contig_13649	-7.85754	6.8755e-78	7.08397e-76	0
VARROA_contig_14195	-6.68085	1.8936e-77	1.94621e-75	0
VARROA_contig_07695	-3.75232	2.20817e-77	2.26395e-75	0
VARROA_contig_14698	-7.23799	3.90984e-77	3.99877e-75	0
VARROA_contig_12762	-6.51354	4.76603e-77	4.86252e-75	0
VARROA_contig_13225	-8.97853	8.04166e-77	8.18445e-75	0
VARROA_LOC100901739.1.2	-9.35148	8.28689e-77	8.41351e-75	PREDICTED: glycogen synthase kinase-3 beta-like [Metaseiulus occidentalis]
VARROA_contig_15159	-7.94189	1.00649e-76	1.01939e-74	0
VARROA_contig_12743	-9.07718	1.22171e-76	1.23437e-74	0
VARROA_contig_12744	-7.10305	1.29835e-76	1.30864e-74	0
VARROA_contig_17866	-7.83032	1.87208e-76	1.88237e-74	0
VARROA_contig_13843	-8.37981	2.09213e-76	2.09857e-74	0
VARROA_contig_12330	-8.56001	2.60478e-76	2.60653e-74	0
VARROA_LOC100907363.2.3	-4.01346	2.88986e-76	2.88488e-74	PREDICTED: protein kinase C beta type-like [Metaseiulus occidentalis]
VARROA_LOC100901521.1.2	-1.98555	3.46128e-76	3.44707e-74	PREDICTED: AN1-type zinc finger protein 1-like [Metaseiulus occidentalis]
VARROA_contig_00046	-3.2906	7.65216e-76	7.6026e-74	0
VARROA_contig_12907	-4.18138	1.26227e-75	1.25112e-73	0
VARROA_LOC100900496	-8.53397	1.61914e-75	1.60103e-73	PREDICTED: protein FAM188B-like [Metaseiulus occidentalis]
VARROA_LOC104608219	-8.03039	4.36951e-75	4.31042e-73	PREDICTED: serine/threonine-protein phosphatase PP1-like [Nelumbo nucifera] >gi|720052529|ref|XP_010272443.1| PREDICTED: serine/threonine-protein phosphatase PP1-like [Nelumbo nucifera]
VARROA_LOC100900214	-1.94299	6.77372e-75	6.66636e-73	PREDICTED: mitochondrial carrier triple repeat protein 1-like [Metaseiulus occidentalis]
VARROA_contig_13765	-4.18538	7.9307e-75	7.78664e-73	0
VARROA_contig_13721	-4.52531	8.3393e-75	8.1686e-73	0
VARROA_contig_13242	-1.99777	1.33319e-74	1.30284e-72	0
VARROA_contig_13921	-7.0982	1.45894e-74	1.4224e-72	0
VARROA_contig_19411	-8.07656	1.49183e-74	1.45107e-72	0
VARROA_LOC100907924.2.4	-3.80578	1.77998e-74	1.72733e-72	PREDICTED: probable sodium/potassium/calcium exchanger CG1090-like [Metaseiulus occidentalis]
VARROA_LOC105053423	-3.57522	2.30096e-74	2.22771e-72	PREDICTED: acylamino-acid-releasing enzyme isoform X3 [Elaeis guineensis]
VARROA_contig_12633	-8.01062	2.349e-74	2.26896e-72	0
VARROA_contig_12669	-7.19617	4.17843e-74	4.02673e-72	0
VARROA_LOC100909339	-2.24904	7.01137e-74	6.74125e-72	PREDICTED: putative deoxyribonuclease TATDN1-like [Metaseiulus occidentalis]
VARROA_LOC100900692.2.4	-3.47499	1.05822e-73	1.01511e-71	PREDICTED: extended synaptotagmin-1-like [Metaseiulus occidentalis]
VARROA_contig_16499	-9.81072	1.51831e-73	1.45312e-71	0
VARROA_contig_09959	3.9058	1.91614e-73	1.82967e-71	0
VARROA_contig_16134	-7.73889	3.74356e-73	3.56647e-71	0
VARROA_contig_12818	-7.51891	4.24567e-73	4.03561e-71	0
VARROA_contig_17873	-3.37279	8.7256e-73	8.27504e-71	0
VARROA_contig_25127	-3.0493	1.02479e-72	9.69669e-71	0
VARROA_contig_17410	-4.67061	1.12442e-72	1.06153e-70	0
VARROA_contig_13522	-4.9916	1.32379e-72	1.24693e-70	0
VARROA_contig_17172	-4.24045	2.17857e-72	2.04747e-70	0
VARROA_contig_15781	-9.17436	2.28619e-72	2.14378e-70	0
VARROA_contig_13690	-9.67123	2.33824e-72	2.18767e-70	0
VARROA_LOC100903915.2.2	-4.69428	2.53444e-72	2.36593e-70	PREDICTED: elongation of very long chain fatty acids protein 4-like [Metaseiulus occidentalis]
VARROA_contig_12563	-3.93979	2.68669e-72	2.50246e-70	0
VARROA_contig_12468	-6.06655	2.85012e-72	2.64877e-70	0
VARROA_contig_12444	-3.52311	3.59169e-72	3.33054e-70	0
VARROA_contig_12949	-7.74498	3.62646e-72	3.35532e-70	0
VARROA_PSUG	-3.27738	4.12074e-72	3.80421e-70	sp|B1HV79|PSUG_LYSSC Pseudouridine-5-phosphate glycosidase OS=Lysinibacillus sphaericus (strain C3-41) GN=psuG PE=3 SV=1
VARROA_contig_14536	-4.69951	5.42123e-72	4.99375e-70	0
VARROA_LOC100907474	-1.61179	5.9805e-72	5.49679e-70	PREDICTED: LYR motif-containing protein 2-like isoform 1 [Metaseiulus occidentalis]
VARROA_contig_17868	-8.97265	7.85174e-72	7.20082e-70	0
VARROA_contig_16245	-4.50004	8.69163e-72	7.9536e-70	0
VARROA_contig_17340	-8.44496	9.1313e-72	8.33766e-70	0
VARROA_contig_14202	-6.82086	1.13919e-71	1.03791e-69	0
VARROA_contig_13224	-6.90743	1.50277e-71	1.36618e-69	0
VARROA_contig_12550	-7.14978	1.50692e-71	1.36697e-69	0
VARROA_contig_13967	-5.6906	1.83471e-71	1.66071e-69	0
VARROA_contig_13108	-3.95226	2.76735e-71	2.49948e-69	0
VARROA_contig_17968	-4.57459	4.59143e-71	4.13803e-69	0
VARROA_contig_14259	-8.15324	5.06016e-71	4.55066e-69	0
VARROA_contig_13335	-8.13741	5.62924e-71	5.05154e-69	0
VARROA_contig_17734	-7.17766	7.036e-71	6.30039e-69	0
VARROA_contig_12780	-3.87681	7.44316e-71	6.65071e-69	0
VARROA_contig_15960	-7.95466	8.36417e-71	7.4577e-69	0
VARROA_contig_14271	-6.30242	8.78042e-71	7.81214e-69	0
VARROA_LOC100903949.2.2	-7.15078	8.84021e-71	7.8486e-69	PREDICTED: sphingomyelin phosphodiesterase-like [Metaseiulus occidentalis]
VARROA_contig_14717	-3.23218	9.63282e-71	8.53415e-69	0
VARROA_contig_13993	-3.33303	1.12327e-70	9.93047e-69	0
VARROA_contig_12611	-9.34652	1.12923e-70	9.96208e-69	0
VARROA_LOC100906330	-2.09998	1.32311e-70	1.16479e-68	PREDICTED: biotin--protein ligase-like [Metaseiulus occidentalis]
VARROA_contig_12773	-7.00305	1.544e-70	1.35638e-68	0
VARROA_HSP70.1.2	-9.17261	1.5808e-70	1.38579e-68	sp|Q24789|HSP70_ECHGR Heat shock cognate 70 kDa protein OS=Echinococcus granulosus GN=HSP70 PE=2 SV=1
VARROA_contig_12765	-5.49888	1.84156e-70	1.611e-68	0
VARROA_contig_17898	-8.99313	2.75303e-70	2.40331e-68	0
VARROA_contig_16361	-8.6305	3.09573e-70	2.69684e-68	0
VARROA_contig_13072	-9.32094	3.1256e-70	2.71719e-68	0
VARROA_contig_16963	-4.91013	3.57273e-70	3.09944e-68	0
VARROA_contig_12463	-8.20357	4.6036e-70	3.98546e-68	0
VARROA_contig_12225	-6.93518	4.65477e-70	4.02141e-68	0
VARROA_contig_13667	-5.12299	6.29933e-70	5.43096e-68	0
VARROA_IscW_ISCW024407	3.52636	6.42221e-70	5.52548e-68	cuticular protein, putative [Ixodes scapularis]
VARROA_contig_17910	-7.7356	6.55879e-70	5.63138e-68	0
VARROA_contig_12314	-3.30542	7.05336e-70	6.04359e-68	0
VARROA_contig_12421	-9.22528	7.59381e-70	6.49333e-68	0
VARROA_contig_16489	-8.61792	8.77827e-70	7.49079e-68	0
VARROA_contig_14745	-2.78975	9.19518e-70	7.83054e-68	0
VARROA_contig_16971	-7.74449	1.02752e-69	8.73249e-68	0
VARROA_LOC100905637.1.5	4.5564	1.08159e-69	9.17329e-68	PREDICTED: glucose dehydrogenase [acceptor]-like [Metaseiulus occidentalis]
VARROA_LOC100901852.2.4	-3.60066	1.20638e-69	1.02109e-67	gi|391348669|ref|XP_003748567.1| PREDICTED: DNA excision repair protein ERCC-6-like [Metaseiulus occidentalis]
VARROA_contig_17526	-7.65804	1.29483e-69	1.09374e-67	0
VARROA_contig_12668	-6.21617	1.46632e-69	1.23609e-67	0
VARROA_LOC100897815.3.4	-2.36105	2.06915e-69	1.74076e-67	PREDICTED: integrator complex subunit 9-like [Metaseiulus occidentalis]
VARROA_LOC100898614	-2.13503	2.14105e-69	1.79762e-67	PREDICTED: spermine synthase-like [Metaseiulus occidentalis]
VARROA_LOC100902607.2.2	4.05423	2.88586e-69	2.41809e-67	PREDICTED: glycerophosphodiester phosphodiesterase domain-containing protein 1-like [Metaseiulus occidentalis]
VARROA_IscW_ISCW011461	-5.39519	4.48095e-69	3.74712e-67	arrowhead, putative [Ixodes scapularis]
VARROA_contig_12542	-4.68414	6.53359e-69	5.45267e-67	0
VARROA_contig_17459	-6.55008	7.36427e-69	6.13366e-67	0
VARROA_contig_17695	-4.85379	8.93986e-69	7.43113e-67	0
VARROA_contig_08909	-4.57937	9.99675e-69	8.29313e-67	0
VARROA_LOC100904655.2.2	-3.4951	1.05329e-68	8.72059e-67	PREDICTED: ribokinase-like [Metaseiulus occidentalis]
VARROA_contig_14355	-8.63757	1.35943e-68	1.1233e-66	0
VARROA_contig_12301	-9.10197	1.41086e-68	1.16349e-66	0
VARROA_LOC100908972.1.2	-6.33791	1.67024e-68	1.37467e-66	PREDICTED: uncharacterized protein LOC100908972 [Metaseiulus occidentalis]
VARROA_LOC100904518.1.3	-1.51733	2.03258e-68	1.6696e-66	PREDICTED: Y+L amino acid transporter 2-like [Metaseiulus occidentalis]
VARROA_contig_14175	-7.60823	3.26215e-68	2.67433e-66	0
VARROA_contig_21457	-8.50822	3.62479e-68	2.96579e-66	0
VARROA_contig_17350	-5.0482	4.69171e-68	3.83123e-66	0
VARROA_contig_12295	-8.0048	5.0079e-68	4.08144e-66	0
VARROA_contig_18064	-8.8775	6.94013e-68	5.64518e-66	0
VARROA_contig_17696	-8.89958	7.98446e-68	6.48201e-66	0
VARROA_LOC105269555	-6.55139	8.20122e-68	6.64506e-66	PREDICTED: death-inducer obliterator 1 [Fopius arisanus]
VARROA_LOC100901744	-7.48112	8.45859e-68	6.84031e-66	PREDICTED: serine/threonine-protein phosphatase PP1-2-like [Metaseiulus occidentalis]
VARROA_contig_13361	-9.15159	9.33705e-68	7.5361e-66	0
VARROA_LOC100905867.2.3	-1.92993	1.04623e-67	8.42801e-66	PREDICTED: uncharacterized protein KIAA2013 homolog [Metaseiulus occidentalis]
VARROA_LOC100904815.2.3	-3.52378	1.16802e-67	9.39098e-66	PREDICTED: uncharacterized protein LOC100904815 [Metaseiulus occidentalis]
VARROA_contig_17825	-5.3699	1.36036e-67	1.09163e-65	0
VARROA_LOC100908473	-9.05784	1.52886e-67	1.22449e-65	PREDICTED: 14-3-3 protein gamma-like [Metaseiulus occidentalis]
VARROA_contig_20496	3.44331	1.72229e-67	1.37678e-65	0
VARROA_contig_04128	3.22457	2.80793e-67	2.24033e-65	0
VARROA_contig_12278	-3.86064	3.2818e-67	2.61342e-65	0
VARROA_contig_14353	-8.57103	3.39522e-67	2.69858e-65	0
VARROA_LOC100905530.2.6	-3.64522	3.96979e-67	3.14926e-65	PREDICTED: uncharacterized protein LOC100905530 [Metaseiulus occidentalis]
VARROA_contig_17414	-4.40006	4.11233e-67	3.25615e-65	0
VARROA_contig_17046	-3.7411	4.66136e-67	3.68389e-65	0
VARROA_contig_16830	-5.58634	4.79046e-67	3.77876e-65	0
VARROA_contig_13221	-3.79471	4.81453e-67	3.79058e-65	0
VARROA_contig_14475	-4.02547	7.16417e-67	5.62987e-65	0
VARROA_contig_14652	-5.58275	8.43369e-67	6.61505e-65	0
VARROA_contig_16762	-4.16735	1.07694e-66	8.43127e-65	0
VARROA_contig_25356	-2.22866	1.51632e-66	1.18489e-64	0
VARROA_contig_15001	-4.87092	1.63596e-66	1.27599e-64	0
VARROA_DNJ6A.1.2	-8.39474	2.61553e-66	2.03621e-64	sp|Q5FWN8|DNJ6A_XENLA DnaJ homolog subfamily B member 6-A OS=Xenopus laevis GN=dnajb6-a PE=2 SV=1
VARROA_contig_12729	-6.54012	2.64629e-66	2.05632e-64	0
VARROA_contig_16555	-8.86131	2.91639e-66	2.26199e-64	0
VARROA_contig_12801	-7.95671	3.7805e-66	2.92677e-64	0
VARROA_LOC100902177	-7.49614	3.89825e-66	3.01234e-64	PREDICTED: probable glucuronosyltransferase sqv-8-like [Metaseiulus occidentalis]
VARROA_contig_14608	-8.70094	4.10307e-66	3.16475e-64	0
VARROA_contig_17332	-8.48526	5.85396e-66	4.5069e-64	0
VARROA_contig_15457	-8.65387	6.1398e-66	4.71826e-64	0
VARROA_LOC100900602.1.2	-1.64912	7.26925e-66	5.57594e-64	PREDICTED: WW domain-binding protein 2-like [Metaseiulus occidentalis]
VARROA_contig_24144	-1.28864	8.22791e-66	6.29971e-64	0
VARROA_contig_16473	-8.26807	9.19245e-66	7.02532e-64	0
VARROA_LOC100907858.1.2	-2.86902	1.05833e-65	8.0735e-64	PREDICTED: switch-associated protein 70-like [Metaseiulus occidentalis]
VARROA_contig_16402	-9.49153	1.17266e-65	8.92932e-64	0
VARROA_contig_20787	-2.00209	1.31109e-65	9.96523e-64	0
VARROA_LOC100907653.2.2	-3.33721	1.87498e-65	1.42253e-63	PREDICTED: ras-related protein Rab-23-like [Metaseiulus occidentalis]
VARROA_contig_17333	-4.40623	1.94291e-65	1.47139e-63	0
VARROA_contig_12745	-8.27365	2.71156e-65	2.04978e-63	0
VARROA_contig_12561	-8.47992	3.17036e-65	2.39227e-63	0
VARROA_contig_14431	-7.54097	3.27794e-65	2.46898e-63	0
VARROA_contig_17215	-7.92865	3.88209e-65	2.91877e-63	0
VARROA_contig_17075	-9.18838	4.96051e-65	3.72288e-63	0
VARROA_LOC100905224.1.2	3.12828	6.06384e-65	4.54277e-63	PREDICTED: amine oxidase [flavin-containing]-like [Metaseiulus occidentalis]
VARROA_contig_14627	-7.2887	6.75982e-65	5.05508e-63	0
VARROA_contig_14786	-7.46263	6.91057e-65	5.15858e-63	0
VARROA_contig_19427	4.33394	7.64294e-65	5.69508e-63	0
VARROA_contig_14592	-3.26586	7.86958e-65	5.85351e-63	0
VARROA_contig_13316	-7.5595	8.22696e-65	6.10845e-63	0
VARROA_contig_14354	-6.56073	8.70585e-65	6.45254e-63	0
VARROA_contig_12754	-10.4333	8.95529e-65	6.62564e-63	0
VARROA_LOC100900394.1.3	-2.79636	1.01804e-64	7.51871e-63	PREDICTED: glyoxylate reductase/hydroxypyruvate reductase-like [Metaseiulus occidentalis]
VARROA_contig_13796	-7.26968	1.02323e-64	7.5437e-63	0
VARROA_contig_12470	-5.8476	1.06624e-64	7.8469e-63	0
VARROA_PRS8.2.2	-7.24205	1.1795e-64	8.66516e-63	sp|P62198|PRS8_RAT 26S protease regulatory subunit 8 OS=Rattus norvegicus GN=Psmc5 PE=1 SV=1
VARROA_contig_17619	-9.07634	1.30728e-64	9.58705e-63	0
VARROA_contig_16320	-6.69769	1.42597e-64	1.04391e-62	0
VARROA_contig_16983	-4.9602	1.87561e-64	1.37068e-62	0
VARROA_LOC100903225	-3.96311	2.00048e-64	1.45937e-62	PREDICTED: uncharacterized protein LOC100903225 [Metaseiulus occidentalis]
VARROA_contig_16645	-3.05563	2.02343e-64	1.47353e-62	0
VARROA_LOC100907567.3.3	-8.34196	2.05726e-64	1.49556e-62	PREDICTED: long-chain-fatty-acid--CoA ligase 5-like [Metaseiulus occidentalis]
VARROA_Man2a2.2.3	-4.61367	2.38559e-64	1.73123e-62	PREDICTED: alpha-mannosidase 2x [Metaseiulus occidentalis]
VARROA_contig_17607	-4.79461	2.7023e-64	1.95766e-62	0
VARROA_contig_17045	-7.3055	2.77972e-64	2.01026e-62	0
VARROA_contig_12492	-2.29289	2.89283e-64	2.08844e-62	0
VARROA_contig_17699	-7.16973	3.07872e-64	2.2188e-62	0
VARROA_contig_12144	-5.61675	4.16802e-64	2.99867e-62	0
VARROA_contig_16977	-4.03715	4.58407e-64	3.29233e-62	0
VARROA_contig_13739	-6.8659	4.97831e-64	3.56933e-62	0
VARROA_contig_18878	-3.46578	7.31815e-64	5.23794e-62	0
VARROA_Usp5.1.2	-1.42283	7.62279e-64	5.44664e-62	PREDICTED: ubiquitin carboxyl-terminal hydrolase 5 [Metaseiulus occidentalis]
VARROA_contig_15202	-7.58186	8.36866e-64	5.96935e-62	0
VARROA_contig_05513	4.36434	8.4017e-64	5.9827e-62	0
VARROA_contig_10713	4.59429	8.59491e-64	6.10985e-62	0
VARROA_contig_14527	-5.43695	9.35997e-64	6.6424e-62	0
VARROA_contig_13313	-6.47952	9.40535e-64	6.66327e-62	0
VARROA_contig_17524	-7.98767	9.74717e-64	6.89373e-62	0
VARROA_LOC100903791	-4.82673	1.0053e-63	7.09797e-62	PREDICTED: long-chain-fatty-acid--CoA ligase 4-like [Metaseiulus occidentalis]
VARROA_contig_16998	-9.45683	1.21318e-63	8.55126e-62	0
VARROA_contig_17720	-2.85493	1.36542e-63	9.60813e-62	0
VARROA_contig_12116	4.58017	1.66023e-63	1.1663e-61	0
VARROA_contig_12879	-7.41949	1.87197e-63	1.31284e-61	0
VARROA_contig_08490	5.4003	1.98039e-63	1.38654e-61	0
VARROA_contig_16192	-8.3794	2.18219e-63	1.52526e-61	0
VARROA_contig_09186	-2.24705	2.48304e-63	1.73265e-61	0
VARROA_LOC100908300.5.11	-2.11289	2.65195e-63	1.84742e-61	PREDICTED: membrane-associated protein Hem-like [Metaseiulus occidentalis]
VARROA_contig_16150	-6.75549	2.67803e-63	1.86248e-61	0
VARROA_contig_16317	-4.60635	3.20434e-63	2.2248e-61	0
VARROA_contig_17339	-10.1985	3.36038e-63	2.32927e-61	0
VARROA_contig_17200	-8.8292	3.49982e-63	2.4219e-61	0
VARROA_LOC100906374.2.2	-5.24239	3.77677e-63	2.60922e-61	PREDICTED: uncharacterized protein LOC100906374 [Metaseiulus occidentalis]
VARROA_contig_16872	-5.89823	4.50734e-63	3.1088e-61	0
VARROA_gtf2a1	-4.05474	4.51877e-63	3.11154e-61	PREDICTED: transcription initiation factor IIA subunit 1-like isoform X3 [Astyanax mexicanus]
VARROA_contig_17872	-9.91005	5.13987e-63	3.53338e-61	0
VARROA_contig_12842	-8.7839	7.7525e-63	5.32066e-61	0
VARROA_contig_03448	-2.20629	7.85653e-63	5.3832e-61	0
VARROA_contig_13677	-8.95981	1.38599e-62	9.48108e-61	0
VARROA_contig_13747	-6.29337	1.71222e-62	1.16935e-60	0
VARROA_contig_12440	-5.0304	1.72336e-62	1.17504e-60	0
VARROA_contig_17736	-7.75963	1.81385e-62	1.23472e-60	0
VARROA_contig_12880	-1.88629	1.86952e-62	1.27054e-60	0
VARROA_contig_17125	-6.96515	1.89947e-62	1.2888e-60	0
VARROA_contig_15165	-7.63693	2.33508e-62	1.58179e-60	0
VARROA_contig_12409	-8.70131	2.35263e-62	1.59109e-60	0
VARROA_contig_15087	-9.09009	2.66251e-62	1.79775e-60	0
VARROA_contig_15397	-8.40597	3.19911e-62	2.15658e-60	0
VARROA_contig_17305	-8.39791	3.22799e-62	2.17254e-60	0
VARROA_contig_13729	-4.29021	3.4227e-62	2.29988e-60	0
VARROA_contig_17964	-8.36325	3.47128e-62	2.32877e-60	0
VARROA_contig_22060	-2.86517	3.51684e-62	2.35555e-60	0
VARROA_LOC100904628.5.6	-6.94147	3.54155e-62	2.3683e-60	gi|391345493|ref|XP_003747020.1| PREDICTED: uncharacterized protein LOC100904628 [Metaseiulus occidentalis]
VARROA_contig_17379	-8.91018	3.89128e-62	2.598e-60	0
VARROA_contig_17411	-2.69319	4.91444e-62	3.27587e-60	0
VARROA_contig_10983	3.08568	4.95041e-62	3.29459e-60	0
VARROA_contig_14273	-6.71165	5.01234e-62	3.3305e-60	0
VARROA_contig_16504	-6.93093	5.09562e-62	3.38044e-60	0
VARROA_LOC100907407	-3.67058	5.39333e-62	3.57227e-60	PREDICTED: cuticle protein 10.9-like [Metaseiulus occidentalis]
VARROA_contig_12696	-6.80964	6.04589e-62	3.99814e-60	0
VARROA_contig_08813	3.54555	6.25423e-62	4.12938e-60	0
VARROA_contig_17761	-7.3609	6.44866e-62	4.25102e-60	0
VARROA_contig_18037	-8.92768	7.30107e-62	4.80535e-60	0
VARROA_IscW_ISCW004151.1.2	-6.68715	7.44744e-62	4.89397e-60	homeodomain-containing DNA- binding protein, putative [Ixodes scapularis]
VARROA_contig_14345	-5.63081	8.58595e-62	5.63325e-60	0
VARROA_contig_15403	-8.38193	9.89026e-62	6.47882e-60	0
VARROA_contig_12616	-3.58713	9.92263e-62	6.48984e-60	0
VARROA_contig_14495	-9.06043	1.20721e-61	7.88334e-60	0
VARROA_contig_14419	-8.80011	1.36887e-61	8.92506e-60	0
VARROA_contig_15019	-9.57018	2.06573e-61	1.34475e-59	0
VARROA_contig_12424	-2.58155	2.11602e-61	1.37535e-59	0
VARROA_contig_12990	-9.38224	2.30056e-61	1.49296e-59	0
VARROA_contig_17804	-7.09815	3.11539e-61	2.01862e-59	0
VARROA_LOC100897598.2.6	-5.55837	3.62892e-61	2.34771e-59	PREDICTED: cGMP-dependent 3,5-cyclic phosphodiesterase-like [Metaseiulus occidentalis]
VARROA_contig_15697	-6.41835	3.66887e-61	2.36989e-59	0
VARROA_contig_17984	-5.56391	3.93768e-61	2.53959e-59	0
VARROA_contig_12219	-7.48069	4.77238e-61	3.06844e-59	0
VARROA_contig_13346	-6.33136	4.76653e-61	3.06844e-59	0
VARROA_contig_17857	-8.57928	4.8356e-61	3.10431e-59	0
VARROA_contig_14327	-5.36245	5.70879e-61	3.65924e-59	0
VARROA_LOC100906715	-2.92707	5.84902e-61	3.74337e-59	PREDICTED: brachyury protein-like [Metaseiulus occidentalis]
VARROA_contig_12462	-9.04381	5.90375e-61	3.77261e-59	0
VARROA_LOC100905633.2.3	-2.55767	8.00763e-61	5.10921e-59	PREDICTED: poly(ADP-ribose) glycohydrolase-like [Metaseiulus occidentalis]
VARROA_contig_14505	-6.78201	1.24948e-60	7.96008e-59	0
VARROA_contig_17919	-7.5518	1.30197e-60	8.2818e-59	0
VARROA_LOC100898516.2.3	-2.02954	1.55269e-60	9.86162e-59	PREDICTED: neural proliferation differentiation and control protein 1-like [Metaseiulus occidentalis]
VARROA_contig_13289	-8.72341	1.64505e-60	1.04323e-58	0
VARROA_contig_12345	-2.64537	1.7496e-60	1.10785e-58	0
VARROA_contig_18502	-3.68229	1.98508e-60	1.25505e-58	0
VARROA_contig_06030	-3.79911	2.21727e-60	1.39973e-58	0
VARROA_contig_13402	-5.52011	2.48039e-60	1.56347e-58	0
VARROA_contig_15673	-5.18176	2.96489e-60	1.86604e-58	0
VARROA_contig_12518	-7.40484	3.18429e-60	2.00111e-58	0
VARROA_LOC100901281.3.3	-2.88864	3.26283e-60	2.04739e-58	PREDICTED: uncharacterized protein LOC100901281 [Metaseiulus occidentalis]
VARROA_contig_17284	-5.50867	3.4456e-60	2.15883e-58	0
VARROA_IscW_ISCW023088.1.2	-5.67056	3.68902e-60	2.30788e-58	transmembrane protein 184B, putative [Ixodes scapularis]
VARROA_contig_11147	4.81177	4.55564e-60	2.84578e-58	0
VARROA_contig_13516	-4.70158	4.58272e-60	2.85841e-58	0
VARROA_contig_13995	-7.84268	5.45628e-60	3.3982e-58	0
VARROA_contig_17683	-4.43773	5.58072e-60	3.47052e-58	0
VARROA_contig_17361	-2.31938	6.09707e-60	3.78599e-58	0
VARROA_contig_12384	-9.56098	6.79847e-60	4.21526e-58	0
VARROA_contig_08177	-8.82737	8.2973e-60	5.13694e-58	0
VARROA_contig_17451	-5.74975	8.37616e-60	5.17808e-58	0
VARROA_LOC100904356	-2.90643	1.2235e-59	7.55242e-58	PREDICTED: uncharacterized protein LOC100904356 [Metaseiulus occidentalis]
VARROA_LOC100899807	-4.44927	1.26268e-59	7.78275e-58	PREDICTED: uncharacterized protein LOC100899807 [Metaseiulus occidentalis]
VARROA_LOC100897611.1.2	-8.42998	1.48521e-59	9.14084e-58	PREDICTED: SET and MYND domain-containing protein 1-like [Metaseiulus occidentalis]
VARROA_HSP71	-9.00105	1.49025e-59	9.15835e-58	sp|Q9I8F9|HSP71_ORYLA Heat shock 70 kDa protein 1 OS=Oryzias latipes PE=3 SV=1
VARROA_LOC100901272.3.3	-2.3431	1.54114e-59	9.45715e-58	PREDICTED: RUN domain-containing protein 1-like [Metaseiulus occidentalis]
VARROA_LOC100908245.1.4	-7.14232	1.78832e-59	1.09578e-57	PREDICTED: sodium/potassium-transporting ATPase subunit alpha-like [Metaseiulus occidentalis]
VARROA_contig_13650	-7.99075	3.16991e-59	1.9395e-57	0
VARROA_contig_09902	-2.75518	3.53602e-59	2.16033e-57	0
VARROA_LOC100902087	-1.39964	3.91825e-59	2.39036e-57	PREDICTED: eukaryotic translation initiation factor 5-like [Metaseiulus occidentalis]
VARROA_contig_13772	-3.1987	4.65025e-59	2.83278e-57	0
VARROA_contig_13088	-3.78479	4.68721e-59	2.85113e-57	0
VARROA_contig_14264	-7.17153	5.84893e-59	3.55261e-57	0
VARROA_contig_00483	-4.95602	6.59939e-59	4.00261e-57	0
VARROA_contig_12664	-7.03772	6.77737e-59	4.10459e-57	0
VARROA_contig_12686	-9.13035	9.67675e-59	5.85205e-57	0
VARROA_contig_17474	-6.23649	1.05999e-58	6.40104e-57	0
VARROA_Dgri_GH13851	-1.86425	1.31845e-58	7.95031e-57	GH13851 [Drosophila grimshawi]
VARROA_LOC100906544	-1.23745	1.48395e-58	8.93539e-57	PREDICTED: ubiquitin-conjugating enzyme E2 J2-like [Metaseiulus occidentalis]
VARROA_contig_13573	-7.51604	1.93311e-58	1.16232e-56	0
VARROA_Man2a2.3.3	-3.3681	1.94764e-58	1.16937e-56	PREDICTED: alpha-mannosidase 2x [Metaseiulus occidentalis]
VARROA_contig_13052	-5.86563	2.14758e-58	1.28756e-56	0
VARROA_contig_09411	5.24187	2.30567e-58	1.38036e-56	0
VARROA_contig_16251	-8.83031	2.44563e-58	1.46205e-56	0
VARROA_LOC100897722	-5.03608	2.51178e-58	1.49945e-56	PREDICTED: two pore potassium channel protein sup-9-like [Metaseiulus occidentalis]
VARROA_LOC100901097.7.8	3.15791	2.68868e-58	1.60276e-56	PREDICTED: arylsulfatase B-like [Metaseiulus occidentalis]
VARROA_LOC100114143	-5.30022	2.95693e-58	1.76015e-56	PREDICTED: retinal rod rhodopsin-sensitive cGMP 3,5-cyclic phosphodiesterase subunit delta isoform X1 [Nasonia vitripennis]
VARROA_contig_14369	-7.11743	3.36933e-58	2.00279e-56	0
VARROA_LOC100905761	-2.06717	3.99054e-58	2.36867e-56	PREDICTED: band 4.1-like protein 5-like [Metaseiulus occidentalis]
VARROA_contig_12877	-3.37189	4.24576e-58	2.51658e-56	0
VARROA_contig_16909	-7.2062	4.81002e-58	2.84698e-56	0
VARROA_contig_13181	-3.60319	5.0755e-58	2.99987e-56	0
VARROA_LOC100904340.1.3	-2.64986	5.41959e-58	3.19871e-56	PREDICTED: uncharacterized protein LOC100904340 [Metaseiulus occidentalis]
VARROA_contig_12415	-4.36564	8.4651e-58	4.98915e-56	0
VARROA_contig_17011	-6.20388	9.41182e-58	5.5393e-56	0
VARROA_contig_17064	-7.42366	1.08704e-57	6.38876e-56	0
VARROA_LOC100899196.2.3	-1.44801	2.07631e-57	1.21857e-55	PREDICTED: protein-L-isoaspartate(D-aspartate) O-methyltransferase-like [Metaseiulus occidentalis]
VARROA_contig_15170	-6.63472	2.26051e-57	1.32481e-55	0
VARROA_LOC100906696.2.3	-8.92719	3.20731e-57	1.87443e-55	PREDICTED: long-chain-fatty-acid--CoA ligase 1-like [Metaseiulus occidentalis]
VARROA_contig_16787	-3.97049	3.20602e-57	1.87443e-55	0
VARROA_contig_15041	-2.34099	3.8461e-57	2.24461e-55	0
VARROA_contig_17710	-9.04699	4.30203e-57	2.50719e-55	0
VARROA_contig_15253	-9.56044	4.63138e-57	2.69537e-55	0
VARROA_LOC100907919.1.3	-2.46659	6.07583e-57	3.53109e-55	PREDICTED: uncharacterized protein LOC100907919 [Metaseiulus occidentalis]
VARROA_contig_18049	-10.803	6.08781e-57	3.53313e-55	0
VARROA_contig_18017	-4.64808	6.99633e-57	4.05476e-55	0
VARROA_contig_15672	-8.9169	7.30914e-57	4.23018e-55	0
VARROA_contig_17626	-10.0327	7.67487e-57	4.43569e-55	0
VARROA_contig_17637	-3.71992	7.81043e-57	4.50779e-55	0
VARROA_LOC100904001.2.2	-5.74423	1.08791e-56	6.27022e-55	PREDICTED: microtubule-associated serine/threonine-protein kinase 2-like [Metaseiulus occidentalis]
VARROA_LOC100908947.2.3	-3.28442	1.17876e-56	6.78446e-55	PREDICTED: PRKCA-binding protein-like [Metaseiulus occidentalis]
VARROA_LOC100899631.1.2	-1.89232	1.293e-56	7.43173e-55	PREDICTED: synapse-associated protein 1-like [Metaseiulus occidentalis]
VARROA_contig_15677	-8.91605	1.32925e-56	7.62955e-55	0
VARROA_contig_13999	-9.23058	1.43215e-56	8.20891e-55	0
VARROA_contig_15618	-3.27278	1.4433e-56	8.25015e-55	0
VARROA_contig_17693	-2.71779	1.44269e-56	8.25015e-55	0
VARROA_contig_17996	-8.65794	1.63031e-56	9.30635e-55	0
VARROA_contig_12751	-4.97251	1.77044e-56	1.00925e-54	0
VARROA_contig_15598	-8.08995	2.4047e-56	1.36894e-54	0
VARROA_contig_17395	-6.84681	2.79118e-56	1.58679e-54	0
VARROA_IscW_ISCW008497	-8.57183	2.87033e-56	1.62957e-54	cyclophilin A, putative [Ixodes scapularis]
VARROA_contig_18178	4.4486	2.92802e-56	1.66006e-54	0
VARROA_LOC100902441	-8.04692	3.08898e-56	1.74894e-54	PREDICTED: probable RNA-binding protein 46-like [Metaseiulus occidentalis]
VARROA_contig_14248	-6.47249	3.39179e-56	1.91779e-54	0
VARROA_contig_11513	-2.32842	3.59397e-56	2.02935e-54	0
VARROA_contig_13261	-3.60954	5.30736e-56	2.99278e-54	0
VARROA_contig_15072	-6.6708	5.51585e-56	3.10615e-54	0
VARROA_contig_15844	-4.49209	6.05238e-56	3.40369e-54	0
VARROA_contig_15116	-8.42433	6.33056e-56	3.55534e-54	0
VARROA_contig_14630	-3.04874	6.61369e-56	3.70936e-54	0
VARROA_LOC100909056.4.5	-3.85301	7.27121e-56	4.07266e-54	PREDICTED: NAD-dependent protein deacetylase sirtuin-1-like [Metaseiulus occidentalis]
VARROA_contig_15542	-10.2196	9.23681e-56	5.16667e-54	0
VARROA_contig_15083	-8.24466	1.08446e-55	6.05789e-54	0
VARROA_contig_13736	-4.36661	1.20858e-55	6.74221e-54	0
VARROA_LOC100898524.1.3	-4.93321	1.23393e-55	6.87427e-54	PREDICTED: uncharacterized protein LOC100898524 [Metaseiulus occidentalis]
VARROA_contig_17148	-5.59859	1.23555e-55	6.87427e-54	0
VARROA_contig_12473	-5.80716	1.23962e-55	6.88773e-54	0
VARROA_contig_22203	-4.1179	1.46155e-55	8.11004e-54	0
VARROA_contig_15528	-8.39251	1.60374e-55	8.88723e-54	0
VARROA_contig_17473	-3.6626	1.79058e-55	9.90947e-54	0
VARROA_contig_12118	-3.64258	1.89249e-55	1.04596e-53	0
VARROA_contig_16071	-3.17644	2.27794e-55	1.25732e-53	0
VARROA_contig_16878	-8.36146	2.31116e-55	1.27398e-53	0
VARROA_LOC100908258	-3.72469	2.38782e-55	1.3145e-53	PREDICTED: pseudouridine-5-monophosphatase-like [Metaseiulus occidentalis]
VARROA_contig_17000	-3.52972	2.81403e-55	1.54709e-53	0
VARROA_contig_13036	-8.06776	2.99133e-55	1.6424e-53	0
VARROA_contig_16921	-8.56238	3.36802e-55	1.84679e-53	0
VARROA_contig_00466	3.27472	3.43003e-55	1.87833e-53	0
VARROA_contig_17081	-4.50177	3.45661e-55	1.8904e-53	0
VARROA_contig_15885	-9.26931	6.11527e-55	3.34003e-53	0
VARROA_contig_12961	-10.2243	7.07953e-55	3.86163e-53	0
VARROA_contig_17511	-4.41881	7.50068e-55	4.08601e-53	0
VARROA_contig_17072	-3.50164	7.69593e-55	4.18691e-53	0
VARROA_contig_16405	-5.44546	8.67135e-55	4.71143e-53	0
VARROA_contig_13481	-3.02998	1.14218e-54	6.1978e-53	0
VARROA_contig_10638	-3.3562	1.30324e-54	7.06256e-53	0
VARROA_contig_13623	-7.32155	1.31836e-54	7.13521e-53	0
VARROA_contig_13149	-7.31144	1.36932e-54	7.4014e-53	0
VARROA_contig_17556	-2.66102	1.5161e-54	8.18418e-53	0
VARROA_LOC100897611.2.2	-8.76265	1.53352e-54	8.26753e-53	PREDICTED: SET and MYND domain-containing protein 1-like [Metaseiulus occidentalis]
VARROA_contig_17692	-10.8952	1.60085e-54	8.6194e-53	0
VARROA_contig_17096	-10.4145	1.62238e-54	8.72407e-53	0
VARROA_contig_12837	-9.5529	1.71348e-54	9.20206e-53	0
VARROA_contig_15409	-6.80484	1.80042e-54	9.65654e-53	0
VARROA_contig_14170	-8.04475	1.94396e-54	1.04131e-52	0
VARROA_contig_14547	-3.85051	2.03963e-54	1.09115e-52	0
VARROA_contig_12416	-6.29905	2.12709e-54	1.13648e-52	0
VARROA_contig_12609	-4.47988	2.17512e-54	1.16066e-52	0
VARROA_contig_12399	-1.89356	2.57339e-54	1.37142e-52	0
VARROA_contig_02685	-4.21426	2.92075e-54	1.55455e-52	0
VARROA_contig_18072	-8.56063	3.134e-54	1.66593e-52	0
VARROA_contig_17966	-9.34932	3.15604e-54	1.67551e-52	0
VARROA_contig_14465	-8.79288	3.64757e-54	1.934e-52	0
VARROA_contig_12846	-7.55844	3.68808e-54	1.953e-52	0
VARROA_contig_12302	-5.97555	4.2016e-54	2.22211e-52	0
VARROA_contig_14483	-3.64836	4.51707e-54	2.38593e-52	0
VARROA_contig_16741	-8.69213	4.52751e-54	2.38842e-52	0
VARROA_HELRODRAFT_142525	-4.10007	4.89852e-54	2.58088e-52	hypothetical protein HELRODRAFT_142525, partial [Helobdella robusta]
VARROA_contig_17188	-6.82473	5.25016e-54	2.76266e-52	0
VARROA_contig_12312	-2.58327	5.40293e-54	2.83946e-52	0
VARROA_contig_14393	-9.44201	5.76954e-54	3.02832e-52	0
VARROA_LOC100901852.3.4	-2.75142	6.18094e-54	3.24018e-52	PREDICTED: DNA excision repair protein ERCC-6-like [Metaseiulus occidentalis]
VARROA_contig_17159	-7.49502	6.4101e-54	3.35609e-52	0
VARROA_contig_14583	-6.41658	7.7197e-54	4.03669e-52	0
VARROA_contig_12221	-7.76723	8.1115e-54	4.23626e-52	0
VARROA_contig_12787	-4.89889	8.76294e-54	4.57075e-52	0
VARROA_contig_17270	-9.00838	8.8504e-54	4.6106e-52	0
VARROA_LOC100901097.3.8	3.13295	9.54798e-54	4.96781e-52	PREDICTED: arylsulfatase B-like [Metaseiulus occidentalis]
VARROA_LOC100907360	-8.04228	1.02891e-53	5.34673e-52	PREDICTED: neurogenin-1-like [Metaseiulus occidentalis]
VARROA_contig_17242	-6.52867	1.11275e-53	5.77522e-52	0
VARROA_contig_13531	-8.33793	1.35974e-53	7.04833e-52	0
VARROA_contig_13209	-9.6472	1.53567e-53	7.95043e-52	0
VARROA_contig_14909	-4.39082	1.65863e-53	8.57639e-52	0
VARROA_contig_17490	-7.33328	1.74346e-53	9.00383e-52	0
VARROA_LOC100903587.2.2	-2.95477	1.77837e-53	9.17279e-52	PREDICTED: CTD small phosphatase-like protein 2-like [Metaseiulus occidentalis]
VARROA_contig_12727	-3.35418	1.84625e-53	9.51113e-52	0
VARROA_LOC100900750	-2.37361	1.88318e-53	9.68942e-52	PREDICTED: glutaminase kidney isoform, mitochondrial-like [Metaseiulus occidentalis]
VARROA_contig_13277	-4.491	1.92046e-53	9.86906e-52	0
VARROA_contig_16287	-10.1669	1.92554e-53	9.88303e-52	0
VARROA_LOC100907070.3.9	-4.9832	2.01557e-53	1.03324e-51	PREDICTED: patj homolog [Metaseiulus occidentalis]
VARROA_contig_12602	-7.82857	2.02639e-53	1.03751e-51	0
VARROA_contig_13252	-3.07563	2.31588e-53	1.18428e-51	0
VARROA_LOC100907653.1.2	-2.91304	3.08484e-53	1.57557e-51	PREDICTED: ras-related protein Rab-23-like [Metaseiulus occidentalis]
VARROA_contig_12443	-7.98308	3.11048e-53	1.58672e-51	0
VARROA_contig_15608	-10.178	3.2291e-53	1.64523e-51	0
VARROA_LOC100907058.2.2	-3.01113	3.39612e-53	1.72821e-51	PREDICTED: glycolipid transfer protein-like [Metaseiulus occidentalis]
VARROA_contig_17047	-4.08132	4.1724e-53	2.12066e-51	0
VARROA_contig_12308	-6.45077	4.21657e-53	2.1405e-51	0
VARROA_contig_17211	-8.72027	4.45603e-53	2.25931e-51	0
VARROA_contig_13987	-6.72668	4.83782e-53	2.44991e-51	0
VARROA_contig_15572	-6.96754	5.23752e-53	2.64911e-51	0
VARROA_contig_12922	-6.81288	5.87871e-53	2.96982e-51	0
VARROA_contig_09548	5.21175	6.25313e-53	3.15515e-51	0
VARROA_contig_16755	-7.39613	6.53955e-53	3.29568e-51	0
VARROA_contig_17491	-9.3095	7.51001e-53	3.78019e-51	0
VARROA_contig_17237	-8.31038	7.85665e-53	3.94991e-51	0
VARROA_LOC100906422	-4.98707	9.82951e-53	4.93581e-51	PREDICTED: dual specificity protein phosphatase CDC14A-like [Metaseiulus occidentalis]
VARROA_contig_17627	-8.97504	1.04203e-52	5.22619e-51	0
VARROA_contig_12665	-9.41092	1.08409e-52	5.43061e-51	0
VARROA_contig_13146	-8.17445	1.10822e-52	5.54484e-51	0
VARROA_contig_15563	-7.42883	1.15737e-52	5.78379e-51	0
VARROA_contig_15571	-7.4612	1.17036e-52	5.84173e-51	0
VARROA_contig_13030	-5.88337	1.46621e-52	7.30969e-51	0
VARROA_contig_12764	-5.98394	1.52237e-52	7.5806e-51	0
VARROA_contig_14077	-6.20228	1.64502e-52	8.18156e-51	0
VARROA_contig_00399	-3.56607	1.66412e-52	8.26673e-51	0
VARROA_contig_17830	-8.63688	1.77281e-52	8.79616e-51	0
VARROA_contig_17807	-8.54434	1.84658e-52	9.15129e-51	0
VARROA_contig_12888	-4.49011	1.85605e-52	9.18736e-51	0
VARROA_contig_17448	-9.37042	2.32408e-52	1.14905e-50	0
VARROA_LOC100904871	2.29325	2.69075e-52	1.32875e-50	PREDICTED: estrogen sulfotransferase, testis isoform-like [Metaseiulus occidentalis]
VARROA_LOC100903748	-3.74225	2.78884e-52	1.37556e-50	PREDICTED: maternal embryonic leucine zipper kinase-like [Metaseiulus occidentalis]
VARROA_contig_17260	-3.38858	2.9436e-52	1.45019e-50	0
VARROA_contig_09326	-3.12865	3.30733e-52	1.62746e-50	0
VARROA_contig_17673	-8.59005	3.41384e-52	1.67789e-50	0
VARROA_LOC100906395.3.3	-4.25761	3.52539e-52	1.73067e-50	PREDICTED: uncharacterized protein LOC100906395 [Metaseiulus occidentalis]
VARROA_LOC100901587.3.3	-4.24128	3.68601e-52	1.8074e-50	PREDICTED: uncharacterized protein LOC100901587 [Metaseiulus occidentalis]
VARROA_LOC100904713	-4.86468	4.16023e-52	2.03753e-50	PREDICTED: glutamate receptor, ionotropic kainate 3-like [Metaseiulus occidentalis]
VARROA_contig_13187	-9.71856	4.89928e-52	2.39669e-50	0
VARROA_contig_12361	-7.22656	5.35668e-52	2.61737e-50	0
VARROA_contig_12515	-8.66811	5.99594e-52	2.9263e-50	0
VARROA_contig_17357	-5.07676	6.06945e-52	2.95871e-50	0
VARROA_contig_15985	-8.18715	6.32196e-52	3.07821e-50	0
VARROA_contig_23361	6.51642	6.98354e-52	3.39638e-50	0
VARROA_contig_14902	-5.9247	7.09528e-52	3.4467e-50	0
VARROA_contig_15522	-5.52875	7.11568e-52	3.45259e-50	0
VARROA_contig_16973	-7.72832	7.43108e-52	3.60144e-50	0
VARROA_contig_16075	-8.09027	8.33179e-52	4.03328e-50	0
VARROA_LOC100904104.2.2	-6.27572	9.05375e-52	4.37769e-50	PREDICTED: PAS domain-containing serine/threonine-protein kinase-like [Metaseiulus occidentalis]
VARROA_contig_17317	-7.43037	1.1497e-51	5.55264e-50	0
VARROA_contig_14535	-8.08839	1.17175e-51	5.65259e-50	0
VARROA_contig_13857	-9.0073	1.24132e-51	5.98127e-50	0
VARROA_contig_17784	-7.58151	1.3158e-51	6.33283e-50	0
VARROA_LOC100902294.3.5	-5.72216	1.41065e-51	6.78153e-50	PREDICTED: uncharacterized protein LOC100902294, partial [Metaseiulus occidentalis]
VARROA_contig_14429	-8.61899	1.71034e-51	8.21278e-50	0
VARROA_contig_14184	-10.1309	1.73128e-51	8.30377e-50	0
VARROA_contig_13208	-4.86427	1.97769e-51	9.47475e-50	0
VARROA_contig_17282	-5.70392	2.18556e-51	1.04586e-49	0
VARROA_LOC100902235.9.10	-9.03634	2.19501e-51	1.04918e-49	PREDICTED: membrane-bound O-acyltransferase domain-containing protein 2-like [Metaseiulus occidentalis]
VARROA_contig_14313	-9.2523	2.22293e-51	1.06131e-49	0
VARROA_LOC100902140	-1.2355	2.47845e-51	1.18195e-49	PREDICTED: protein RER1-like [Metaseiulus occidentalis]
VARROA_contig_12432	-7.09277	2.70189e-51	1.28704e-49	0
VARROA_LOC100897349	-5.78566	2.75593e-51	1.31128e-49	PREDICTED: protein turtle-like [Metaseiulus occidentalis]
VARROA_contig_12151	-8.56167	3.07619e-51	1.462e-49	0
VARROA_contig_17236	-6.24544	4.21375e-51	2.00036e-49	0
VARROA_contig_07456	-3.43819	4.93278e-51	2.33904e-49	0
VARROA_LOC100907153	-5.80596	5.45052e-51	2.5816e-49	PREDICTED: innexin inx1-like [Metaseiulus occidentalis]
VARROA_contig_16582	-9.05108	6.51207e-51	3.0809e-49	0
VARROA_LOC100908803.1.4	-1.07618	7.0834e-51	3.34499e-49	PREDICTED: dual specificity mitogen-activated protein kinase kinase 6-like [Metaseiulus occidentalis]
VARROA_contig_12826	-5.22628	7.0863e-51	3.34499e-49	0
VARROA_Abcc1	-4.63444	7.28508e-51	3.43494e-49	gi|391348495|ref|XP_003748482.1| PREDICTED: multidrug resistance-associated protein 1 [Metaseiulus occidentalis]
VARROA_LOC100905236.7.7	-3.06214	7.48936e-51	3.52727e-49	PREDICTED: ras and EF-hand domain-containing protein homolog [Metaseiulus occidentalis]
VARROA_contig_13358	-5.87954	7.73477e-51	3.63874e-49	0
VARROA_contig_18042	-6.82735	7.75875e-51	3.64591e-49	0
VARROA_contig_16136	-5.26328	7.91883e-51	3.71695e-49	0
VARROA_contig_11787	7.81608	9.15022e-51	4.29012e-49	0
VARROA_contig_13706	-6.8508	9.86315e-51	4.61919e-49	0
VARROA_contig_12298	-8.49113	1.03633e-50	4.84799e-49	0
VARROA_LOC100906395.1.3	-3.10823	1.24853e-50	5.83409e-49	PREDICTED: uncharacterized protein LOC100906395 [Metaseiulus occidentalis]
VARROA_contig_12489	-5.15898	1.25775e-50	5.87064e-49	0
VARROA_contig_17077	-7.65126	1.45593e-50	6.78805e-49	0
VARROA_LOC100906835.1.6	-2.32181	1.54256e-50	7.18393e-49	PREDICTED: uncharacterized protein LOC100906835 [Metaseiulus occidentalis]
VARROA_LOC100898709	2.10754	1.63512e-50	7.6065e-49	PREDICTED: uncharacterized protein LOC100898709 [Metaseiulus occidentalis]
VARROA_contig_16906	-2.73305	1.79148e-50	8.32459e-49	0
VARROA_contig_13566	-7.36262	1.81683e-50	8.43302e-49	0
VARROA_contig_16123	-4.83018	1.83552e-50	8.51027e-49	0
VARROA_contig_16618	-2.96153	2.12832e-50	9.85688e-49	0
VARROA_contig_15868	-4.47681	2.43467e-50	1.12632e-48	0
VARROA_contig_13742	-6.56191	2.45025e-50	1.13227e-48	0
VARROA_contig_17814	-2.93359	2.70012e-50	1.24636e-48	0
VARROA_LOC100902057	-5.5495	2.71233e-50	1.25061e-48	PREDICTED: plasma kallikrein-like [Metaseiulus occidentalis]
VARROA_contig_10256	-2.22864	3.00499e-50	1.38402e-48	0
VARROA_contig_17034	-9.96855	3.41353e-50	1.57045e-48	0
VARROA_contig_14784	-4.32839	3.55293e-50	1.63278e-48	0
VARROA_contig_17735	-6.33183	3.82984e-50	1.7581e-48	0
VARROA_contig_17982	-7.85563	4.07473e-50	1.86846e-48	0
VARROA_LOC100908211.6.6	-5.30298	4.28496e-50	1.96271e-48	PREDICTED: AMP deaminase 2-like [Metaseiulus occidentalis]
VARROA_contig_17924	-9.0438	4.36378e-50	1.99662e-48	0
VARROA_contig_14677	-4.5969	5.21522e-50	2.38358e-48	0
VARROA_contig_14491	-6.0444	5.27988e-50	2.41049e-48	0
VARROA_contig_11581	6.19132	5.34597e-50	2.438e-48	0
VARROA_contig_13190	-8.19978	5.40103e-50	2.46042e-48	0
VARROA_LOC100905951	4.05223	5.4391e-50	2.47506e-48	PREDICTED: elongation of very long chain fatty acids protein 1-like [Metaseiulus occidentalis]
VARROA_contig_15821	-6.06176	5.69194e-50	2.58729e-48	0
VARROA_contig_12179	-6.76418	6.09844e-50	2.76905e-48	0
VARROA_contig_12689	-6.77108	6.48237e-50	2.94018e-48	0
VARROA_contig_00010	6.12894	8.35866e-50	3.78708e-48	0
VARROA_contig_17164	-10.3739	8.37383e-50	3.78984e-48	0
VARROA_contig_13231	-1.81971	8.42911e-50	3.81073e-48	0
VARROA_contig_14519	-2.75911	8.64873e-50	3.90578e-48	0
VARROA_LOC100898055	-1.29913	8.69208e-50	3.92111e-48	PREDICTED: N-alpha-acetyltransferase 10-like [Metaseiulus occidentalis]
VARROA_contig_14599	-8.60554	9.1518e-50	4.12404e-48	0
VARROA_contig_16265	-7.16619	1.07195e-49	4.82526e-48	0
VARROA_contig_14612	-3.37544	1.09304e-49	4.9149e-48	0
VARROA_contig_12890	-8.35337	1.14118e-49	5.12584e-48	0
VARROA_contig_16471	-8.53909	1.17229e-49	5.25994e-48	0
VARROA_LOC100902183	-1.5715	1.20618e-49	5.40619e-48	PREDICTED: ubiquitin-like domain-containing CTD phosphatase 1-like [Metaseiulus occidentalis]
VARROA_contig_16544	-5.62591	1.24763e-49	5.58597e-48	0
VARROA_LOC100899492	-3.04922	1.39351e-49	6.2324e-48	PREDICTED: dual specificity protein kinase TTK-like [Metaseiulus occidentalis]
VARROA_contig_14402	-7.43323	1.41428e-49	6.31853e-48	0
VARROA_contig_17320	-9.97138	1.43619e-49	6.40954e-48	0
VARROA_contig_12386	-4.13055	2.11593e-49	9.43306e-48	0
VARROA_contig_15854	-4.82985	2.35151e-49	1.04721e-47	0
VARROA_contig_02321	-4.85132	2.44669e-49	1.08844e-47	0
VARROA_LOC100897614	-4.46415	2.5819e-49	1.14736e-47	PREDICTED: LOW QUALITY PROTEIN: gamma-aminobutyric acid receptor subunit beta-like [Metaseiulus occidentalis]
VARROA_contig_12534	-3.89488	2.58701e-49	1.14841e-47	0
VARROA_contig_12423	-8.68226	2.62013e-49	1.16188e-47	0
VARROA_contig_15139	-7.15942	2.73824e-49	1.21297e-47	0
VARROA_LOC100898459.2.4	-2.23577	2.80671e-49	1.24198e-47	PREDICTED: phosphatidylserine decarboxylase proenzyme-like [Metaseiulus occidentalis]
VARROA_contig_19942	6.52942	2.81026e-49	1.24223e-47	0
VARROA_LOC100901615	-8.34725	2.85348e-49	1.26e-47	PREDICTED: LOW QUALITY PROTEIN: testis-specific serine/threonine-protein kinase 1-like [Metaseiulus occidentalis]
VARROA_contig_12540	-4.8044	2.88074e-49	1.27069e-47	0
VARROA_LOC100904419.3.4	-3.1024	2.95394e-49	1.30161e-47	PREDICTED: uncharacterized protein LOC100904419 [Metaseiulus occidentalis]
VARROA_LOC100902240	-1.55495	3.04153e-49	1.33879e-47	PREDICTED: translation initiation factor eIF-2B subunit gamma-like [Metaseiulus occidentalis]
VARROA_contig_17213	-8.04067	3.157e-49	1.38815e-47	0
VARROA_LOC100907556	-9.76052	3.61946e-49	1.58982e-47	PREDICTED: serine/threonine-protein phosphatase PP1-beta-like [Metaseiulus occidentalis]
VARROA_contig_13714	-2.96501	4.1084e-49	1.80268e-47	0
VARROA_LOC100908186	-2.9319	4.82049e-49	2.11291e-47	PREDICTED: multiple coagulation factor deficiency protein 2 homolog [Metaseiulus occidentalis]
VARROA_contig_16720	-7.55301	5.61482e-49	2.4585e-47	0
VARROA_contig_12983	-5.4876	5.65265e-49	2.47247e-47	0
VARROA_contig_13499	-3.44296	5.67388e-49	2.47916e-47	0
VARROA_contig_17753	-4.71622	6.0691e-49	2.64907e-47	0
VARROA_LOC100899290.5.10	-4.46185	6.22695e-49	2.71513e-47	PREDICTED: uncharacterized protein LOC100899290 [Metaseiulus occidentalis]
VARROA_contig_12756	-8.55792	6.6008e-49	2.87514e-47	0
VARROA_contig_15142	-6.61366	6.69975e-49	2.91519e-47	0
VARROA_contig_15289	-9.81411	6.77004e-49	2.94271e-47	0
VARROA_contig_13532	-5.16122	6.94904e-49	3.01737e-47	0
VARROA_contig_15923	-9.65553	7.00144e-49	3.03638e-47	0
VARROA_contig_25057	2.69657	7.00737e-49	3.03638e-47	0
VARROA_contig_15671	-10.6183	8.87348e-49	3.841e-47	0
VARROA_contig_14809	-9.16882	8.96265e-49	3.87558e-47	0
VARROA_contig_13629	-5.35615	9.06712e-49	3.9167e-47	0
VARROA_contig_10440	5.18796	9.28837e-49	4.00579e-47	0
VARROA_contig_12946	-7.78255	9.29257e-49	4.00579e-47	0
VARROA_LOC100909343	-1.82115	9.47817e-49	4.08158e-47	PREDICTED: signal recognition particle receptor subunit beta-like [Metaseiulus occidentalis]
VARROA_contig_14371	-6.73979	9.76836e-49	4.20221e-47	0
VARROA_contig_16579	-8.13501	1.01261e-48	4.35163e-47	0
VARROA_LOC100904475	-2.12007	1.01516e-48	4.35807e-47	PREDICTED: mitogen-activated protein kinase 1-like [Metaseiulus occidentalis]
VARROA_contig_14568	-7.21218	1.08272e-48	4.64336e-47	0
VARROA_contig_14121	-10.4564	1.11609e-48	4.78153e-47	0
VARROA_LOC100900762	-5.16722	1.17031e-48	5.00869e-47	PREDICTED: acid-sensing ion channel 2-like [Metaseiulus occidentalis]
VARROA_HSP7C.2.2	-2.17401	1.25076e-48	5.34752e-47	sp|P63018|HSP7C_RAT Heat shock cognate 71 kDa protein OS=Rattus norvegicus GN=Hspa8 PE=1 SV=1
VARROA_contig_17615	-2.89716	1.38392e-48	5.91077e-47	0
VARROA_contig_17985	-9.13812	1.38905e-48	5.9266e-47	0
VARROA_contig_17067	-6.06124	1.49624e-48	6.37742e-47	0
VARROA_contig_12332	-1.91289	1.55021e-48	6.60075e-47	0
VARROA_contig_25008	6.58189	1.57435e-48	6.69669e-47	0
VARROA_contig_12474	-7.81512	1.63775e-48	6.95928e-47	0
VARROA_contig_16884	-9.26596	1.69942e-48	7.21398e-47	0
VARROA_LOC100904104.1.2	-7.1383	1.73774e-48	7.36914e-47	PREDICTED: PAS domain-containing serine/threonine-protein kinase-like [Metaseiulus occidentalis]
VARROA_Pgm2	-1.47617	1.77634e-48	7.52518e-47	PREDICTED: phosphoglucomutase-2 [Metaseiulus occidentalis]
VARROA_contig_13411	-8.90713	1.78401e-48	7.55003e-47	0
VARROA_contig_13205	-4.49103	1.83016e-48	7.73747e-47	0
VARROA_LOC100905562.4.4	-1.9831	1.87581e-48	7.92247e-47	PREDICTED: 6-phosphofructo-2-kinase/fructose-2,6-bisphosphatase-like [Metaseiulus occidentalis]
VARROA_contig_17594	-7.18921	1.92067e-48	8.10371e-47	0
VARROA_contig_14800	-9.11443	2.12797e-48	8.96927e-47	0
VARROA_contig_12159	-6.73644	2.1721e-48	9.14604e-47	0
VARROA_contig_16679	-9.62945	2.18292e-48	9.18234e-47	0
VARROA_contig_12656	-9.08158	2.36383e-48	9.93332e-47	0
VARROA_contig_16280	-8.5166	2.50688e-48	1.05238e-46	0
VARROA_contig_14478	-8.40941	2.56783e-48	1.07689e-46	0
VARROA_contig_17859	-8.93437	2.71957e-48	1.13938e-46	0
VARROA_contig_14407	-7.43749	3.40448e-48	1.4249e-46	0
VARROA_LOC100897907.3.3	-8.13662	3.46711e-48	1.44965e-46	PREDICTED: oxysterol-binding protein-related protein 1-like [Metaseiulus occidentalis]
VARROA_contig_16025	-8.34164	3.63494e-48	1.51831e-46	0
VARROA_contig_12360	-2.80025	3.65476e-48	1.52506e-46	0
VARROA_LOC100902053.2.3	-2.66691	4.58533e-48	1.91146e-46	PREDICTED: E3 ubiquitin-protein ligase arih1-like isoform 1 [Metaseiulus occidentalis]
VARROA_contig_16789	-9.03492	4.61154e-48	1.91855e-46	0
VARROA_contig_17786	-7.8416	4.60834e-48	1.91855e-46	0
VARROA_contig_12184	-4.70573	4.99183e-48	2.07469e-46	0
VARROA_contig_12644	-5.92768	5.07675e-48	2.10789e-46	0
VARROA_contig_13362	-2.77972	5.52033e-48	2.28978e-46	0
VARROA_HSP7C.1.2	-8.39031	5.83697e-48	2.41872e-46	sp|O73885|HSP7C_CHICK Heat shock cognate 71 kDa protein OS=Gallus gallus GN=HSPA8 PE=1 SV=1
VARROA_contig_16834	-5.31337	6.03212e-48	2.4971e-46	0
VARROA_contig_15934	-4.05625	6.61831e-48	2.73705e-46	0
VARROA_contig_17613	-9.02164	7.02602e-48	2.90279e-46	0
VARROA_contig_12551	-8.98772	7.4844e-48	3.08911e-46	0
VARROA_contig_15498	-6.06219	8.54653e-48	3.52401e-46	0
VARROA_contig_13132	-8.6731	8.79584e-48	3.62323e-46	0
VARROA_contig_14899	-2.67213	8.83167e-48	3.6344e-46	0
VARROA_LOC100906674.1.2	4.93827	1.04741e-47	4.30603e-46	PREDICTED: homeobox protein Hox-C10-like [Metaseiulus occidentalis]
VARROA_LOC100904131.4.4	-5.00421	1.28232e-47	5.26661e-46	PREDICTED: transmembrane protein 63B-like [Metaseiulus occidentalis]
VARROA_contig_17253	-8.53582	1.2847e-47	5.27119e-46	0
VARROA_LOC100900879	-1.95274	1.45006e-47	5.94382e-46	PREDICTED: cytoplasmic tRNA 2-thiolation protein 1-like [Metaseiulus occidentalis]
VARROA_contig_17506	-6.2339	1.59275e-47	6.52232e-46	0
VARROA_contig_08414	-2.02969	1.70269e-47	6.96567e-46	0
VARROA_LOC100904906	-2.5659	1.75429e-47	7.16972e-46	PREDICTED: 7SK snRNA methylphosphate capping enzyme-like [Metaseiulus occidentalis]
VARROA_LOC100907568.2.2	2.58274	2.03732e-47	8.31834e-46	PREDICTED: uncharacterized protein LOC100907568 [Metaseiulus occidentalis]
VARROA_contig_12572	-7.46452	2.17644e-47	8.87766e-46	0
VARROA_contig_15471	-9.48098	2.38444e-47	9.7166e-46	0
VARROA_LOC100899218.3.3	-5.3098	2.41552e-47	9.83365e-46	PREDICTED: LOW QUALITY PROTEIN: solute carrier family 13 member 3-like [Metaseiulus occidentalis]
VARROA_contig_16045	-9.72721	2.43514e-47	9.90385e-46	0
VARROA_contig_16400	-5.10012	2.44441e-47	9.93188e-46	0
VARROA_contig_13245	-5.54459	2.59645e-47	1.05394e-45	0
VARROA_contig_05933	-3.34695	2.81177e-47	1.14023e-45	0
VARROA_contig_15233	-5.05104	3.39744e-47	1.37639e-45	0
VARROA_contig_12500	-8.251	3.68885e-47	1.493e-45	0
VARROA_contig_12197	-6.797	4.00352e-47	1.61846e-45	0
VARROA_contig_14406	-5.81884	4.00659e-47	1.61846e-45	0
VARROA_LOC100905224.2.2	2.98995	4.14573e-47	1.67304e-45	PREDICTED: amine oxidase [flavin-containing]-like [Metaseiulus occidentalis]
VARROA_contig_14459	-2.98449	4.20671e-47	1.69602e-45	0
VARROA_contig_16447	-4.87316	4.42987e-47	1.78426e-45	0
VARROA_contig_17001	-8.1411	4.48108e-47	1.80315e-45	0
VARROA_contig_16327	-7.38022	4.86481e-47	1.95567e-45	0
VARROA_contig_12782	-8.96907	5.55059e-47	2.22921e-45	0
VARROA_LOC100903973	1.70172	6.67665e-47	2.67888e-45	PREDICTED: putative ferric-chelate reductase 1 homolog [Metaseiulus occidentalis]
VARROA_LOC100904400.1.2	-7.98663	7.09794e-47	2.84517e-45	PREDICTED: uncharacterized protein LOC100904400 [Metaseiulus occidentalis]
VARROA_contig_16678	-8.84435	7.28325e-47	2.91666e-45	0
VARROA_contig_18065	-8.20279	8.43942e-47	3.37642e-45	0
VARROA_contig_02511	4.00966	8.44806e-47	3.37664e-45	0
VARROA_contig_16709	-5.35889	9.1096e-47	3.63756e-45	0
VARROA_contig_12575	-9.89566	9.30597e-47	3.71242e-45	0
VARROA_contig_13113	-9.02035	1.00881e-46	4.0206e-45	0
VARROA_contig_17760	-9.50209	1.07591e-46	4.28394e-45	0
VARROA_contig_18708	-1.45968	1.08544e-46	4.31776e-45	0
VARROA_contig_17698	-8.75358	1.1675e-46	4.63976e-45	0
VARROA_contig_14839	-9.0516	1.39458e-46	5.53692e-45	0
VARROA_contig_13813	-2.29645	1.44108e-46	5.71609e-45	0
VARROA_contig_14501	-8.68389	1.53909e-46	6.09907e-45	0
VARROA_LRRC66	3.97449	1.58919e-46	6.29161e-45	PREDICTED: leucine-rich repeat-containing protein 66 [Saimiri boliviensis boliviensis]
VARROA_contig_17914	-8.28139	1.74259e-46	6.89239e-45	0
VARROA_contig_17952	-6.84814	1.92513e-46	7.60718e-45	0
VARROA_contig_17847	-7.48129	2.59653e-46	1.02505e-44	0
VARROA_contig_14988	-8.0372	2.72222e-46	1.07366e-44	0
VARROA_LOC100907722.2.7	-2.68352	3.08739e-46	1.21653e-44	PREDICTED: 72 kDa type IV collagenase-like [Metaseiulus occidentalis]
VARROA_contig_12732	-2.8417	3.20285e-46	1.26083e-44	0
VARROA_contig_12450	-7.25897	3.29221e-46	1.29479e-44	0
VARROA_LOC100904103	-2.82837	4.11624e-46	1.61735e-44	PREDICTED: uncharacterized protein LOC100904103 [Metaseiulus occidentalis]
VARROA_LOC100901227	-1.29878	4.93457e-46	1.93706e-44	PREDICTED: signal transducing adapter molecule 2-like [Metaseiulus occidentalis]
VARROA_contig_17407	-6.76414	4.96598e-46	1.94756e-44	0
VARROA_contig_17947	-5.0524	5.21442e-46	2.04307e-44	0
VARROA_contig_16607	-8.54124	5.61694e-46	2.19872e-44	0
VARROA_LOC100898036.4.4	-1.6403	5.76961e-46	2.25637e-44	PREDICTED: bifunctional protein NCOAT-like [Metaseiulus occidentalis]
VARROA_LOC100900229	-6.37191	5.80958e-46	2.26987e-44	PREDICTED: brain-specific homeobox protein homolog [Metaseiulus occidentalis]
VARROA_contig_17879	-8.13614	5.97066e-46	2.33062e-44	0
VARROA_contig_16953	-7.11886	6.09276e-46	2.37606e-44	0
VARROA_contig_14613	-2.89377	6.13934e-46	2.39199e-44	0
VARROA_contig_16321	-8.01563	7.54595e-46	2.93729e-44	0
VARROA_contig_17351	-8.78842	7.88717e-46	3.06725e-44	0
VARROA_contig_17367	-7.57601	8.15138e-46	3.16705e-44	0
VARROA_contig_14458	-9.07921	8.53446e-46	3.3128e-44	0
VARROA_contig_15317	-2.47509	9.94216e-46	3.85564e-44	0
VARROA_contig_15790	-2.78418	1.00331e-45	3.88728e-44	0
VARROA_contig_17025	-7.54631	1.12118e-45	4.33995e-44	0
VARROA_contig_16972	-5.1366	1.16249e-45	4.4957e-44	0
VARROA_DNJ6A.2.2	-7.59723	1.58745e-45	6.13343e-44	sp|Q5FWN8|DNJ6A_XENLA DnaJ homolog subfamily B member 6-A OS=Xenopus laevis GN=dnajb6-a PE=2 SV=1
VARROA_contig_16113	-9.50661	1.62777e-45	6.28339e-44	0
VARROA_LOC100905894.2.2	-4.89055	1.65177e-45	6.37015e-44	gi|391327091|ref|XP_003738040.1| PREDICTED: zinc finger protein 99-like [Metaseiulus occidentalis]
VARROA_contig_17970	-7.71077	1.76626e-45	6.80541e-44	0
VARROA_contig_13348	-5.01852	1.78274e-45	6.86255e-44	0
VARROA_contig_15322	-5.10138	1.84273e-45	7.08695e-44	0
VARROA_contig_13672	-8.83894	2.03366e-45	7.81404e-44	0
VARROA_contig_14929	-6.42726	2.05654e-45	7.8947e-44	0
VARROA_contig_15110	-6.79736	2.30444e-45	8.83819e-44	0
VARROA_contig_12149	-5.56676	2.39622e-45	9.18176e-44	0
VARROA_contig_12174	-2.04586	2.50744e-45	9.59912e-44	0
VARROA_contig_20024	2.45413	2.51247e-45	9.60957e-44	0
VARROA_LOC100903435.3.4	-2.31793	2.72875e-45	1.04272e-43	PREDICTED: ecdysone 20-monooxygenase-like [Metaseiulus occidentalis]
VARROA_contig_16774	-5.45548	2.89316e-45	1.10453e-43	0
VARROA_contig_17330	-7.35341	2.97704e-45	1.13552e-43	0
VARROA_contig_14171	-3.3592	3.07112e-45	1.17034e-43	0
VARROA_LOC100903915.1.2	-4.5336	3.12515e-45	1.18984e-43	PREDICTED: elongation of very long chain fatty acids protein 4-like [Metaseiulus occidentalis]
VARROA_LOC100900831	-3.27028	3.17286e-45	1.2069e-43	PREDICTED: phosphopantothenate--cysteine ligase-like [Metaseiulus occidentalis]
VARROA_contig_17726	-2.74972	3.42564e-45	1.30187e-43	0
VARROA_LOC100902604.2.2	-2.50131	3.43648e-45	1.3048e-43	PREDICTED: glutamine synthetase 1, mitochondrial-like [Metaseiulus occidentalis]
VARROA_LOC100906556.1.2	-4.63944	3.55709e-45	1.34937e-43	PREDICTED: neuroendocrine convertase 2-like [Metaseiulus occidentalis]
VARROA_contig_16802	-8.66315	3.63193e-45	1.37651e-43	0
VARROA_contig_13534	-7.93415	3.86429e-45	1.46324e-43	0
VARROA_contig_17383	-5.81771	3.88255e-45	1.46882e-43	0
VARROA_contig_12588	-8.74873	3.90011e-45	1.47413e-43	0
VARROA_contig_15191	-11.7426	4.40063e-45	1.66181e-43	0
VARROA_contig_12376	-10.0301	4.851e-45	1.83022e-43	0
VARROA_contig_12241	-5.11831	5.0837e-45	1.91628e-43	0
VARROA_contig_17747	-8.05345	5.39486e-45	2.03174e-43	0
VARROA_contig_12340	-7.96401	5.50167e-45	2.0701e-43	0
VARROA_contig_14153	-4.40587	5.66827e-45	2.13086e-43	0
VARROA_contig_16854	-10.6145	6.07107e-45	2.28023e-43	0
VARROA_LOC100897396.1.3	-4.29806	6.7855e-45	2.54627e-43	PREDICTED: kinesin-like protein KIF18B-like [Metaseiulus occidentalis]
VARROA_contig_15499	-3.41577	8.1961e-45	3.07284e-43	0
VARROA_contig_14571	-9.99824	8.92855e-45	3.34444e-43	0
VARROA_contig_15974	-9.32474	9.20092e-45	3.44337e-43	0
VARROA_contig_15408	-4.08987	9.23058e-45	3.45138e-43	0
VARROA_contig_15278	-3.28658	9.34705e-45	3.4918e-43	0
VARROA_contig_02017	2.58679	9.65501e-45	3.60362e-43	0
VARROA_contig_15496	-8.66647	9.69253e-45	3.61439e-43	0
VARROA_contig_00531	4.93286	1.03686e-44	3.86306e-43	0
VARROA_contig_13779	-9.34702	1.25626e-44	4.67583e-43	0
VARROA_contig_17138	-8.35899	1.25726e-44	4.67583e-43	0
VARROA_contig_17614	-8.68352	1.27012e-44	4.71945e-43	0
VARROA_contig_15298	-5.29854	1.52326e-44	5.65505e-43	0
VARROA_contig_12288	-9.22636	1.80478e-44	6.69422e-43	0
VARROA_IPP2	-9.15327	1.87038e-44	6.93138e-43	sp|P11845|IPP2_RABIT Protein phosphatase inhibitor 2 OS=Oryctolagus cuniculus GN=PPP1R2 PE=1 SV=3
VARROA_contig_12945	-9.14963	2.10778e-44	7.80422e-43	0
VARROA_LOC100899638.3.4	2.09094	2.1121e-44	7.81329e-43	PREDICTED: uncharacterized protein LOC100899638 [Metaseiulus occidentalis]
VARROA_contig_09179	4.26796	2.12665e-44	7.86013e-43	0
VARROA_contig_16153	-6.57879	2.20877e-44	8.15642e-43	0
VARROA_contig_17168	-10.4937	2.53398e-44	9.34907e-43	0
VARROA_contig_17537	-8.78518	2.60851e-44	9.61555e-43	0
VARROA_contig_13046	-8.93083	2.70076e-44	9.94682e-43	0
VARROA_LOC100908796	-5.24994	2.75856e-44	1.01507e-42	PREDICTED: mitogen-activated protein kinase kinase kinase 9-like [Metaseiulus occidentalis]
VARROA_contig_14342	-2.89885	2.77736e-44	1.02109e-42	0
VARROA_contig_14766	-4.9623	2.84128e-44	1.04367e-42	0
VARROA_contig_12882	-7.80033	2.86505e-44	1.05148e-42	0
VARROA_contig_17157	-6.43173	3.24109e-44	1.18844e-42	0
VARROA_LOC100901073	-3.98703	3.58231e-44	1.3124e-42	PREDICTED: visual pigment-like receptor peropsin-like [Metaseiulus occidentalis]
VARROA_contig_18162	5.18125	3.58918e-44	1.31376e-42	0
VARROA_contig_12337	-5.46401	3.72464e-44	1.36215e-42	0
VARROA_contig_12232	-4.79179	3.74674e-44	1.36903e-42	0
VARROA_contig_14584	-9.13532	4.01138e-44	1.46445e-42	0
VARROA_contig_12798	-5.205	4.3565e-44	1.58905e-42	0
VARROA_LOC100897981.2.3	-2.37856	4.60879e-44	1.67961e-42	PREDICTED: actin-interacting protein 1-like [Metaseiulus occidentalis]
VARROA_contig_14682	-7.65421	4.82307e-44	1.75617e-42	0
VARROA_contig_14665	-5.28877	5.71994e-44	2.08092e-42	0
VARROA_contig_22212	3.33776	6.37253e-44	2.31631e-42	0
VARROA_contig_17994	-9.0061	6.41835e-44	2.33094e-42	0
VARROA_contig_12520	-9.52882	6.74801e-44	2.44853e-42	0
VARROA_contig_17165	-2.89485	7.43263e-44	2.6946e-42	0
VARROA_contig_13776	-7.51123	7.65039e-44	2.77114e-42	0
VARROA_LOC100898111.1.2	-4.15513	8.94364e-44	3.23677e-42	PREDICTED: uncharacterized protein LOC100898111 [Metaseiulus occidentalis]
VARROA_contig_16960	-3.26463	9.41408e-44	3.40408e-42	0
VARROA_contig_14451	-4.59259	9.79871e-44	3.54009e-42	0
VARROA_contig_13919	-4.82272	1.01838e-43	3.67602e-42	0
VARROA_contig_17543	-9.60531	1.10256e-43	3.97647e-42	0
VARROA_LOC100897273.1.2	-2.9105	1.1258e-43	4.05676e-42	PREDICTED: kinesin-like protein KIF23-like [Metaseiulus occidentalis]
VARROA_contig_16398	-9.25104	1.29017e-43	4.64507e-42	0
VARROA_LOC100908960	-5.70275	1.52935e-43	5.50145e-42	PREDICTED: kelch-like protein 10-like [Metaseiulus occidentalis]
VARROA_LOC100907567.1.3	-5.63511	1.66268e-43	5.97591e-42	PREDICTED: long-chain-fatty-acid--CoA ligase 5-like [Metaseiulus occidentalis]
VARROA_contig_10659	-1.63486	1.96501e-43	7.05646e-42	0
VARROA_contig_15461	-2.05182	2.12613e-43	7.62846e-42	0
VARROA_LOC100900134	4.44527	2.23826e-43	8.02391e-42	PREDICTED: uncharacterized protein LOC100900134 [Metaseiulus occidentalis]
VARROA_contig_12260	-4.97493	2.42691e-43	8.69271e-42	0
VARROA_contig_09639	2.11997	2.46076e-43	8.8064e-42	0
VARROA_contig_17255	-8.3849	2.58924e-43	9.25825e-42	0
VARROA_contig_12812	-8.15995	2.84794e-43	1.01745e-41	0
VARROA_contig_02853	-3.19721	2.90515e-43	1.03701e-41	0
VARROA_contig_20108	4.12646	2.93501e-43	1.04677e-41	0
VARROA_contig_12698	-9.95575	3.23828e-43	1.15394e-41	0
VARROA_LOC100899191	-1.15944	3.29924e-43	1.17466e-41	PREDICTED: ubiquitin-conjugating enzyme E2 G1-like [Metaseiulus occidentalis]
VARROA_contig_18004	-8.73636	3.43512e-43	1.222e-41	0
VARROA_contig_25327	-2.37392	3.93872e-43	1.39996e-41	0
VARROA_contig_18058	-7.35137	4.33265e-43	1.53866e-41	0
VARROA_contig_15585	-9.30783	4.60804e-43	1.63507e-41	0
VARROA_contig_17201	-5.91135	4.69039e-43	1.66288e-41	0
VARROA_contig_14078	-8.72968	5.29828e-43	1.8768e-41	0
VARROA_contig_17149	-8.69942	5.33939e-43	1.88975e-41	0
VARROA_contig_14450	-7.13024	5.36106e-43	1.89581e-41	0
VARROA_contig_17908	-3.57285	5.50239e-43	1.94415e-41	0
VARROA_contig_13453	-8.2896	5.50845e-43	1.94464e-41	0
VARROA_LOC100903627	-8.85983	5.72302e-43	2.01868e-41	PREDICTED: microtubule-associated serine/threonine-protein kinase 2-like [Metaseiulus occidentalis]
VARROA_contig_12652	-4.05476	5.97495e-43	2.10577e-41	0
VARROA_LOC100906940	2.36807	6.60794e-43	2.32689e-41	PREDICTED: cytochrome P450 2J6-like [Metaseiulus occidentalis]
VARROA_contig_12939	-8.23317	6.69384e-43	2.35515e-41	0
VARROA_contig_16569	-5.22536	6.72273e-43	2.36332e-41	0
VARROA_contig_17715	-4.47085	7.84636e-43	2.756e-41	0
VARROA_contig_18031	-5.74002	8.59025e-43	3.01475e-41	0
VARROA_contig_16014	-7.35226	8.80183e-43	3.08641e-41	0
VARROA_LOC100897403.2.2	-2.23076	8.95898e-43	3.13888e-41	PREDICTED: metalloendopeptidase OMA1, mitochondrial-like [Metaseiulus occidentalis]
VARROA_LOC100899218.2.3	-3.01612	1.119e-42	3.91725e-41	PREDICTED: LOW QUALITY PROTEIN: solute carrier family 13 member 3-like [Metaseiulus occidentalis]
VARROA_contig_13395	-8.56346	1.14335e-42	3.99913e-41	0
VARROA_contig_18033	-9.07749	1.1748e-42	4.10571e-41	0
VARROA_contig_17676	-7.81625	1.19581e-42	4.17562e-41	0
VARROA_contig_17130	-4.92913	1.25266e-42	4.37049e-41	0
VARROA_contig_17269	-8.8654	1.26539e-42	4.41121e-41	0
VARROA_contig_17989	-5.88563	1.27125e-42	4.42794e-41	0
VARROA_contig_12526	-3.34692	1.432e-42	4.98368e-41	0
VARROA_contig_16935	-6.94977	1.45619e-42	5.06367e-41	0
VARROA_contig_02255	-1.60913	1.4634e-42	5.08449e-41	0
VARROA_contig_17983	-8.40022	1.51018e-42	5.24265e-41	0
VARROA_contig_12456	-7.63598	1.64244e-42	5.69707e-41	0
VARROA_contig_15748	-2.94723	1.72856e-42	5.99082e-41	0
VARROA_contig_15061	-8.56199	1.7768e-42	6.1529e-41	0
VARROA_LOC100907924.3.4	-3.58883	1.78537e-42	6.17743e-41	PREDICTED: probable sodium/potassium/calcium exchanger CG1090-like [Metaseiulus occidentalis]
VARROA_contig_12250	-2.22667	1.83114e-42	6.33056e-41	0
VARROA_contig_19242	3.48612	2.0598e-42	7.11517e-41	0
VARROA_contig_14532	-5.05679	2.17994e-42	7.52395e-41	0
VARROA_contig_16230	-2.30412	2.31775e-42	7.99298e-41	0
VARROA_LOC100899528.2.2	-1.99137	2.33789e-42	8.05576e-41	PREDICTED: negative elongation factor E-like [Metaseiulus occidentalis]
VARROA_contig_12185	-8.92828	2.5438e-42	8.75805e-41	0
VARROA_contig_17987	-9.49025	3.03768e-42	1.04498e-40	0
VARROA_contig_15713	-10.138	3.18005e-42	1.09306e-40	0
VARROA_contig_14453	-5.67645	3.54176e-42	1.21638e-40	0
VARROA_contig_13791	-10.4396	3.55111e-42	1.21859e-40	0
VARROA_LOC100902658	5.54842	3.55585e-42	1.21922e-40	PREDICTED: uncharacterized protein LOC100902658 [Metaseiulus occidentalis]
VARROA_contig_12706	-8.85043	3.59046e-42	1.23007e-40	0
VARROA_contig_11607	-2.35228	3.86845e-42	1.32422e-40	0
VARROA_contig_12398	-8.56397	3.8819e-42	1.32774e-40	0
VARROA_contig_17029	-7.15226	3.9244e-42	1.34117e-40	0
VARROA_contig_14097	-7.61698	3.93806e-42	1.34474e-40	0
VARROA_contig_15226	-4.0971	4.0214e-42	1.37208e-40	0
VARROA_contig_17508	-8.87723	4.13397e-42	1.40933e-40	0
VARROA_contig_03949	-3.76184	4.18234e-42	1.42466e-40	0
VARROA_contig_15273	-9.1076	4.53034e-42	1.54194e-40	0
VARROA_contig_15290	-3.16737	4.58511e-42	1.55931e-40	0
VARROA_contig_15006	-8.49426	4.6006e-42	1.5633e-40	0
VARROA_contig_12948	-7.77871	4.84354e-42	1.64452e-40	0
VARROA_contig_17545	-4.58834	6.37598e-42	2.16307e-40	0
VARROA_contig_15284	-6.93565	6.55619e-42	2.22239e-40	0
VARROA_contig_14898	-5.26236	6.68831e-42	2.26534e-40	0
VARROA_contig_16534	-9.03814	7.40772e-42	2.50697e-40	0
VARROA_contig_14997	-2.91788	7.81326e-42	2.64207e-40	0
VARROA_contig_13379	-6.01928	7.98958e-42	2.69951e-40	0
VARROA_contig_17257	-1.87471	8.05997e-42	2.72109e-40	0
VARROA_contig_12740	-9.15721	8.07229e-42	2.72305e-40	0
VARROA_contig_16730	-9.16109	8.12575e-42	2.73886e-40	0
VARROA_contig_14702	-9.14372	8.35596e-42	2.81418e-40	0
VARROA_contig_12915	-9.70675	8.41523e-42	2.83186e-40	0
VARROA_contig_17538	-3.72027	9.11821e-42	3.06595e-40	0
VARROA_contig_00155	4.17028	9.48162e-42	3.18558e-40	0
VARROA_LOC100908585	-2.14517	9.99678e-42	3.35596e-40	PREDICTED: heat shock protein beta-1-like [Metaseiulus occidentalis]
VARROA_contig_14210	-8.99537	1.06973e-41	3.58825e-40	0
VARROA_contig_16512	-8.06811	1.08414e-41	3.63366e-40	0
VARROA_contig_12334	-3.73355	1.11989e-41	3.75047e-40	0
VARROA_LOC100907764.2.2	-0.994474	1.30524e-41	4.36767e-40	PREDICTED: hexokinase-2-like [Metaseiulus occidentalis]
VARROA_contig_14791	-8.29243	1.461e-41	4.885e-40	0
VARROA_contig_18059	-6.6316	1.52021e-41	5.07889e-40	0
VARROA_contig_13055	-5.23039	1.54313e-41	5.15134e-40	0
VARROA_contig_17963	-9.58246	1.6213e-41	5.40796e-40	0
VARROA_LOC100899313.1.2	-9.01164	1.70162e-41	5.67133e-40	gi|391331731|ref|XP_003740296.1| PREDICTED: dnaJ homolog subfamily B member 2-like [Metaseiulus occidentalis]
VARROA_LOC100904864	-1.69391	1.87028e-41	6.22851e-40	PREDICTED: uncharacterized protein LOC100904864 [Metaseiulus occidentalis]
VARROA_contig_12156	-9.25581	1.99445e-41	6.63672e-40	0
VARROA_LOC100904400.2.2	-8.32685	2.04209e-41	6.78984e-40	PREDICTED: uncharacterized protein LOC100904400 [Metaseiulus occidentalis]
VARROA_contig_12576	-7.23859	2.13726e-41	7.10062e-40	0
VARROA_LOC100904964	-1.98079	2.17817e-41	7.23075e-40	PREDICTED: bifunctional polynucleotide phosphatase/kinase-like [Metaseiulus occidentalis]
VARROA_contig_15244	-8.18839	2.22985e-41	7.39644e-40	0
VARROA_contig_12816	-6.68974	2.27414e-41	7.53737e-40	0
VARROA_contig_17442	-8.71625	2.30329e-41	7.62793e-40	0
VARROA_contig_12748	-9.87294	2.44377e-41	8.08673e-40	0
VARROA_contig_15733	-2.98277	2.50962e-41	8.29805e-40	0
VARROA_LOC100904337.4.7	-2.75461	2.56544e-41	8.47592e-40	PREDICTED: cirhin-like [Metaseiulus occidentalis]
VARROA_contig_16722	-1.13654	2.8869e-41	9.53041e-40	0
VARROA_contig_15862	-4.7914	2.9019e-41	9.57238e-40	0
VARROA_contig_17301	-6.97432	2.92426e-41	9.63852e-40	0
VARROA_LOC100904419.4.4	-3.46818	3.02763e-41	9.97135e-40	PREDICTED: uncharacterized protein LOC100904419 [Metaseiulus occidentalis]
VARROA_contig_16869	-6.66324	3.54834e-41	1.16771e-39	0
VARROA_contig_12406	-9.17629	3.72446e-41	1.2247e-39	0
VARROA_contig_16322	-5.88682	4.20862e-41	1.38281e-39	0
VARROA_contig_17884	-8.40291	4.26401e-41	1.39991e-39	0
VARROA_contig_13490	-7.09715	4.42213e-41	1.45068e-39	0
VARROA_contig_14616	-8.53809	4.44773e-41	1.45793e-39	0
VARROA_contig_13693	-9.16944	4.57586e-41	1.49875e-39	0
VARROA_LOC100903345.2.2	-4.75521	4.85066e-41	1.58752e-39	PREDICTED: uncharacterized protein LOC100903345 [Metaseiulus occidentalis]
VARROA_contig_16252	-10.7609	5.03129e-41	1.64534e-39	0
VARROA_contig_12277	-8.97754	5.27825e-41	1.72475e-39	0
VARROA_contig_14831	-8.99335	5.64348e-41	1.84266e-39	0
VARROA_contig_18052	-8.84954	5.68204e-41	1.85379e-39	0
VARROA_contig_14414	-11.4223	5.73731e-41	1.86745e-39	0
VARROA_contig_16003	-7.40918	5.73327e-41	1.86745e-39	0
VARROA_contig_18132	-2.45972	5.73166e-41	1.86745e-39	0
VARROA_contig_14177	-5.05368	5.74542e-41	1.86863e-39	0
VARROA_LOC100903350	-2.92819	5.77311e-41	1.87617e-39	PREDICTED: serine/threonine-protein kinase PLK1-like [Metaseiulus occidentalis]
VARROA_contig_14374	-8.44203	6.02722e-41	1.95723e-39	0
VARROA_LOC100901764.1.2	-3.37687	6.21253e-41	2.01584e-39	PREDICTED: slit homolog 1 protein-like [Metaseiulus occidentalis]
VARROA_contig_16328	-7.88835	6.28225e-41	2.03687e-39	0
VARROA_contig_13067	-2.28552	6.63707e-41	2.15025e-39	0
VARROA_contig_15728	-8.40882	6.90472e-41	2.23522e-39	0
VARROA_contig_14990	-8.90803	7.08092e-41	2.29049e-39	0
VARROA_contig_17590	-9.79224	7.48327e-41	2.41876e-39	0
VARROA_contig_13651	-8.49997	7.61852e-41	2.46057e-39	0
VARROA_contig_16806	-4.47971	7.73475e-41	2.49618e-39	0
VARROA_contig_14123	-3.90764	8.0548e-41	2.59746e-39	0
VARROA_contig_17995	-9.71121	8.73651e-41	2.81511e-39	0
VARROA_contig_13571	-10.4409	8.999e-41	2.89746e-39	0
VARROA_contig_11206	-2.90329	9.07009e-41	2.91809e-39	0
VARROA_contig_15566	-9.08753	9.1295e-41	2.93494e-39	0
VARROA_contig_09378	7.88537	9.41096e-41	3.0231e-39	0
VARROA_contig_16853	-8.69457	9.52348e-41	3.05689e-39	0
VARROA_contig_12734	-9.29884	9.73954e-41	3.12384e-39	0
VARROA_contig_15172	-9.54202	1.01268e-40	3.24554e-39	0
VARROA_LOC100906170.3.3	-2.51289	1.04378e-40	3.34267e-39	PREDICTED: vesicle-associated membrane protein/synaptobrevin-binding protein-like [Metaseiulus occidentalis]
VARROA_contig_17569	-9.59504	1.06272e-40	3.40071e-39	0
VARROA_contig_17454	-10.044	1.09778e-40	3.51022e-39	0
VARROA_contig_17362	-9.51696	1.11461e-40	3.56128e-39	0
VARROA_contig_13073	-4.00975	1.11995e-40	3.57562e-39	0
VARROA_contig_14887	-6.20041	1.22504e-40	3.90813e-39	0
VARROA_contig_14922	-9.30965	1.30227e-40	4.15134e-39	0
VARROA_contig_16986	-7.0016	1.35815e-40	4.32618e-39	0
VARROA_contig_14566	-9.72605	1.41027e-40	4.48877e-39	0
VARROA_contig_17870	-7.30165	1.45859e-40	4.63903e-39	0
VARROA_contig_12784	-9.26082	1.47462e-40	4.68644e-39	0
VARROA_LOC100901756	-2.70349	1.5939e-40	5.06167e-39	PREDICTED: M-phase inducer phosphatase 1-like [Metaseiulus occidentalis]
VARROA_contig_18063	-9.2476	1.60897e-40	5.10562e-39	0
VARROA_contig_18994	5.16958	1.65616e-40	5.25139e-39	0
VARROA_LOC100908875	-1.44146	1.80779e-40	5.72782e-39	PREDICTED: leukotriene A-4 hydrolase-like [Metaseiulus occidentalis]
VARROA_contig_17771	-9.23681	1.91876e-40	6.0748e-39	0
VARROA_LOC100905592	1.10656	2.00812e-40	6.3529e-39	PREDICTED: valine--tRNA ligase-like [Metaseiulus occidentalis]
VARROA_contig_17079	-9.0258	2.06532e-40	6.52892e-39	0
VARROA_contig_17062	-9.93097	2.11114e-40	6.66872e-39	0
VARROA_contig_13597	-8.56789	2.20829e-40	6.97031e-39	0
VARROA_contig_17986	-9.81499	2.21629e-40	6.99027e-39	0
VARROA_contig_13546	-8.69819	2.38777e-40	7.52546e-39	0
VARROA_contig_14249	-8.4495	2.45957e-40	7.7459e-39	0
VARROA_contig_12632	-2.07087	2.59401e-40	8.16311e-39	0
VARROA_LOC100899277	-1.6358	2.76149e-40	8.68361e-39	PREDICTED: U3 small nucleolar RNA-associated protein 15 homolog [Metaseiulus occidentalis]
VARROA_contig_18006	-5.74396	2.84598e-40	8.94253e-39	0
VARROA_contig_12849	-6.9023	2.88898e-40	9.07085e-39	0
VARROA_contig_15184	-9.25849	2.97675e-40	9.33939e-39	0
VARROA_contig_21611	2.54924	3.0095e-40	9.43504e-39	0
VARROA_contig_17740	-8.18027	3.04853e-40	9.55022e-39	0
VARROA_contig_17636	-7.72923	3.39488e-40	1.06273e-38	0
VARROA_LOC100907154	-2.69672	3.46777e-40	1.08473e-38	PREDICTED: bifunctional ATP-dependent dihydroxyacetone kinase/FAD-AMP lyase (cyclizing)-like [Metaseiulus occidentalis]
VARROA_contig_14553	-9.64785	3.62995e-40	1.13461e-38	0
VARROA_contig_17154	-9.08121	3.65201e-40	1.14065e-38	0
VARROA_LOC100899661	-5.00719	3.86424e-40	1.20604e-38	PREDICTED: uncharacterized protein LOC100899661 [Metaseiulus occidentalis]
VARROA_contig_12522	-7.77673	3.87306e-40	1.20789e-38	0
VARROA_contig_17232	-8.53546	3.90227e-40	1.21609e-38	0
VARROA_contig_05441	-3.47842	3.96186e-40	1.23373e-38	0
VARROA_contig_17745	-2.95129	4.05947e-40	1.26319e-38	0
VARROA_LOC100906200.2.3	-1.18883	4.08593e-40	1.27048e-38	PREDICTED: V-type proton ATPase 116 kDa subunit a isoform 1-like isoform 2 [Metaseiulus occidentalis]
VARROA_sel1l.2.2	-8.36104	4.22531e-40	1.31283e-38	PREDICTED: protein sel-1 homolog 1 isoform X1 [Xenopus (Silurana) tropicalis]
VARROA_LOC100907071.1.2	-1.61176	4.44869e-40	1.38121e-38	PREDICTED: cytosolic 5-nucleotidase III-like [Metaseiulus occidentalis]
VARROA_contig_17141	-6.68926	4.47925e-40	1.38966e-38	0
VARROA_contig_14824	-9.68815	4.8787e-40	1.51247e-38	0
VARROA_contig_17234	-8.67149	4.9656e-40	1.53827e-38	0
VARROA_contig_12703	-2.66134	5.4204e-40	1.67791e-38	0
VARROA_contig_14352	-5.06347	5.84342e-40	1.80752e-38	0
VARROA_contig_14420	-8.10287	6.24883e-40	1.93149e-38	0
VARROA_contig_12642	-6.44387	6.30549e-40	1.94756e-38	0
VARROA_LOC100904001.1.2	-7.33027	6.49703e-40	2.00524e-38	PREDICTED: microtubule-associated serine/threonine-protein kinase 2-like [Metaseiulus occidentalis]
VARROA_LOC100900652.2.2	-3.20984	6.54867e-40	2.01909e-38	PREDICTED: homeobox protein SIX1-like [Metaseiulus occidentalis]
VARROA_contig_13841	-10.2222	6.55158e-40	2.01909e-38	0
VARROA_contig_13391	-5.30187	6.57511e-40	2.02484e-38	0
VARROA_contig_15154	-9.94073	6.6205e-40	2.03732e-38	0
VARROA_contig_17820	-5.52873	6.85708e-40	2.10857e-38	0
VARROA_contig_12249	-3.9067	6.92974e-40	2.12934e-38	0
VARROA_contig_09660	-3.3051	7.22848e-40	2.2195e-38	0
VARROA_LOC100905623.1.2	-4.82693	7.36042e-40	2.25835e-38	PREDICTED: major facilitator superfamily domain-containing protein 6-like [Metaseiulus occidentalis]
VARROA_contig_13041	-3.9955	8.08367e-40	2.47844e-38	0
VARROA_contig_15065	-6.45812	8.58801e-40	2.63113e-38	0
VARROA_contig_17329	-5.34684	8.64725e-40	2.64734e-38	0
VARROA_contig_13050	-4.14861	8.65417e-40	2.64752e-38	0
VARROA_contig_17611	-6.62795	8.802e-40	2.69077e-38	0
VARROA_contig_13241	-9.24873	9.16124e-40	2.79854e-38	0
VARROA_contig_02934	-3.78402	9.48712e-40	2.89597e-38	0
VARROA_contig_14693	-9.02143	1.01927e-39	3.10907e-38	0
VARROA_contig_17758	-3.40385	1.02487e-39	3.12388e-38	0
VARROA_contig_13515	-4.63738	1.03759e-39	3.16033e-38	0
VARROA_contig_14794	-9.21914	1.0429e-39	3.1742e-38	0
VARROA_contig_04805	-2.26724	1.07359e-39	3.26521e-38	0
VARROA_contig_17712	-8.34278	1.25625e-39	3.81798e-38	0
VARROA_contig_14772	-10.376	1.26194e-39	3.83247e-38	0
VARROA_contig_17518	-7.32628	1.27797e-39	3.87834e-38	0
VARROA_LOC100901551	-1.91073	1.28305e-39	3.89092e-38	PREDICTED: alanine--glyoxylate aminotransferase 2, mitochondrial-like [Metaseiulus occidentalis]
VARROA_contig_13383	-8.30896	1.29232e-39	3.9162e-38	0
VARROA_contig_14394	-8.68341	1.29877e-39	3.93287e-38	0
VARROA_contig_16239	-5.58697	1.38193e-39	4.18166e-38	0
VARROA_contig_17875	-9.38915	1.48391e-39	4.48699e-38	0
VARROA_contig_16298	-8.41881	1.53976e-39	4.65249e-38	0
VARROA_contig_03224	-3.74705	1.57068e-39	4.7425e-38	0
VARROA_contig_13176	-5.32847	1.57798e-39	4.76109e-38	0
VARROA_contig_12217	-8.85986	1.73204e-39	5.22214e-38	0
VARROA_contig_16761	-7.79199	1.75322e-39	5.28218e-38	0
VARROA_contig_12511	-5.77309	1.83249e-39	5.51705e-38	0
VARROA_contig_13117	-9.87006	1.85937e-39	5.59393e-38	0
VARROA_contig_17972	-8.42674	1.89363e-39	5.69289e-38	0
VARROA_LOC100902772	-1.72188	1.89659e-39	5.69769e-38	PREDICTED: putative glycerol kinase 3-like [Metaseiulus occidentalis]
VARROA_contig_11658	-1.92294	1.98811e-39	5.96833e-38	0
VARROA_contig_12160	-2.4393	1.9975e-39	5.9922e-38	0
VARROA_contig_13607	-7.70874	2.3629e-39	7.08328e-38	0
VARROA_contig_17668	-7.3908	2.52863e-39	7.57462e-38	0
VARROA_contig_17802	-7.22548	2.68021e-39	8.02295e-38	0
VARROA_contig_09309	4.24995	2.69297e-39	8.05535e-38	0
VARROA_contig_12471	-7.47041	2.69559e-39	8.05741e-38	0
VARROA_contig_12417	-9.06757	2.7559e-39	8.23181e-38	0
VARROA_contig_14125	-6.89714	2.79022e-39	8.32836e-38	0
VARROA_LOC100899494.4.6	-4.75822	2.91476e-39	8.69385e-38	PREDICTED: A disintegrin and metalloproteinase with thrombospondin motifs 7-like [Metaseiulus occidentalis]
VARROA_contig_12521	-8.17109	3.13726e-39	9.35083e-38	0
VARROA_contig_13878	-5.77906	3.16354e-39	9.42241e-38	0
VARROA_LOC100900518	-3.58549	3.19127e-39	9.49823e-38	PREDICTED: protein piccolo-like [Metaseiulus occidentalis]
VARROA_contig_17701	-8.6062	3.50473e-39	1.04238e-37	0
VARROA_contig_17584	-5.82579	3.82006e-39	1.13535e-37	0
VARROA_contig_13258	-4.72169	4.08433e-39	1.21303e-37	0
VARROA_contig_15591	-7.23241	4.14489e-39	1.23014e-37	0
VARROA_contig_12446	-6.65253	4.36571e-39	1.29476e-37	0
VARROA_contig_12944	-8.13069	4.47289e-39	1.3256e-37	0
VARROA_contig_16732	-1.71864	4.48862e-39	1.32932e-37	0
VARROA_contig_17487	-6.44953	4.51766e-39	1.33697e-37	0
VARROA_contig_14510	-9.43258	4.70192e-39	1.39051e-37	0
VARROA_LOC100906822.1.3	-1.23139	4.71368e-39	1.39301e-37	PREDICTED: mitochondrial uncoupling protein 4-like [Metaseiulus occidentalis]
VARROA_contig_16556	-6.24009	4.91681e-39	1.45201e-37	0
VARROA_contig_16944	-9.65951	4.97958e-39	1.46951e-37	0
VARROA_contig_12426	-2.78041	5.16947e-39	1.52446e-37	0
VARROA_contig_17501	-9.10411	5.24386e-39	1.54531e-37	0
VARROA_contig_17603	-9.30765	5.33796e-39	1.57193e-37	0
VARROA_contig_14578	-10.5866	5.46022e-39	1.6068e-37	0
VARROA_contig_17014	-4.12406	5.51258e-39	1.62106e-37	0
VARROA_LOC100905511	-2.89351	5.52616e-39	1.62391e-37	PREDICTED: 3-phosphoinositide-dependent protein kinase 1-like [Metaseiulus occidentalis]
VARROA_LOC100901097.1.8	3.64894	5.64638e-39	1.65807e-37	PREDICTED: arylsulfatase B-like [Metaseiulus occidentalis]
VARROA_contig_13122	-1.90458	5.67923e-39	1.66655e-37	0
VARROA_contig_18062	-9.12437	5.6969e-39	1.67056e-37	0
VARROA_contig_13083	-2.33828	5.9833e-39	1.75331e-37	0
VARROA_contig_17852	-9.27356	6.0733e-39	1.77843e-37	0
VARROA_contig_13025	-9.55286	6.13209e-39	1.79439e-37	0
VARROA_contig_12712	-7.61424	6.27714e-39	1.83555e-37	0
VARROA_contig_17394	-6.53182	6.39197e-39	1.86782e-37	0
VARROA_contig_16065	-10.4225	6.48042e-39	1.89234e-37	0
VARROA_contig_15360	-7.27085	6.53148e-39	1.90591e-37	0
VARROA_contig_15642	-8.94461	7.02315e-39	2.04795e-37	0
VARROA_contig_12548	-8.90652	7.14133e-39	2.08096e-37	0
VARROA_contig_12755	-4.70624	7.63497e-39	2.22325e-37	0
VARROA_contig_14813	-4.48311	8.32426e-39	2.42228e-37	0
VARROA_contig_15744	-6.73594	8.74186e-39	2.54202e-37	0
VARROA_contig_17360	-6.91712	8.92615e-39	2.59381e-37	0
VARROA_contig_17012	-8.28882	9.04829e-39	2.62747e-37	0
VARROA_LOC100901175	-1.63738	9.74604e-39	2.82811e-37	PREDICTED: uncharacterized protein LOC100901175 [Metaseiulus occidentalis]
VARROA_contig_17621	-9.69455	1.03022e-38	2.98742e-37	0
VARROA_contig_12369	-7.42846	1.07027e-38	3.10141e-37	0
VARROA_LOC100897350	-1.95795	1.103e-38	3.19182e-37	PREDICTED: carnitine O-palmitoyltransferase 1, liver isoform-like [Metaseiulus occidentalis]
VARROA_contig_17002	-10.4725	1.103e-38	3.19182e-37	0
VARROA_contig_18002	-10.3928	1.20602e-38	3.48751e-37	0
VARROA_contig_14871	-4.84453	1.20829e-38	3.49166e-37	0
VARROA_contig_17117	-10.1635	1.26164e-38	3.6433e-37	0
VARROA_LOC100899010.3.3	-6.88622	1.28661e-38	3.71284e-37	PREDICTED: sodium-coupled monocarboxylate transporter 2-like [Metaseiulus occidentalis]
VARROA_contig_14460	-11.3263	1.33818e-38	3.85899e-37	0
VARROA_LOC100900499.3.3	-5.8388	1.36332e-38	3.92876e-37	PREDICTED: oxysterol-binding protein-related protein 9-like [Metaseiulus occidentalis]
VARROA_contig_14628	-3.33108	1.36862e-38	3.94131e-37	0
VARROA_LOC100908803.3.4	-1.89473	1.38283e-38	3.97949e-37	PREDICTED: dual specificity mitogen-activated protein kinase kinase 6-like [Metaseiulus occidentalis]
VARROA_contig_16821	-8.26547	1.43956e-38	4.13991e-37	0
VARROA_contig_15058	-7.37848	1.52518e-38	4.38309e-37	0
VARROA_contig_17004	-9.638	1.53972e-38	4.42185e-37	0
VARROA_LOC100907645.2.2	-2.31497	1.54118e-38	4.42299e-37	PREDICTED: mitotic checkpoint serine/threonine-protein kinase BUB1 beta-like [Metaseiulus occidentalis]
VARROA_contig_12927	-8.91059	1.59781e-38	4.58236e-37	0
VARROA_contig_15448	-9.55219	1.62006e-38	4.64297e-37	0
VARROA_contig_15267	-10.5223	1.68836e-38	4.83541e-37	0
VARROA_contig_16424	-6.93709	1.71732e-38	4.91496e-37	0
VARROA_contig_16319	-8.75186	1.72759e-38	4.94099e-37	0
VARROA_LOC100908575.3.4	-3.62186	1.76406e-38	5.04183e-37	PREDICTED: uncharacterized protein LOC100908575 [Metaseiulus occidentalis]
VARROA_contig_14399	-8.98671	1.76999e-38	5.05532e-37	0
VARROA_contig_15341	-9.02296	1.94443e-38	5.54973e-37	0
VARROA_contig_15074	-2.70544	2.12782e-38	6.06901e-37	0
VARROA_LOC100907645.1.2	-2.18507	2.25905e-38	6.4389e-37	PREDICTED: mitotic checkpoint serine/threonine-protein kinase BUB1 beta-like [Metaseiulus occidentalis]
VARROA_LOC100902212.2.2	-4.27403	2.34649e-38	6.68358e-37	gi|391336487|ref|XP_003742611.1| PREDICTED: probable ATP-dependent RNA helicase DDX43-like [Metaseiulus occidentalis]
VARROA_contig_17860	-7.66633	2.47828e-38	7.05415e-37	0
VARROA_contig_09539	-3.42938	2.5402e-38	7.22546e-37	0
VARROA_LOC100899886	-2.28217	2.57851e-38	7.32945e-37	PREDICTED: diphosphomevalonate decarboxylase-like [Metaseiulus occidentalis]
VARROA_contig_16753	-9.08265	2.59971e-38	7.38466e-37	0
VARROA_contig_13963	-5.82755	2.64274e-38	7.50179e-37	0
VARROA_contig_16743	-9.68374	2.71152e-38	7.69179e-37	0
VARROA_contig_14436	-8.44508	2.81435e-38	7.97806e-37	0
VARROA_contig_16392	-9.41671	2.88346e-38	8.16844e-37	0
VARROA_contig_12911	-6.60729	2.89848e-38	8.20542e-37	0
VARROA_contig_03643	-1.56139	2.91826e-38	8.2558e-37	0
VARROA_contig_12486	-8.05324	2.96051e-38	8.36966e-37	0
VARROA_contig_13838	-4.70681	2.96581e-38	8.37898e-37	0
VARROA_contig_17241	-8.96549	3.04804e-38	8.60546e-37	0
VARROA_LOC100901410.2.2	-3.35186	3.15427e-38	8.89934e-37	PREDICTED: zinc transporter 2-like [Metaseiulus occidentalis]
VARROA_contig_04627	-1.23826	3.19008e-38	8.99431e-37	0
VARROA_LOC100906061	-2.09204	3.37252e-38	9.50225e-37	PREDICTED: uncharacterized protein LOC100906061 [Metaseiulus occidentalis]
VARROA_contig_12739	-6.32492	3.55177e-38	1.00006e-36	0
VARROA_LOC100898098.2.3	-8.20339	3.68365e-38	1.03649e-36	PREDICTED: kelch-like protein 10-like [Metaseiulus occidentalis]
VARROA_contig_17876	-4.84916	3.8786e-38	1.09061e-36	0
VARROA_contig_17094	-8.77355	4.28627e-38	1.20443e-36	0
VARROA_contig_21768	-5.06559	4.40304e-38	1.23641e-36	0
VARROA_contig_17950	-6.94088	4.43942e-38	1.24578e-36	0
VARROA_contig_16620	-4.10237	4.51879e-38	1.2672e-36	0
VARROA_LOC100907363.3.3	-5.48388	4.63395e-38	1.29863e-36	PREDICTED: protein kinase C beta type-like [Metaseiulus occidentalis]
VARROA_COX1.3.3	-1.42637	4.89322e-38	1.37037e-36	cytochrome c oxidase subunit I (mitochondrion) [Cervaphis quercus]
VARROA_contig_00433	4.42045	5.05121e-38	1.41366e-36	0
VARROA_contig_18047	-8.48887	5.08436e-38	1.42198e-36	0
VARROA_contig_14040	-11.3394	5.2485e-38	1.46691e-36	0
VARROA_contig_17337	-7.00754	5.27035e-38	1.47203e-36	0
VARROA_contig_14538	-8.8823	5.31103e-38	1.4824e-36	0
VARROA_contig_14977	-8.34592	5.45969e-38	1.52287e-36	0
VARROA_LOC100899818	-1.32388	5.47324e-38	1.52563e-36	PREDICTED: endonuclease G, mitochondrial-like [Metaseiulus occidentalis]
VARROA_contig_12894	-5.14802	5.76687e-38	1.60641e-36	0
VARROA_contig_10502	-2.25671	5.89851e-38	1.64198e-36	0
VARROA_LOC100907454.2.2	2.31553	5.94319e-38	1.65331e-36	PREDICTED: uncharacterized protein LOC100907454 [Metaseiulus occidentalis]
VARROA_contig_17365	-2.71782	6.35303e-38	1.76615e-36	0
VARROA_contig_17053	-10.235	6.37207e-38	1.77027e-36	0
VARROA_contig_17724	-9.27197	6.40292e-38	1.77765e-36	0
VARROA_contig_12329	-9.04352	6.42835e-38	1.78352e-36	0
VARROA_contig_16588	-8.97515	6.52481e-38	1.80909e-36	0
VARROA_contig_11162	-2.22255	6.6962e-38	1.85537e-36	0
VARROA_contig_13029	-4.55345	7.0353e-38	1.94804e-36	0
VARROA_contig_17462	-2.76497	7.16396e-38	1.98235e-36	0
VARROA_contig_19433	3.65976	7.25147e-38	2.00523e-36	0
VARROA_contig_18073	-8.28551	7.6942e-38	2.12625e-36	0
VARROA_HSP70.2.2	-8.75979	7.8393e-38	2.16491e-36	sp|P08106|HSP70_CHICK Heat shock 70 kDa protein OS=Gallus gallus PE=1 SV=1
VARROA_contig_16608	-3.5887	7.94526e-38	2.19272e-36	0
VARROA_contig_17655	-6.00758	7.98949e-38	2.20347e-36	0
VARROA_LOC100905366.1.2	-7.76197	8.2332e-38	2.26919e-36	PREDICTED: LOW QUALITY PROTEIN: protein unc-80 homolog [Metaseiulus occidentalis]
VARROA_contig_16165	-8.35139	8.45673e-38	2.32926e-36	0
VARROA_LOC100900360.1.2	2.38101	9.07852e-38	2.49887e-36	PREDICTED: cuticle protein 10.9-like [Metaseiulus occidentalis]
VARROA_contig_16829	-7.8876	9.34083e-38	2.56937e-36	0
VARROA_contig_14879	-6.94955	9.94081e-38	2.73261e-36	0
VARROA_contig_13582	-9.41049	1.02482e-37	2.81526e-36	0
VARROA_contig_12685	-3.62389	1.02895e-37	2.82473e-36	0
VARROA_contig_17063	-10.1572	1.04302e-37	2.86148e-36	0
VARROA_LOC100906126	-7.72305	1.08587e-37	2.97709e-36	PREDICTED: heat shock protein 83-like isoform 1 [Metaseiulus occidentalis] >gi|391342378|ref|XP_003745497.1| PREDICTED: heat shock protein 83-like isoform 2 [Metaseiulus occidentalis]
VARROA_contig_14662	-7.92742	1.09779e-37	3.00777e-36	0
VARROA_LOC100907635	-6.94609	1.10321e-37	3.02066e-36	PREDICTED: EH domain-containing protein 1-like [Metaseiulus occidentalis]
VARROA_contig_13918	-5.48147	1.10515e-37	3.02399e-36	0
VARROA_LOC100904186.8.12	-2.88061	1.11532e-37	3.0498e-36	PREDICTED: elongation factor Tu GTP-binding domain-containing protein 1-like [Metaseiulus occidentalis]
VARROA_contig_17147	-9.35783	1.12414e-37	3.07191e-36	molecular chaperone DnaJ [Nesterenkonia sp. NP1]
VARROA_contig_15758	-8.83239	1.13506e-37	3.09972e-36	0
VARROA_contig_16309	-5.48002	1.14679e-37	3.12972e-36	0
VARROA_contig_17869	-9.20763	1.17403e-37	3.20196e-36	0
VARROA_contig_17156	-5.74809	1.34338e-37	3.66145e-36	0
VARROA_LOC100901513	-9.00761	1.34578e-37	3.66557e-36	PREDICTED: LOW QUALITY PROTEIN: heat shock protein 68-like [Metaseiulus occidentalis]
VARROA_contig_17043	-9.53338	1.39994e-37	3.81061e-36	0
VARROA_contig_16244	-7.75211	1.46515e-37	3.98552e-36	0
VARROA_contig_09196	-1.61239	1.47074e-37	3.99812e-36	PREDICTED: polyubiquitin-B [Tupaia chinensis]
VARROA_contig_13828	-7.09005	1.47421e-37	4.00495e-36	0
VARROA_contig_17384	-9.56357	1.51994e-37	4.12649e-36	0
VARROA_contig_16842	-7.8985	1.60168e-37	4.34557e-36	0
VARROA_contig_14240	-5.31864	1.62074e-37	4.39442e-36	0
VARROA_contig_14139	-9.30168	1.71972e-37	4.65978e-36	0
VARROA_contig_13562	-5.17504	1.7424e-37	4.71815e-36	0
VARROA_contig_16593	-8.24208	1.75487e-37	4.74884e-36	0
VARROA_contig_17654	-2.74548	1.87161e-37	5.06146e-36	0
VARROA_contig_16253	-8.75864	1.88415e-37	5.09209e-36	0
VARROA_contig_12997	-8.39955	2.01937e-37	5.454e-36	0
VARROA_contig_12646	-10.3633	2.02995e-37	5.47903e-36	0
VARROA_contig_13476	-9.48872	2.05966e-37	5.55563e-36	0
VARROA_contig_13233	-3.16874	2.2376e-37	6.03169e-36	0
VARROA_contig_17954	-8.09657	2.25152e-37	6.06529e-36	0
VARROA_LOC100909224.2.2	-2.81243	2.25365e-37	6.06712e-36	PREDICTED: solute carrier family 41 member 2-like [Metaseiulus occidentalis]
VARROA_contig_14709	-6.2046	2.28387e-37	6.1445e-36	0
VARROA_contig_10544	-2.87689	2.36015e-37	6.34565e-36	0
VARROA_contig_17750	-5.42966	2.47585e-37	6.65243e-36	0
VARROA_contig_16324	-8.85054	2.53988e-37	6.82008e-36	0
VARROA_contig_12627	-8.3415	2.54372e-37	6.82601e-36	0
VARROA_contig_16378	-2.63794	2.74618e-37	7.36457e-36	0
VARROA_contig_15920	-9.57587	2.78644e-37	7.46774e-36	0
VARROA_LOC100903775	-5.41905	2.89695e-37	7.75893e-36	PREDICTED: glycine receptor subunit alpha-2-like [Metaseiulus occidentalis]
VARROA_contig_17663	-7.83707	2.95181e-37	7.90077e-36	0
VARROA_contig_14882	-5.32301	3.38322e-37	9.04967e-36	0
VARROA_contig_18019	-9.14383	3.68048e-37	9.83849e-36	0
VARROA_contig_16371	-9.05739	3.68822e-37	9.85288e-36	0
VARROA_contig_16875	-9.21614	3.73078e-37	9.9602e-36	0
VARROA_contig_17588	-8.89629	3.76006e-37	1.0032e-35	0
VARROA_contig_14447	-9.15112	3.77347e-37	1.00613e-35	0
VARROA_VP33	-1.79355	3.87857e-37	1.03349e-35	sp|Q16943|VP33_APLCA Vesicle-associated membrane protein/synaptobrevin-binding protein OS=Aplysia californica PE=2 SV=1
VARROA_LOC100897821	-0.921745	4.14455e-37	1.10366e-35	PREDICTED: small glutamine-rich tetratricopeptide repeat-containing protein alpha-like [Metaseiulus occidentalis]
VARROA_contig_17082	-7.84898	4.39699e-37	1.17014e-35	0
VARROA_contig_17890	-1.87993	4.50546e-37	1.19824e-35	0
VARROA_LOC100897459.2.2	-4.90889	4.53485e-37	1.20529e-35	PREDICTED: beta-hexosaminidase subunit beta-like [Metaseiulus occidentalis]
VARROA_contig_17742	-9.38321	4.59256e-37	1.21985e-35	0
VARROA_contig_15327	-6.56902	4.73998e-37	1.25821e-35	0
VARROA_contig_15907	-5.47459	4.97919e-37	1.32086e-35	0
VARROA_contig_12789	-7.07695	5.20822e-37	1.38074e-35	0
VARROA_contig_13957	-9.27331	5.22409e-37	1.38407e-35	0
VARROA_contig_13681	-10.6267	5.23578e-37	1.38629e-35	0
VARROA_contig_12336	-5.88102	5.52613e-37	1.46223e-35	0
VARROA_LOC100905430	1.58579	5.54423e-37	1.46609e-35	PREDICTED: UDP-GlcNAc:betaGal beta-1,3-N-acetylglucosaminyltransferase 5-like [Metaseiulus occidentalis]
VARROA_contig_17598	-8.06565	5.57824e-37	1.47415e-35	0
VARROA_contig_04172	-2.68386	5.61106e-37	1.48189e-35	0
VARROA_contig_12649	-8.21931	5.74433e-37	1.51612e-35	0
VARROA_contig_16419	-8.20472	6.07386e-37	1.60209e-35	0
VARROA_contig_12227	-8.65364	6.11195e-37	1.61112e-35	0
VARROA_contig_12454	-9.38274	6.21817e-37	1.63808e-35	0
VARROA_contig_14398	-6.17883	6.29441e-37	1.65712e-35	0
VARROA_contig_15084	-7.4376	6.40688e-37	1.68566e-35	0
VARROA_contig_17389	-8.30652	6.62852e-37	1.74288e-35	0
VARROA_LOC100907260.2.4	-4.72525	6.76791e-37	1.77841e-35	PREDICTED: kinase suppressor of Ras 2-like [Metaseiulus occidentalis]
VARROA_contig_16505	-7.10284	7.14659e-37	1.87673e-35	0
VARROA_contig_17134	-8.75849	7.20152e-37	1.88997e-35	0
VARROA_contig_13892	-8.77311	7.29405e-37	1.91305e-35	0
VARROA_contig_13079	-2.98419	7.31234e-37	1.91664e-35	0
VARROA_LOC100901077	-1.94872	7.32782e-37	1.91829e-35	PREDICTED: uncharacterized protein LOC100901077 [Metaseiulus occidentalis]
VARROA_LOC100903180	-1.40615	7.32609e-37	1.91829e-35	PREDICTED: 14 kDa phosphohistidine phosphatase-like [Metaseiulus occidentalis]
VARROA_contig_18040	-8.51239	7.89665e-37	2.0659e-35	0
VARROA_contig_15003	-10.8593	7.97576e-37	2.08529e-35	0
VARROA_contig_15845	-8.00235	7.98662e-37	2.08682e-35	0
VARROA_contig_14714	-5.45893	8.54959e-37	2.23252e-35	0
VARROA_contig_15250	-9.25905	8.78906e-37	2.29362e-35	0
VARROA_contig_13357	-7.92335	8.84045e-37	2.30559e-35	0
VARROA_contig_13455	-7.27371	9.41816e-37	2.45472e-35	0
VARROA_contig_16865	-8.26538	9.48091e-37	2.46954e-35	0
VARROA_contig_17843	-7.30011	9.72754e-37	2.5322e-35	0
VARROA_LOC100898520	-4.489	1.05152e-36	2.73553e-35	PREDICTED: serine/threonine-protein kinase D3-like [Metaseiulus occidentalis]
VARROA_contig_16022	-8.96013	1.05742e-36	2.74916e-35	0
VARROA_contig_14624	-10.1724	1.07069e-36	2.78192e-35	0
VARROA_contig_14704	-4.29643	1.07489e-36	2.7911e-35	0
VARROA_LOC100907604	-1.32532	1.08674e-36	2.82011e-35	PREDICTED: RING finger protein 37-like [Metaseiulus occidentalis]
VARROA_LOC100899501	-1.22132	1.14912e-36	2.97752e-35	PREDICTED: dipeptidyl peptidase 3-like [Metaseiulus occidentalis]
VARROA_contig_15816	-11.1757	1.14954e-36	2.97752e-35	0
VARROA_contig_17854	-8.88842	1.14938e-36	2.97752e-35	0
VARROA_contig_18015	-9.67566	1.21811e-36	3.15318e-35	0
VARROA_contig_17113	-3.51525	1.22222e-36	3.16186e-35	0
VARROA_LOC100905857	-1.76707	1.2429e-36	3.21337e-35	PREDICTED: putative N-acetylglucosamine-6-phosphate deacetylase-like [Metaseiulus occidentalis]
VARROA_contig_16815	-8.64209	1.24979e-36	3.22917e-35	0
VARROA_contig_15945	-7.63999	1.25955e-36	3.25085e-35	0
VARROA_contig_16006	-5.24081	1.25974e-36	3.25085e-35	0
VARROA_contig_17560	-8.76599	1.27803e-36	3.29601e-35	0
VARROA_contig_14554	-9.09444	1.31654e-36	3.39324e-35	0
VARROA_contig_17445	-4.93273	1.33985e-36	3.45119e-35	0
VARROA_contig_12752	-8.1477	1.40974e-36	3.62896e-35	0
VARROA_contig_25225	5.35519	1.46685e-36	3.77366e-35	0
VARROA_Pc.2.5	-6.99744	1.49028e-36	3.83157e-35	PREDICTED: pyruvate carboxylase, mitochondrial [Metaseiulus occidentalis]
VARROA_contig_15708	-9.30658	1.49841e-36	3.85009e-35	0
VARROA_contig_14286	-7.672	1.53309e-36	3.93679e-35	0
VARROA_contig_14294	-4.50965	1.56004e-36	4.00352e-35	0
VARROA_contig_15234	-8.3812	1.58386e-36	4.06216e-35	0
VARROA_contig_13292	-2.54888	1.68128e-36	4.30935e-35	0
VARROA_contig_15300	-10.8351	1.75897e-36	4.50572e-35	0
VARROA_contig_17976	-10.0987	1.81794e-36	4.65394e-35	0
VARROA_contig_14480	-3.52528	1.88686e-36	4.82741e-35	0
VARROA_contig_17224	-7.7697	1.92216e-36	4.91471e-35	0
VARROA_contig_17342	-2.55955	1.93166e-36	4.93595e-35	0
VARROA_IscW_ISCW004151.2.2	-7.13555	1.95805e-36	5.00034e-35	homeodomain-containing DNA- binding protein, putative [Ixodes scapularis]
VARROA_contig_13070	-9.41685	1.97926e-36	5.04831e-35	0
VARROA_contig_17494	-7.10794	1.97873e-36	5.04831e-35	0
VARROA_contig_16530	-9.43539	2.01643e-36	5.13998e-35	0
VARROA_contig_16091	-10.9037	2.07905e-36	5.29638e-35	0
VARROA_LOC100901281.2.3	-1.81903	2.13211e-36	5.42822e-35	PREDICTED: uncharacterized protein LOC100901281 [Metaseiulus occidentalis]
VARROA_contig_12923	-11.1082	2.18268e-36	5.5536e-35	0
VARROA_contig_15014	-5.34558	2.18645e-36	5.55979e-35	0
VARROA_contig_16892	-5.9087	2.45889e-36	6.24875e-35	0
VARROA_LOC100897961.1.2	4.17316	2.50908e-36	6.37243e-35	PREDICTED: cuticle protein 10.9-like [Metaseiulus occidentalis]
VARROA_contig_10333	3.94751	2.67798e-36	6.79725e-35	0
VARROA_LOC100907722.3.7	-4.31728	2.69568e-36	6.83803e-35	PREDICTED: 72 kDa type IV collagenase-like [Metaseiulus occidentalis]
VARROA_contig_13759	-1.23129	2.85989e-36	7.25015e-35	0
VARROA_LOC100904759.2.2	-3.08637	3.04468e-36	7.71392e-35	PREDICTED: long-chain-fatty-acid--CoA ligase 5-like [Metaseiulus occidentalis]
VARROA_contig_14463	-8.59736	3.18385e-36	8.06164e-35	0
VARROA_contig_14694	-2.37567	3.20931e-36	8.12117e-35	0
VARROA_contig_15900	-9.21418	3.22434e-36	8.15426e-35	0
VARROA_contig_13370	-10.2082	3.37932e-36	8.54103e-35	0
VARROA_LOC100909123.2.2	-3.27146	3.52802e-36	8.91146e-35	PREDICTED: voltage-dependent calcium channel subunit alpha-2/delta-3-like [Metaseiulus occidentalis]
VARROA_contig_17486	-4.39779	3.70099e-36	9.34271e-35	0
VARROA_contig_12505	-10.1059	3.71741e-36	9.37849e-35	0
VARROA_Phum_PHUM503150.1.2	-3.1424	3.72725e-36	9.39762e-35	130 kDa phosphatidylinositol 4,5-biphosphate-dependent ARF1 GTPase-activating protein, putative [Pediculus humanus corporis]
VARROA_LOC100907363.1.3	-3.48928	3.73073e-36	9.40072e-35	PREDICTED: protein kinase C beta type-like [Metaseiulus occidentalis]
VARROA_LOC100902096	-1.50572	3.77433e-36	9.50485e-35	PREDICTED: deoxynucleoside kinase-like [Metaseiulus occidentalis]
VARROA_LOC100906263.5.9	-2.61549	3.85645e-36	9.70579e-35	PREDICTED: type I inositol 3,4-bisphosphate 4-phosphatase-like [Metaseiulus occidentalis]
VARROA_LOC100908867.2.2	-4.42705	3.99554e-36	1.00498e-34	PREDICTED: alpha-1,6-mannosyl-glycoprotein 2-beta-N-acetylglucosaminyltransferase-like [Metaseiulus occidentalis]
VARROA_contig_12863	-2.78895	4.31463e-36	1.08458e-34	0
VARROA_contig_14762	-8.85046	4.45332e-36	1.11877e-34	0
VARROA_contig_17020	-8.51351	4.46253e-36	1.12041e-34	0
VARROA_contig_12405	-2.39617	4.7197e-36	1.18427e-34	0
VARROA_contig_13576	-10.0623	4.85531e-36	1.21756e-34	0
VARROA_LOC100906403.4.4	-3.34371	5.05018e-36	1.26567e-34	PREDICTED: uncharacterized WD repeat-containing protein alr3466-like [Metaseiulus occidentalis]
VARROA_LOC100901097.8.8	5.28403	5.29658e-36	1.32663e-34	PREDICTED: arylsulfatase B-like [Metaseiulus occidentalis]
VARROA_LOC100898448	-8.81139	5.35716e-36	1.34099e-34	PREDICTED: RING finger protein unkempt homolog [Metaseiulus occidentalis]
VARROA_contig_11685	-1.3566	5.94171e-36	1.48642e-34	0
VARROA_contig_17888	-6.07388	5.94604e-36	1.48662e-34	0
VARROA_contig_13700	-4.11015	6.04181e-36	1.50966e-34	0
VARROA_contig_17754	-8.76907	6.2805e-36	1.56836e-34	0
VARROA_contig_17725	-5.56948	6.30185e-36	1.57275e-34	0
VARROA_contig_05334	-3.40434	6.57805e-36	1.6407e-34	0
VARROA_contig_12532	-4.19102	6.66739e-36	1.66199e-34	0
VARROA_contig_15610	-8.66146	7.01871e-36	1.74852e-34	0
VARROA_contig_13868	-8.1934	7.22463e-36	1.79874e-34	0
VARROA_contig_16010	-6.82338	7.66943e-36	1.90835e-34	0
VARROA_contig_13631	-9.235	7.9267e-36	1.97119e-34	0
VARROA_contig_14244	-7.73335	8.02445e-36	1.99312e-34	0
VARROA_contig_17038	-3.84376	8.02097e-36	1.99312e-34	0
VARROA_contig_10926	-3.31288	8.38891e-36	2.08241e-34	0
VARROA_contig_17368	-10.3645	8.42764e-36	2.09078e-34	0
VARROA_contig_13410	-7.97104	8.59212e-36	2.13032e-34	0
VARROA_contig_16908	-2.60935	8.6876e-36	2.15271e-34	0
VARROA_LOC100908054	2.52764	8.79887e-36	2.17899e-34	PREDICTED: uncharacterized protein LOC100908054 [Metaseiulus occidentalis]
VARROA_contig_13981	-6.04479	9.00115e-36	2.22776e-34	0
VARROA_contig_13015	-8.73202	9.4944e-36	2.34844e-34	0
VARROA_contig_16116	-9.96621	9.5294e-36	2.3557e-34	0
VARROA_contig_14735	-7.57366	9.87732e-36	2.44027e-34	0
VARROA_contig_10474	-3.58897	1.00433e-35	2.4798e-34	0
VARROA_contig_17731	-8.64702	1.00936e-35	2.49074e-34	0
VARROA_LOC100900567.3.5	-2.68698	1.04841e-35	2.58557e-34	PREDICTED: atrial natriuretic peptide receptor 1-like [Metaseiulus occidentalis]
VARROA_contig_17795	-6.31174	1.11165e-35	2.73992e-34	0
VARROA_contig_13369	-9.65319	1.11611e-35	2.7493e-34	0
VARROA_contig_15737	-3.14714	1.15837e-35	2.85171e-34	0
VARROA_contig_12630	-8.48891	1.21142e-35	2.98055e-34	0
VARROA_contig_17250	-7.94965	1.33854e-35	3.29136e-34	0
VARROA_contig_14958	-9.1845	1.38019e-35	3.39178e-34	0
VARROA_contig_12850	-7.91002	1.38508e-35	3.40181e-34	0
VARROA_contig_16844	-7.05115	1.43518e-35	3.52278e-34	0
VARROA_contig_12387	-10.2351	1.45644e-35	3.57285e-34	0
VARROA_contig_12335	-9.79471	1.47822e-35	3.62416e-34	0
VARROA_contig_15375	-4.87844	1.53209e-35	3.75403e-34	0
VARROA_contig_17208	-9.98319	1.54309e-35	3.77876e-34	0
VARROA_LOC100901942	-1.84746	1.61963e-35	3.96387e-34	PREDICTED: DDB1- and CUL4-associated factor 12-like protein 1-like [Metaseiulus occidentalis]
VARROA_contig_14452	-9.11161	1.62369e-35	3.97147e-34	0
VARROA_contig_14107	-6.63341	1.74146e-35	4.25704e-34	0
VARROA_contig_16409	-10.4457	1.75077e-35	4.2773e-34	0
VARROA_contig_14020	-1.6687	1.76534e-35	4.31037e-34	0
VARROA_contig_15493	-8.08442	1.76839e-35	4.31527e-34	0
VARROA_contig_14845	-3.28985	1.77911e-35	4.33892e-34	0
VARROA_LOC100900236	-4.76068	1.79465e-35	4.37426e-34	PREDICTED: neurotensin receptor type 1-like [Metaseiulus occidentalis]
VARROA_contig_17204	-6.97091	1.94063e-35	4.7273e-34	0
VARROA_contig_12624	-9.09188	1.95775e-35	4.76623e-34	0
VARROA_contig_17855	-9.05166	2.04996e-35	4.98779e-34	0
VARROA_contig_19979	2.51134	2.06295e-35	5.01649e-34	0
VARROA_LOC100898414	-2.33862	2.10833e-35	5.12386e-34	PREDICTED: proteasome assembly chaperone 4-like [Metaseiulus occidentalis]
VARROA_contig_14377	-9.11571	2.12413e-35	5.15924e-34	0
VARROA_contig_17051	-8.22545	2.13285e-35	5.1774e-34	0
VARROA_contig_17175	-6.86722	2.36068e-35	5.72711e-34	0
VARROA_contig_18032	-9.18776	2.46661e-35	5.98063e-34	0
VARROA_LOC100902797.2.2	-1.26413	2.49372e-35	6.04285e-34	PREDICTED: uncharacterized protein LOC100902797 [Metaseiulus occidentalis]
VARROA_contig_13147	3.32075	2.62808e-35	6.36474e-34	0
VARROA_contig_13867	-3.23141	2.68825e-35	6.5059e-34	0
VARROA_contig_14074	-7.47433	2.68948e-35	6.5059e-34	0
VARROA_LOC100906055	-7.34377	2.75907e-35	6.67036e-34	PREDICTED: serine/threonine-protein phosphatase PP1-gamma catalytic subunit B-like [Metaseiulus occidentalis]
VARROA_contig_17388	-4.96761	2.7645e-35	6.67962e-34	0
VARROA_LOC100907192.1.12	-1.38573	2.94047e-35	7.10068e-34	PREDICTED: glutamate synthase 1 [NADH], chloroplastic-like [Metaseiulus occidentalis]
VARROA_contig_13120	-8.74023	3.08176e-35	7.43759e-34	0
VARROA_contig_12918	-5.67828	3.17951e-35	7.66905e-34	0
VARROA_contig_13349	-5.757	3.21305e-35	7.74549e-34	0
VARROA_LOC100902562.1.2	-9.39935	3.2524e-35	7.83582e-34	PREDICTED: phosphatase PSR1-like [Metaseiulus occidentalis]
VARROA_contig_14748	-10.2112	3.26818e-35	7.86928e-34	0
VARROA_contig_16915	-8.06761	3.30305e-35	7.94866e-34	0
VARROA_contig_17728	-8.75662	3.41278e-35	8.20799e-34	0
VARROA_contig_14384	-8.66018	3.51743e-35	8.4548e-34	0
VARROA_BRAFLDRAFT_114823	-9.51261	3.54221e-35	8.50946e-34	hypothetical protein BRAFLDRAFT_114823 [Branchiostoma floridae]
VARROA_LOC100903742.8.11	-2.2097	3.63826e-35	8.73517e-34	PREDICTED: DNA-directed RNA polymerase II subunit RPB1-like [Metaseiulus occidentalis]
VARROA_contig_13345	-5.19454	3.65725e-35	8.77572e-34	0
VARROA_contig_08273	2.12448	3.72302e-35	8.92841e-34	0
VARROA_LOC100901070.3.4	-1.74748	4.19187e-35	1.0047e-33	PREDICTED: EH domain-containing protein 1-like [Metaseiulus occidentalis]
VARROA_contig_14400	-6.61825	4.27621e-35	1.02433e-33	0
VARROA_LOC100897706.1.2	-1.25999	4.42983e-35	1.06052e-33	PREDICTED: mitotic checkpoint protein BUB3-like [Metaseiulus occidentalis]
VARROA_contig_17729	-9.89414	4.8433e-35	1.15884e-33	0
VARROA_contig_17973	-7.41068	4.85656e-35	1.16134e-33	0
VARROA_contig_12200	-9.05643	4.96474e-35	1.18585e-33	0
VARROA_contig_13255	-6.04873	4.96455e-35	1.18585e-33	0
VARROA_contig_15151	-5.82348	5.0742e-35	1.21131e-33	0
VARROA_contig_15666	-2.92205	5.19744e-35	1.24002e-33	0
VARROA_contig_17452	-6.21571	5.50054e-35	1.31158e-33	0
VARROA_contig_16913	-6.37275	5.66702e-35	1.35051e-33	0
VARROA_LOC100900828.1.5	-5.52944	5.73065e-35	1.36489e-33	PREDICTED: uncharacterized protein LOC100900828 [Metaseiulus occidentalis]
VARROA_contig_17461	-7.008	5.77469e-35	1.37459e-33	0
VARROA_contig_15917	-5.66573	5.7925e-35	1.37805e-33	0
VARROA_contig_17602	-7.84118	5.81719e-35	1.38313e-33	0
VARROA_contig_15064	-9.24221	5.94634e-35	1.41304e-33	0
VARROA_LOC100903209	-1.20003	6.00281e-35	1.42564e-33	PREDICTED: glutamate--cysteine ligase-like [Metaseiulus occidentalis]
VARROA_contig_15634	-2.7444	6.04941e-35	1.43589e-33	0
VARROA_contig_14955	-8.12016	6.05395e-35	1.43615e-33	0
VARROA_contig_12569	-2.26645	6.09034e-35	1.44396e-33	0
VARROA_contig_12286	-8.38816	6.11008e-35	1.44782e-33	0
VARROA_contig_13750	-10.5609	6.15656e-35	1.45801e-33	0
VARROA_Cul3.1.2	-2.94243	6.35248e-35	1.50355e-33	PREDICTED: cullin-3 [Metaseiulus occidentalis]
VARROA_contig_14298	-3.53115	6.44452e-35	1.52447e-33	0
VARROA_MEL1	-8.42622	6.63233e-35	1.56801e-33	sp|Q851R2|MEL1_ORYSJ Protein argonaute MEL1 OS=Oryza sativa subsp. japonica GN=MEL1 PE=2 SV=1
VARROA_contig_16407	-9.2021	6.6901e-35	1.58077e-33	0
VARROA_contig_18891	4.28908	6.80221e-35	1.60635e-33	0
VARROA_contig_15490	-5.47853	6.89477e-35	1.62729e-33	0
VARROA_LOC100897299	-6.24772	6.92115e-35	1.63259e-33	PREDICTED: uncharacterized protein LOC100897299 [Metaseiulus occidentalis]
VARROA_contig_17544	-8.34034	7.0673e-35	1.66613e-33	0
VARROA_contig_14739	-7.17833	7.35128e-35	1.7321e-33	0
VARROA_contig_17316	-3.80031	7.6458e-35	1.80047e-33	0
VARROA_contig_17877	-2.4777	7.91862e-35	1.86367e-33	0
VARROA_contig_14913	-3.9129	8.32783e-35	1.95887e-33	0
VARROA_contig_17664	-8.01047	8.75754e-35	2.05879e-33	0
VARROA_contig_17880	-7.75358	9.59402e-35	2.25416e-33	0
VARROA_contig_12711	-8.43998	9.92298e-35	2.33014e-33	0
VARROA_Oplah.5.6	-2.52387	1.00871e-34	2.36735e-33	PREDICTED: 5-oxoprolinase [Metaseiulus occidentalis]
VARROA_contig_14924	-6.28875	1.04161e-34	2.44319e-33	0
VARROA_contig_15702	-9.92627	1.06384e-34	2.49393e-33	0
VARROA_contig_16918	-10.8019	1.07876e-34	2.52748e-33	0
VARROA_contig_20827	3.85687	1.13112e-34	2.64867e-33	0
VARROA_contig_16125	-9.9089	1.13204e-34	2.64935e-33	0
VARROA_contig_14951	-4.71054	1.17094e-34	2.73731e-33	0
VARROA_contig_21805	1.91442	1.17074e-34	2.73731e-33	GB47133-PA pep:known supercontig:GCA_000002195.1:GroupUn3754:381:4106:1 gene:GB47133 transcript:GB47133-RA description:Uncharacterized protein
VARROA_contig_14430	-8.59407	1.18399e-34	2.76627e-33	0
VARROA_contig_13594	-3.88934	1.22257e-34	2.85481e-33	0
VARROA_contig_17851	-6.91054	1.22405e-34	2.85666e-33	0
VARROA_contig_20422	3.47834	1.30425e-34	3.04213e-33	0
VARROA_contig_16964	-8.68794	1.41759e-34	3.30464e-33	0
VARROA_contig_15069	-3.50567	1.42655e-34	3.32368e-33	0
VARROA_contig_17667	-2.76817	1.44288e-34	3.35985e-33	0
VARROA_contig_15540	-9.96651	1.46853e-34	3.41766e-33	0
VARROA_contig_14362	-4.81378	1.47925e-34	3.4407e-33	0
VARROA_contig_19981	4.95374	1.49479e-34	3.47491e-33	0
VARROA_contig_14685	-8.65595	1.54647e-34	3.59305e-33	0
VARROA_contig_14623	-7.02965	1.55589e-34	3.61292e-33	0
VARROA_contig_13436	-4.59045	1.56488e-34	3.63177e-33	0
VARROA_contig_21525	4.30618	1.58205e-34	3.66958e-33	0
VARROA_contig_17449	-10.6643	1.62527e-34	3.76775e-33	0
VARROA_LOC100905388.2.2	-1.7116	1.68915e-34	3.91364e-33	PREDICTED: uncharacterized protein LOC100905388 [Metaseiulus occidentalis]
VARROA_contig_13161	-7.81569	1.69741e-34	3.9306e-33	0
VARROA_contig_13082	-6.93611	1.80649e-34	4.18089e-33	0
VARROA_LOC100904283.3.3	-6.88987	1.84121e-34	4.25887e-33	PREDICTED: microtubule-associated serine/threonine-protein kinase 3-like [Metaseiulus occidentalis]
VARROA_contig_14564	-8.25281	1.85621e-34	4.29118e-33	0
VARROA_contig_14221	-4.27655	1.86664e-34	4.3129e-33	0
VARROA_contig_12519	-9.64077	1.87117e-34	4.32099e-33	0
VARROA_contig_17403	-8.7216	1.87969e-34	4.33825e-33	0
VARROA_LOC100906835.3.6	-2.89643	1.91376e-34	4.41444e-33	PREDICTED: uncharacterized protein LOC100906835 [Metaseiulus occidentalis]
VARROA_contig_17743	-7.95112	1.96139e-34	4.52182e-33	0
VARROA_contig_13422	-3.99937	2.08773e-34	4.81042e-33	0
VARROA_contig_15823	-4.47452	2.09352e-34	4.81844e-33	0
VARROA_contig_16323	-9.21227	2.09338e-34	4.81844e-33	0
VARROA_contig_14156	-3.71999	2.15754e-34	4.96305e-33	0
VARROA_contig_12362	-7.99579	2.1766e-34	5.00413e-33	0
VARROA_Nop56.1.2	-2.09812	2.21428e-34	5.08797e-33	PREDICTED: nucleolar protein 56 [Metaseiulus occidentalis]
VARROA_contig_17127	-8.54299	2.23833e-34	5.1404e-33	0
VARROA_contig_17139	-8.04255	2.23968e-34	5.14068e-33	0
VARROA_contig_14666	-3.80894	2.25613e-34	5.17559e-33	0
VARROA_contig_14331	-8.8216	2.31602e-34	5.31004e-33	0
VARROA_LOC100903725	-0.679847	2.32892e-34	5.33669e-33	PREDICTED: phospholipase A-2-activating protein-like [Metaseiulus occidentalis]
VARROA_LOC100908211.3.6	-4.58685	2.48371e-34	5.68827e-33	PREDICTED: AMP deaminase 2-like [Metaseiulus occidentalis]
VARROA_LOC100908863.3.3	-2.25016	2.56435e-34	5.86696e-33	gi|391330478|ref|XP_003739687.1| PREDICTED: ATP-dependent DNA helicase Q4-like [Metaseiulus occidentalis]
VARROA_contig_13502	-9.36327	2.56455e-34	5.86696e-33	0
VARROA_contig_12814	-2.12385	2.73001e-34	6.24208e-33	0
VARROA_LOC100899246.2.2	-5.57794	2.75797e-34	6.30255e-33	gi|391326745|ref|XP_003737872.1| PREDICTED: uridine phosphorylase 1-like [Metaseiulus occidentalis]
VARROA_contig_14470	-9.07212	2.77288e-34	6.33315e-33	0
VARROA_contig_16934	-6.51715	2.78027e-34	6.34655e-33	0
VARROA_contig_15391	-10.2462	3.07601e-34	7.0178e-33	0
VARROA_contig_12378	-7.71957	3.10909e-34	7.08941e-33	0
VARROA_contig_13840	-9.31825	3.18909e-34	7.26786e-33	0
VARROA_contig_12956	-9.47587	3.22065e-34	7.33576e-33	0
VARROA_contig_14506	-7.68477	3.29781e-34	7.50743e-33	0
VARROA_contig_13425	-9.87543	3.39887e-34	7.73327e-33	0
VARROA_LOC100901680	-1.23789	3.41603e-34	7.76808e-33	PREDICTED: prefoldin subunit 6-like [Metaseiulus occidentalis]
VARROA_contig_12999	-2.31746	3.67573e-34	8.35407e-33	0
VARROA_contig_14529	-7.05269	3.72075e-34	8.4518e-33	0
VARROA_contig_17225	-2.74466	3.75371e-34	8.52202e-33	0
VARROA_contig_16668	-8.94654	3.78235e-34	8.58238e-33	0
VARROA_contig_17299	-8.12763	3.81244e-34	8.64595e-33	0
VARROA_contig_15125	-8.8147	3.91372e-34	8.87081e-33	0
VARROA_contig_10260	-2.98844	3.92313e-34	8.88732e-33	0
VARROA_contig_18425	4.57829	3.93747e-34	8.91496e-33	0
VARROA_contig_15716	-10.064	3.96942e-34	8.98242e-33	0
VARROA_contig_17951	-5.90421	3.98836e-34	9.0204e-33	0
VARROA_contig_16778	-3.37006	4.21618e-34	9.5305e-33	0
VARROA_contig_16281	-9.29513	4.22562e-34	9.54665e-33	0
VARROA_LOC100906324.4.4	-3.20592	4.39426e-34	9.92227e-33	PREDICTED: uncharacterized protein LOC100906324 [Metaseiulus occidentalis]
VARROA_contig_12400	-3.75919	4.43632e-34	1.00118e-32	0
VARROA_LOC100908338.2.8	-3.04928	4.80998e-34	1.08492e-32	PREDICTED: sodium- and chloride-dependent GABA transporter ine-like [Metaseiulus occidentalis]
VARROA_contig_12436	-7.46409	4.83629e-34	1.09027e-32	0
VARROA_contig_23272	4.60168	5.05768e-34	1.13956e-32	0
VARROA_contig_20248	4.57103	5.08968e-34	1.14615e-32	0
VARROA_contig_14621	-8.34399	5.37043e-34	1.20872e-32	0
VARROA_CSRN1	-7.34783	5.47706e-34	1.23206e-32	sp|P59054|CSRN1_MOUSE Cysteine/serine-rich nuclear protein 1 OS=Mus musculus GN=Csrnp1 PE=2 SV=1
VARROA_contig_14444	-6.04576	5.56757e-34	1.25174e-32	0
VARROA_contig_09528	-2.56593	5.57316e-34	1.25233e-32	0
VARROA_contig_23123	-2.94111	5.73391e-34	1.28775e-32	0
VARROA_contig_00030	-2.77015	5.76833e-34	1.29479e-32	0
VARROA_contig_14385	-8.63693	5.81294e-34	1.3041e-32	0
VARROA_contig_16914	-7.56693	5.82447e-34	1.30598e-32	0
VARROA_contig_14825	-10.0385	5.95003e-34	1.33342e-32	0
VARROA_contig_13753	-4.76885	6.11746e-34	1.37021e-32	0
VARROA_contig_17805	-9.16601	6.34722e-34	1.4209e-32	0
VARROA_contig_17037	-2.81935	6.41389e-34	1.43506e-32	0
VARROA_contig_13112	-8.69361	6.68132e-34	1.49409e-32	0
VARROA_LOC100908610.2.5	-1.38492	6.89967e-34	1.5421e-32	PREDICTED: putative neutral sphingomyelinase-like [Metaseiulus occidentalis]
VARROA_contig_12236	-1.76505	7.00035e-34	1.56376e-32	0
VARROA_IscW_ISCW008572	-4.99307	7.33847e-34	1.63842e-32	cytochrome P450, putative [Ixodes scapularis]
VARROA_contig_13375	-8.31067	7.70461e-34	1.71924e-32	0
VARROA_contig_12307	-8.5822	8.13503e-34	1.81432e-32	0
VARROA_contig_14427	-8.49592	8.37038e-34	1.86581e-32	0
VARROA_contig_12459	-8.68226	8.54218e-34	1.90309e-32	0
VARROA_contig_16355	-10.6482	8.62203e-34	1.91985e-32	0
VARROA_contig_17517	-9.24762	8.65011e-34	1.92508e-32	0
VARROA_contig_13554	-9.22044	8.91344e-34	1.98262e-32	0
VARROA_Pc.3.5	-6.60017	9.30218e-34	2.06799e-32	PREDICTED: pyruvate carboxylase, mitochondrial [Metaseiulus occidentalis]
VARROA_contig_12476	-6.33511	9.42125e-34	2.09334e-32	0
VARROA_contig_14484	-10.4641	1.00825e-33	2.23907e-32	0
VARROA_contig_13708	-9.65629	1.02505e-33	2.27518e-32	0
VARROA_contig_16880	-8.82466	1.03535e-33	2.29682e-32	0
VARROA_contig_14136	-8.26412	1.0879e-33	2.41211e-32	0
VARROA_contig_12688	-6.9041	1.0942e-33	2.42479e-32	0
VARROA_LOC100907382	-5.93947	1.09595e-33	2.4264e-32	PREDICTED: T-box transcription factor TBX1-like [Metaseiulus occidentalis]
VARROA_contig_16882	-7.49913	1.09609e-33	2.4264e-32	0
VARROA_contig_13435	-8.99167	1.11208e-33	2.46049e-32	0
VARROA_contig_18046	-9.29601	1.11922e-33	2.47498e-32	0
VARROA_contig_15519	-10.8402	1.21329e-33	2.68157e-32	0
VARROA_contig_14435	-7.79343	1.22755e-33	2.71167e-32	0
VARROA_contig_15961	-3.91651	1.31575e-33	2.90496e-32	0
VARROA_contig_16040	-7.12008	1.3218e-33	2.91677e-32	0
VARROA_LOC100899528.1.2	-1.52623	1.38779e-33	3.06076e-32	PREDICTED: negative elongation factor E-like [Metaseiulus occidentalis]
VARROA_contig_12272	-9.04466	1.39842e-33	3.08258e-32	0
VARROA_contig_13541	-9.12631	1.42583e-33	3.14133e-32	0
VARROA_contig_12680	-2.0757	1.45246e-33	3.19832e-32	0
VARROA_LOC100904122	-0.994744	1.52234e-33	3.35044e-32	PREDICTED: stAR-related lipid transfer protein 7, mitochondrial-like [Metaseiulus occidentalis]
VARROA_contig_17018	-5.98911	1.66119e-33	3.6541e-32	0
VARROA_contig_14213	-5.62609	1.68043e-33	3.69446e-32	0
VARROA_contig_17166	-3.94014	1.70421e-33	3.74478e-32	0
VARROA_LOC100906356	4.6828	1.76119e-33	3.86795e-32	PREDICTED: uncharacterized protein LOC100906356 [Metaseiulus occidentalis]
VARROA_contig_15842	-10.8846	1.82132e-33	3.9979e-32	0
VARROA_contig_12434	-3.24896	1.85679e-33	4.07148e-32	0
VARROA_contig_18844	3.17944	1.85608e-33	4.07148e-32	0
VARROA_contig_18043	-8.8665	1.86075e-33	4.07802e-32	0
VARROA_contig_16490	-7.9418	1.86544e-33	4.08615e-32	0
VARROA_LOC100899990	-1.22434	1.92173e-33	4.20725e-32	PREDICTED: uncharacterized protein LOC100899990 [Metaseiulus occidentalis]
VARROA_contig_18070	-9.60662	1.97584e-33	4.32342e-32	0
VARROA_contig_17032	-9.2846	1.99087e-33	4.35403e-32	0
VARROA_contig_16852	-9.4103	2.0444e-33	4.46876e-32	0
VARROA_contig_12524	-1.42917	2.05189e-33	4.4828e-32	0
VARROA_contig_12429	-8.18521	2.08383e-33	4.55018e-32	0
VARROA_contig_13142	-8.79692	2.11516e-33	4.61617e-32	0
VARROA_contig_12383	-9.52916	2.16156e-33	4.71498e-32	0
VARROA_contig_17977	-9.71286	2.20013e-33	4.7966e-32	0
VARROA_contig_17381	-9.04349	2.25068e-33	4.90425e-32	0
VARROA_contig_15119	-10.5054	2.28921e-33	4.98561e-32	0
VARROA_contig_15651	-8.83697	2.30624e-33	5.02007e-32	0
VARROA_contig_16250	-9.99162	2.39986e-33	5.22114e-32	0
VARROA_contig_16197	-9.698	2.50906e-33	5.45586e-32	0
VARROA_contig_13637	-6.00127	2.62874e-33	5.71313e-32	0
VARROA_LOC100898338	-1.31652	2.63873e-33	5.73186e-32	PREDICTED: uncharacterized protein LOC100898338 [Metaseiulus occidentalis]
VARROA_contig_16033	-8.9916	2.6576e-33	5.76984e-32	0
VARROA_LOC100908538	-1.85085	2.72019e-33	5.90266e-32	PREDICTED: akirin-like [Metaseiulus occidentalis]
VARROA_contig_14425	-9.87003	2.98723e-33	6.47876e-32	0
VARROA_LOC100900120	-8.07768	3.24501e-33	7.03416e-32	PREDICTED: cytochrome c oxidase subunit 6B2-like [Metaseiulus occidentalis]
VARROA_contig_08771	-1.93795	3.31998e-33	7.19294e-32	0
VARROA_contig_17600	-2.97676	3.44952e-33	7.46971e-32	0
VARROA_contig_12832	-9.23654	3.50293e-33	7.58145e-32	0
VARROA_contig_17993	-2.65346	3.63323e-33	7.85939e-32	0
VARROA_contig_14186	-4.76365	3.72357e-33	8.05064e-32	0
VARROA_contig_16259	-6.00832	3.80362e-33	8.21945e-32	0
VARROA_contig_13942	-8.2546	3.81222e-33	8.23375e-32	0
VARROA_contig_15704	-7.24206	3.87972e-33	8.37521e-32	0
VARROA_contig_17748	-10.7178	4.04272e-33	8.72257e-32	0
VARROA_contig_14987	-9.20591	4.1327e-33	8.9121e-32	0
VARROA_contig_17291	-8.83825	4.139e-33	8.92108e-32	0
VARROA_contig_15324	-8.73671	4.15617e-33	8.95347e-32	0
VARROA_IscW_ISCW007018.2.2	-2.6641	4.16183e-33	8.96104e-32	conserved hypothetical protein [Ixodes scapularis]
VARROA_contig_15388	-5.35761	4.16493e-33	8.96308e-32	0
VARROA_contig_13160	-3.66552	4.18721e-33	9.00639e-32	0
VARROA_contig_12404	-9.82467	4.22684e-33	9.08694e-32	0
VARROA_contig_14974	-7.72754	4.28938e-33	9.21665e-32	0
VARROA_contig_12868	-9.87042	4.33047e-33	9.30014e-32	0
VARROA_contig_15338	-3.026	4.40067e-33	9.44605e-32	0
VARROA_contig_16942	-8.59047	4.55828e-33	9.77932e-32	0
VARROA_contig_13504	-2.30731	4.74896e-33	1.01832e-31	0
VARROA_LOC100903820.3.5	-2.52138	4.85742e-33	1.04104e-31	PREDICTED: nostrin-like [Metaseiulus occidentalis]
VARROA_contig_16995	-8.3017	5.05482e-33	1.08279e-31	0
VARROA_contig_13691	-9.13391	5.53485e-33	1.18495e-31	0
VARROA_contig_16796	-7.96367	5.53743e-33	1.18495e-31	0
VARROA_contig_13816	-7.94939	5.65965e-33	1.21049e-31	0
VARROA_contig_15381	-10.6165	5.79331e-33	1.23844e-31	0
VARROA_contig_14590	-9.08705	5.85883e-33	1.2518e-31	0
VARROA_contig_24905	3.95765	5.86992e-33	1.25353e-31	0
VARROA_LOC100899515	-1.31692	6.33625e-33	1.35243e-31	PREDICTED: uncharacterized protein LOC100899515 [Metaseiulus occidentalis]
VARROA_contig_11343	-5.24142	6.52051e-33	1.39104e-31	0
VARROA_contig_17926	-4.32422	6.58118e-33	1.40327e-31	0
VARROA_LOC100904180.3.4	-7.80646	6.8425e-33	1.45824e-31	PREDICTED: phosphatidylinositol 4-kinase type 2-beta-like [Metaseiulus occidentalis]
VARROA_contig_13101	-3.34424	6.97404e-33	1.48552e-31	0
VARROA_contig_07862	-2.50105	7.31118e-33	1.55654e-31	0
VARROA_contig_16809	-9.24455	7.52627e-33	1.60151e-31	0
VARROA_contig_12472	-7.05425	7.57405e-33	1.61004e-31	0
VARROA_contig_16952	-5.25294	7.57404e-33	1.61004e-31	0
VARROA_contig_15530	-8.72572	7.91343e-33	1.68132e-31	0
VARROA_LOC100907798.2.2	-1.49303	7.98954e-33	1.69577e-31	PREDICTED: leucine-rich repeat flightless-interacting protein 2-like [Metaseiulus occidentalis]
VARROA_contig_17591	-4.74831	7.98618e-33	1.69577e-31	0
VARROA_contig_00056	-2.39111	8.01173e-33	1.69961e-31	0
VARROA_contig_15238	-8.46746	8.76727e-33	1.85895e-31	0
VARROA_contig_20802	4.37686	9.15706e-33	1.94061e-31	0
VARROA_contig_12503	-3.22531	9.31814e-33	1.97374e-31	0
VARROA_contig_13315	-9.52889	9.39788e-33	1.98962e-31	0
VARROA_contig_16677	-10.4752	9.66154e-33	2.04441e-31	0
VARROA_contig_00488	5.02675	9.68577e-33	2.04849e-31	0
VARROA_LOC100908466	-8.73814	9.70222e-33	2.05093e-31	PREDICTED: peflin-like [Metaseiulus occidentalis]
VARROA_LOC100897742.1.2	-4.59879	9.76885e-33	2.06397e-31	gi|391337896|ref|XP_003743300.1| PREDICTED: uncharacterized protein LOC100897742 [Metaseiulus occidentalis]
VARROA_contig_16064	-9.67249	9.98872e-33	2.10936e-31	0
VARROA_contig_14799	-7.94308	1.06073e-32	2.23886e-31	0
VARROA_contig_16891	-2.18913	1.06292e-32	2.24234e-31	0
VARROA_contig_14993	-8.82017	1.09744e-32	2.314e-31	0
VARROA_LOC100907084.4.7	-3.41197	1.10169e-32	2.32178e-31	PREDICTED: esterase FE4-like [Metaseiulus occidentalis]
VARROA_contig_17945	-5.5258	1.12494e-32	2.36959e-31	0
VARROA_LOC100905421	-3.44484	1.13617e-32	2.39203e-31	PREDICTED: innexin shaking-B-like [Metaseiulus occidentalis]
VARROA_contig_17601	-9.93524	1.18084e-32	2.48483e-31	0
VARROA_contig_17262	-5.993	1.18656e-32	2.4956e-31	0
VARROA_contig_24817	-2.76817	1.19462e-32	2.51129e-31	0
VARROA_LOC100899690	-9.35757	1.19791e-32	2.51693e-31	PREDICTED: uncharacterized protein LOC100899690 [Metaseiulus occidentalis]
VARROA_contig_14559	-8.80697	1.20517e-32	2.53091e-31	0
VARROA_contig_15535	-9.05633	1.2146e-32	2.54944e-31	0
VARROA_contig_18068	-8.78329	1.25e-32	2.62243e-31	0
VARROA_contig_17281	-9.68311	1.29802e-32	2.72179e-31	0
VARROA_contig_16859	-5.14892	1.30446e-32	2.73392e-31	0
VARROA_LOC100903876.2.3	-1.07742	1.34154e-32	2.81023e-31	PREDICTED: NAD-dependent protein deacetylase sirtuin-2-like [Metaseiulus occidentalis]
VARROA_LOC100899632.1.2	-4.67086	1.38293e-32	2.89549e-31	PREDICTED: transmembrane emp24 domain-containing protein 7-like [Metaseiulus occidentalis]
VARROA_contig_12247	-5.85145	1.48632e-32	3.11038e-31	0
VARROA_contig_14052	-8.28808	1.50717e-32	3.15244e-31	0
VARROA_contig_17417	-9.65128	1.53453e-32	3.20806e-31	0
VARROA_contig_16637	-9.26396	1.54172e-32	3.22148e-31	0
VARROA_contig_13215	-9.13007	1.57702e-32	3.29358e-31	0
VARROA_contig_17137	-7.37864	1.64136e-32	3.42626e-31	0
[truncated: 19,711 more rows]

## Sheet: NR vs Post-lay
ContigID	log2FoldChange	pvalue	padj	Contig description
VARROA_LOC100908155.4.4	1.3437	3.90309e-07	0.0159689	PREDICTED: matrix metalloproteinase-16-like [Metaseiulus occidentalis]
VARROA_contig_19153	1.17821	7.65382e-07	0.0159689	0
VARROA_contig_03992	1.50898	4.14538e-06	0.0576595	0

## Sheet: Laying vs NR
ContigID	log2FoldChange	pvalue	padj	Contig description
VARROA_LOC100904013.1.2	-2.2674	6.1224e-46	2.55475e-41	PREDICTED: farnesyl pyrophosphate synthase-like [Metaseiulus occidentalis]
VARROA_LOC100899532.1.2	-2.36405	1.39704e-37	2.91478e-33	PREDICTED: elongation of very long chain fatty acids protein 5-like [Metaseiulus occidentalis]
VARROA_contig_03300	-3.56475	1.08464e-32	1.50866e-28	0
VARROA_LOC100902631	-0.993185	3.1164e-32	3.25103e-28	PREDICTED: titin-like [Metaseiulus occidentalis]
VARROA_contig_03632	-2.10263	8.48486e-31	7.08112e-27	0
VARROA_LOC100905035	-1.10927	2.8577e-30	1.98744e-26	PREDICTED: phenazine biosynthesis-like domain-containing protein-like [Metaseiulus occidentalis]
VARROA_contig_08337	-2.54375	5.39477e-30	3.16952e-26	0
VARROA_contig_09153	-3.76009	6.07652e-30	3.16952e-26	0
VARROA_LOC100902977	-1.80306	1.1282e-29	5.23083e-26	PREDICTED: purine nucleoside phosphorylase-like [Metaseiulus occidentalis]
VARROA_contig_10357	-2.77028	2.16524e-27	9.03513e-24	0
VARROA_LOC100902451	-1.36952	5.69232e-27	2.15936e-23	PREDICTED: trypsin-7-like [Metaseiulus occidentalis]
VARROA_LOC100900644.1.2	-1.88988	3.88025e-26	1.34929e-22	PREDICTED: acetylcholinesterase-like [Metaseiulus occidentalis]
VARROA_LOC100898120.2.2	-1.24818	6.55844e-26	1.95479e-22	PREDICTED: monoglyceride lipase-like [Metaseiulus occidentalis]
VARROA_LOC100903512	-1.67394	6.53968e-26	1.95479e-22	PREDICTED: uncharacterized protein LOC100903512 isoform 1 [Metaseiulus occidentalis] >gi|391340239|ref|XP_003744451.1| PREDICTED: uncharacterized protein LOC100903512 isoform 2 [Metaseiulus occidentalis]
VARROA_LOC100901900.1.3	-2.68977	6.29196e-25	1.75034e-21	PREDICTED: cuticle protein 10.9-like [Metaseiulus occidentalis]
VARROA_contig_12379	-1.5922	2.26177e-24	5.8987e-21	0
VARROA_contig_25019	-2.30972	2.93035e-24	7.19281e-21	0
VARROA_LOC100906669.5.5	-1.27155	4.50222e-24	1.04371e-20	PREDICTED: sulfotransferase 6B1-like [Metaseiulus occidentalis]
VARROA_contig_08715	-1.75622	1.05838e-23	2.32444e-20	0
VARROA_contig_04433	-1.97166	1.6394e-23	3.42045e-20	0
VARROA_contig_23157	-2.71111	1.75569e-23	3.48864e-20	0
VARROA_LOC100900361	-1.5332	2.25818e-23	4.09692e-20	PREDICTED: sorbitol dehydrogenase-like [Metaseiulus occidentalis]
VARROA_LOC100900636	-1.11573	2.20173e-23	4.09692e-20	PREDICTED: calcyphosin-like protein-like [Metaseiulus occidentalis]
VARROA_contig_21238	-1.86927	3.10256e-23	5.39431e-20	0
VARROA_LOC100905034.1.2	-1.99498	3.55159e-23	5.92804e-20	PREDICTED: cystathionine gamma-lyase-like [Metaseiulus occidentalis]
VARROA_contig_21201	-1.63086	5.00295e-23	8.02936e-20	0
VARROA_contig_21259	-1.72131	7.09485e-23	1.0965e-19	0
VARROA_LOC100905550	-1.46081	8.70398e-23	1.29714e-19	PREDICTED: multiple inositol polyphosphate phosphatase 1-like [Metaseiulus occidentalis]
VARROA_contig_03581	-1.57469	9.46657e-23	1.36214e-19	0
VARROA_contig_22080	-2.4519	9.83635e-23	1.36817e-19	0
VARROA_LOC100904360	-2.19495	1.77169e-22	2.38481e-19	PREDICTED: isopentenyl-diphosphate Delta-isomerase 1-like [Metaseiulus occidentalis]
VARROA_LOC100900706	-1.09389	2.30756e-22	3.00905e-19	PREDICTED: sorbitol dehydrogenase-like [Metaseiulus occidentalis]
VARROA_contig_21295	-2.94133	2.66402e-22	3.36861e-19	0
VARROA_LOC100899532.2.2	-2.34951	4.51588e-22	5.54231e-19	PREDICTED: elongation of very long chain fatty acids protein 5-like [Metaseiulus occidentalis]
VARROA_LOC100898918.2.2	-1.25254	5.76739e-22	6.87605e-19	PREDICTED: transmembrane protein 120B-like [Metaseiulus occidentalis]
VARROA_LOC100906226	-0.988155	6.64511e-22	7.70242e-19	PREDICTED: carbonic anhydrase 2-like [Metaseiulus occidentalis]
VARROA_LOC100904367.1.2	-1.58996	9.62424e-22	1.08541e-18	PREDICTED: uncharacterized protein LOC100904367 [Metaseiulus occidentalis]
VARROA_LOC100900246.2.2	-1.24397	2.19683e-21	2.41235e-18	PREDICTED: ovostatin-like [Metaseiulus occidentalis]
VARROA_LOC100904057.3.6	-1.55861	2.78845e-21	2.9835e-18	gi|391346277|ref|XP_003747404.1| PREDICTED: uncharacterized protein LOC100904057 [Metaseiulus occidentalis]
VARROA_contig_02744	-1.50845	2.88819e-21	3.01296e-18	0
VARROA_contig_23559	-3.57904	4.11351e-21	4.18655e-18	0
VARROA_LOC100906669.1.5	-1.27116	8.13413e-21	8.08145e-18	PREDICTED: sulfotransferase 6B1-like [Metaseiulus occidentalis]
VARROA_LOC100906669.2.5	-1.203	2.09889e-20	2.0368e-17	PREDICTED: sulfotransferase 6B1-like [Metaseiulus occidentalis]
VARROA_contig_24114	-1.19319	2.17483e-20	2.06253e-17	0
VARROA_LOC100906827.1.4	-3.3187	2.30916e-20	2.14126e-17	PREDICTED: cytochrome P450 4V2-like [Metaseiulus occidentalis]
VARROA_contig_16257	-1.67472	4.18042e-20	3.79218e-17	0
VARROA_LOC100900246.1.2	-1.24557	7.10945e-20	6.31198e-17	PREDICTED: ovostatin-like [Metaseiulus occidentalis]
VARROA_contig_01938	-1.9753	7.48152e-20	6.50394e-17	0
VARROA_LOC100899694	-0.813669	8.13386e-20	6.92673e-17	PREDICTED: chloride intracellular channel exc-4-like [Metaseiulus occidentalis]
VARROA_contig_25056	-0.848688	8.58163e-20	7.16189e-17	0
VARROA_LOC100897235	-1.6481	9.30548e-20	7.61371e-17	PREDICTED: probable hydroxyacid-oxoacid transhydrogenase, mitochondrial-like [Metaseiulus occidentalis]
VARROA_LOC100907776	-0.985317	9.84616e-20	7.90117e-17	PREDICTED: dihydropyrimidine dehydrogenase [NADP(+)]-like isoform 1 [Metaseiulus occidentalis]
VARROA_contig_04689	-1.69422	1.06313e-19	8.37023e-17	0
VARROA_LOC100906669.4.5	-1.20935	1.43203e-19	1.10659e-16	PREDICTED: sulfotransferase 6B1-like [Metaseiulus occidentalis]
VARROA_LOC100904625.1.6	-1.77228	1.48137e-19	1.1239e-16	PREDICTED: elongation of very long chain fatty acids protein 5-like [Metaseiulus occidentalis]
VARROA_contig_23899	-3.14319	1.6258e-19	1.21146e-16	0
VARROA_LOC100901774.2.2	-2.19683	1.88382e-19	1.35696e-16	PREDICTED: protein-tyrosine phosphatase mitochondrial 1-like protein-like [Metaseiulus occidentalis]
VARROA_contig_21164	-1.67545	1.88611e-19	1.35696e-16	0
VARROA_LOC100907565	-1.67476	2.38362e-19	1.68583e-16	PREDICTED: sodium/potassium/calcium exchanger 6-like [Metaseiulus occidentalis]
VARROA_contig_21319	-1.12401	3.11429e-19	2.16589e-16	0
VARROA_LOC100905224.1.2	-1.64743	3.36987e-19	2.30521e-16	PREDICTED: amine oxidase [flavin-containing]-like [Metaseiulus occidentalis]
VARROA_LOC100904814	-1.68279	3.49194e-19	2.35019e-16	PREDICTED: MFS-type transporter SLC18B1-like [Metaseiulus occidentalis]
VARROA_contig_00161	-1.64742	3.91907e-19	2.55523e-16	0
VARROA_contig_05483	-1.94014	3.89654e-19	2.55523e-16	0
VARROA_contig_08774	-1.38678	4.26457e-19	2.73772e-16	0
VARROA_contig_16866	-1.68807	6.00264e-19	3.79512e-16	0
VARROA_contig_07168	-1.35102	6.75607e-19	4.20772e-16	0
VARROA_LOC100898858	-1.70776	7.41245e-19	4.54863e-16	PREDICTED: cathepsin L-like [Metaseiulus occidentalis]
VARROA_LOC100898092	-0.812455	7.88958e-19	4.77125e-16	PREDICTED: BAI1-associated protein 3-like [Metaseiulus occidentalis]
VARROA_contig_20486	-1.86146	8.00782e-19	4.77358e-16	0
VARROA_LOC100906669.3.5	-1.34354	8.182e-19	4.80871e-16	PREDICTED: sulfotransferase 6B1-like [Metaseiulus occidentalis]
VARROA_contig_03726	-1.29178	1.34755e-18	7.80982e-16	0
VARROA_contig_06164	-1.24203	1.43707e-18	8.21453e-16	0
VARROA_LOC100903034.4.5	-1.20661	2.07374e-18	1.16936e-15	PREDICTED: inactive dipeptidyl peptidase 10-like [Metaseiulus occidentalis]
VARROA_LOC100906827.4.4	-2.86128	2.713e-18	1.50944e-15	PREDICTED: cytochrome P450 4V2-like [Metaseiulus occidentalis]
VARROA_LOC100898366	-1.8645	3.26531e-18	1.79283e-15	PREDICTED: FMRFamide-related neuropeptides-like [Metaseiulus occidentalis]
VARROA_contig_06076	-1.43981	4.73959e-18	2.56849e-15	0
VARROA_LOC100903568	-1.69245	6.39335e-18	3.42028e-15	PREDICTED: uncharacterized protein LOC100903568 [Metaseiulus occidentalis]
VARROA_LOC100905224.2.2	-1.77593	1.42849e-17	7.54534e-15	PREDICTED: amine oxidase [flavin-containing]-like [Metaseiulus occidentalis]
VARROA_LOC100903620.1.2	-1.28887	1.73443e-17	9.04679e-15	PREDICTED: choline/ethanolamine kinase-like [Metaseiulus occidentalis]
VARROA_contig_06217	-1.73832	1.84103e-17	9.48426e-15	0
VARROA_LOC100899934	-1.25026	2.00763e-17	1.02164e-14	PREDICTED: phytanoyl-CoA dioxygenase, peroxisomal-like [Metaseiulus occidentalis]
VARROA_contig_12861	-1.12028	2.74054e-17	1.3778e-14	0
VARROA_LOC100898964.1.2	-1.58778	4.20845e-17	2.0906e-14	PREDICTED: uncharacterized protein LOC100898964 [Metaseiulus occidentalis]
VARROA_LOC100901815.2.2	-1.34588	5.24602e-17	2.57536e-14	PREDICTED: pantothenate kinase 1-like [Metaseiulus occidentalis]
VARROA_contig_09063	-1.84025	5.56256e-17	2.69901e-14	0
VARROA_LOC100904057.1.6	-1.66371	6.06585e-17	2.87632e-14	PREDICTED: uncharacterized protein LOC100904057 [Metaseiulus occidentalis]
VARROA_contig_09092	-2.05909	6.02118e-17	2.87632e-14	0
VARROA_LOC100901403	-1.13405	7.01461e-17	3.28883e-14	PREDICTED: solute carrier family 22 member 13-like [Metaseiulus occidentalis]
VARROA_IscW_ISCW021900	-0.66078	7.30868e-17	3.38863e-14	multidrug resistance protein, putative [Ixodes scapularis]
VARROA_LOC100902596.2.2	-1.57317	7.57413e-17	3.47311e-14	gi|391339740|ref|XP_003744205.1| PREDICTED: cytochrome P450 4C1-like [Metaseiulus occidentalis]
VARROA_contig_08617	-2.19695	7.68212e-17	3.48434e-14	0
VARROA_LOC100899872	-0.991644	1.06771e-16	4.79069e-14	PREDICTED: fructose-bisphosphate aldolase A-like [Metaseiulus occidentalis]
VARROA_LOC100904090	-2.84086	1.27859e-16	5.67585e-14	PREDICTED: long-chain fatty acid transport protein 4-like [Metaseiulus occidentalis]
VARROA_contig_03438	-1.76531	1.32425e-16	5.81667e-14	0
VARROA_contig_05036	-2.69542	1.44117e-16	6.26429e-14	0
VARROA_contig_04661	-1.66634	1.51431e-16	6.51434e-14	0
VARROA_contig_03441	-1.44414	1.91564e-16	8.15672e-14	0
VARROA_LOC100898057	-3.28321	1.98127e-16	8.35097e-14	gi|391330179|ref|XP_003739541.1| PREDICTED: eukaryotic translation initiation factor 2 subunit 2-like [Metaseiulus occidentalis]
VARROA_contig_06763	-2.53651	2.33031e-16	9.72393e-14	0
VARROA_contig_06998	-2.72801	2.49316e-16	1.03005e-13	0
VARROA_contig_14585	1.0199	3.33142e-16	1.36288e-13	0
VARROA_contig_00271	1.20648	3.56316e-16	1.44353e-13	0
VARROA_LOC100903479.2.2	-2.63476	4.47935e-16	1.79725e-13	PREDICTED: nose resistant to fluoxetine protein 6-like [Metaseiulus occidentalis]
VARROA_contig_04609	-1.29412	4.54527e-16	1.80633e-13	0
VARROA_LOC100905792	1.73737	4.64162e-16	1.82722e-13	PREDICTED: PAP-associated domain-containing protein 5-like [Metaseiulus occidentalis]
VARROA_LOC100903760.2.2	-1.71971	4.89663e-16	1.90959e-13	PREDICTED: uncharacterized protein LOC100903760 [Metaseiulus occidentalis]
VARROA_contig_03366	-2.08726	6.38291e-16	2.44354e-13	0
VARROA_contig_13053	-1.4517	6.32829e-16	2.44354e-13	0
VARROA_LOC100903263	-1.01932	6.45537e-16	2.44881e-13	PREDICTED: uncharacterized protein LOC100903263 [Metaseiulus occidentalis]
VARROA_contig_08727	-1.82315	7.12928e-16	2.68009e-13	0
VARROA_contig_25332	-1.60971	7.20677e-16	2.68504e-13	0
VARROA_contig_08565	-1.62709	7.96291e-16	2.9405e-13	0
VARROA_contig_05729	-1.22144	8.21211e-16	3.00592e-13	0
VARROA_contig_08744	-3.13994	8.29131e-16	3.00852e-13	0
VARROA_contig_05517	-2.11209	9.08546e-16	3.26826e-13	0
VARROA_contig_08945	-2.07125	1.06381e-15	3.79408e-13	0
VARROA_S27A1	-3.55799	1.11616e-15	3.94706e-13	sp|Q3ZKN0|S27A1_BOVIN Long-chain fatty acid transport protein 1 OS=Bos taurus GN=SLC27A1 PE=2 SV=1
VARROA_contig_21727	-3.73231	1.16826e-15	4.09656e-13	0
VARROA_LOC100901335	-1.19627	1.21934e-15	4.24004e-13	PREDICTED: uncharacterized protein LOC100901335 [Metaseiulus occidentalis]
VARROA_LOC100899999.2.2	-1.60393	1.28406e-15	4.42822e-13	PREDICTED: uncharacterized protein LOC100899999 [Metaseiulus occidentalis]
VARROA_LOC100898964.2.2	-1.58627	1.29616e-15	4.43329e-13	PREDICTED: uncharacterized protein LOC100898964 [Metaseiulus occidentalis]
VARROA_contig_18626	-1.12367	1.46796e-15	4.98007e-13	0
VARROA_contig_05726	-1.79487	1.52315e-15	5.12564e-13	0
VARROA_LOC100901032.2.3	-2.89787	1.55059e-15	5.13516e-13	PREDICTED: long-chain fatty acid transport protein 1-like [Metaseiulus occidentalis]
VARROA_contig_24139	-1.15605	1.54676e-15	5.13516e-13	0
VARROA_LOC100899882.2.2	-1.13663	1.56504e-15	5.14221e-13	PREDICTED: uncharacterized protein LOC100899882 [Metaseiulus occidentalis]
VARROA_contig_05611	0.909803	1.60407e-15	5.22927e-13	0
VARROA_LOC100898120.1.2	-1.29295	1.99169e-15	6.44257e-13	PREDICTED: monoglyceride lipase-like [Metaseiulus occidentalis]
VARROA_contig_12834	-1.45517	2.22276e-15	7.13471e-13	0
VARROA_contig_03079	-1.22558	2.35863e-15	7.51305e-13	0
VARROA_contig_06255	-1.8939	2.63956e-15	8.3442e-13	0
VARROA_LOC100906204	-1.33575	2.73147e-15	8.56983e-13	PREDICTED: cysteine dioxygenase type 1-like [Metaseiulus occidentalis]
VARROA_LOC100905980	-1.98903	3.44951e-15	1.07419e-12	PREDICTED: cytochrome b reductase 1-like [Metaseiulus occidentalis]
VARROA_LOC100898421.5.7	-1.87592	3.60414e-15	1.10584e-12	PREDICTED: phospholipase D1-like [Metaseiulus occidentalis]
VARROA_contig_04880	-1.53272	3.5961e-15	1.10584e-12	0
VARROA_contig_06157	-2.57132	4.04342e-15	1.23156e-12	0
VARROA_LOC100902953	-0.826243	4.10898e-15	1.24246e-12	PREDICTED: slit homolog 3 protein-like [Metaseiulus occidentalis]
VARROA_LOC100898421.2.7	-1.80883	4.72482e-15	1.40827e-12	PREDICTED: phospholipase D1-like [Metaseiulus occidentalis]
VARROA_LOC100908492	-1.25426	4.71538e-15	1.40827e-12	PREDICTED: uncharacterized protein LOC100908492 [Metaseiulus occidentalis]
VARROA_LOC100903350	1.68941	4.90698e-15	1.45219e-12	PREDICTED: serine/threonine-protein kinase PLK1-like [Metaseiulus occidentalis]
VARROA_contig_03114	-1.66977	5.88738e-15	1.73006e-12	0
VARROA_LOC100903207.2.2	0.801137	6.01209e-15	1.75435e-12	PREDICTED: serine/arginine-rich splicing factor 1-like [Metaseiulus occidentalis]
VARROA_LOC100899999.1.2	-1.52171	6.38238e-15	1.84947e-12	PREDICTED: uncharacterized protein LOC100899999 [Metaseiulus occidentalis]
VARROA_IscW_ISCW002697	-1.26931	6.64653e-15	1.9123e-12	conserved hypothetical protein [Ixodes scapularis]
VARROA_contig_05716	-1.82541	6.69085e-15	1.9123e-12	0
VARROA_LOC100899791.2.3	-1.09172	6.76956e-15	1.92163e-12	PREDICTED: ethanolamine-phosphate cytidylyltransferase-like isoform 1 [Metaseiulus occidentalis]
VARROA_LOC100906625	-1.0655	7.01549e-15	1.97286e-12	PREDICTED: 4-aminobutyrate aminotransferase, mitochondrial-like [Metaseiulus occidentalis]
VARROA_contig_16833	-1.69111	7.04456e-15	1.97286e-12	0
VARROA_contig_06243	-1.40963	7.24707e-15	2.01604e-12	0
VARROA_contig_04849	-1.5138	7.44862e-15	2.05838e-12	0
VARROA_contig_03169	-1.42427	7.86283e-15	2.15855e-12	0
VARROA_LOC100903157	-1.54982	8.11178e-15	2.18379e-12	PREDICTED: golgi-associated plant pathogenesis-related protein 1-like [Metaseiulus occidentalis]
VARROA_contig_14789	-1.06213	8.06507e-15	2.18379e-12	0
VARROA_contig_21237	-1.52087	8.02528e-15	2.18379e-12	0
VARROA_LOC100900461	1.51268	8.32937e-15	2.21381e-12	PREDICTED: cell division cycle protein 20 homolog [Metaseiulus occidentalis]
VARROA_contig_06631	-1.92788	8.31757e-15	2.21381e-12	0
VARROA_contig_03951	-1.62465	8.59828e-15	2.27082e-12	0
VARROA_contig_23107	-1.90479	8.69788e-15	2.28267e-12	0
VARROA_LOC100905353	-3.25844	9.00527e-15	2.34857e-12	PREDICTED: acidic mammalian chitinase-like [Metaseiulus occidentalis]
VARROA_LOC100900060.2.4	-2.08585	1.04782e-14	2.71573e-12	PREDICTED: nephrin-like [Metaseiulus occidentalis]
VARROA_contig_04975	-0.804782	1.10681e-14	2.85093e-12	0
VARROA_LOC100905790	-1.0028	1.18754e-14	3.04011e-12	PREDICTED: tubulin beta chain-like [Metaseiulus occidentalis]
VARROA_contig_03705	-1.21611	1.47034e-14	3.74113e-12	0
VARROA_contig_20951	-2.62394	1.53267e-14	3.87607e-12	0
VARROA_contig_08682	-1.5775	1.63914e-14	4.12037e-12	0
VARROA_LOC100903207.1.2	1.21394	1.69999e-14	4.24773e-12	PREDICTED: serine/arginine-rich splicing factor 1-like [Metaseiulus occidentalis]
VARROA_LOC100908071	-1.48105	1.8097e-14	4.49494e-12	PREDICTED: protein prickle-like [Metaseiulus occidentalis]
VARROA_contig_21594	-0.88912	1.99379e-14	4.9229e-12	0
VARROA_contig_22763	-1.59354	2.03778e-14	5.00191e-12	0
VARROA_contig_00891	-1.59291	2.06193e-14	5.03159e-12	0
VARROA_LOC100905804	-1.12652	2.09489e-14	5.05293e-12	PREDICTED: monocarboxylate transporter 9-like [Metaseiulus occidentalis]
VARROA_LOC100907629.1.2	-1.51873	2.08526e-14	5.05293e-12	PREDICTED: isotocin-neurophysin IT 1-like [Metaseiulus occidentalis]
VARROA_LOC100902329	-0.769966	2.12794e-14	5.10314e-12	PREDICTED: exocyst complex component 5-like [Metaseiulus occidentalis]
VARROA_LOC100908954	-1.30998	2.23913e-14	5.3391e-12	PREDICTED: 3-hydroxyanthranilate 3,4-dioxygenase-like [Metaseiulus occidentalis]
VARROA_LOC100909318	-1.19138	2.27907e-14	5.40347e-12	PREDICTED: transmembrane protease serine 9-like [Metaseiulus occidentalis]
VARROA_LOC100904892.2.2	-1.2941	2.54742e-14	6.00558e-12	PREDICTED: cationic amino acid transporter 3-like [Metaseiulus occidentalis]
VARROA_LOC100905786.3.5	-1.05268	2.57618e-14	6.03926e-12	PREDICTED: uncharacterized protein LOC100905786 [Metaseiulus occidentalis]
VARROA_LOC100908359.1.9	-0.969893	2.72069e-14	6.34239e-12	PREDICTED: uncharacterized protein LOC100908359 [Metaseiulus occidentalis]
VARROA_LOC100901330	-1.19824	2.79802e-14	6.48643e-12	PREDICTED: arrestin domain-containing protein 1-like [Metaseiulus occidentalis]
VARROA_contig_23940	-1.27368	2.83426e-14	6.53414e-12	0
VARROA_contig_03049	-1.40057	3.29165e-14	7.54691e-12	0
VARROA_LOC100899507	-1.10269	3.39794e-14	7.74804e-12	PREDICTED: uncharacterized protein LOC100899507 [Metaseiulus occidentalis]
VARROA_LOC100900869.9.13	-1.12045	3.46714e-14	7.86288e-12	PREDICTED: glutamate [NMDA] receptor subunit 1-like [Metaseiulus occidentalis]
VARROA_LOC100908174	-1.40489	3.89221e-14	8.77915e-12	PREDICTED: uncharacterized protein LOC100908174 [Metaseiulus occidentalis]
VARROA_contig_22407	-4.04333	4.0833e-14	9.16065e-12	0
VARROA_contig_03231	-3.00996	4.16193e-14	9.28712e-12	0
VARROA_contig_08203	-1.54371	4.35923e-14	9.67563e-12	0
VARROA_LOC100908415.1.2	-1.24735	4.72057e-14	1.04222e-11	PREDICTED: catalase-like [Metaseiulus occidentalis]
VARROA_contig_06081	-1.94071	5.2289e-14	1.14838e-11	0
VARROA_contig_05942	-0.890699	5.58615e-14	1.22041e-11	0
VARROA_LOC100899791.1.3	-1.14418	6.91941e-14	1.50382e-11	PREDICTED: ethanolamine-phosphate cytidylyltransferase-like isoform 2 [Metaseiulus occidentalis]
VARROA_contig_19162	-1.06013	7.21842e-14	1.56068e-11	0
VARROA_contig_06021	-1.97428	7.2673e-14	1.56314e-11	0
VARROA_LOC100906516	0.861717	7.33737e-14	1.57012e-11	PREDICTED: acidic leucine-rich nuclear phosphoprotein 32 family member A-like [Metaseiulus occidentalis]
VARROA_LOC100908315	-0.753046	7.5141e-14	1.59974e-11	PREDICTED: fructose-1,6-bisphosphatase 1-like [Metaseiulus occidentalis]
VARROA_LOC100897922.2.3	-1.76057	7.64154e-14	1.60234e-11	PREDICTED: putative sodium-coupled neutral amino acid transporter 7-like [Metaseiulus occidentalis]
VARROA_contig_04660	-2.24185	7.60279e-14	1.60234e-11	0
VARROA_contig_05375	-2.16535	7.62472e-14	1.60234e-11	0
VARROA_contig_18103	-1.19784	7.68102e-14	1.60257e-11	0
VARROA_contig_06131	-1.28081	7.74808e-14	1.60852e-11	0
VARROA_contig_03783	-0.884661	8.17995e-14	1.68977e-11	0
VARROA_LOC100897246.2.2	-1.04419	8.26436e-14	1.69027e-11	PREDICTED: SH3 domain-binding glutamic acid-rich protein homolog [Metaseiulus occidentalis]
VARROA_LOC100903047.1.4	1.01506	8.25289e-14	1.69027e-11	PREDICTED: probable dolichyl pyrophosphate Glc1Man9GlcNAc2 alpha-1,3-glucosyltransferase-like [Metaseiulus occidentalis]
VARROA_LOC100909064.2.3	-1.87407	8.34443e-14	1.69027e-11	PREDICTED: uncharacterized protein LOC100909064 [Metaseiulus occidentalis]
VARROA_contig_06009	-1.52216	8.32084e-14	1.69027e-11	0
VARROA_LOC100904572.2.6	-0.890449	8.92764e-14	1.79967e-11	PREDICTED: FYVE, RhoGEF and PH domain-containing protein 6-like [Metaseiulus occidentalis]
VARROA_LOC100905977	-1.27535	9.207e-14	1.84707e-11	PREDICTED: serine proteinase stubble-like [Metaseiulus occidentalis]
VARROA_LOC100907982	-1.32664	9.39599e-14	1.87596e-11	PREDICTED: S-adenosylmethionine synthase-like [Metaseiulus occidentalis]
VARROA_contig_03225	-3.19967	9.73207e-14	1.93381e-11	0
VARROA_LOC100903608	0.735425	9.94715e-14	1.96718e-11	PREDICTED: mitochondrial import receptor subunit TOM40 homolog 1-like [Metaseiulus occidentalis]
VARROA_LOC100897892	-0.993201	1.02063e-13	2.00891e-11	PREDICTED: body wall muscle protein HR-29-like [Metaseiulus occidentalis]
VARROA_LOC100905837	1.41557	1.06636e-13	2.08906e-11	PREDICTED: inactive serine/threonine-protein kinase TEX14-like [Metaseiulus occidentalis]
VARROA_LOC100905786.1.5	-0.984534	1.09007e-13	2.11564e-11	PREDICTED: uncharacterized protein LOC100905786 [Metaseiulus occidentalis]
VARROA_contig_06335	-1.03457	1.08901e-13	2.11564e-11	0
VARROA_contig_05326	-0.595189	1.14147e-13	2.20516e-11	0
VARROA_LOC100899923.2.4	1.14466	1.1662e-13	2.24255e-11	PREDICTED: nuclear pore complex protein Nup160-like [Metaseiulus occidentalis]
VARROA_LOC100903014	-1.27041	1.2695e-13	2.43e-11	PREDICTED: uncharacterized protein LOC100903014 [Metaseiulus occidentalis]
VARROA_LOC100898853	0.961041	1.30502e-13	2.48658e-11	PREDICTED: probable histone-binding protein Caf1-like isoform 1 [Metaseiulus occidentalis]
VARROA_contig_03742	-1.4511	1.3414e-13	2.54428e-11	0
VARROA_Nup205.4.5	1.14902	1.38922e-13	2.62305e-11	PREDICTED: nuclear pore complex protein Nup205 [Metaseiulus occidentalis]
VARROA_contig_13617	-1.29803	1.42646e-13	2.68124e-11	0
VARROA_LOC100897246.1.2	-0.895264	1.47334e-13	2.74462e-11	PREDICTED: SH3 domain-binding glutamic acid-rich protein homolog [Metaseiulus occidentalis]
VARROA_LOC100903065	-1.89907	1.47077e-13	2.74462e-11	PREDICTED: protein LAP2-like [Metaseiulus occidentalis]
VARROA_contig_06612	-1.20102	1.49934e-13	2.78065e-11	0
VARROA_contig_24651	-1.05761	1.56245e-13	2.88486e-11	0
VARROA_LOC100909226.1.2	-0.988027	1.6552e-13	3.04265e-11	PREDICTED: solute carrier family 22 member 5-like [Metaseiulus occidentalis]
VARROA_LOC100909242.1.4	-1.03382	1.68087e-13	3.07628e-11	PREDICTED: excitatory amino acid transporter 4-like [Metaseiulus occidentalis]
VARROA_contig_04968	-1.00426	1.73953e-13	3.16974e-11	0
VARROA_contig_13024	-1.39645	1.76578e-13	3.20359e-11	0
VARROA_LOC105188088	-1.30267	1.79148e-13	3.23615e-11	PREDICTED: transmembrane protein 68 isoform X3 [Harpegnathos saltator]
VARROA_contig_08176	-1.24219	1.88833e-13	3.39639e-11	0
VARROA_LOC100905269	-1.27709	1.98375e-13	3.55271e-11	PREDICTED: sodium-dependent phosphate transporter 1-A-like [Metaseiulus occidentalis]
VARROA_contig_05226	-1.75107	2.01712e-13	3.59703e-11	0
VARROA_contig_07810	-1.68511	2.03668e-13	3.61645e-11	0
VARROA_LOC100906138	0.778452	2.0712e-13	3.63138e-11	PREDICTED: F-box-like/WD repeat-containing protein TBL1XR1-like [Metaseiulus occidentalis]
VARROA_contig_03078	-2.01368	2.05456e-13	3.63138e-11	0
VARROA_contig_04824	-1.06051	2.06476e-13	3.63138e-11	0
VARROA_LOC100898170	-0.848066	2.5596e-13	4.43379e-11	PREDICTED: putative phosphoenolpyruvate synthase-like [Metaseiulus occidentalis]
VARROA_contig_06236	-1.9922	2.55993e-13	4.43379e-11	0
VARROA_contig_08879	-2.05319	2.56846e-13	4.43379e-11	0
VARROA_contig_14591	-1.33609	2.57136e-13	4.43379e-11	0
VARROA_contig_08210	-1.99948	2.59415e-13	4.45467e-11	0
VARROA_LOC100899706	1.85476	2.74454e-13	4.69361e-11	PREDICTED: casein kinase I isoform epsilon-like [Metaseiulus occidentalis]
VARROA_LOC100905305.10.11	-1.0926	3.0253e-13	5.15264e-11	PREDICTED: uncharacterized protein LOC100905305 [Metaseiulus occidentalis]
VARROA_LOC100897726.2.2	-0.617173	3.10561e-13	5.26793e-11	PREDICTED: platelet-activating factor acetylhydrolase 2, cytoplasmic-like [Metaseiulus occidentalis]
VARROA_contig_07334	-1.10785	3.15055e-13	5.32251e-11	0
VARROA_contig_03979	-1.52815	3.25716e-13	5.48043e-11	0
VARROA_LOC100899913.1.4	1.2079	3.40378e-13	5.70413e-11	PREDICTED: kinesin-like protein KIF2A-like [Metaseiulus occidentalis]
VARROA_LOC100899424.3.3	-1.25937	3.54132e-13	5.8726e-11	PREDICTED: ceramide synthase 1-like [Metaseiulus occidentalis]
VARROA_LOC100902349	-2.55519	3.54094e-13	5.8726e-11	PREDICTED: elongation of very long chain fatty acids protein 4-like [Metaseiulus occidentalis]
VARROA_LOC100908155.4.4	-1.82009	3.54653e-13	5.8726e-11	PREDICTED: matrix metalloproteinase-16-like [Metaseiulus occidentalis]
VARROA_LOC100897443.2.2	-0.895853	3.68446e-13	6.05296e-11	PREDICTED: uncharacterized protein LOC100897443 [Metaseiulus occidentalis]
VARROA_contig_05831	-2.19352	3.68067e-13	6.05296e-11	0
VARROA_contig_21371	-1.99042	3.75363e-13	6.14241e-11	0
VARROA_LOC100898073	-0.623192	4.01262e-13	6.54057e-11	PREDICTED: WD repeat-containing protein 47-like isoform 1 [Metaseiulus occidentalis]
VARROA_contig_21466	-0.92922	4.49105e-13	7.29193e-11	0
VARROA_LOC100909064.3.3	-1.82395	4.70069e-13	7.60273e-11	PREDICTED: uncharacterized protein LOC100909064 [Metaseiulus occidentalis]
VARROA_contig_06198	-1.23147	4.7461e-13	7.64654e-11	0
VARROA_LOC100903729	-1.09011	4.76936e-13	7.65445e-11	PREDICTED: synaptic vesicular amine transporter-like [Metaseiulus occidentalis]
VARROA_contig_08750	-1.22124	4.8073e-13	7.68578e-11	0
VARROA_contig_17475	-1.73526	4.85423e-13	7.73119e-11	0
VARROA_contig_04006	-0.916375	5.18508e-13	8.22673e-11	0
VARROA_Usp5.1.2	0.59137	5.36501e-13	8.47996e-11	PREDICTED: ubiquitin carboxyl-terminal hydrolase 5 [Metaseiulus occidentalis]
VARROA_LOC100905444	-0.974441	5.46501e-13	8.60543e-11	PREDICTED: retinol dehydrogenase 11-like [Metaseiulus occidentalis]
VARROA_LOC100904127	-0.999122	5.58027e-13	8.7539e-11	PREDICTED: glutamine synthetase 2 cytoplasmic-like [Metaseiulus occidentalis]
VARROA_contig_05275	-0.963415	5.67494e-13	8.86906e-11	0
VARROA_contig_12128	0.975108	5.77217e-13	8.98736e-11	0
VARROA_contig_22118	-0.878187	5.92904e-13	9.19728e-11	0
VARROA_LOC100903760.1.2	-1.64809	6.00529e-13	9.28107e-11	PREDICTED: uncharacterized protein LOC100903760 [Metaseiulus occidentalis]
VARROA_LOC105360980	-2.62523	6.16451e-13	9.49199e-11	PREDICTED: phosphatidylglycerophosphatase and protein-tyrosine phosphatase 1 [Ceratosolen solmsi marchali]
VARROA_LOC100900550.1.2	1.09346	6.39072e-13	9.7682e-11	PREDICTED: importin subunit beta-1-like [Metaseiulus occidentalis]
VARROA_LOC100907024	-1.09354	6.38705e-13	9.7682e-11	PREDICTED: uncharacterized protein LOC100907024 [Metaseiulus occidentalis]
VARROA_LOC100909064.1.3	-1.82278	6.43329e-13	9.79738e-11	PREDICTED: uncharacterized protein LOC100909064 [Metaseiulus occidentalis]
VARROA_contig_21424	-1.50707	6.56533e-13	9.96211e-11	0
VARROA_contig_06350	-1.72689	6.7104e-13	1.01453e-10	0
VARROA_LOC100904648	-1.13184	7.15195e-13	1.07739e-10	PREDICTED: serine/threonine-protein kinase Doa-like [Metaseiulus occidentalis]
VARROA_LOC100899376.3.4	-1.64106	7.21609e-13	1.08314e-10	PREDICTED: myosin heavy chain, muscle-like [Metaseiulus occidentalis]
VARROA_contig_03279	-1.24376	7.4528e-13	1.11466e-10	0
VARROA_contig_23034	-1.65709	7.61995e-13	1.13559e-10	0
VARROA_LOC100897846.2.3	-1.00747	7.80332e-13	1.15878e-10	PREDICTED: equilibrative nucleoside transporter 3-like [Metaseiulus occidentalis]
VARROA_contig_22066	-0.973039	8.13216e-13	1.20333e-10	0
VARROA_contig_23023	-1.09894	8.21818e-13	1.21176e-10	0
VARROA_contig_12679	-2.22775	8.40976e-13	1.2323e-10	0
VARROA_contig_25326	-1.24381	8.41656e-13	1.2323e-10	0
VARROA_LOC100900131.1.2	-1.94965	9.32777e-13	1.36094e-10	PREDICTED: organic cation transporter-like protein-like [Metaseiulus occidentalis]
VARROA_contig_14634	-0.732738	9.7138e-13	1.41233e-10	0
VARROA_LOC100901603	0.989437	9.82574e-13	1.42364e-10	PREDICTED: zygotic DNA replication licensing factor mcm6-B-like [Metaseiulus occidentalis]
VARROA_contig_24908	-2.74749	9.90374e-13	1.42998e-10	0
VARROA_contig_22725	-1.21099	1.02614e-12	1.47652e-10	0
VARROA_contig_21272	-1.07455	1.0506e-12	1.50651e-10	0
VARROA_LOC100899929.2.4	-1.46587	1.08113e-12	1.54498e-10	gi|391343301|ref|XP_003745951.1| PREDICTED: protein unc-79 homolog [Metaseiulus occidentalis]
VARROA_LOC100903479.1.2	-2.38085	1.09013e-12	1.55252e-10	PREDICTED: nose resistant to fluoxetine protein 6-like [Metaseiulus occidentalis]
VARROA_contig_12174	-1.05626	1.13166e-12	1.60619e-10	0
VARROA_LOC100906939	-1.08013	1.16047e-12	1.64149e-10	PREDICTED: astakine-like [Metaseiulus occidentalis]
VARROA_contig_20944	-0.994528	1.22255e-12	1.72347e-10	0
VARROA_contig_04085	-2.081	1.27414e-12	1.79015e-10	0
VARROA_LOC100717332	-1.16954	1.34633e-12	1.87892e-10	PREDICTED: epididymal secretory glutathione peroxidase [Cavia porcellus]
VARROA_contig_06124	-1.95161	1.34427e-12	1.87892e-10	0
VARROA_LOC100902709.1.4	-1.89893	1.36525e-12	1.89897e-10	PREDICTED: uncharacterized protein LOC100902709 [Metaseiulus occidentalis]
VARROA_LOC100905041	-1.2419	1.43492e-12	1.98925e-10	PREDICTED: glycoprotein 3-alpha-L-fucosyltransferase A-like [Metaseiulus occidentalis]
VARROA_LOC100909364.1.3	-1.02552	1.45387e-12	2.00721e-10	PREDICTED: Ig-like and fibronectin type-III domain-containing protein C25G4.10-like [Metaseiulus occidentalis]
VARROA_contig_08561	-0.868169	1.4575e-12	2.00721e-10	0
VARROA_LOC100898627	1.88344	1.47248e-12	2.02117e-10	PREDICTED: uncharacterized protein LOC100898627 [Metaseiulus occidentalis]
VARROA_contig_03723	-1.63828	1.49795e-12	2.04939e-10	0
VARROA_LOC100898104	0.977317	1.55603e-12	2.1219e-10	PREDICTED: ubiquitin-conjugating enzyme E2 Q2-like isoform 1 [Metaseiulus occidentalis]
VARROA_LOC100902759	-0.985653	1.58746e-12	2.15457e-10	PREDICTED: sulfotransferase 1C2-like [Metaseiulus occidentalis]
VARROA_contig_16367	-1.9518	1.59032e-12	2.15457e-10	0
VARROA_contig_05814	-1.67956	1.66267e-12	2.2453e-10	0
VARROA_contig_02401	0.496285	1.67265e-12	2.2515e-10	0
VARROA_LOC100899226	-1.17807	1.71417e-12	2.29997e-10	PREDICTED: elongation of very long chain fatty acids protein 4-like [Metaseiulus occidentalis]
VARROA_contig_25351	-1.34428	1.76124e-12	2.35555e-10	0
VARROA_contig_16713	-1.26112	1.78472e-12	2.37932e-10	0
VARROA_LOC100908793	1.23138	1.80459e-12	2.39815e-10	PREDICTED: chromatin assembly factor 1 subunit B-like [Metaseiulus occidentalis]
VARROA_contig_01359	0.824304	1.81495e-12	2.40426e-10	0
VARROA_contig_25053	-1.26152	1.929e-12	2.54725e-10	0
VARROA_contig_06606	-1.1863	2.25441e-12	2.96758e-10	0
VARROA_contig_08846	-1.64942	2.31202e-12	3.03384e-10	0
VARROA_contig_00771	2.81707	2.48793e-12	3.25443e-10	0
VARROA_contig_20980	-1.40846	2.9499e-12	3.84667e-10	0
VARROA_contig_07914	-1.95006	3.08027e-12	4.00415e-10	0
VARROA_LOC100902751	-1.12498	3.16247e-12	4.09824e-10	PREDICTED: uncharacterized protein LOC100902751 [Metaseiulus occidentalis]
VARROA_LOC100898933	1.03168	3.18737e-12	4.11773e-10	PREDICTED: ethanolamine kinase 1-like [Metaseiulus occidentalis]
VARROA_contig_21344	-1.3315	3.23169e-12	4.16209e-10	0
VARROA_LOC100902709.2.4	-1.64494	3.59251e-12	4.61256e-10	PREDICTED: uncharacterized protein LOC100902709 [Metaseiulus occidentalis]
VARROA_LOC100906503	-0.971418	3.66519e-12	4.69145e-10	PREDICTED: d-2-hydroxyglutarate dehydrogenase, mitochondrial-like [Metaseiulus occidentalis]
VARROA_contig_03493	-1.20632	3.84408e-12	4.90538e-10	0
VARROA_LOC100904534	-1.07728	3.96789e-12	5.03297e-10	PREDICTED: sodium-dependent glucose transporter 1A-like [Metaseiulus occidentalis]
VARROA_LOC100906744	-0.98229	3.97239e-12	5.03297e-10	PREDICTED: putative glucose-6-phosphate 1-epimerase-like [Metaseiulus occidentalis]
VARROA_contig_00984	1.50321	3.98025e-12	5.03297e-10	0
VARROA_contig_03879	-1.96239	4.08332e-12	5.1477e-10	0
VARROA_LOC100908577	-1.67596	4.13394e-12	5.19581e-10	PREDICTED: troponin T-like [Metaseiulus occidentalis]
VARROA_contig_09924	0.966629	4.17263e-12	5.22869e-10	0
VARROA_LOC100902596.1.2	-1.35737	4.19237e-12	5.2377e-10	PREDICTED: cytochrome P450 4C1-like [Metaseiulus occidentalis]
VARROA_LOC100902065.2.2	-1.16662	4.38795e-12	5.46569e-10	PREDICTED: arginine kinase-like [Metaseiulus occidentalis]
VARROA_contig_04484	-1.11622	4.44365e-12	5.51859e-10	0
VARROA_contig_20840	-1.50744	4.53885e-12	5.62009e-10	0
VARROA_LOC100898383.1.3	1.41778	4.58387e-12	5.65905e-10	PREDICTED: inner nuclear membrane protein Man1-like [Metaseiulus occidentalis]
VARROA_LOC100902076.1.2	-1.1317	4.7434e-12	5.83872e-10	PREDICTED: uncharacterized protein LOC100902076 [Metaseiulus occidentalis]
VARROA_contig_05335	-2.76246	5.02415e-12	6.1661e-10	0
VARROA_LOC100908161	-1.22322	5.05831e-12	6.18983e-10	PREDICTED: acyl-CoA desaturase-like [Metaseiulus occidentalis]
VARROA_contig_06117	-1.27136	5.1716e-12	6.30996e-10	0
VARROA_contig_12381	-0.746971	5.19128e-12	6.3155e-10	0
VARROA_LOC100908815.3.4	-0.944499	5.74642e-12	6.97054e-10	PREDICTED: solute carrier organic anion transporter family member 1A1-like [Metaseiulus occidentalis]
VARROA_contig_22773	-1.32926	6.17124e-12	7.46416e-10	0
VARROA_PCH2.1.2	1.14252	6.52917e-12	7.85633e-10	sp|Q6P4W8|PCH2_XENTR Pachytene checkpoint protein 2 homolog OS=Xenopus tropicalis GN=trip13 PE=2 SV=1
VARROA_contig_21776	-1.34176	6.53313e-12	7.85633e-10	0
VARROA_LOC100905786.2.5	-1.09233	6.68752e-12	8.01888e-10	PREDICTED: uncharacterized protein LOC100905786 [Metaseiulus occidentalis]
VARROA_LOC100901865	-1.24201	6.77501e-12	8.1005e-10	PREDICTED: uncharacterized protein LOC100901865 [Metaseiulus occidentalis]
VARROA_LOC100907747.3.3	1.2014	6.80617e-12	8.11451e-10	PREDICTED: mediator of RNA polymerase II transcription subunit 16-like [Metaseiulus occidentalis]
VARROA_contig_18076	-1.22239	6.90031e-12	8.2033e-10	0
VARROA_contig_07851	-1.48569	7.17611e-12	8.50695e-10	0
VARROA_LOC100898171	-1.01222	7.41578e-12	8.76616e-10	PREDICTED: uncharacterized protein LOC100898171 [Metaseiulus occidentalis]
VARROA_LOC100907885.2.2	-0.453506	7.5539e-12	8.90421e-10	PREDICTED: LOW QUALITY PROTEIN: electron transfer flavoprotein-ubiquinone oxidoreductase, mitochondrial-like [Metaseiulus occidentalis]
VARROA_contig_07037	-1.62272	7.97229e-12	9.37092e-10	0
VARROA_contig_21370	-1.09577	8.01181e-12	9.39092e-10	0
VARROA_LOC100903385	-0.692596	8.15494e-12	9.52026e-10	PREDICTED: 3-hydroxyacyl-CoA dehydratase 2-like [Metaseiulus occidentalis]
VARROA_contig_08782	-3.88222	8.16779e-12	9.52026e-10	0
VARROA_contig_05965	-1.07724	8.24482e-12	9.58329e-10	0
VARROA_LOC100900853.2.2	1.2686	8.37084e-12	9.70273e-10	PREDICTED: DNA replication licensing factor Mcm3-like [Metaseiulus occidentalis]
VARROA_LOC100909106	0.810847	8.53586e-12	9.8666e-10	PREDICTED: rab5 GDP/GTP exchange factor-like [Metaseiulus occidentalis]
VARROA_LOC100908760.3.3	0.854055	8.61798e-12	9.934e-10	PREDICTED: nuclear pore complex protein Nup133-like [Metaseiulus occidentalis]
VARROA_Adcy9.1.8	-0.712802	8.83367e-12	1.01517e-09	PREDICTED: adenylate cyclase type 9 [Metaseiulus occidentalis]
VARROA_LOC100907892.3.6	-0.812372	8.85545e-12	1.01517e-09	PREDICTED: mitogen-activated protein kinase kinase kinase 5-like [Metaseiulus occidentalis]
VARROA_LOC100899799	0.722611	8.95934e-12	1.0204e-09	PREDICTED: ubiquitin thioesterase OTUB1-like [Metaseiulus occidentalis]
VARROA_LOC100905966	-0.853822	8.97147e-12	1.0204e-09	PREDICTED: carbonic anhydrase 7-like [Metaseiulus occidentalis]
VARROA_contig_04548	-1.5721	8.97446e-12	1.0204e-09	0
VARROA_LOC100904871	-1.00433	9.36486e-12	1.06189e-09	PREDICTED: estrogen sulfotransferase, testis isoform-like [Metaseiulus occidentalis]
VARROA_LOC100905472.3.6	-1.10529	9.45972e-12	1.06717e-09	PREDICTED: polycystic kidney disease protein 1-like 2-like [Metaseiulus occidentalis]
VARROA_contig_06806	-0.983966	9.46252e-12	1.06717e-09	0
VARROA_LOC100907231.6.7	-1.02335	1.05342e-11	1.18483e-09	PREDICTED: histone deacetylase 4-like [Metaseiulus occidentalis]
VARROA_contig_08825	-0.754687	1.07599e-11	1.20696e-09	0
VARROA_LOC100906654	-0.566655	1.10118e-11	1.23191e-09	PREDICTED: long-chain-fatty-acid--CoA ligase 4-like [Metaseiulus occidentalis]
VARROA_contig_05717	-1.49807	1.13349e-11	1.26466e-09	0
VARROA_contig_08655	-1.43849	1.14369e-11	1.27263e-09	0
VARROA_LOC100906461	-0.836458	1.15718e-11	1.28422e-09	PREDICTED: solute carrier family 23 member 2-like [Metaseiulus occidentalis]
VARROA_LOC100899037.1.3	-1.20646	1.17173e-11	1.29692e-09	PREDICTED: uncharacterized protein LOC100899037 [Metaseiulus occidentalis]
VARROA_LOC100901280.2.2	-0.79401	1.17763e-11	1.30001e-09	PREDICTED: post-GPI attachment to proteins factor 3-like [Metaseiulus occidentalis]
VARROA_contig_05270	-1.7166	1.19027e-11	1.30704e-09	0
VARROA_contig_21832	-1.25015	1.18824e-11	1.30704e-09	0
VARROA_LOC100907454.1.2	-1.34868	1.19717e-11	1.31116e-09	PREDICTED: uncharacterized protein LOC100907454 [Metaseiulus occidentalis]
VARROA_contig_18293	1.24741	1.21954e-11	1.33217e-09	0
VARROA_contig_06147	-1.32403	1.27752e-11	1.39186e-09	0
VARROA_LOC100908987.2.2	2.77737	1.29062e-11	1.40247e-09	PREDICTED: uncharacterized protein LOC100908987 [Metaseiulus occidentalis]
VARROA_contig_07568	-1.1411	1.30828e-11	1.41797e-09	0
VARROA_LOC100908567.1.2	-1.48972	1.32534e-11	1.43274e-09	PREDICTED: patched domain-containing protein 3-like [Metaseiulus occidentalis]
VARROA_contig_05521	-0.868807	1.33012e-11	1.43419e-09	0
VARROA_contig_03309	-1.31505	1.40517e-11	1.50836e-09	0
VARROA_contig_09182	-1.80336	1.40614e-11	1.50836e-09	0
VARROA_IscW_ISCW017132	0.855904	1.42532e-11	1.52502e-09	ubiquitin protein ligase, putative [Ixodes scapularis]
VARROA_LOC100906894.1.3	-0.622828	1.45547e-11	1.5533e-09	PREDICTED: aldehyde dehydrogenase, dimeric NADP-preferring-like [Metaseiulus occidentalis]
VARROA_contig_11737	1.21598	1.47973e-11	1.57516e-09	0
VARROA_contig_20765	-1.66099	1.51388e-11	1.60741e-09	0
VARROA_LOC100905490.2.2	0.756223	1.52988e-11	1.62028e-09	PREDICTED: SWI/SNF complex subunit SMARCC2-like [Metaseiulus occidentalis]
VARROA_contig_05330	-1.32542	1.55383e-11	1.64148e-09	0
VARROA_contig_13555	-0.693085	1.58087e-11	1.66582e-09	0
VARROA_contig_05466	-1.49853	1.59235e-11	1.67369e-09	0
VARROA_contig_23681	-1.36113	1.61457e-11	1.69279e-09	0
VARROA_LOC100905359.1.2	-1.00681	1.66821e-11	1.74463e-09	PREDICTED: fatty-acid amide hydrolase 2-like [Metaseiulus occidentalis]
VARROA_contig_03274	-1.75243	1.67868e-11	1.7512e-09	0
VARROA_contig_12895	-1.16889	1.72419e-11	1.79026e-09	0
VARROA_contig_14754	-1.46683	1.72471e-11	1.79026e-09	0
VARROA_contig_11124	0.806525	1.79094e-11	1.85441e-09	0
VARROA_LOC100902791	-0.790826	1.82144e-11	1.88131e-09	PREDICTED: pyridoxine-5-phosphate oxidase-like [Metaseiulus occidentalis]
VARROA_contig_06002	-3.46663	1.86532e-11	1.92188e-09	0
VARROA_LOC100905619	-0.807719	1.91965e-11	1.97299e-09	PREDICTED: FGGY carbohydrate kinase domain-containing protein-like [Metaseiulus occidentalis]
VARROA_LOC100903620.2.2	-1.31038	1.94806e-11	1.99726e-09	PREDICTED: choline/ethanolamine kinase-like [Metaseiulus occidentalis]
VARROA_LOC100905046	-1.62881	2.06211e-11	2.10319e-09	PREDICTED: cysteine and glycine-rich protein 1-like [Metaseiulus occidentalis]
VARROA_contig_03148	1.22108	2.05993e-11	2.10319e-09	0
VARROA_contig_12290	-1.8401	2.0665e-11	2.10319e-09	0
VARROA_LOC100899916	0.848621	2.13077e-11	2.16332e-09	PREDICTED: uncharacterized protein LOC100899916 [Metaseiulus occidentalis]
VARROA_LOC100903812.10.15	-0.869876	2.1402e-11	2.16357e-09	PREDICTED: LOW QUALITY PROTEIN: microtubule-actin cross-linking factor 1-like [Metaseiulus occidentalis]
VARROA_contig_10380	1.08169	2.14138e-11	2.16357e-09	0
VARROA_LOC100908346.2.3	-0.903128	2.2275e-11	2.24514e-09	PREDICTED: glucose-6-phosphate translocase-like [Metaseiulus occidentalis]
VARROA_LOC103152959	-1.06264	2.24641e-11	2.2537e-09	PREDICTED: papilin-like [Poecilia formosa]
VARROA_contig_04054	-0.775859	2.24678e-11	2.2537e-09	0
VARROA_LOC100901416	-1.43421	2.26642e-11	2.2645e-09	PREDICTED: calmodulin-like [Metaseiulus occidentalis]
VARROA_contig_24626	-1.08745	2.26841e-11	2.2645e-09	0
VARROA_contig_09077	-1.1988	2.31338e-11	2.30388e-09	0
VARROA_contig_03704	-2.72951	2.32094e-11	2.30591e-09	0
VARROA_contig_24303	-0.957334	2.36232e-11	2.34144e-09	0
VARROA_LOC100898421.3.7	-1.9386	2.43767e-11	2.40471e-09	PREDICTED: phospholipase D1-like [Metaseiulus occidentalis]
VARROA_contig_18544	0.651499	2.43612e-11	2.40471e-09	0
VARROA_contig_09475	3.09377	2.44373e-11	2.405e-09	0
VARROA_LOC100897233	0.906419	2.70304e-11	2.64771e-09	PREDICTED: polyadenylate-binding protein 2-like [Metaseiulus occidentalis]
VARROA_LOC100903292	-0.982223	2.6993e-11	2.64771e-09	PREDICTED: GRAM domain-containing protein 4-like [Metaseiulus occidentalis]
VARROA_LOC100906827.2.4	-3.36682	2.7171e-11	2.65525e-09	PREDICTED: cytochrome P450 4V2-like [Metaseiulus occidentalis]
VARROA_LOC100907123	-1.04281	2.9176e-11	2.84452e-09	PREDICTED: uncharacterized protein LOC100907123 [Metaseiulus occidentalis]
VARROA_contig_03795	-3.77681	2.96903e-11	2.88791e-09	0
VARROA_contig_03303	-0.781975	2.97993e-11	2.89178e-09	0
VARROA_LOC100898099.4.4	-1.05183	3.19916e-11	3.09016e-09	PREDICTED: F-box/LRR-repeat protein 7-like [Metaseiulus occidentalis]
VARROA_contig_20474	1.4756	3.19905e-11	3.09016e-09	0
VARROA_IscW_ISCW011376	0.585659	3.24788e-11	3.12996e-09	multifunctional chaperone, putative [Ixodes scapularis]
VARROA_contig_11915	5.55432	3.26032e-11	3.13471e-09	0
VARROA_contig_08167	-1.47369	3.32307e-11	3.1877e-09	0
VARROA_contig_04772	-1.14445	3.36756e-11	3.22297e-09	0
VARROA_LOC582540	0.443053	3.46346e-11	3.30717e-09	PREDICTED: mitochondrial intermembrane space import and assembly protein 40 [Strongylocentrotus purpuratus]
VARROA_contig_18278	-1.11515	3.58002e-11	3.40817e-09	0
VARROA_contig_21545	-1.09468	3.58557e-11	3.40817e-09	0
VARROA_LOC100376485	1.49383	3.63158e-11	3.44406e-09	PREDICTED: origin recognition complex subunit 1-like [Saccoglossus kowalevskii]
VARROA_LOC100908155.3.4	-1.5484	3.79711e-11	3.59287e-09	PREDICTED: matrix metalloproteinase-16-like [Metaseiulus occidentalis]
VARROA_LOC100899791.3.3	-1.12008	3.8086e-11	3.59559e-09	PREDICTED: ethanolamine-phosphate cytidylyltransferase-like isoform 1 [Metaseiulus occidentalis]
VARROA_contig_14679	-2.83741	3.88977e-11	3.66394e-09	0
VARROA_LOC100902374	-1.06419	4.0699e-11	3.82497e-09	PREDICTED: SEC14-like protein 2-like [Metaseiulus occidentalis]
VARROA_LOC100899574	-1.02892	4.12272e-11	3.8659e-09	PREDICTED: cystatin-A2-like [Metaseiulus occidentalis]
VARROA_LOC100903056.3.6	-1.50596	4.15933e-11	3.89149e-09	PREDICTED: putative glycogen [starch] synthase-like [Metaseiulus occidentalis]
VARROA_LOC100902003	0.598725	4.18694e-11	3.90856e-09	PREDICTED: signal recognition particle 14 kDa protein-like [Metaseiulus occidentalis]
VARROA_contig_03912	-2.03343	4.21285e-11	3.92397e-09	0
VARROA_contig_21842	-1.06034	4.24291e-11	3.94317e-09	0
VARROA_contig_20800	-1.30789	4.31722e-11	4.00331e-09	0
VARROA_contig_25067	-0.955172	4.36471e-11	4.03838e-09	0
VARROA_LOC100897858.2.2	-1.2535	4.37796e-11	4.04167e-09	PREDICTED: uncharacterized protein LOC100897858 [Metaseiulus occidentalis]
VARROA_contig_04896	-1.33574	4.49481e-11	4.14038e-09	0
VARROA_LOC100900588	-2.0268	4.59814e-11	4.22624e-09	PREDICTED: uncharacterized protein LOC100900588 [Metaseiulus occidentalis]
VARROA_contig_19272	2.66017	4.64735e-11	4.26208e-09	0
VARROA_contig_04049	-0.992736	4.68673e-11	4.28877e-09	0
VARROA_LOC100897846.3.3	-1.01988	4.80687e-11	4.38908e-09	PREDICTED: equilibrative nucleoside transporter 3-like [Metaseiulus occidentalis]
VARROA_contig_05085	-1.79053	4.83309e-11	4.40339e-09	0
VARROA_LOC100897928.1.2	-1.17993	4.93142e-11	4.48319e-09	PREDICTED: mid1-interacting protein 1-like isoform 1 [Metaseiulus occidentalis] >gi|391341120|ref|XP_003744879.1| PREDICTED: mid1-interacting protein 1-like isoform 2 [Metaseiulus occidentalis] >gi|391341122|ref|XP_003744880.1| PREDICTED: mid1-interacting protein 1-like isoform 3 [Metaseiulus occidentalis]
VARROA_LOC100907153	-2.49928	4.96465e-11	4.50359e-09	PREDICTED: innexin inx1-like [Metaseiulus occidentalis]
VARROA_LOC100898209	-1.34695	4.98336e-11	4.51075e-09	PREDICTED: uncharacterized protein LOC100898209 [Metaseiulus occidentalis]
VARROA_contig_10421	0.833497	5.01347e-11	4.52818e-09	0
VARROA_LOC100902606.3.3	-0.910769	5.09303e-11	4.59011e-09	gi|391342836|ref|XP_003745721.1| PREDICTED: LOW QUALITY PROTEIN: multidrug resistance-associated protein 4-like [Metaseiulus occidentalis]
VARROA_contig_00953	-1.50505	5.16408e-11	4.63766e-09	0
VARROA_contig_04912	-0.960124	5.17855e-11	4.63766e-09	0
VARROA_contig_08865	-4.16167	5.17914e-11	4.63766e-09	0
VARROA_contig_09266	-0.787758	5.1959e-11	4.64271e-09	0
VARROA_contig_11994	-1.0721	5.21969e-11	4.64408e-09	0
VARROA_contig_20662	-1.44278	5.21286e-11	4.64408e-09	0
VARROA_LOC100901910.3.3	-0.812246	5.41952e-11	4.81161e-09	PREDICTED: uncharacterized protein LOC100901910 [Metaseiulus occidentalis]
VARROA_LOC100906510.1.2	-0.647333	5.49809e-11	4.87101e-09	PREDICTED: V-type proton ATPase subunit D-like [Metaseiulus occidentalis]
VARROA_LOC100906079	-1.21327	5.61055e-11	4.94962e-09	PREDICTED: uncharacterized protein LOC100906079 [Metaseiulus occidentalis]
VARROA_contig_09953	1.41665	5.60337e-11	4.94962e-09	0
VARROA_contig_25088	-1.58936	5.69221e-11	5.01107e-09	0
VARROA_contig_22538	-1.29763	5.74666e-11	5.04835e-09	0
VARROA_LOC100906366	1.40116	5.81939e-11	5.09081e-09	PREDICTED: uncharacterized protein LOC100906366 [Metaseiulus occidentalis]
VARROA_contig_07446	-1.99593	5.81068e-11	5.09081e-09	0
VARROA_LOC100906441.1.4	-1.08096	5.95106e-11	5.19012e-09	PREDICTED: uncharacterized protein LOC100906441 [Metaseiulus occidentalis]
VARROA_contig_24842	-0.870245	5.95779e-11	5.19012e-09	0
VARROA_LOC100901765	0.626186	6.15294e-11	5.34896e-09	PREDICTED: splicing factor, proline- and glutamine-rich-like [Metaseiulus occidentalis]
VARROA_contig_20783	-1.03538	6.56241e-11	5.69306e-09	0
VARROA_contig_12112	-1.16697	6.785e-11	5.87395e-09	0
VARROA_contig_03982	-1.00242	6.82123e-11	5.89309e-09	0
VARROA_LOC100902127	-0.667642	6.88295e-11	5.93413e-09	PREDICTED: uncharacterized protein LOC100902127 [Metaseiulus occidentalis]
VARROA_Itsn2.12.13	0.955188	7.23191e-11	6.22213e-09	PREDICTED: intersectin-2 [Metaseiulus occidentalis]
VARROA_LOC100897224.1.2	-1.4791	7.5036e-11	6.4426e-09	PREDICTED: uncharacterized protein LOC100897224 [Metaseiulus occidentalis]
VARROA_contig_22335	-1.01412	7.60955e-11	6.52015e-09	0
VARROA_contig_12964	0.83274	7.72718e-11	6.60737e-09	0
VARROA_LOC100908991	-1.34045	7.81633e-11	6.66993e-09	PREDICTED: nose resistant to fluoxetine protein 6-like [Metaseiulus occidentalis]
VARROA_contig_03504	-0.873966	7.91262e-11	6.73832e-09	0
VARROA_LOC100898901	-0.928358	8.05496e-11	6.83165e-09	PREDICTED: calcineurin-like phosphoesterase domain-containing protein 1-like [Metaseiulus occidentalis]
VARROA_contig_22802	-1.22521	8.04448e-11	6.83165e-09	0
VARROA_contig_05589	-1.13515	8.92904e-11	7.55763e-09	0
VARROA_LOC100907127	-0.958596	8.95801e-11	7.56371e-09	PREDICTED: solute carrier family 13 member 2-like [Metaseiulus occidentalis]
VARROA_contig_06033	-1.184	8.97248e-11	7.56371e-09	0
VARROA_LOC100899037.3.3	-1.13821	9.21525e-11	7.7527e-09	PREDICTED: uncharacterized protein LOC100899037 [Metaseiulus occidentalis]
VARROA_LOC100908621	1.08829	9.28023e-11	7.79166e-09	PREDICTED: cation transport regulator-like protein 1-like [Metaseiulus occidentalis]
VARROA_LOC100904193	0.64935	9.31105e-11	7.80184e-09	PREDICTED: RNA-binding protein pno1-like [Metaseiulus occidentalis]
VARROA_LOC100898029	0.935616	9.41853e-11	7.87608e-09	PREDICTED: DEAD-box helicase Dbp80-like [Metaseiulus occidentalis]
VARROA_LOC100908415.2.2	-1.30331	9.55348e-11	7.95703e-09	PREDICTED: catalase-like [Metaseiulus occidentalis]
VARROA_LOC100908666.9.10	-1.29941	9.54543e-11	7.95703e-09	PREDICTED: twitchin-like [Metaseiulus occidentalis]
VARROA_LOC100906702.8.8	-0.49932	9.74127e-11	8.09729e-09	PREDICTED: spectrin alpha chain-like isoform 1 [Metaseiulus occidentalis]
VARROA_LOC100897858.1.2	-1.24334	9.91379e-11	8.22431e-09	PREDICTED: uncharacterized protein LOC100897858 [Metaseiulus occidentalis]
VARROA_contig_03256	-1.59817	1.01646e-10	8.41563e-09	0
VARROA_contig_17686	-1.05599	1.02391e-10	8.46053e-09	0
VARROA_LOC100901032.3.3	-2.894	1.03533e-10	8.53798e-09	PREDICTED: long-chain fatty acid transport protein 1-like [Metaseiulus occidentalis]
VARROA_contig_13273	-1.34135	1.05412e-10	8.67584e-09	0
VARROA_contig_06205	1.17359	1.09714e-10	9.01211e-09	0
VARROA_contig_05144	-1.33912	1.10119e-10	9.02759e-09	0
VARROA_LOC100900550.2.2	0.862459	1.1335e-10	9.27428e-09	PREDICTED: importin subunit beta-1-like [Metaseiulus occidentalis]
VARROA_contig_04216	-1.13219	1.16103e-10	9.48089e-09	0
VARROA_LOC100900131.2.2	-2.03623	1.16903e-10	9.52757e-09	PREDICTED: organic cation transporter-like protein-like [Metaseiulus occidentalis]
VARROA_contig_06697	-1.65071	1.17508e-10	9.55824e-09	0
VARROA_contig_11828	1.69562	1.2025e-10	9.7433e-09	0
VARROA_contig_20802	1.29886	1.20244e-10	9.7433e-09	0
VARROA_LOC100903571	1.14277	1.21258e-10	9.78694e-09	PREDICTED: protein arginine N-methyltransferase 1-like [Metaseiulus occidentalis]
VARROA_contig_25063	-1.12526	1.2116e-10	9.78694e-09	0
VARROA_LOC100905786.4.5	-1.0541	1.21509e-10	9.78826e-09	PREDICTED: uncharacterized protein LOC100905786 [Metaseiulus occidentalis]
VARROA_LOC100902323	-0.668141	1.22201e-10	9.82503e-09	PREDICTED: pyruvate dehydrogenase E1 component subunit beta, mitochondrial-like [Metaseiulus occidentalis]
VARROA_LOC100903911	-1.133	1.22771e-10	9.85188e-09	PREDICTED: beta-1,3-galactosyltransferase 5-like [Metaseiulus occidentalis]
VARROA_LOC100900011	0.88069	1.23089e-10	9.85849e-09	PREDICTED: cyclin-dependent kinase 6-like [Metaseiulus occidentalis]
VARROA_contig_04562	-1.76581	1.25723e-10	1.00501e-08	0
VARROA_LOC100897273.1.2	1.25225	1.28657e-10	1.0265e-08	PREDICTED: kinesin-like protein KIF23-like [Metaseiulus occidentalis]
VARROA_LOC100907629.2.2	-1.84958	1.30846e-10	1.04197e-08	gi|391348425|ref|XP_003748448.1| PREDICTED: isotocin-neurophysin IT 1-like [Metaseiulus occidentalis]
VARROA_contig_04450	-1.50246	1.31751e-10	1.04718e-08	0
VARROA_LOC100902006.2.3	-1.11796	1.35551e-10	1.07534e-08	PREDICTED: cationic amino acid transporter 4-like [Metaseiulus occidentalis]
VARROA_LOC100907434	-1.39234	1.40946e-10	1.11495e-08	PREDICTED: troponin I-like [Metaseiulus occidentalis]
VARROA_contig_05602	-1.23156	1.41078e-10	1.11495e-08	0
VARROA_LOC100900138.3.4	0.795116	1.4173e-10	1.11798e-08	PREDICTED: myelin expression factor 2-like [Metaseiulus occidentalis]
VARROA_LOC100907532.1.3	0.566476	1.42157e-10	1.11923e-08	PREDICTED: ATP-dependent RNA helicase SUV3 homolog, mitochondrial-like [Metaseiulus occidentalis]
VARROA_LOC100904387.1.2	0.786904	1.45403e-10	1.14116e-08	PREDICTED: cAMP-regulated phosphoprotein 19-A-like [Metaseiulus occidentalis]
VARROA_contig_06752	-1.71982	1.45489e-10	1.14116e-08	0
VARROA_contig_11784	1.1892	1.48416e-10	1.16193e-08	0
VARROA_LOC100902231	-0.786298	1.50402e-10	1.17528e-08	PREDICTED: death-associated protein 1-like [Metaseiulus occidentalis]
VARROA_Adcy9.4.8	-0.726607	1.51674e-10	1.183e-08	PREDICTED: adenylate cyclase type 9 [Metaseiulus occidentalis]
VARROA_contig_05501	-1.38191	1.54208e-10	1.20052e-08	0
VARROA_LOC100899005.3.4	0.987706	1.56921e-10	1.21937e-08	PREDICTED: mediator of RNA polymerase II transcription subunit 17-like [Metaseiulus occidentalis]
VARROA_contig_15118	-0.793972	1.59323e-10	1.23573e-08	0
VARROA_contig_09309	1.42151	1.60316e-10	1.23844e-08	0
VARROA_contig_12046	1.34279	1.60419e-10	1.23844e-08	0
VARROA_contig_21785	-0.757827	1.60563e-10	1.23844e-08	0
VARROA_LOC100905089	-1.18565	1.6408e-10	1.26323e-08	PREDICTED: protein Mpv17-like [Metaseiulus occidentalis]
VARROA_LOC100906766.2.5	-0.947363	1.696e-10	1.30333e-08	PREDICTED: EH domain-binding protein 1-like [Metaseiulus occidentalis]
VARROA_LOC100907319	-1.26242	1.70264e-10	1.30602e-08	PREDICTED: acylphosphatase-2-like [Metaseiulus occidentalis]
VARROA_LASP1	-1.15721	1.73167e-10	1.32585e-08	sp|Q8I7C3|LASP1_DROME LIM and SH3 domain protein Lasp OS=Drosophila melanogaster GN=Lasp PE=1 SV=2
VARROA_LOC100909364.2.3	-1.02947	1.76691e-10	1.35036e-08	PREDICTED: Ig-like and fibronectin type-III domain-containing protein C25G4.10-like [Metaseiulus occidentalis]
VARROA_LOC100901175	0.78127	1.89264e-10	1.44381e-08	PREDICTED: uncharacterized protein LOC100901175 [Metaseiulus occidentalis]
VARROA_LOC100900307	1.3889	1.9945e-10	1.51602e-08	PREDICTED: LOW QUALITY PROTEIN: aurora kinase A-A-like [Metaseiulus occidentalis]
VARROA_contig_08859	0.701017	1.99457e-10	1.51602e-08	0
VARROA_contig_02846	1.55299	2.00769e-10	1.52322e-08	0
VARROA_contig_23633	-1.44204	2.02123e-10	1.53071e-08	0
VARROA_LOC100905222	-1.53729	2.0517e-10	1.55097e-08	PREDICTED: uncharacterized protein LOC100905222 [Metaseiulus occidentalis]
VARROA_LOC100900653	-0.957137	2.09495e-10	1.5808e-08	PREDICTED: tyrosine-protein phosphatase non-receptor type 3-like [Metaseiulus occidentalis]
VARROA_contig_05706	-1.01624	2.12868e-10	1.60335e-08	0
VARROA_contig_15717	1.45019	2.13333e-10	1.60395e-08	0
VARROA_contig_09511	-1.10866	2.19864e-10	1.65009e-08	0
VARROA_LOC100909014	0.949348	2.22446e-10	1.66647e-08	PREDICTED: LOW QUALITY PROTEIN: uncharacterized protein C19orf29-like [Metaseiulus occidentalis]
VARROA_LOC100900481	-1.06959	2.2547e-10	1.68609e-08	PREDICTED: nidogen-2-like [Metaseiulus occidentalis]
VARROA_contig_02419	-1.09303	2.32505e-10	1.73559e-08	0
VARROA_Itpr1.1.13	-0.698111	2.34655e-10	1.74851e-08	PREDICTED: inositol 1,4,5-trisphosphate receptor type 1 [Metaseiulus occidentalis]
VARROA_contig_00118	-1.4049	2.40751e-10	1.79074e-08	0
VARROA_contig_06065	-2.61618	2.41837e-10	1.79562e-08	0
VARROA_LOC100902564	-0.989166	2.45321e-10	1.81825e-08	PREDICTED: uncharacterized protein LOC100902564 [Metaseiulus occidentalis]
VARROA_contig_18281	1.40384	2.50941e-10	1.85661e-08	0
VARROA_contig_04671	-1.37963	2.52179e-10	1.86247e-08	0
VARROA_contig_21570	-1.48472	2.64611e-10	1.95083e-08	0
VARROA_contig_04097	-1.52263	2.6729e-10	1.9671e-08	0
VARROA_LOC100901127	-0.753204	2.69388e-10	1.97905e-08	PREDICTED: guanine nucleotide-binding protein subunit beta-2-like [Metaseiulus occidentalis]
VARROA_LOC100900597	-0.712987	2.70187e-10	1.98143e-08	PREDICTED: uncharacterized protein LOC100900597 [Metaseiulus occidentalis]
VARROA_LOC100901252.4.4	0.729441	2.72488e-10	1.99225e-08	PREDICTED: digestive organ expansion factor homolog [Metaseiulus occidentalis]
VARROA_LOC100901653	-1.9773	2.72617e-10	1.99225e-08	PREDICTED: uncharacterized protein LOC100901653 [Metaseiulus occidentalis]
VARROA_LOC100908972.2.2	0.993483	2.75622e-10	2.01069e-08	PREDICTED: uncharacterized protein LOC100908972 [Metaseiulus occidentalis]
VARROA_LOC100907410	1.17396	2.88023e-10	2.09749e-08	PREDICTED: cyclin-C-like [Metaseiulus occidentalis]
VARROA_LOC100903595	-0.959385	2.92849e-10	2.12892e-08	PREDICTED: eukaryotic translation initiation factor 4E-binding protein 2-like [Metaseiulus occidentalis]
VARROA_contig_21526	-1.19941	3.09497e-10	2.24603e-08	0
VARROA_contig_23924	-1.73592	3.11994e-10	2.26022e-08	0
VARROA_contig_08654	-1.33898	3.17749e-10	2.29793e-08	0
VARROA_contig_19667	-1.29622	3.18861e-10	2.30198e-08	0
VARROA_LOC100897224.2.2	-1.44638	3.20923e-10	2.30875e-08	PREDICTED: uncharacterized protein LOC100897224 [Metaseiulus occidentalis]
VARROA_contig_23079	-1.21344	3.214e-10	2.30875e-08	0
VARROA_contig_25159	-1.73143	3.22013e-10	2.30875e-08	0
VARROA_contig_25330	-1.18382	3.22001e-10	2.30875e-08	0
VARROA_contig_05286	-0.797358	3.28639e-10	2.35222e-08	0
VARROA_contig_20769	-1.72049	3.33438e-10	2.38248e-08	0
VARROA_LOC100899602	-0.931677	3.39485e-10	2.42155e-08	PREDICTED: sphingomyelin phosphodiesterase D SpaSicTox-betaIF1-like [Metaseiulus occidentalis]
VARROA_contig_25145	-1.20327	3.40416e-10	2.42404e-08	0
VARROA_contig_04591	-2.95805	3.42776e-10	2.43669e-08	0
VARROA_LOC100899043	1.17259	3.45665e-10	2.44888e-08	PREDICTED: lamin-B receptor-like [Metaseiulus occidentalis]
VARROA_OGT	1.1316	3.45448e-10	2.44888e-08	sp|F0LIT8|OGT_THEBM Methylated-DNA--protein-cysteine methyltransferase OS=Thermococcus barophilus (strain DSM 11836 / MP) GN=ogt PE=3 SV=1
VARROA_LOC100897184	-1.25913	3.52413e-10	2.49246e-08	PREDICTED: MFS-type transporter SLC18B1-like [Metaseiulus occidentalis]
VARROA_LOC100897795	1.03771	3.55717e-10	2.50732e-08	PREDICTED: anaphase-promoting complex subunit 10-like [Metaseiulus occidentalis]
VARROA_contig_04046	-0.970847	3.55605e-10	2.50732e-08	0
VARROA_contig_07167	-1.03377	3.6145e-10	2.54344e-08	0
VARROA_LOC100906907	-1.40714	3.644e-10	2.55558e-08	PREDICTED: uncharacterized protein LOC100906907 [Metaseiulus occidentalis]
VARROA_LOC100908288.2.3	1.39911	3.63971e-10	2.55558e-08	PREDICTED: origin recognition complex subunit 4-like [Metaseiulus occidentalis]
VARROA_contig_16029	-1.85398	3.65062e-10	2.55593e-08	0
VARROA_contig_03741	-1.16916	3.68447e-10	2.5753e-08	0
VARROA_LOC100909127	-1.24231	3.76782e-10	2.62915e-08	PREDICTED: major egg antigen-like [Metaseiulus occidentalis]
VARROA_contig_01505	-1.07294	3.79113e-10	2.641e-08	0
VARROA_LOC100901244	-1.23543	3.82661e-10	2.66128e-08	PREDICTED: uncharacterized protein LOC100901244 [Metaseiulus occidentalis]
VARROA_contig_06141	-1.23219	3.84839e-10	2.67198e-08	0
VARROA_contig_17196	1.20234	3.92185e-10	2.71395e-08	0
VARROA_contig_23121	-1.20116	3.92123e-10	2.71395e-08	0
VARROA_LOC100900134	1.92496	4.00758e-10	2.7641e-08	PREDICTED: uncharacterized protein LOC100900134 [Metaseiulus occidentalis]
VARROA_contig_05793	-1.38856	4.00721e-10	2.7641e-08	0
VARROA_LOC100901517.2.4	-1.61969	4.09651e-10	2.82078e-08	PREDICTED: sodium bicarbonate transporter-like protein 11-like [Metaseiulus occidentalis]
VARROA_LOC100908681.1.2	-1.19808	4.14178e-10	2.84725e-08	PREDICTED: sex-regulated protein janus-A-like [Metaseiulus occidentalis]
VARROA_contig_11896	0.86558	4.18973e-10	2.87548e-08	0
VARROA_contig_08635	-1.68567	4.20458e-10	2.88093e-08	0
VARROA_contig_05489	-1.10682	4.26163e-10	2.91187e-08	0
VARROA_contig_08568	-1.77733	4.26369e-10	2.91187e-08	0
VARROA_contig_23778	-1.24949	4.39557e-10	2.99703e-08	0
VARROA_LOC100905567.2.2	-0.851631	4.40446e-10	2.99819e-08	PREDICTED: uncharacterized protein LOC100905567 [Metaseiulus occidentalis]
VARROA_LOC100903115	0.644483	4.51474e-10	3.06327e-08	PREDICTED: SUMO-conjugating enzyme UBC9-like [Metaseiulus occidentalis]
VARROA_LOC100904842	1.04898	4.51004e-10	3.06327e-08	PREDICTED: DDB1- and CUL4-associated factor 13-like [Metaseiulus occidentalis]
VARROA_contig_09999	1.04638	4.53302e-10	3.07068e-08	0
VARROA_LOC100905624	-0.777195	4.55579e-10	3.07885e-08	PREDICTED: mpv17-like protein-like [Metaseiulus occidentalis]
VARROA_contig_06108	-2.99106	4.55984e-10	3.07885e-08	0
VARROA_LOC100897682	1.2605	4.67321e-10	3.1503e-08	PREDICTED: cyclin-dependent kinase 2-like [Metaseiulus occidentalis]
VARROA_contig_04813	-2.53104	4.92237e-10	3.309e-08	0
VARROA_contig_20969	-0.919862	4.92448e-10	3.309e-08	0
VARROA_contig_20830	-1.10712	4.98805e-10	3.34632e-08	0
VARROA_LOC100898492	1.22479	5.00338e-10	3.34989e-08	PREDICTED: eukaryotic translation initiation factor 4E-like [Metaseiulus occidentalis]
VARROA_contig_08730	-1.57604	5.00943e-10	3.34989e-08	0
VARROA_LOC100897503.2.2	-1.6698	5.03056e-10	3.35328e-08	PREDICTED: neuropeptide Y receptor type 5-like [Metaseiulus occidentalis]
VARROA_contig_23306	-0.991867	5.02497e-10	3.35328e-08	0
VARROA_LOC100904248.2.4	1.01741	5.05065e-10	3.3613e-08	PREDICTED: mortality factor 4-like protein 1-like [Metaseiulus occidentalis]
VARROA_LOC100901756	1.25024	5.14784e-10	3.42053e-08	PREDICTED: M-phase inducer phosphatase 1-like [Metaseiulus occidentalis]
VARROA_LOC100903624	0.916957	5.21044e-10	3.45662e-08	PREDICTED: transformer-2 protein homolog beta-like [Metaseiulus occidentalis]
VARROA_LOC100909242.2.4	-1.58941	5.32468e-10	3.52121e-08	PREDICTED: excitatory amino acid transporter 4-like [Metaseiulus occidentalis]
VARROA_contig_00920	-1.20631	5.32175e-10	3.52121e-08	0
VARROA_contig_04419	-1.34038	5.35642e-10	3.5366e-08	0
VARROA_contig_21395	-1.09658	5.4472e-10	3.59085e-08	0
VARROA_contig_11832	0.866939	5.47781e-10	3.60533e-08	0
VARROA_contig_17244	-0.803511	5.55364e-10	3.64948e-08	0
VARROA_LOC100900905	0.769741	5.60898e-10	3.68006e-08	PREDICTED: U5 small nuclear ribonucleoprotein 40 kDa protein-like [Metaseiulus occidentalis]
VARROA_LOC100900927	-1.2812	5.62097e-10	3.68214e-08	PREDICTED: troponin C-like isoform 1 [Metaseiulus occidentalis]
VARROA_contig_22476	-1.38429	5.68812e-10	3.72028e-08	0
VARROA_contig_21574	-0.855164	5.7726e-10	3.76962e-08	0
VARROA_LOC100903638.1.4	1.18224	5.84999e-10	3.81149e-08	PREDICTED: hippocampus abundant transcript 1 protein-like [Metaseiulus occidentalis]
VARROA_contig_07524	-3.24696	5.85498e-10	3.81149e-08	0
VARROA_LOC100908332	-0.883624	5.86509e-10	3.81213e-08	PREDICTED: glycerol-3-phosphate dehydrogenase [NAD(+)], cytoplasmic-like [Metaseiulus occidentalis]
VARROA_contig_08795	-1.42856	5.88332e-10	3.81803e-08	0
VARROA_LOC100905472.2.6	-1.05525	6.05652e-10	3.92432e-08	PREDICTED: polycystic kidney disease protein 1-like 2-like [Metaseiulus occidentalis]
VARROA_contig_04326	-1.5995	6.12462e-10	3.9605e-08	0
VARROA_contig_09089	-1.0674	6.13133e-10	3.9605e-08	0
VARROA_contig_09552	2.06366	6.41728e-10	4.13469e-08	0
VARROA_contig_23371	-1.04168	6.42081e-10	4.13469e-08	0
VARROA_contig_07984	-1.88312	6.45788e-10	4.15215e-08	0
VARROA_LOC100907612	1.2422	6.51212e-10	4.18058e-08	PREDICTED: uncharacterized protein LOC100907612 [Metaseiulus occidentalis]
VARROA_contig_23043	-1.02507	6.56356e-10	4.20713e-08	0
VARROA_contig_02664	1.44954	6.60916e-10	4.22339e-08	0
VARROA_contig_20965	-1.21367	6.59928e-10	4.22339e-08	0
VARROA_contig_22939	-1.14298	6.67386e-10	4.25821e-08	0
VARROA_LOC100897648	-1.67515	6.69634e-10	4.26603e-08	PREDICTED: uncharacterized protein LOC100897648 [Metaseiulus occidentalis]
VARROA_contig_21513	-1.06133	6.87167e-10	4.37105e-08	0
VARROA_LOC100898749	0.87838	6.89866e-10	4.38154e-08	PREDICTED: protein RCC2 homolog [Metaseiulus occidentalis]
VARROA_contig_08646	-1.02124	6.94541e-10	4.40453e-08	0
VARROA_contig_06807	-1.36381	7.03261e-10	4.45306e-08	0
VARROA_LOC100904435.3.3	-1.00571	7.0478e-10	4.45592e-08	PREDICTED: LOW QUALITY PROTEIN: solute carrier family 22 member 7-like [Metaseiulus occidentalis]
VARROA_contig_05437	-1.38117	7.08229e-10	4.47095e-08	0
VARROA_LOC100897397	0.56169	7.16081e-10	4.51369e-08	PREDICTED: uncharacterized protein LOC100897397 [Metaseiulus occidentalis]
VARROA_contig_21623	-1.12703	7.3845e-10	4.64767e-08	0
VARROA_LOC100898234.1.2	1.74656	7.43311e-10	4.67122e-08	PREDICTED: cyclin-A2-like [Metaseiulus occidentalis]
VARROA_LOC100899238	-1.10697	7.5896e-10	4.76239e-08	PREDICTED: chitinase-3-like protein 2-like [Metaseiulus occidentalis]
VARROA_LOC100898327	1.45349	7.63552e-10	4.78401e-08	PREDICTED: uncharacterized protein LOC100898327 [Metaseiulus occidentalis]
VARROA_LOC100903735	-0.461674	7.65111e-10	4.78659e-08	PREDICTED: uncharacterized protein C4orf29 homolog [Metaseiulus occidentalis]
VARROA_contig_15060	-1.11732	7.71729e-10	4.82076e-08	0
VARROA_LOC100899642.1.2	-0.971871	7.79684e-10	4.86318e-08	PREDICTED: uncharacterized protein LOC100899642 [Metaseiulus occidentalis]
VARROA_contig_00156	-1.65794	7.90289e-10	4.92197e-08	0
VARROA_LOC100898294.3.6	-0.965804	8.09369e-10	5.02229e-08	PREDICTED: uncharacterized protein LOC100898294 [Metaseiulus occidentalis]
VARROA_contig_11097	1.04732	8.10008e-10	5.02229e-08	0
VARROA_contig_23258	-1.17315	8.08963e-10	5.02229e-08	0
VARROA_LOC100901881	-1.2908	8.13596e-10	5.03705e-08	PREDICTED: sphingomyelin phosphodiesterase-like [Metaseiulus occidentalis]
VARROA_LOC100904300	0.730463	8.20063e-10	5.06207e-08	PREDICTED: uncharacterized protein LOC100904300 [Metaseiulus occidentalis]
VARROA_contig_08900	-1.27566	8.19395e-10	5.06207e-08	0
VARROA_LOC100907418	-0.806776	8.26108e-10	5.09185e-08	PREDICTED: glucose-6-phosphate 1-dehydrogenase-like, partial [Metaseiulus occidentalis]
VARROA_LOC100904179	0.570541	8.52995e-10	5.24982e-08	PREDICTED: thioredoxin domain-containing protein 5-like [Metaseiulus occidentalis]
VARROA_contig_07527	-0.912325	8.60172e-10	5.2862e-08	0
VARROA_LOC100897814	1.16666	8.70496e-10	5.33468e-08	PREDICTED: importin subunit alpha-1-like [Metaseiulus occidentalis]
VARROA_LOC100901086	-1.07286	8.70619e-10	5.33468e-08	PREDICTED: retinol dehydrogenase 14-like [Metaseiulus occidentalis]
VARROA_LOC100903484	0.534335	8.78576e-10	5.35983e-08	PREDICTED: insulin-degrading enzyme-like [Metaseiulus occidentalis]
VARROA_LOC100908413.3.3	-1.43531	8.77375e-10	5.35983e-08	PREDICTED: uncharacterized protein LOC100908413 [Metaseiulus occidentalis]
VARROA_contig_04209	-1.36958	8.77085e-10	5.35983e-08	0
VARROA_contig_05977	-1.11883	8.8088e-10	5.36604e-08	0
VARROA_contig_03376	-0.958051	8.89665e-10	5.41165e-08	0
VARROA_contig_05421	-1.39661	9.00598e-10	5.47018e-08	0
VARROA_LOC100898152.1.2	0.849171	9.02991e-10	5.47674e-08	PREDICTED: ninjurin-2-like [Metaseiulus occidentalis]
VARROA_LOC100905833	-1.59121	9.06793e-10	5.49183e-08	PREDICTED: monocarboxylate transporter 2-like [Metaseiulus occidentalis]
VARROA_LOC100902233	0.569642	9.25679e-10	5.59808e-08	PREDICTED: uncharacterized protein LOC100902233 [Metaseiulus occidentalis]
VARROA_contig_03168	-1.10656	9.27353e-10	5.60008e-08	0
VARROA_LOC100907535	-1.57695	9.48064e-10	5.71688e-08	PREDICTED: adenylate kinase isoenzyme 1-like [Metaseiulus occidentalis]
VARROA_LOC100900078.1.2	-0.906362	9.50559e-10	5.72366e-08	PREDICTED: putative pyridoxal kinase-like [Metaseiulus occidentalis]
VARROA_LOC100908585	-0.974589	9.54963e-10	5.74189e-08	PREDICTED: heat shock protein beta-1-like [Metaseiulus occidentalis]
VARROA_contig_03362	-1.43758	9.63664e-10	5.78587e-08	0
VARROA_Dnm1l	0.481299	9.82684e-10	5.89159e-08	PREDICTED: dynamin-1-like protein [Metaseiulus occidentalis]
VARROA_LOC100898012.5.5	-0.851221	9.91543e-10	5.93617e-08	PREDICTED: calpain-5-like [Metaseiulus occidentalis]
VARROA_LOC100897878.1.2	-1.0868	1.00436e-09	6.00431e-08	PREDICTED: tropomodulin-like [Metaseiulus occidentalis]
VARROA_LOC100902443	1.22367	1.01309e-09	6.0478e-08	PREDICTED: protein lethal(2)denticleless-like [Metaseiulus occidentalis]
VARROA_LOC100898086	0.655848	1.01592e-09	6.05605e-08	PREDICTED: thymidylate synthase-like [Metaseiulus occidentalis]
VARROA_LOC100901405.2.2	-0.662149	1.02281e-09	6.08843e-08	PREDICTED: calpain-A-like [Metaseiulus occidentalis]
VARROA_contig_11802	1.67428	1.0284e-09	6.11296e-08	0
VARROA_LOC100899169	-1.16949	1.03928e-09	6.16885e-08	PREDICTED: neuronal acetylcholine receptor subunit alpha-7-like [Metaseiulus occidentalis]
VARROA_LOC100908337.1.2	-1.15986	1.04704e-09	6.20608e-08	PREDICTED: putative phosphatidate phosphatase-like [Metaseiulus occidentalis]
VARROA_contig_22294	-1.22364	1.06962e-09	6.33095e-08	0
VARROA_contig_06251	-1.14002	1.10428e-09	6.5268e-08	0
VARROA_contig_00453	-1.35231	1.11359e-09	6.57257e-08	0
VARROA_contig_03107	-1.00394	1.11712e-09	6.58409e-08	0
VARROA_contig_09076	-2.07184	1.12127e-09	6.59921e-08	0
VARROA_contig_14247	-1.30132	1.12394e-09	6.60558e-08	0
VARROA_contig_09670	1.3597	1.1275e-09	6.61722e-08	0
VARROA_LOC100899400.3.6	0.922427	1.14261e-09	6.69648e-08	PREDICTED: nuclear pore complex protein Nup107-like [Metaseiulus occidentalis]
VARROA_LOC100899636.7.9	0.786015	1.16165e-09	6.79848e-08	PREDICTED: ATP-dependent RNA helicase DRS1-like [Metaseiulus occidentalis]
VARROA_LOC100904093	1.20028	1.16348e-09	6.79968e-08	PREDICTED: uncharacterized protein LOC100904093 [Metaseiulus occidentalis]
VARROA_contig_10273	1.82992	1.17847e-09	6.87768e-08	0
VARROA_LOC100907145.2.4	-0.846443	1.1993e-09	6.98946e-08	PREDICTED: acetoacetyl-CoA synthetase-like [Metaseiulus occidentalis]
VARROA_contig_19153	-1.4075	1.21956e-09	7.09762e-08	0
VARROA_contig_20906	-1.42589	1.26001e-09	7.32283e-08	0
VARROA_contig_01665	1.88061	1.27361e-09	7.39156e-08	0
VARROA_LOC100909140	1.02946	1.30099e-09	7.53996e-08	PREDICTED: dCTP pyrophosphatase 1-like [Metaseiulus occidentalis]
VARROA_contig_11741	0.987865	1.30737e-09	7.56643e-08	0
VARROA_LOC100899609.2.2	0.808595	1.32953e-09	7.68404e-08	PREDICTED: CCR4-NOT transcription complex subunit 7-like isoform 1 [Metaseiulus occidentalis]
VARROA_contig_06309	-1.26157	1.3547e-09	7.81864e-08	0
VARROA_contig_20357	1.01048	1.38369e-09	7.97495e-08	0
VARROA_contig_11607	1.01389	1.38579e-09	7.97602e-08	0
VARROA_LOC100898383.2.3	1.1305	1.38984e-09	7.98831e-08	PREDICTED: inner nuclear membrane protein Man1-like [Metaseiulus occidentalis]
VARROA_contig_23820	-1.07138	1.39915e-09	8.03075e-08	0
VARROA_LOC100909355	-0.737954	1.4275e-09	8.18223e-08	PREDICTED: Na(+)/H(+) exchange regulatory cofactor NHE-RF3-like [Metaseiulus occidentalis]
VARROA_contig_11501	1.10358	1.44033e-09	8.24446e-08	0
VARROA_contig_16933	-1.83191	1.44628e-09	8.26717e-08	0
VARROA_LOC100905139	0.913788	1.45603e-09	8.31151e-08	PREDICTED: histone chaperone asf1-like [Metaseiulus occidentalis]
VARROA_contig_21052	-1.15718	1.52631e-09	8.70078e-08	0
VARROA_contig_10742	1.27187	1.54599e-09	8.80095e-08	0
VARROA_contig_03868	-1.16021	1.551e-09	8.81743e-08	0
VARROA_contig_20422	1.29235	1.5589e-09	8.85031e-08	0
VARROA_contig_06010	-2.23826	1.56488e-09	8.87218e-08	0
VARROA_LOC100907831	-1.19037	1.5852e-09	8.9653e-08	PREDICTED: muscle LIM protein Mlp84B-like [Metaseiulus occidentalis]
VARROA_contig_22055	-0.948414	1.5856e-09	8.9653e-08	0
VARROA_contig_13463	1.11171	1.63089e-09	9.20888e-08	0
VARROA_LOC100900216	-1.19894	1.6704e-09	9.39387e-08	PREDICTED: retinol dehydrogenase 11-like [Metaseiulus occidentalis]
VARROA_contig_04165	-0.838849	1.6684e-09	9.39387e-08	0
VARROA_contig_17619	-3.52805	1.66841e-09	9.39387e-08	0
VARROA_contig_05510	-1.48378	1.71661e-09	9.64077e-08	0
VARROA_contig_19118	0.772066	1.78434e-09	9.99424e-08	0
VARROA_contig_22976	-0.61272	1.782e-09	9.99424e-08	0
VARROA_LOC100897921.1.2	0.837195	1.80018e-09	1.00694e-07	PREDICTED: proteasome activator complex subunit 3-like [Metaseiulus occidentalis]
VARROA_contig_11082	1.88227	1.80311e-09	1.00723e-07	0
VARROA_LOC100899264.5.10	-0.970228	1.82672e-09	1.01905e-07	PREDICTED: uncharacterized protein LOC100899264 [Metaseiulus occidentalis]
VARROA_LOC100897303	1.06099	1.832e-09	1.02064e-07	PREDICTED: graves disease carrier protein-like [Metaseiulus occidentalis]
VARROA_LOC100904146.2.3	2.30701	1.85882e-09	1.03145e-07	PREDICTED: uncharacterized protein LOC100904146 [Metaseiulus occidentalis]
VARROA_contig_11845	1.71961	1.85875e-09	1.03145e-07	0
VARROA_contig_15215	-1.00019	1.85758e-09	1.03145e-07	0
VARROA_Uckl1	0.935769	1.87315e-09	1.03802e-07	PREDICTED: uridine-cytidine kinase-like 1 [Metaseiulus occidentalis]
VARROA_contig_21700	-0.986418	1.88645e-09	1.044e-07	0
VARROA_contig_11734	1.35166	1.92071e-09	1.06155e-07	0
VARROA_contig_09157	-1.49951	1.94913e-09	1.07584e-07	0
VARROA_contig_05904	-1.0521	1.96256e-09	1.08039e-07	0
VARROA_contig_15994	-1.28692	1.96177e-09	1.08039e-07	0
VARROA_contig_20667	-1.13631	1.97046e-09	1.08331e-07	0
VARROA_contig_09094	-1.47878	2.00343e-09	1.09999e-07	0
VARROA_contig_10300	-0.740905	2.02116e-09	1.10826e-07	0
VARROA_LOC100898557.5.6	1.17207	2.02657e-09	1.10977e-07	PREDICTED: striatin-3-like [Metaseiulus occidentalis]
VARROA_LOC100905335	0.79477	2.03451e-09	1.11266e-07	PREDICTED: probable ATP-dependent RNA helicase DDX56-like [Metaseiulus occidentalis]
VARROA_LOC100908411.2.2	0.771787	2.06106e-09	1.12571e-07	PREDICTED: WD repeat-containing protein 82-like [Metaseiulus occidentalis]
VARROA_contig_03553	1.14723	2.06923e-09	1.12869e-07	0
VARROA_LOC100907579	-0.932234	2.09184e-09	1.13953e-07	PREDICTED: troponin I-like [Metaseiulus occidentalis]
VARROA_LOC100901900.3.3	-1.30676	2.13067e-09	1.15917e-07	PREDICTED: cuticle protein 10.9-like [Metaseiulus occidentalis]
VARROA_contig_08051	-0.804459	2.13823e-09	1.16177e-07	0
VARROA_contig_03579	-1.2845	2.14657e-09	1.16344e-07	0
VARROA_contig_06683	-2.11109	2.14835e-09	1.16344e-07	0
VARROA_contig_24616	0.855777	2.14966e-09	1.16344e-07	0
VARROA_LOC100907271.2.2	1.38417	2.17068e-09	1.17297e-07	PREDICTED: tubulin alpha-1C chain-like [Metaseiulus occidentalis]
VARROA_contig_20827	1.24006	2.1729e-09	1.17297e-07	0
VARROA_contig_09995	1.27041	2.17587e-09	1.17306e-07	0
VARROA_contig_03170	-1.0969	2.19662e-09	1.18271e-07	0
VARROA_contig_05183	-1.22805	2.22402e-09	1.19593e-07	0
VARROA_LOC100897897	1.32657	2.24663e-09	1.20653e-07	PREDICTED: kinesin-like protein KIF20A-like [Metaseiulus occidentalis]
VARROA_contig_03916	-3.02076	2.2518e-09	1.20775e-07	0
VARROA_contig_19084	1.32874	2.25794e-09	1.20949e-07	0
VARROA_contig_23937	-0.870287	2.29308e-09	1.22674e-07	0
VARROA_contig_04478	-1.67985	2.29758e-09	1.22757e-07	0
VARROA_contig_24112	-1.39133	2.30535e-09	1.23015e-07	0
VARROA_LOC100906988.2.3	-0.956423	2.31124e-09	1.23093e-07	PREDICTED: uncharacterized protein LOC100906988 [Metaseiulus occidentalis]
VARROA_contig_10317	1.38499	2.31272e-09	1.23093e-07	0
VARROA_LOC100899053	0.711265	2.32407e-09	1.23451e-07	PREDICTED: ATP-binding cassette sub-family F member 2-like [Metaseiulus occidentalis]
VARROA_contig_24495	-0.961231	2.32536e-09	1.23451e-07	0
VARROA_LOC100909116.1.3	-0.867415	2.33312e-09	1.23706e-07	PREDICTED: alpha-amylase 2B-like [Metaseiulus occidentalis]
VARROA_LOC100904062.1.2	-1.25329	2.37498e-09	1.25766e-07	gi|391325598|ref|XP_003737318.1| PREDICTED: uncharacterized protein LOC100904062 [Metaseiulus occidentalis]
VARROA_contig_12744	-2.80705	2.41555e-09	1.27752e-07	0
VARROA_LOC100899997	-0.905108	2.42638e-09	1.28162e-07	PREDICTED: innexin inx2-like [Metaseiulus occidentalis]
VARROA_LOC100907672.1.3	-0.660414	2.451e-09	1.29299e-07	PREDICTED: ester hydrolase C11orf54 homolog [Metaseiulus occidentalis]
VARROA_LOC101453311	-0.660257	2.45693e-09	1.29448e-07	PREDICTED: transcription factor kayak isoform X2 [Ceratitis capitata]
VARROA_contig_02818	-1.21682	2.513e-09	1.32235e-07	0
VARROA_contig_05298	-1.09952	2.63726e-09	1.38485e-07	0
VARROA_contig_05783	-1.65344	2.63841e-09	1.38485e-07	0
VARROA_contig_01623	-1.10485	2.66014e-09	1.3945e-07	0
VARROA_LOC100898043	0.531268	2.67775e-09	1.40197e-07	PREDICTED: nucleoporin Nup43-like [Metaseiulus occidentalis]
VARROA_LOC100902495.2.2	-1.08407	2.70408e-09	1.41222e-07	PREDICTED: uncharacterized protein LOC100902495 [Metaseiulus occidentalis]
VARROA_contig_21927	-0.917304	2.70373e-09	1.41222e-07	0
VARROA_contig_04172	-1.22733	2.70811e-09	1.41255e-07	0
VARROA_LOC100906721	0.8317	2.71875e-09	1.41633e-07	PREDICTED: OTU domain-containing protein 6B-like [Metaseiulus occidentalis]
VARROA_contig_05054	-1.01456	2.72681e-09	1.41875e-07	0
VARROA_contig_20611	-0.934921	2.76382e-09	1.43622e-07	0
VARROA_LOC100907350	0.803654	2.77621e-09	1.43907e-07	PREDICTED: cyclin-dependent kinase 1-like [Metaseiulus occidentalis]
VARROA_LOC100907835.1.2	-1.45033	2.77279e-09	1.43907e-07	PREDICTED: glutamate receptor, ionotropic kainate 2-like [Metaseiulus occidentalis]
VARROA_LOC100901849.3.6	0.746877	2.79199e-09	1.44546e-07	PREDICTED: SWI/SNF-related matrix-associated actin-dependent regulator of chromatin subfamily A member 5-like [Metaseiulus occidentalis]
VARROA_contig_22189	-1.37783	2.7994e-09	1.4475e-07	0
VARROA_contig_16039	-1.06242	2.83167e-09	1.46238e-07	0
VARROA_LOC100906810.2.2	1.2339	2.84231e-09	1.46606e-07	PREDICTED: protein big brother-like [Metaseiulus occidentalis]
VARROA_contig_25281	-0.909326	2.84821e-09	1.46728e-07	0
VARROA_contig_07824	-2.16449	2.96561e-09	1.5224e-07	0
VARROA_contig_12815	-0.8838	2.9631e-09	1.5224e-07	0
VARROA_contig_18169	-0.931493	2.96615e-09	1.5224e-07	0
VARROA_LOC100902431	-0.967051	3.01833e-09	1.54728e-07	PREDICTED: phytanoyl-CoA dioxygenase domain-containing protein 1-like [Metaseiulus occidentalis]
VARROA_LOC100899913.4.4	1.1676	3.03536e-09	1.5541e-07	PREDICTED: kinesin-like protein KIF2A-like [Metaseiulus occidentalis]
VARROA_LOC100902053.3.3	-1.86616	3.04623e-09	1.55677e-07	PREDICTED: E3 ubiquitin-protein ligase arih1-like isoform 1 [Metaseiulus occidentalis]
VARROA_LOC100907450	-0.69718	3.04803e-09	1.55677e-07	PREDICTED: NADPH--cytochrome P450 reductase-like [Metaseiulus occidentalis]
VARROA_contig_04250	-1.30076	3.08082e-09	1.57028e-07	0
VARROA_contig_25305	-1.34153	3.08201e-09	1.57028e-07	0
VARROA_LOC100898576	-1.04477	3.10167e-09	1.57837e-07	PREDICTED: transforming growth factor-beta-induced protein ig-h3-like [Metaseiulus occidentalis]
VARROA_LOC100899180	0.579448	3.15056e-09	1.6013e-07	PREDICTED: vacuole membrane protein 1-like [Metaseiulus occidentalis]
VARROA_LOC100903717.3.5	-1.37354	3.16355e-09	1.60594e-07	PREDICTED: uncharacterized protein LOC100903717 [Metaseiulus occidentalis]
VARROA_contig_12250	-1.03284	3.18877e-09	1.61678e-07	0
VARROA_contig_22801	-1.15001	3.22676e-09	1.63406e-07	0
VARROA_contig_11382	1.33587	3.23283e-09	1.63515e-07	0
VARROA_LOC100897878.2.2	-1.11489	3.2691e-09	1.65149e-07	PREDICTED: tropomodulin-like [Metaseiulus occidentalis]
VARROA_contig_05676	-2.55857	3.28287e-09	1.65644e-07	0
VARROA_LOC100902512	1.01889	3.31649e-09	1.67138e-07	PREDICTED: probable small nuclear ribonucleoprotein Sm D2-like [Metaseiulus occidentalis]
VARROA_contig_23255	-1.13505	3.36144e-09	1.69199e-07	0
VARROA_LOC100905786.5.5	-1.0011	3.3971e-09	1.70788e-07	PREDICTED: uncharacterized protein LOC100905786 [Metaseiulus occidentalis]
VARROA_contig_17131	-1.03515	3.42119e-09	1.71793e-07	GB46459-PA pep:novel chromosome_group:GCA_000002195.1:1:14569123:14571989:1 gene:GB46459 transcript:GB46459-RA description:Uncharacterized protein
VARROA_LOC100902732	0.776097	3.46647e-09	1.73857e-07	PREDICTED: KAT8 regulatory NSL complex subunit 2-like [Metaseiulus occidentalis]
VARROA_contig_05436	-1.69719	3.5258e-09	1.7662e-07	0
VARROA_contig_17896	-1.05458	3.56295e-09	1.78267e-07	0
VARROA_LOC100903278.1.2	-1.215	3.64775e-09	1.82291e-07	PREDICTED: uncharacterized protein LOC100903278 [Metaseiulus occidentalis]
VARROA_LOC100904057.6.6	-1.42852	3.65456e-09	1.82413e-07	PREDICTED: uncharacterized protein LOC100904057 [Metaseiulus occidentalis]
VARROA_LOC100908358.1.2	-0.754527	3.69862e-09	1.84172e-07	PREDICTED: cell division control protein 42 homolog [Metaseiulus occidentalis]
VARROA_contig_14795	-1.21483	3.69466e-09	1.84172e-07	0
VARROA_LOC100906906.1.3	1.36273	3.70976e-09	1.84506e-07	PREDICTED: DNA replication licensing factor mcm2-like [Metaseiulus occidentalis]
VARROA_LOC100898291	-1.14957	3.74573e-09	1.86074e-07	PREDICTED: dimethylaniline monooxygenase [N-oxide-forming] 5-like [Metaseiulus occidentalis]
VARROA_contig_03950	-1.58137	3.76908e-09	1.87011e-07	hypothetical protein [Lewinella cohaerens]
VARROA_contig_08723	-1.14906	3.79561e-09	1.88104e-07	0
VARROA_contig_00558	-0.960494	3.80952e-09	1.88345e-07	0
VARROA_contig_08667	-1.04498	3.80638e-09	1.88345e-07	0
VARROA_contig_13119	-1.0994	3.8183e-09	1.88556e-07	0
VARROA_LOC100899923.4.4	1.26989	3.85952e-09	1.90367e-07	PREDICTED: nuclear pore complex protein Nup160-like [Metaseiulus occidentalis]
VARROA_LOC100904838.2.2	0.495208	3.86885e-09	1.90602e-07	PREDICTED: nardilysin-like [Metaseiulus occidentalis]
VARROA_contig_25225	-1.4364	3.9273e-09	1.93253e-07	0
VARROA_contig_04999	-1.57574	3.99857e-09	1.96528e-07	0
VARROA_contig_20471	-1.19402	4.06249e-09	1.99435e-07	0
VARROA_contig_05541	-1.119	4.13225e-09	2.02621e-07	0
VARROA_contig_01255	-1.20635	4.15626e-09	2.03559e-07	0
VARROA_LOC100900194.1.3	0.598321	4.19457e-09	2.05195e-07	PREDICTED: uncharacterized protein LOC100900194 [Metaseiulus occidentalis]
VARROA_LOC100908253	1.24511	4.20868e-09	2.05644e-07	PREDICTED: baculoviral IAP repeat-containing protein 7-like [Metaseiulus occidentalis]
VARROA_contig_05868	-1.54791	4.28106e-09	2.08936e-07	0
VARROA_contig_11651	0.978704	4.29998e-09	2.09614e-07	0
VARROA_contig_06111	-1.7451	4.33179e-09	2.10918e-07	0
VARROA_contig_18162	1.28641	4.33889e-09	2.11018e-07	0
VARROA_contig_01138	-1.46532	4.37535e-09	2.12543e-07	0
VARROA_LOC100898365.2.2	0.888106	4.39698e-09	2.13236e-07	PREDICTED: uncharacterized protein LOC100898365 [Metaseiulus occidentalis]
VARROA_contig_03964	-1.16116	4.40315e-09	2.13236e-07	0
VARROA_contig_23603	-0.999816	4.40494e-09	2.13236e-07	0
VARROA_LOC100900610.2.3	1.29991	4.42727e-09	2.13821e-07	PREDICTED: DNA mismatch repair protein Msh2-like [Metaseiulus occidentalis]
VARROA_contig_09564	1.2487	4.42701e-09	2.13821e-07	0
VARROA_LOC100899929.4.4	-1.53227	4.43528e-09	2.1396e-07	PREDICTED: protein unc-79 homolog [Metaseiulus occidentalis]
VARROA_contig_04785	-1.44358	4.46694e-09	2.1504e-07	0
VARROA_contig_06919	-0.939803	4.46797e-09	2.1504e-07	0
VARROA_contig_12055	1.70573	4.52073e-09	2.17328e-07	0
VARROA_LOC100909371	0.647899	4.55927e-09	2.18696e-07	PREDICTED: vesicle transport protein GOT1B-like [Metaseiulus occidentalis]
VARROA_contig_00624	-1.00594	4.55966e-09	2.18696e-07	0
VARROA_LOC100898228.1.2	-0.880836	4.68039e-09	2.24229e-07	PREDICTED: LOW QUALITY PROTEIN: sodium- and chloride-dependent glycine transporter 2-like [Metaseiulus occidentalis]
VARROA_contig_08946	-1.26808	4.6908e-09	2.2447e-07	0
VARROA_contig_04603	0.972316	4.75603e-09	2.27331e-07	0
VARROA_LOC100908234	-0.906441	4.78983e-09	2.28684e-07	PREDICTED: 2-acylglycerol O-acyltransferase 2-like [Metaseiulus occidentalis]
VARROA_contig_12344	-1.02956	4.89265e-09	2.33326e-07	0
VARROA_contig_14954	-0.794403	4.93965e-09	2.35299e-07	0
VARROA_contig_03758	-1.12959	4.95928e-09	2.35964e-07	0
VARROA_contig_18352	1.81685	5.00985e-09	2.38099e-07	0
VARROA_contig_06609	1.27437	5.01943e-09	2.38283e-07	0
VARROA_contig_11642	0.844267	5.16001e-09	2.44678e-07	0
VARROA_contig_24000	-0.961208	5.17645e-09	2.45179e-07	0
VARROA_contig_03777	-1.13461	5.22202e-09	2.47057e-07	0
VARROA_contig_12081	-0.95505	5.2588e-09	2.48515e-07	0
VARROA_LOC100907732.2.2	-0.853771	5.30877e-09	2.50593e-07	PREDICTED: sorbin and SH3 domain-containing protein 1-like [Metaseiulus occidentalis]
VARROA_contig_05414	-0.612243	5.32911e-09	2.51269e-07	0
VARROA_contig_11355	1.25845	5.35523e-09	2.52216e-07	0
VARROA_contig_03178	-0.856832	5.4037e-09	2.54212e-07	0
VARROA_LOC100903953	-0.966625	5.50488e-09	2.5868e-07	PREDICTED: phytanoyl-CoA dioxygenase, peroxisomal-like [Metaseiulus occidentalis]
VARROA_LOC100899251	-1.08799	5.62941e-09	2.64234e-07	PREDICTED: cytochrome P450 4V2-like [Metaseiulus occidentalis]
VARROA_LOC100909198	-1.04279	5.63627e-09	2.64259e-07	PREDICTED: monocarboxylate transporter 2-like [Metaseiulus occidentalis]
VARROA_LOC100899175	1.03121	5.68615e-09	2.66298e-07	PREDICTED: long-chain-fatty-acid--CoA ligase 4-like [Metaseiulus occidentalis]
VARROA_LOC100906510.2.2	-0.577159	5.69397e-09	2.66365e-07	PREDICTED: V-type proton ATPase subunit D-like [Metaseiulus occidentalis]
VARROA_LOC100903056.4.6	-0.992828	5.70194e-09	2.66439e-07	PREDICTED: putative glycogen [starch] synthase-like [Metaseiulus occidentalis]
VARROA_contig_19289	0.858517	5.74113e-09	2.67971e-07	0
VARROA_contig_13157	-0.877366	5.75712e-09	2.68117e-07	0
VARROA_contig_16793	-0.926748	5.75565e-09	2.68117e-07	0
VARROA_LOC100906249.1.2	1.72386	5.80576e-09	2.70081e-07	PREDICTED: G2/mitotic-specific cyclin-B-like [Metaseiulus occidentalis]
VARROA_contig_17814	-1.15589	5.87074e-09	2.728e-07	0
VARROA_contig_00848	-0.924779	5.8904e-09	2.73409e-07	0
VARROA_LOC100903034.1.5	-1.06452	5.91835e-09	2.74401e-07	PREDICTED: inactive dipeptidyl peptidase 10-like [Metaseiulus occidentalis]
VARROA_contig_18837	-0.787225	5.9263e-09	2.74464e-07	0
VARROA_contig_23973	-1.00798	6.0017e-09	2.77649e-07	0
VARROA_contig_11894	1.32823	6.09543e-09	2.81672e-07	0
VARROA_contig_03175	-0.992213	6.14247e-09	2.83532e-07	0
VARROA_contig_19408	-1.21243	6.16009e-09	2.84031e-07	0
VARROA_LOC100904641.2.2	0.859878	6.19104e-09	2.85143e-07	PREDICTED: probable splicing factor, arginine/serine-rich 7-like [Metaseiulus occidentalis]
VARROA_LOC100898152.2.2	0.702523	6.2555e-09	2.87161e-07	PREDICTED: ninjurin-2-like [Metaseiulus occidentalis]
VARROA_LOC100903682	-0.740545	6.2552e-09	2.87161e-07	PREDICTED: ribonuclease DdI-like [Metaseiulus occidentalis]
VARROA_contig_08529	0.753625	6.2532e-09	2.87161e-07	0
VARROA_contig_07333	-1.59279	6.34093e-09	2.90519e-07	0
VARROA_contig_18541	-1.48014	6.34257e-09	2.90519e-07	0
VARROA_contig_09312	1.09675	6.37119e-09	2.9151e-07	0
VARROA_LOC100907581.2.2	0.88628	6.45175e-09	2.94873e-07	PREDICTED: histone acetyltransferase KAT7-like [Metaseiulus occidentalis]
VARROA_contig_07597	-1.10504	6.45945e-09	2.94901e-07	0
VARROA_LOC100907231.5.7	-1.8253	6.58729e-09	3.00409e-07	PREDICTED: histone deacetylase 4-like [Metaseiulus occidentalis]
VARROA_contig_04645	-1.75201	6.63841e-09	3.0241e-07	0
VARROA_LOC100908539	-0.565468	6.77837e-09	3.08449e-07	PREDICTED: uncharacterized protein LOC100908539 [Metaseiulus occidentalis]
VARROA_contig_10083	1.5923	6.92768e-09	3.149e-07	0
VARROA_contig_07836	-2.09379	6.96198e-09	3.15771e-07	0
VARROA_contig_18242	1.13541	6.96044e-09	3.15771e-07	0
VARROA_LOC100906393	0.984172	6.97706e-09	3.16112e-07	PREDICTED: cell division control protein 45 homolog [Metaseiulus occidentalis]
VARROA_LOC100906918.1.2	-1.33127	7.12118e-09	3.21942e-07	PREDICTED: uncharacterized protein LOC100906918 [Metaseiulus occidentalis]
VARROA_LOC100906949	-0.873918	7.11813e-09	3.21942e-07	PREDICTED: uncharacterized protein LOC100906949 [Metaseiulus occidentalis]
VARROA_contig_21648	-1.26599	7.17205e-09	3.23891e-07	0
VARROA_contig_11307	0.690455	7.3125e-09	3.29877e-07	0
VARROA_contig_03849	-0.773515	7.35253e-09	3.31237e-07	0
VARROA_contig_11942	1.65125	7.35853e-09	3.31237e-07	0
VARROA_contig_03184	-1.14983	7.37783e-09	3.31748e-07	0
VARROA_LOC100907012	1.25138	7.41912e-09	3.32842e-07	PREDICTED: ribonucleoside-diphosphate reductase large subunit-like isoform 1 [Metaseiulus occidentalis]
VARROA_LOC100909063.2.2	-0.721901	7.42609e-09	3.32842e-07	PREDICTED: sodium- and chloride-dependent GABA transporter 1-like [Metaseiulus occidentalis]
VARROA_contig_14346	0.838898	7.41746e-09	3.32842e-07	0
VARROA_contig_06487	-1.31926	7.47347e-09	3.34606e-07	0
VARROA_contig_08867	-0.845677	7.48794e-09	3.34895e-07	0
VARROA_contig_08644	-1.13505	7.67516e-09	3.429e-07	0
VARROA_LOC100903140.3.3	1.06161	7.69715e-09	3.43502e-07	PREDICTED: cysteine and histidine-rich protein 1 homolog [Metaseiulus occidentalis]
VARROA_contig_02119	-0.994966	7.70763e-09	3.43502e-07	0
VARROA_contig_12765	-1.87793	7.71333e-09	3.43502e-07	0
VARROA_contig_09544	-0.858942	7.8558e-09	3.49474e-07	0
VARROA_LOC100909193	0.790937	7.9244e-09	3.52151e-07	PREDICTED: aprataxin-like [Metaseiulus occidentalis]
VARROA_LOC100906827.3.4	-3.29998	8.00594e-09	3.54785e-07	PREDICTED: cytochrome P450 4V2-like [Metaseiulus occidentalis]
VARROA_LOC100908947.3.3	-0.712399	7.99996e-09	3.54785e-07	PREDICTED: PRKCA-binding protein-like [Metaseiulus occidentalis]
VARROA_contig_14998	-1.15899	8.00919e-09	3.54785e-07	0
VARROA_contig_10572	1.07376	8.01884e-09	3.54836e-07	0
VARROA_LOC100900379	-1.00183	8.0353e-09	3.55187e-07	PREDICTED: uncharacterized protein LOC100900379 [Metaseiulus occidentalis]
VARROA_LOC100902076.2.2	-1.10685	8.06427e-09	3.56091e-07	PREDICTED: uncharacterized protein LOC100902076 [Metaseiulus occidentalis]
VARROA_LOC100904779	-0.942972	8.36129e-09	3.68816e-07	PREDICTED: uncharacterized protein LOC100904779 [Metaseiulus occidentalis]
VARROA_contig_18430	0.835995	8.3827e-09	3.6937e-07	0
VARROA_contig_03276	-0.807069	8.43598e-09	3.71326e-07	0
VARROA_contig_21839	-0.846951	8.48907e-09	3.73269e-07	0
VARROA_LOC100907440	-0.835581	8.78475e-09	3.85863e-07	PREDICTED: serine protease inhibitor A3K-like [Metaseiulus occidentalis]
VARROA_LOC100904957	-0.682036	8.80858e-09	3.86298e-07	PREDICTED: glycogen phosphorylase-like isoform 1 [Metaseiulus occidentalis]
VARROA_LOC100908971.1.3	-0.798117	8.81316e-09	3.86298e-07	PREDICTED: alpha-amylase I-like [Metaseiulus occidentalis]
VARROA_contig_10644	0.90251	8.831e-09	3.86674e-07	0
VARROA_contig_06257	-1.75654	8.93831e-09	3.90962e-07	0
VARROA_contig_24090	-1.27751	9.0396e-09	3.94979e-07	0
VARROA_contig_05547	-1.08492	9.05209e-09	3.9511e-07	0
VARROA_Pc20g05740	-1.0608	9.13073e-09	3.98126e-07	Pc20g05740 [Penicillium rubens Wisconsin 54-1255]
VARROA_contig_23424	-1.42642	9.14297e-09	3.98244e-07	0
VARROA_contig_23313	-1.38691	9.22593e-09	4.01439e-07	0
VARROA_contig_11949	1.65056	9.24224e-09	4.01729e-07	0
VARROA_contig_08999	-0.942814	9.30526e-09	4.04048e-07	0
VARROA_LOC100899344.4.4	-1.3617	9.32569e-09	4.04514e-07	PREDICTED: uncharacterized protein LOC100899344 [Metaseiulus occidentalis]
VARROA_contig_20621	0.83537	9.35115e-09	4.05197e-07	0
VARROA_contig_11422	1.20818	9.38113e-09	4.06074e-07	0
VARROA_contig_08673	-1.32363	9.48903e-09	4.1032e-07	0
VARROA_LOC100901880.3.3	0.954152	9.56176e-09	4.11758e-07	PREDICTED: protein SGT1 homolog ecdysoneless-like [Metaseiulus occidentalis]
VARROA_Nup205.2.5	1.41032	9.55838e-09	4.11758e-07	PREDICTED: nuclear pore complex protein Nup205 [Metaseiulus occidentalis]
VARROA_contig_03610	-1.39269	9.53948e-09	4.11758e-07	0
VARROA_contig_17813	-1.55003	9.55301e-09	4.11758e-07	0
VARROA_contig_21608	-0.7644	9.63527e-09	4.14495e-07	0
VARROA_contig_03321	-1.04597	9.7105e-09	4.17302e-07	0
VARROA_LOC100899875	0.640343	1.00814e-08	4.31654e-07	PREDICTED: uncharacterized protein LOC100899875 [Metaseiulus occidentalis]
VARROA_LOC100901499.2.4	0.897874	1.00651e-08	4.31654e-07	PREDICTED: ubiquitin carboxyl-terminal hydrolase BAP1-like [Metaseiulus occidentalis]
VARROA_LOC100909332	-0.775405	1.00661e-08	4.31654e-07	PREDICTED: potassium channel subfamily K member 10-like [Metaseiulus occidentalis]
VARROA_contig_13439	-1.52943	1.00859e-08	4.31654e-07	0
VARROA_LOC100909288	-0.829984	1.01008e-08	4.31849e-07	PREDICTED: lambda-crystallin homolog [Metaseiulus occidentalis]
VARROA_LOC100897644	0.816293	1.01376e-08	4.3298e-07	PREDICTED: peptidyl-tRNA hydrolase 2, mitochondrial-like [Metaseiulus occidentalis]
VARROA_LOC100897436.1.3	1.49009	1.01754e-08	4.34151e-07	PREDICTED: DNA replication licensing factor mcm5-A-like [Metaseiulus occidentalis]
VARROA_LOC100899339.4.6	1.08613	1.01891e-08	4.34289e-07	PREDICTED: cell division cycle protein 23 homolog [Metaseiulus occidentalis]
VARROA_contig_05290	-1.43999	1.02231e-08	4.35295e-07	0
VARROA_LOC100900126	-0.598156	1.02995e-08	4.38102e-07	PREDICTED: sulfide:quinone oxidoreductase, mitochondrial-like [Metaseiulus occidentalis]
VARROA_LOC100906152.3.4	-0.969129	1.04145e-08	4.42541e-07	PREDICTED: inositol oxygenase-like [Metaseiulus occidentalis]
VARROA_contig_17457	-1.55947	1.04548e-08	4.43801e-07	0
VARROA_contig_11669	1.33954	1.04973e-08	4.45154e-07	0
VARROA_contig_03551	-0.975713	1.05739e-08	4.47729e-07	0
VARROA_contig_05820	-0.742893	1.05795e-08	4.47729e-07	0
VARROA_contig_09688	1.46926	1.06022e-08	4.48236e-07	0
VARROA_contig_05191	-1.38381	1.06578e-08	4.50132e-07	0
VARROA_LOC100898165	0.844783	1.07508e-08	4.53143e-07	PREDICTED: suppressor of fused homolog [Metaseiulus occidentalis]
VARROA_LOC100903092.1.2	0.802245	1.07478e-08	4.53143e-07	PREDICTED: canalicular multispecific organic anion transporter 2-like [Metaseiulus occidentalis]
VARROA_contig_11507	-0.634907	1.09451e-08	4.60865e-07	0
VARROA_LOC100904057.4.6	-1.96353	1.09914e-08	4.62347e-07	PREDICTED: uncharacterized protein LOC100904057 [Metaseiulus occidentalis]
VARROA_contig_10863	1.41633	1.11242e-08	4.67462e-07	0
VARROA_contig_01541	-1.57303	1.11715e-08	4.6898e-07	0
VARROA_contig_18178	1.1512	1.13241e-08	4.74906e-07	0
VARROA_contig_05067	-0.818552	1.13994e-08	4.77585e-07	0
VARROA_LOC100904171	-0.792423	1.17397e-08	4.91348e-07	PREDICTED: D-beta-hydroxybutyrate dehydrogenase, mitochondrial-like [Metaseiulus occidentalis]
VARROA_LOC100905203	0.754175	1.1768e-08	4.92039e-07	PREDICTED: cyclin-dependent kinases regulatory subunit 1-like [Metaseiulus occidentalis]
VARROA_contig_07605	-1.61625	1.19853e-08	5.00622e-07	0
VARROA_LOC100897443.1.2	-0.816012	1.21395e-08	5.04541e-07	PREDICTED: uncharacterized protein LOC100897443 [Metaseiulus occidentalis]
VARROA_LOC100897573	0.955081	1.21187e-08	5.04541e-07	PREDICTED: exosome complex component RRP41-like [Metaseiulus occidentalis]
VARROA_LOC100904773	0.370446	1.21354e-08	5.04541e-07	PREDICTED: sorting nexin-12-like [Metaseiulus occidentalis]
VARROA_LOC100909066	0.731619	1.21215e-08	5.04541e-07	PREDICTED: uncharacterized protein LOC100909066 [Metaseiulus occidentalis]
VARROA_contig_03334	1.45182	1.21001e-08	5.04541e-07	0
VARROA_LOC100898491.2.3	1.53952	1.22633e-08	5.09178e-07	PREDICTED: uncharacterized protein LOC100898491 [Metaseiulus occidentalis]
VARROA_LOC100903838	-0.889261	1.23493e-08	5.11729e-07	PREDICTED: 1,5-anhydro-D-fructose reductase-like [Metaseiulus occidentalis]
VARROA_contig_09414	1.53242	1.23392e-08	5.11729e-07	0
VARROA_contig_23791	-1.33208	1.24772e-08	5.16515e-07	0
VARROA_LOC100904184	1.76018	1.25286e-08	5.17616e-07	PREDICTED: uncharacterized protein LOC100904184 [Metaseiulus occidentalis]
VARROA_contig_08870	-2.42152	1.2523e-08	5.17616e-07	0
VARROA_contig_19425	1.9147	1.25749e-08	5.19018e-07	0
VARROA_LOC100905975	-1.29166	1.2658e-08	5.2193e-07	PREDICTED: bifunctional 3-phosphoadenosine 5-phosphosulfate synthase-like [Metaseiulus occidentalis]
VARROA_contig_13871	-1.02503	1.28828e-08	5.30676e-07	0
VARROA_contig_03841	-0.686102	1.30028e-08	5.34709e-07	0
VARROA_contig_18625	-1.41104	1.30064e-08	5.34709e-07	0
VARROA_contig_13350	-0.951988	1.30643e-08	5.36563e-07	0
VARROA_contig_25156	-1.21269	1.31619e-08	5.40038e-07	0
VARROA_contig_07701	-1.41958	1.33283e-08	5.46329e-07	0
VARROA_LOC100909169.1.2	-1.8617	1.34011e-08	5.48775e-07	PREDICTED: uncharacterized protein LOC100909169 [Metaseiulus occidentalis]
VARROA_LOC100904676	0.637159	1.36956e-08	5.60284e-07	PREDICTED: UBX domain-containing protein 6-like [Metaseiulus occidentalis]
VARROA_contig_19488	1.39054	1.37115e-08	5.60387e-07	0
VARROA_contig_20854	-0.817815	1.37297e-08	5.60582e-07	0
VARROA_LOC100904586.2.2	-0.909001	1.38215e-08	5.63775e-07	PREDICTED: uncharacterized protein LOC100904586 [Metaseiulus occidentalis]
VARROA_LOC100909278.2.4	-0.914482	1.4071e-08	5.73392e-07	PREDICTED: monocarboxylate transporter 9-like [Metaseiulus occidentalis]
VARROA_LOC100900728.1.3	0.660612	1.41061e-08	5.74265e-07	PREDICTED: DNA mismatch repair protein Msh6-like [Metaseiulus occidentalis]
VARROA_LOC100907601.1.2	1.67226	1.4262e-08	5.80045e-07	PREDICTED: RNA-binding protein MEX3A-like [Metaseiulus occidentalis]
VARROA_LOC100899220.3.5	-0.739183	1.44324e-08	5.86402e-07	PREDICTED: 1-phosphatidylinositol 4,5-bisphosphate phosphodiesterase delta-4-like [Metaseiulus occidentalis]
VARROA_LOC100897699.2.2	1.25531	1.45003e-08	5.88588e-07	PREDICTED: tyrosine kinase receptor Cad96Ca-like [Metaseiulus occidentalis]
VARROA_LOC100905894.2.2	1.82109	1.45644e-08	5.90614e-07	gi|391327091|ref|XP_003738040.1| PREDICTED: zinc finger protein 99-like [Metaseiulus occidentalis]
VARROA_contig_23081	-1.34372	1.46e-08	5.91486e-07	0
VARROA_LOC100905544.2.3	2.95261	1.47119e-08	5.95134e-07	PREDICTED: uncharacterized protein LOC100905544 [Metaseiulus occidentalis]
VARROA_LOC100907645.2.2	0.958158	1.47186e-08	5.95134e-07	PREDICTED: mitotic checkpoint serine/threonine-protein kinase BUB1 beta-like [Metaseiulus occidentalis]
VARROA_contig_25149	-0.874698	1.47717e-08	5.96702e-07	0
VARROA_LOC100902608.1.2	1.37886	1.52038e-08	6.13565e-07	PREDICTED: ceramide synthase 1-like [Metaseiulus occidentalis]
VARROA_contig_06254	-0.962367	1.53085e-08	6.17191e-07	0
VARROA_LOC100903136.1.2	1.39031	1.53609e-08	6.18707e-07	PREDICTED: serine/threonine-protein kinase Chk1-like [Metaseiulus occidentalis]
VARROA_contig_18934	1.26126	1.56777e-08	6.30859e-07	0
VARROA_contig_23191	-1.02881	1.57228e-08	6.32061e-07	0
VARROA_LOC100907645.1.2	0.936744	1.59281e-08	6.39699e-07	PREDICTED: mitotic checkpoint serine/threonine-protein kinase BUB1 beta-like [Metaseiulus occidentalis]
VARROA_contig_23734	-1.19375	1.6249e-08	6.51959e-07	0
VARROA_contig_24942	-1.29911	1.63183e-08	6.5411e-07	0
VARROA_LOC100897749	-0.919178	1.64589e-08	6.59114e-07	PREDICTED: glycoprotein-N-acetylgalactosamine 3-beta-galactosyltransferase 1-like [Metaseiulus occidentalis]
VARROA_LOC100898421.7.7	-1.77491	1.65079e-08	6.59251e-07	PREDICTED: phospholipase D1-like [Metaseiulus occidentalis]
VARROA_LOC100905007	1.07232	1.64814e-08	6.59251e-07	PREDICTED: uncharacterized protein LOC100905007 [Metaseiulus occidentalis]
VARROA_contig_12002	1.37862	1.65097e-08	6.59251e-07	0
VARROA_LOC100903770.2.2	-2.52721	1.653e-08	6.59431e-07	PREDICTED: uncharacterized protein LOC100903770 [Metaseiulus occidentalis]
VARROA_LOC100909149	-1.25288	1.66256e-08	6.62609e-07	PREDICTED: uncharacterized protein LOC100909149 [Metaseiulus occidentalis]
VARROA_contig_05333	0.910959	1.67451e-08	6.66735e-07	0
VARROA_contig_06358	-1.24089	1.69507e-08	6.74278e-07	0
VARROA_LOC100900890.5.5	0.542508	1.70029e-08	6.7571e-07	PREDICTED: puromycin-sensitive aminopeptidase-like [Metaseiulus occidentalis]
VARROA_DDX6.1.2	0.872132	1.72542e-08	6.84203e-07	sp|Q0IHV9|DDX6_XENTR Probable ATP-dependent RNA helicase ddx6 OS=Xenopus tropicalis GN=ddx6 PE=2 SV=1
VARROA_contig_03457	-1.16037	1.72658e-08	6.84203e-07	0
VARROA_contig_12876	-0.843892	1.72439e-08	6.84203e-07	0
VARROA_contig_19339	1.74726	1.73547e-08	6.87076e-07	0
VARROA_ACAC	-1.13951	1.74409e-08	6.89831e-07	sp|P11029|ACAC_CHICK Acetyl-CoA carboxylase OS=Gallus gallus GN=ACAC PE=1 SV=1
VARROA_contig_06203	-1.2012	1.74717e-08	6.90397e-07	0
VARROA_contig_04195	-0.769851	1.76137e-08	6.95349e-07	0
VARROA_LOC100899882.1.2	-1.17412	1.76448e-08	6.95919e-07	PREDICTED: uncharacterized protein LOC100899882 [Metaseiulus occidentalis]
VARROA_contig_03888	-4.12289	1.77798e-08	7.00583e-07	0
VARROA_LOC100899623	0.788271	1.78109e-08	7.01145e-07	PREDICTED: ornithine decarboxylase 2-like [Metaseiulus occidentalis]
VARROA_LOC100906758.3.3	0.923495	1.79036e-08	7.04131e-07	PREDICTED: DNA primase small subunit-like [Metaseiulus occidentalis]
VARROA_LOC100906330	0.651423	1.79763e-08	7.06323e-07	PREDICTED: biotin--protein ligase-like [Metaseiulus occidentalis]
VARROA_contig_07612	-1.90787	1.81114e-08	7.10964e-07	0
VARROA_LOC100900077	-0.895451	1.83107e-08	7.18112e-07	PREDICTED: epoxide hydrolase 1-like [Metaseiulus occidentalis]
VARROA_LOC100898294.5.6	-1.29648	1.8449e-08	7.22854e-07	PREDICTED: uncharacterized protein LOC100898294 [Metaseiulus occidentalis]
VARROA_LOC100904591.3.4	0.896806	1.86676e-08	7.29366e-07	PREDICTED: POC1 centriolar protein homolog A-like [Metaseiulus occidentalis]
VARROA_contig_05197	-1.04031	1.86524e-08	7.29366e-07	0
VARROA_contig_22040	-1.26847	1.86337e-08	7.29366e-07	0
VARROA_contig_14265	1.05745	1.90226e-08	7.42542e-07	0
VARROA_LOC100897690	-0.880766	1.92253e-08	7.49752e-07	PREDICTED: histidine ammonia-lyase-like [Metaseiulus occidentalis]
VARROA_contig_00568	0.899134	1.92754e-08	7.51003e-07	0
VARROA_LOC100900942	-0.662733	1.93901e-08	7.54144e-07	PREDICTED: probable pyruvate dehydrogenase E1 component subunit alpha, mitochondrial-like [Metaseiulus occidentalis]
VARROA_contig_10414	1.52895	1.93922e-08	7.54144e-07	0
VARROA_contig_06493	-0.958492	1.98015e-08	7.68629e-07	0
VARROA_contig_12482	0.872296	1.98014e-08	7.68629e-07	0
VARROA_LOC100906280	-1.77914	1.98617e-08	7.69535e-07	PREDICTED: uncharacterized protein LOC100906280 [Metaseiulus occidentalis]
VARROA_contig_18277	-0.560568	1.9854e-08	7.69535e-07	0
VARROA_contig_17799	-1.03835	1.99055e-08	7.70516e-07	0
VARROA_contig_10396	1.13237	1.99363e-08	7.70992e-07	0
VARROA_contig_04239	-1.67849	2.02952e-08	7.84148e-07	0
VARROA_LOC100908987.1.2	2.21293	2.04078e-08	7.87767e-07	PREDICTED: uncharacterized protein LOC100908987 [Metaseiulus occidentalis]
VARROA_contig_11268	1.22234	2.05783e-08	7.93472e-07	0
VARROA_contig_19508	1.18209	2.05936e-08	7.93472e-07	0
VARROA_LOC100897253	-1.22771	2.06832e-08	7.96036e-07	PREDICTED: solute carrier family 22 member 6-B-like [Metaseiulus occidentalis]
VARROA_contig_02940	1.19389	2.06983e-08	7.96036e-07	0
VARROA_contig_11116	1.47103	2.08529e-08	8.01242e-07	0
VARROA_LOC100902830	-0.960682	2.11894e-08	8.13422e-07	PREDICTED: uncharacterized protein LOC100902830 [Metaseiulus occidentalis]
VARROA_LOC100902887	1.48849	2.12488e-08	8.13787e-07	PREDICTED: guanine nucleotide-binding protein subunit beta-2-like [Metaseiulus occidentalis]
VARROA_LOC100908681.2.2	-1.29843	2.12574e-08	8.13787e-07	PREDICTED: sex-regulated protein janus-A-like [Metaseiulus occidentalis]
VARROA_contig_23239	-1.81619	2.12433e-08	8.13787e-07	0
VARROA_LOC100900019.2.2	0.783205	2.14227e-08	8.19363e-07	PREDICTED: mediator of RNA polymerase II transcription subunit 8-like [Metaseiulus occidentalis]
VARROA_LOC100908888	0.479057	2.14493e-08	8.1963e-07	PREDICTED: transcription elongation factor B polypeptide 2-like [Metaseiulus occidentalis]
VARROA_LOC100904940	-1.23749	2.15315e-08	8.22019e-07	PREDICTED: transforming growth factor beta-1-induced transcript 1 protein-like [Metaseiulus occidentalis]
VARROA_contig_17493	-1.56226	2.19988e-08	8.39093e-07	0
VARROA_contig_09760	2.37486	2.20453e-08	8.39331e-07	0
VARROA_contig_18734	1.2475	2.20361e-08	8.39331e-07	0
VARROA_Ttc28.6.12	1.04232	2.22533e-08	8.46476e-07	PREDICTED: tetratricopeptide repeat protein 28 [Metaseiulus occidentalis]
VARROA_LOC100903461	-0.868986	2.23131e-08	8.47049e-07	PREDICTED: aldo-keto reductase family 1 member B10-like isoform 1 [Metaseiulus occidentalis]
VARROA_LOC100904846	1.10842	2.23495e-08	8.47049e-07	PREDICTED: uncharacterized protein LOC100904846 [Metaseiulus occidentalis]
VARROA_LOC100907747.2.3	1.11952	2.23331e-08	8.47049e-07	PREDICTED: mediator of RNA polymerase II transcription subunit 16-like [Metaseiulus occidentalis]
VARROA_contig_11788	0.941828	2.23005e-08	8.47049e-07	0
VARROA_contig_06226	1.16172	2.24244e-08	8.49116e-07	0
VARROA_LOC100905300.1.4	0.987926	2.25197e-08	8.5195e-07	PREDICTED: transcriptional adapter 3-like [Metaseiulus occidentalis]
VARROA_contig_08808	-2.07344	2.25747e-08	8.53257e-07	0
VARROA_LOC100904483.2.3	1.04866	2.26048e-08	8.53624e-07	PREDICTED: ATP-dependent RNA helicase DDX19A-like [Metaseiulus occidentalis]
VARROA_contig_22673	-1.2338	2.26689e-08	8.55269e-07	0
VARROA_LOC100903748	1.32146	2.27766e-08	8.58557e-07	PREDICTED: maternal embryonic leucine zipper kinase-like [Metaseiulus occidentalis]
VARROA_contig_09684	0.961382	2.27977e-08	8.58578e-07	0
VARROA_contig_09833	1.25875	2.29632e-08	8.64028e-07	0
VARROA_LOC100898098.3.3	-1.27707	2.30555e-08	8.66719e-07	PREDICTED: kelch-like protein 10-like [Metaseiulus occidentalis]
VARROA_contig_00690	-0.792332	2.31593e-08	8.69839e-07	0
VARROA_LOC100902410.1.3	0.886167	2.32909e-08	8.73993e-07	PREDICTED: U4/U6 small nuclear ribonucleoprotein Prp3-like [Metaseiulus occidentalis]
VARROA_contig_09415	0.901132	2.36482e-08	8.86606e-07	0
VARROA_LOC100900610.1.3	1.07481	2.3707e-08	8.88014e-07	PREDICTED: DNA mismatch repair protein Msh2-like [Metaseiulus occidentalis]
VARROA_LOC100900293.1.2	1.30042	2.37338e-08	8.8822e-07	PREDICTED: sodium/potassium/calcium exchanger 6-like [Metaseiulus occidentalis]
VARROA_LOC100908272	-1.05355	2.37794e-08	8.89127e-07	PREDICTED: glutamate receptor 1-like [Metaseiulus occidentalis]
VARROA_Acat1	-0.502248	2.39058e-08	8.92256e-07	PREDICTED: acetyl-CoA acetyltransferase, mitochondrial [Metaseiulus occidentalis]
VARROA_contig_05456	-1.02062	2.39053e-08	8.92256e-07	0
VARROA_Ttc28.5.12	1.25458	2.41274e-08	8.9972e-07	PREDICTED: tetratricopeptide repeat protein 28 [Metaseiulus occidentalis]
VARROA_contig_09304	0.800115	2.42045e-08	9.01792e-07	0
VARROA_LOC100897913.1.2	0.911024	2.44125e-08	9.07984e-07	PREDICTED: AMMECR1-like protein-like [Metaseiulus occidentalis]
VARROA_LOC100900233.5.5	1.01213	2.4436e-08	9.07984e-07	PREDICTED: WD repeat-containing protein 75-like [Metaseiulus occidentalis]
VARROA_contig_11660	0.98139	2.44323e-08	9.07984e-07	0
VARROA_LOC100903186.3.3	0.948031	2.46299e-08	9.13561e-07	PREDICTED: cleavage stimulation factor subunit 1-like [Metaseiulus occidentalis]
VARROA_contig_11710	1.54223	2.46186e-08	9.13561e-07	0
VARROA_contig_23831	-1.48836	2.46759e-08	9.14456e-07	0
VARROA_PLD1	-1.57422	2.49426e-08	9.23518e-07	sp|Q9Z280|PLD1_MOUSE Phospholipase D1 OS=Mus musculus GN=Pld1 PE=2 SV=1
VARROA_contig_23690	-1.56121	2.51771e-08	9.31373e-07	0
VARROA_contig_06022	-1.51499	2.52663e-08	9.33845e-07	0
VARROA_LOC100899052.2.4	1.30401	2.5429e-08	9.39027e-07	PREDICTED: DNA replication licensing factor mcm4-A-like [Metaseiulus occidentalis]
VARROA_Agl	-0.670286	2.55647e-08	9.41372e-07	PREDICTED: glycogen debranching enzyme [Metaseiulus occidentalis]
VARROA_LOC100898212	0.875732	2.55713e-08	9.41372e-07	PREDICTED: U3 small nucleolar ribonucleoprotein protein IMP4-like [Metaseiulus occidentalis]
VARROA_LOC100906488	-0.799035	2.55779e-08	9.41372e-07	PREDICTED: S-adenosylmethionine synthase-like [Metaseiulus occidentalis]
VARROA_contig_22497	-1.22767	2.55827e-08	9.41372e-07	0
VARROA_contig_25085	-0.757544	2.56277e-08	9.42195e-07	0
VARROA_LOC100898344.1.2	0.38528	2.57304e-08	9.43477e-07	PREDICTED: nucleosome assembly protein 1-like 1-like [Metaseiulus occidentalis]
VARROA_contig_06641	-1.31653	2.57262e-08	9.43477e-07	0
VARROA_contig_13813	-0.940998	2.57207e-08	9.43477e-07	0
VARROA_contig_20046	1.12126	2.58171e-08	9.45826e-07	0
VARROA_Stag1.5.9	1.04587	2.5845e-08	9.46017e-07	PREDICTED: cohesin subunit SA-1 [Metaseiulus occidentalis]
VARROA_contig_11402	3.55867	2.59321e-08	9.48375e-07	0
VARROA_contig_08993	-1.53503	2.61825e-08	9.56692e-07	0
VARROA_LOC100900242	0.674908	2.62545e-08	9.58483e-07	PREDICTED: uncharacterized protein LOC100900242 [Metaseiulus occidentalis]
VARROA_LOC100906090	-0.875072	2.68928e-08	9.8093e-07	PREDICTED: long-chain fatty acid transport protein 1-like [Metaseiulus occidentalis]
VARROA_contig_24967	-1.17129	2.70123e-08	9.84427e-07	0
VARROA_contig_18348	1.16098	2.73587e-08	9.96181e-07	0
VARROA_contig_24865	-0.893394	2.74059e-08	9.9703e-07	0
VARROA_contig_20043	1.45521	2.74963e-08	9.99449e-07	0
VARROA_contig_05076	-1.49797	2.7699e-08	1.00594e-06	0
VARROA_LOC100903770.1.2	-1.32322	2.77632e-08	1.00655e-06	PREDICTED: uncharacterized protein LOC100903770 [Metaseiulus occidentalis]
VARROA_contig_00387	0.792423	2.7764e-08	1.00655e-06	0
VARROA_contig_09456	1.36603	2.80254e-08	1.01514e-06	0
VARROA_contig_11162	0.897053	2.81652e-08	1.01932e-06	0
VARROA_contig_05452	-0.915452	2.84392e-08	1.02835e-06	0
VARROA_LOC100907892.6.6	-0.991907	2.85154e-08	1.03021e-06	PREDICTED: mitogen-activated protein kinase kinase kinase 5-like [Metaseiulus occidentalis]
VARROA_LOC100904387.2.2	0.918866	2.85837e-08	1.03178e-06	PREDICTED: cAMP-regulated phosphoprotein 19-A-like [Metaseiulus occidentalis]
VARROA_contig_20108	1.31886	2.884e-08	1.04013e-06	0
VARROA_contig_02032	1.21357	2.90751e-08	1.04771e-06	0
VARROA_contig_05378	-1.1312	2.91541e-08	1.04965e-06	0
VARROA_contig_10760	1.0077	2.9455e-08	1.05957e-06	0
VARROA_LOC100901029	0.677865	2.95912e-08	1.06355e-06	PREDICTED: uncharacterized protein LOC100901029 [Metaseiulus occidentalis]
VARROA_LOC100897384.1.3	0.932063	2.96911e-08	1.06622e-06	PREDICTED: ethanolaminephosphotransferase 1-like [Metaseiulus occidentalis]
VARROA_LOC100905598.1.2	-1.31374	2.98767e-08	1.07129e-06	PREDICTED: actin-binding Rho-activating protein-like [Metaseiulus occidentalis]
VARROA_contig_09411	1.43517	2.98835e-08	1.07129e-06	0
VARROA_LOC100903811	1.3551	3.00533e-08	1.07645e-06	PREDICTED: uncharacterized protein LOC100903811 [Metaseiulus occidentalis]
VARROA_contig_19597	0.66934	3.05801e-08	1.09438e-06	0
VARROA_LOC100898975	-1.10497	3.08089e-08	1.09974e-06	gi|391332036|ref|XP_003740444.1| PREDICTED: LOW QUALITY PROTEIN: phospholipid hydroperoxide glutathione peroxidase, mitochondrial-like [Metaseiulus occidentalis]
VARROA_LOC100902920	1.28725	3.07848e-08	1.09974e-06	PREDICTED: ubiquitin thioesterase OTU1-like [Metaseiulus occidentalis]
VARROA_contig_19412	3.17884	3.07792e-08	1.09974e-06	0
VARROA_LOC100900360.1.2	-1.02632	3.08729e-08	1.10108e-06	PREDICTED: cuticle protein 10.9-like [Metaseiulus occidentalis]
VARROA_LOC100898918.1.2	-1.16475	3.10735e-08	1.10634e-06	PREDICTED: transmembrane protein 120B-like [Metaseiulus occidentalis]
VARROA_contig_04893	-2.40801	3.10722e-08	1.10634e-06	0
VARROA_contig_20642	2.57105	3.11088e-08	1.10666e-06	0
VARROA_contig_08595	-1.04601	3.14231e-08	1.11688e-06	0
VARROA_contig_13052	-2.20434	3.16881e-08	1.12535e-06	0
VARROA_LOC100899394	0.709333	3.2206e-08	1.14215e-06	PREDICTED: uncharacterized methyltransferase WBSCR22-like [Metaseiulus occidentalis]
VARROA_LOC100904434	-0.868328	3.22181e-08	1.14215e-06	PREDICTED: ubiquitin carboxyl-terminal hydrolase 2-like [Metaseiulus occidentalis]
VARROA_contig_04320	-1.06582	3.22434e-08	1.14215e-06	0
VARROA_LOC100906861.3.3	0.661971	3.25374e-08	1.15159e-06	PREDICTED: conserved oligomeric Golgi complex subunit 2-like [Metaseiulus occidentalis]
VARROA_LOC100904569	-1.25003	3.2739e-08	1.15717e-06	PREDICTED: muscle LIM protein Mlp84B-like [Metaseiulus occidentalis]
VARROA_contig_04857	-1.16736	3.27506e-08	1.15717e-06	0
VARROA_contig_20347	-1.28731	3.27873e-08	1.15749e-06	0
VARROA_LOC100902353.3.6	1.69028	3.28569e-08	1.15798e-06	PREDICTED: uncharacterized protein LOC100902353 [Metaseiulus occidentalis]
VARROA_contig_08645	-0.942824	3.28498e-08	1.15798e-06	0
VARROA_contig_07281	-1.31562	3.29385e-08	1.15988e-06	0
VARROA_LOC100907424	0.679174	3.30127e-08	1.16151e-06	PREDICTED: oligoribonuclease, mitochondrial-like [Metaseiulus occidentalis]
VARROA_contig_15925	-1.0162	3.30608e-08	1.16223e-06	0
VARROA_contig_04802	-0.918129	3.31816e-08	1.16549e-06	0
VARROA_contig_09085	-0.975735	3.33201e-08	1.16852e-06	0
VARROA_contig_09575	1.84182	3.33239e-08	1.16852e-06	0
VARROA_contig_25026	-1.1375	3.35108e-08	1.17409e-06	0
VARROA_contig_10560	1.28496	3.35716e-08	1.17523e-06	GB41523-PA pep:known chromosome_group:GCA_000002195.1:6:8280050:8329672:-1 gene:GB41523 transcript:GB41523-RA description:Uncharacterized protein
VARROA_LOC100899217.1.2	1.17389	3.36746e-08	1.17686e-06	PREDICTED: ubiquitin-conjugating enzyme E2 T-like [Metaseiulus occidentalis]
VARROA_contig_13072	-3.39546	3.36465e-08	1.17686e-06	0
VARROA_LOC100909242.4.4	-1.35742	3.37191e-08	1.17743e-06	PREDICTED: excitatory amino acid transporter 4-like [Metaseiulus occidentalis]
VARROA_contig_03048	0.729706	3.39488e-08	1.18446e-06	0
VARROA_contig_03808	-1.07005	3.43531e-08	1.19757e-06	0
VARROA_LOC100905654.1.2	0.975112	3.44241e-08	1.19904e-06	PREDICTED: sister chromatid cohesion protein DCC1-like [Metaseiulus occidentalis]
VARROA_contig_11147	1.15904	3.44771e-08	1.19988e-06	0
VARROA_contig_17171	-0.774004	3.45647e-08	1.20193e-06	0
VARROA_contig_23822	-0.799123	3.46192e-08	1.20282e-06	0
VARROA_LOC100908282	1.10278	3.48403e-08	1.2095e-06	PREDICTED: AN1-type zinc finger protein 4-like [Metaseiulus occidentalis]
VARROA_LOC100899329.4.8	0.719077	3.49711e-08	1.21303e-06	PREDICTED: uncharacterized protein LOC100899329 [Metaseiulus occidentalis]
VARROA_LOC100898574.1.2	0.767351	3.51925e-08	1.21868e-06	PREDICTED: tetraspanin-5-like isoform 1 [Metaseiulus occidentalis]
VARROA_contig_18844	1.22343	3.51729e-08	1.21868e-06	0
VARROA_contig_10062	1.15654	3.529e-08	1.22105e-06	0
VARROA_contig_06802	-2.18738	3.53607e-08	1.22248e-06	0
VARROA_LOC100899039	-1.06067	3.57648e-08	1.23543e-06	PREDICTED: uncharacterized protein LOC100899039 [Metaseiulus occidentalis]
VARROA_LOC100904486.3.4	0.819715	3.61554e-08	1.24788e-06	PREDICTED: DNA-directed RNA polymerase I subunit RPA49-like [Metaseiulus occidentalis]
VARROA_LOC100905828.1.2	-0.980758	3.61998e-08	1.24839e-06	PREDICTED: peroxidasin homolog [Metaseiulus occidentalis]
VARROA_LOC100903964.3.4	-0.963653	3.6402e-08	1.25432e-06	PREDICTED: acetylcholine receptor subunit alpha-like 1-like [Metaseiulus occidentalis]
VARROA_IscW_ISCW017293	-1.47014	3.65e-08	1.25666e-06	cuticle protein, putative [Ixodes scapularis]
VARROA_contig_12010	1.1155	3.66074e-08	1.25932e-06	0
VARROA_LOC100905888.4.6	1.60858	3.6891e-08	1.26803e-06	PREDICTED: patched domain-containing protein 3-like [Metaseiulus occidentalis]
VARROA_contig_05761	-1.42755	3.70277e-08	1.27168e-06	0
VARROA_contig_23376	-1.19382	3.72455e-08	1.27811e-06	0
VARROA_contig_20361	1.0157	3.7729e-08	1.29364e-06	0
VARROA_contig_05488	-2.15218	3.78101e-08	1.29535e-06	0
VARROA_LOC100900563	-1.22126	3.80427e-08	1.30225e-06	PREDICTED: myosin light chain alkali-like [Metaseiulus occidentalis]
VARROA_LOC100907336.3.3	2.19416	3.81712e-08	1.30558e-06	PREDICTED: fringe glycosyltransferase-like [Metaseiulus occidentalis]
VARROA_contig_12037	1.2524	3.82832e-08	1.30834e-06	0
VARROA_LOC100905727	0.834176	3.8529e-08	1.31566e-06	gi|391339129|ref|XP_003743905.1| PREDICTED: kinesin light chain-like isoform 1 [Metaseiulus occidentalis]
VARROA_contig_01520	-1.32872	3.86767e-08	1.31962e-06	0
VARROA_contig_23971	-1.75156	3.89763e-08	1.32876e-06	0
VARROA_contig_06032	-1.13168	3.92527e-08	1.33709e-06	0
VARROA_LOC100901494.3.4	0.582967	4.00301e-08	1.36246e-06	PREDICTED: protein croquemort-like [Metaseiulus occidentalis]
VARROA_LOC100909090	0.722873	4.03572e-08	1.37247e-06	PREDICTED: H/ACA ribonucleoprotein complex subunit 4-like [Metaseiulus occidentalis]
VARROA_contig_03465	-1.36262	4.04764e-08	1.3754e-06	0
VARROA_LOC100908582	0.720391	4.05939e-08	1.37828e-06	PREDICTED: cytochrome c-2-like [Metaseiulus occidentalis]
VARROA_LOC100900362	0.7746	4.08113e-08	1.3843e-06	PREDICTED: small ubiquitin-related modifier-like [Metaseiulus occidentalis]
VARROA_LOC100900410.9.13	0.865183	4.08375e-08	1.3843e-06	PREDICTED: U2 snRNP-associated SURP motif-containing protein-like [Metaseiulus occidentalis]
VARROA_LOC100903034.2.5	-1.22468	4.09168e-08	1.38586e-06	PREDICTED: inactive dipeptidyl peptidase 10-like [Metaseiulus occidentalis]
VARROA_contig_20866	-1.74629	4.11581e-08	1.3929e-06	0
VARROA_LOC100903622.1.4	0.904284	4.1374e-08	1.39907e-06	PREDICTED: eukaryotic translation initiation factor 3 subunit D-like isoform 2 [Metaseiulus occidentalis]
VARROA_LOC100904435.1.3	-0.913531	4.14863e-08	1.40173e-06	PREDICTED: LOW QUALITY PROTEIN: solute carrier family 22 member 7-like [Metaseiulus occidentalis]
VARROA_LOC100902434.1.2	1.25947	4.15306e-08	1.4021e-06	PREDICTED: uncharacterized protein LOC100902434 [Metaseiulus occidentalis]
VARROA_contig_03520	-1.18128	4.15851e-08	1.4028e-06	0
VARROA_contig_06870	-1.59317	4.19238e-08	1.41308e-06	0
VARROA_contig_22732	-1.72082	4.20866e-08	1.41742e-06	0
VARROA_LOC100898139	-0.41771	4.23593e-08	1.42546e-06	PREDICTED: NADH-cytochrome b5 reductase 2-like [Metaseiulus occidentalis]
VARROA_contig_10729	-1.41736	4.26767e-08	1.43498e-06	0
VARROA_contig_03582	-3.03822	4.3149e-08	1.44969e-06	0
VARROA_LOC100905717	1.19368	4.37545e-08	1.46885e-06	PREDICTED: aurora kinase B-like [Metaseiulus occidentalis]
VARROA_LOC100905613.2.2	1.14145	4.39251e-08	1.4734e-06	PREDICTED: ubiquitin carboxyl-terminal hydrolase 4-like [Metaseiulus occidentalis]
VARROA_LOC100900078.2.2	-0.773929	4.40715e-08	1.47524e-06	PREDICTED: putative pyridoxal kinase-like [Metaseiulus occidentalis]
VARROA_contig_10141	1.78241	4.40862e-08	1.47524e-06	0
VARROA_contig_11326	0.908176	4.40436e-08	1.47524e-06	PREDICTED: LOW QUALITY PROTEIN: nucleic acid binding protein 2 [Capra hircus]
VARROA_contig_24517	-2.78526	4.41731e-08	1.47697e-06	0
VARROA_LOC100901852.4.4	0.985338	4.42514e-08	1.4784e-06	PREDICTED: DNA excision repair protein ERCC-6-like [Metaseiulus occidentalis]
VARROA_contig_08805	-1.34712	4.4899e-08	1.49883e-06	0
VARROA_LOC100909322.1.2	-0.431637	4.50952e-08	1.50418e-06	PREDICTED: Down syndrome cell adhesion molecule-like [Metaseiulus occidentalis]
VARROA_contig_03374	-1.10063	4.5199e-08	1.50644e-06	0
VARROA_LOC100903369	-1.00751	4.52833e-08	1.50684e-06	PREDICTED: extracellular domains-containing protein CG31004-like [Metaseiulus occidentalis]
VARROA_LOC100908530	-1.06047	4.52685e-08	1.50684e-06	PREDICTED: uncharacterized protein LOC100908530 [Metaseiulus occidentalis]
VARROA_contig_14454	-1.22812	4.53284e-08	1.50714e-06	0
VARROA_contig_03537	-1.4438	4.59504e-08	1.52661e-06	0
VARROA_contig_24533	-0.820318	4.62243e-08	1.53449e-06	0
VARROA_contig_06172	-0.885444	4.627e-08	1.53478e-06	0
VARROA_LOC100901691	-1.20406	4.65172e-08	1.54176e-06	PREDICTED: myosin regulatory light chain 2-like [Metaseiulus occidentalis]
VARROA_LOC100909242.3.4	-1.37239	4.67112e-08	1.54573e-06	PREDICTED: excitatory amino acid transporter 4-like [Metaseiulus occidentalis]
VARROA_contig_02873	-1.20835	4.67073e-08	1.54573e-06	0
VARROA_contig_09220	0.845599	4.67732e-08	1.54655e-06	0
VARROA_LOC100902214.1.7	1.03203	4.69464e-08	1.55105e-06	PREDICTED: tubulin-specific chaperone D-like [Metaseiulus occidentalis]
VARROA_LOC100906246.2.2	0.518951	4.731e-08	1.56183e-06	PREDICTED: THO complex subunit 1-like [Metaseiulus occidentalis]
VARROA_LOC100898184.1.2	0.675989	4.7822e-08	1.57748e-06	PREDICTED: nuclear protein localization protein 4 homolog [Metaseiulus occidentalis]
VARROA_LOC100903278.2.2	-1.04927	4.79343e-08	1.57994e-06	PREDICTED: uncharacterized protein LOC100903278 [Metaseiulus occidentalis]
VARROA_LOC100899721	-1.49344	4.79904e-08	1.58054e-06	PREDICTED: serine/threonine-protein phosphatase PP1-gamma catalytic subunit-like [Metaseiulus occidentalis]
VARROA_LOC100903869	1.19519	4.86431e-08	1.60077e-06	PREDICTED: protein Wnt-8b-like [Metaseiulus occidentalis]
VARROA_contig_11113	1.77329	4.89567e-08	1.60982e-06	0
VARROA_LOC8275493	1.25651	4.94153e-08	1.62362e-06	conserved hypothetical protein [Ricinus communis]
VARROA_LOC100904973	-0.928723	4.99357e-08	1.63943e-06	PREDICTED: uncharacterized protein LOC100904973 [Metaseiulus occidentalis]
VARROA_contig_05974	-1.27048	5.00656e-08	1.6424e-06	0
VARROA_contig_18184	1.1778	5.01966e-08	1.64541e-06	0
VARROA_contig_10413	1.99891	5.0978e-08	1.66971e-06	0
VARROA_LOC100899492	1.03673	5.10687e-08	1.67137e-06	PREDICTED: dual specificity protein kinase TTK-like [Metaseiulus occidentalis]
VARROA_contig_20528	-0.970098	5.13853e-08	1.68041e-06	0
VARROA_LOC100897846.1.3	-1.06322	5.1499e-08	1.68281e-06	PREDICTED: equilibrative nucleoside transporter 3-like [Metaseiulus occidentalis]
VARROA_LOC100906873	0.502929	5.18819e-08	1.694e-06	PREDICTED: T-complex protein 1 subunit theta-like [Metaseiulus occidentalis]
VARROA_LOC100897714.2.5	-0.672817	5.19226e-08	1.694e-06	PREDICTED: epidermal growth factor receptor kinase substrate 8-like [Metaseiulus occidentalis]
VARROA_contig_15729	-1.31132	5.20155e-08	1.69571e-06	0
VARROA_contig_21481	-1.16463	5.25322e-08	1.71121e-06	0
VARROA_contig_05194	-2.47426	5.26039e-08	1.71221e-06	0
VARROA_contig_14725	1.21541	5.31308e-08	1.72801e-06	0
VARROA_contig_03847	-1.37878	5.3333e-08	1.73324e-06	0
VARROA_LOC100902417	1.33857	5.3429e-08	1.73473e-06	PREDICTED: uncharacterized protein LOC100902417 [Metaseiulus occidentalis]
VARROA_Nvl.3.5	0.670822	5.34889e-08	1.73473e-06	PREDICTED: nuclear valosin-containing protein [Metaseiulus occidentalis]
VARROA_contig_05205	-1.07339	5.35035e-08	1.73473e-06	0
VARROA_contig_09730	1.14459	5.36064e-08	1.73671e-06	0
VARROA_contig_09147	-0.736449	5.36516e-08	1.73683e-06	0
VARROA_LOC100900025	-1.43065	5.38254e-08	1.7411e-06	PREDICTED: transmembrane protein 135-like [Metaseiulus occidentalis]
VARROA_LOC100907829	-0.63585	5.3991e-08	1.74511e-06	PREDICTED: probable tyrosine--tRNA ligase, mitochondrial-like [Metaseiulus occidentalis]
VARROA_contig_20911	-1.21569	5.40364e-08	1.74523e-06	0
VARROA_LOC100906047.4.7	-1.4558	5.41149e-08	1.74641e-06	PREDICTED: uncharacterized protein LOC100906047 [Metaseiulus occidentalis]
VARROA_LOC100905847.2.2	-0.846881	5.51262e-08	1.77767e-06	PREDICTED: 6-phosphofructokinase-like [Metaseiulus occidentalis]
VARROA_HSP7C.2.2	0.795887	5.52238e-08	1.77937e-06	sp|P63018|HSP7C_RAT Heat shock cognate 71 kDa protein OS=Rattus norvegicus GN=Hspa8 PE=1 SV=1
VARROA_LOC100901285	0.981216	5.5264e-08	1.77937e-06	PREDICTED: arginine kinase-like [Metaseiulus occidentalis]
VARROA_LOC100898328	-1.05132	5.56104e-08	1.78914e-06	PREDICTED: putative uncharacterized oxidoreductase YDR541C-like [Metaseiulus occidentalis]
VARROA_LOC100908591	0.582346	5.59196e-08	1.79649e-06	PREDICTED: eukaryotic peptide chain release factor GTP-binding subunit ERF3A-like [Metaseiulus occidentalis]
VARROA_contig_08605	-0.826801	5.5925e-08	1.79649e-06	0
VARROA_contig_08598	1.40078	5.59902e-08	1.7972e-06	0
VARROA_LOC100897263.3.6	1.46488	5.67313e-08	1.81959e-06	PREDICTED: DNA topoisomerase 2-alpha-like [Metaseiulus occidentalis]
VARROA_Cdc5l	0.763212	5.71358e-08	1.83115e-06	PREDICTED: cell division cycle 5-like protein [Metaseiulus occidentalis]
VARROA_contig_06215	0.985926	5.75431e-08	1.84279e-06	0
VARROA_contig_11633	0.923311	5.82421e-08	1.86375e-06	0
VARROA_contig_08817	-1.34988	5.87918e-08	1.8799e-06	0
VARROA_LOC100905739.1.2	0.630597	5.90245e-08	1.88589e-06	PREDICTED: spliceosome RNA helicase DDX39B-like [Metaseiulus occidentalis]
VARROA_LOC100907449	0.589317	5.90763e-08	1.8861e-06	PREDICTED: sideroflexin-3-like [Metaseiulus occidentalis]
VARROA_LOC100897842	-0.709807	5.95312e-08	1.89917e-06	PREDICTED: multifunctional protein ADE2-like [Metaseiulus occidentalis]
VARROA_contig_19168	-0.507234	5.9869e-08	1.90849e-06	0
VARROA_LOC100902834.1.2	-0.954839	6.00526e-08	1.91288e-06	PREDICTED: solute carrier family 22 member 21-like [Metaseiulus occidentalis]
VARROA_contig_20265	0.981696	6.07291e-08	1.93295e-06	0
VARROA_contig_10868	1.08094	6.09015e-08	1.93696e-06	0
VARROA_contig_25166	-1.47913	6.12868e-08	1.94774e-06	0
VARROA_contig_03386	-0.950686	6.13818e-08	1.94927e-06	0
VARROA_LOC100901364.1.4	0.672007	6.1719e-08	1.95849e-06	PREDICTED: putative tRNA pseudouridine synthase Pus10-like [Metaseiulus occidentalis]
VARROA_LOC100901243.4.9	0.905691	6.21337e-08	1.96946e-06	PREDICTED: uncharacterized protein LOC100901243 [Metaseiulus occidentalis]
VARROA_LOC100909278.3.4	-0.95374	6.21593e-08	1.96946e-06	PREDICTED: monocarboxylate transporter 9-like [Metaseiulus occidentalis]
VARROA_LOC100904316	0.586626	6.25757e-08	1.98115e-06	PREDICTED: pumilio domain-containing protein KIAA0020 homolog [Metaseiulus occidentalis]
VARROA_contig_20962	-0.968259	6.26549e-08	1.98215e-06	0
VARROA_contig_24585	-1.11032	6.27974e-08	1.98516e-06	0
VARROA_LOC100907838	0.676985	6.37311e-08	2.01315e-06	PREDICTED: transcription elongation factor S-II-like [Metaseiulus occidentalis]
VARROA_LOC100909041	0.593599	6.44189e-08	2.03027e-06	PREDICTED: mRNA-capping enzyme-like [Metaseiulus occidentalis]
VARROA_contig_03634	-1.33924	6.43234e-08	2.03027e-06	0
VARROA_contig_18921	-0.93521	6.4403e-08	2.03027e-06	0
VARROA_LOC100904041.1.3	0.968479	6.45772e-08	2.03372e-06	PREDICTED: putative zinc finger CCCH domain-containing protein 57-like [Metaseiulus occidentalis]
VARROA_contig_06829	-1.54258	6.46634e-08	2.0349e-06	0
VARROA_LOC100899968	-0.773492	6.47588e-08	2.03636e-06	PREDICTED: zinc transporter ZIP11-like [Metaseiulus occidentalis]
VARROA_contig_05233	-0.94658	6.53956e-08	2.05484e-06	0
VARROA_LOC100902547.3.3	-1.09382	6.54614e-08	2.05536e-06	PREDICTED: uncharacterized protein LOC100902547 [Metaseiulus occidentalis]
VARROA_contig_17708	0.93884	6.55821e-08	2.05613e-06	0
VARROA_contig_17816	-3.47742	6.55846e-08	2.05613e-06	0
VARROA_LOC100906924	-0.932847	6.57066e-08	2.05841e-06	PREDICTED: uncharacterized protein LOC100906924 [Metaseiulus occidentalis]
VARROA_LOC100897845.2.4	-1.31644	6.60552e-08	2.06778e-06	PREDICTED: alkylglycerol monooxygenase-like [Metaseiulus occidentalis]
VARROA_LOC100907523	-0.70874	6.6227e-08	2.07005e-06	PREDICTED: uncharacterized protein LOC100907523 [Metaseiulus occidentalis]
VARROA_contig_15588	-0.847975	6.61922e-08	2.07005e-06	0
VARROA_LOC100908547	-0.755745	6.629e-08	2.07047e-06	PREDICTED: coronin-6-like [Metaseiulus occidentalis]
VARROA_contig_05465	-1.36546	6.63979e-08	2.07229e-06	0
VARROA_LOC100902161	-0.870807	6.64722e-08	2.07306e-06	PREDICTED: uncharacterized protein LOC100902161 [Metaseiulus occidentalis]
VARROA_LOC100897983.1.2	-1.19635	6.85241e-08	2.13545e-06	PREDICTED: acyl-CoA Delta(11) desaturase-like [Metaseiulus occidentalis]
VARROA_contig_03837	-0.871808	6.9369e-08	2.16017e-06	0
VARROA_LOC100907672.2.3	-0.702108	6.96437e-08	2.1663e-06	PREDICTED: ester hydrolase C11orf54 homolog [Metaseiulus occidentalis]
VARROA_contig_10831	1.15267	6.96697e-08	2.1663e-06	0
VARROA_LOC100898184.2.2	0.616095	7.0028e-08	2.17389e-06	PREDICTED: nuclear protein localization protein 4 homolog [Metaseiulus occidentalis]
VARROA_LOC100904890	0.668921	7.0048e-08	2.17389e-06	PREDICTED: ubiquitin-like protein 4A-like [Metaseiulus occidentalis]
VARROA_LOC100906152.2.4	-0.937731	7.00738e-08	2.17389e-06	PREDICTED: inositol oxygenase-like [Metaseiulus occidentalis]
VARROA_contig_20526	-1.19118	7.0122e-08	2.17389e-06	0
VARROA_LOC100898147.1.2	-1.11288	7.13279e-08	2.2087e-06	PREDICTED: uncharacterized protein LOC100898147 [Metaseiulus occidentalis]
VARROA_contig_23130	-1.06543	7.1351e-08	2.2087e-06	0
VARROA_LOC100906152.4.4	-0.891945	7.15003e-08	2.21169e-06	PREDICTED: inositol oxygenase-like [Metaseiulus occidentalis]
VARROA_LOC100898269	-0.756779	7.18357e-08	2.22042e-06	PREDICTED: thiamin pyrophosphokinase 1-like [Metaseiulus occidentalis]
VARROA_contig_09708	1.02025	7.28148e-08	2.24901e-06	0
VARROA_contig_07752	-1.22526	7.30807e-08	2.25281e-06	0
VARROA_contig_14193	-1.23201	7.30998e-08	2.25281e-06	0
VARROA_contig_24938	0.749594	7.30031e-08	2.25281e-06	0
VARROA_contig_23715	-0.951121	7.32157e-08	2.25472e-06	0
VARROA_LOC100907301	0.608459	7.35098e-08	2.26211e-06	gi|391327868|ref|XP_003738417.1| PREDICTED: peroxisome assembly protein 12-like [Metaseiulus occidentalis]
VARROA_contig_03436	-1.26364	7.39812e-08	2.27494e-06	0
VARROA_LOC100903581.4.4	0.810295	7.48859e-08	2.30106e-06	PREDICTED: mediator of RNA polymerase II transcription subunit 14-like [Metaseiulus occidentalis]
VARROA_Tle4.2.5	1.00444	7.54156e-08	2.31563e-06	PREDICTED: transducin-like enhancer protein 4 [Metaseiulus occidentalis]
VARROA_Ttc28.1.12	1.01999	7.56137e-08	2.32001e-06	PREDICTED: tetratricopeptide repeat protein 28 [Metaseiulus occidentalis]
VARROA_contig_11616	1.357	7.58636e-08	2.32596e-06	0
VARROA_LOC100904286.1.2	-1.32219	7.61052e-08	2.33166e-06	PREDICTED: serine/threonine-protein phosphatase 2A regulatory subunit pppA-like [Metaseiulus occidentalis]
VARROA_contig_04583	-1.33048	7.63536e-08	2.33755e-06	0
VARROA_LOC100905670.1.3	-0.657952	7.76461e-08	2.37538e-06	PREDICTED: protein lethal(2)essential for life-like [Metaseiulus occidentalis]
VARROA_LOC100897778.1.2	-1.1599	7.81256e-08	2.3883e-06	PREDICTED: uncharacterized protein LOC100897778 [Metaseiulus occidentalis]
VARROA_contig_08888	1.11427	7.83723e-08	2.39409e-06	0
VARROA_contig_22159	-1.26	7.8523e-08	2.39693e-06	0
VARROA_contig_05786	-1.26024	7.92599e-08	2.41766e-06	0
VARROA_LOC105208675	0.792989	7.9336e-08	2.41821e-06	PREDICTED: uncharacterized protein LOC105208675 [Bactrocera cucurbitae] >gi|751445799|ref|XP_011176964.1| PREDICTED: uncharacterized protein LOC105208675 [Bactrocera cucurbitae] >gi|751445801|ref|XP_011176965.1| PREDICTED: uncharacterized protein LOC105208675 [Bactrocera cucurbitae] >gi|751445803|ref|XP_011176966.1| PREDICTED: uncharacterized protein LOC105208675 [Bactrocera cucurbitae]
VARROA_contig_11978	1.20445	7.99407e-08	2.43487e-06	0
VARROA_contig_16675	-3.1541	8.00674e-08	2.43695e-06	0
VARROA_contig_18249	0.952268	8.01504e-08	2.43769e-06	0
VARROA_contig_23027	-0.913339	8.16381e-08	2.48113e-06	0
VARROA_contig_05503	-1.40442	8.17562e-08	2.48291e-06	0
VARROA_contig_11117	1.56833	8.27517e-08	2.51132e-06	0
VARROA_contig_04504	-1.67004	8.3201e-08	2.52312e-06	0
VARROA_contig_03642	-1.29158	8.37143e-08	2.53316e-06	0
VARROA_contig_19552	1.89764	8.36836e-08	2.53316e-06	0
VARROA_contig_24156	-0.848483	8.36495e-08	2.53316e-06	0
VARROA_IscW_ISCW003240	3.21764	8.44011e-08	2.55209e-06	hypothetical protein IscW_ISCW003240 [Ixodes scapularis]
VARROA_contig_25318	-1.02997	8.44712e-08	2.55236e-06	0
VARROA_LOC100897319.2.2	1.45321	8.47205e-08	2.55718e-06	PREDICTED: mRNA decay factor CTH2-like [Metaseiulus occidentalis]
VARROA_LOC100907755.8.9	0.853475	8.47532e-08	2.55718e-06	PREDICTED: S phase cyclin A-associated protein in the endoplasmic reticulum-like [Metaseiulus occidentalis]
VARROA_LOC100902865	-0.697349	8.513e-08	2.56669e-06	PREDICTED: Y+L amino acid transporter 2-like [Metaseiulus occidentalis]
VARROA_contig_09181	0.720439	8.53684e-08	2.5714e-06	0
VARROA_contig_14205	-1.02592	8.54092e-08	2.5714e-06	0
VARROA_LOC100903843.2.2	0.860476	8.56336e-08	2.57629e-06	PREDICTED: CCAAT/enhancer-binding protein zeta-like [Metaseiulus occidentalis]
VARROA_LOC100899344.3.4	-1.39255	8.59438e-08	2.58376e-06	PREDICTED: uncharacterized protein LOC100899344 [Metaseiulus occidentalis]
VARROA_contig_05695	-1.37313	8.66207e-08	2.60136e-06	0
VARROA_contig_09886	1.84029	8.67162e-08	2.60136e-06	0
VARROA_contig_15461	0.786181	8.66818e-08	2.60136e-06	0
VARROA_contig_05536	-1.79455	8.81835e-08	2.64348e-06	0
VARROA_contig_03319	-0.875804	8.86221e-08	2.65472e-06	0
VARROA_contig_18065	-3.40099	9.08205e-08	2.71862e-06	0
VARROA_contig_12241	-2.95422	9.15837e-08	2.7395e-06	0
VARROA_contig_20542	0.875346	9.17038e-08	2.74113e-06	0
VARROA_LOC100905637.1.5	0.841613	9.23477e-08	2.7584e-06	PREDICTED: glucose dehydrogenase [acceptor]-like [Metaseiulus occidentalis]
VARROA_LOC100907376	-1.36615	9.30603e-08	2.7777e-06	PREDICTED: uncharacterized protein LOC100907376 [Metaseiulus occidentalis]
VARROA_LOC100901093	-0.934679	9.31342e-08	2.77791e-06	PREDICTED: uncharacterized protein LOC100901093 [Metaseiulus occidentalis]
VARROA_LOC100899698	2.3771	9.35104e-08	2.78715e-06	PREDICTED: uncharacterized protein LOC100899698 [Metaseiulus occidentalis]
VARROA_contig_24283	-0.943353	9.39269e-08	2.79756e-06	0
VARROA_LOC100907601.2.2	1.68596	9.68726e-08	2.88324e-06	PREDICTED: RNA-binding protein MEX3A-like [Metaseiulus occidentalis]
VARROA_LOC100899431	0.557801	9.69903e-08	2.88468e-06	PREDICTED: coiled-coil domain-containing protein 58-like [Metaseiulus occidentalis]
VARROA_contig_18246	1.18455	9.74987e-08	2.89774e-06	0
VARROA_LOC100907321.2.2	-0.333926	9.92115e-08	2.94655e-06	PREDICTED: ceramide synthase 6-like [Metaseiulus occidentalis]
VARROA_LOC100905753	0.610506	9.94517e-08	2.95158e-06	PREDICTED: tRNA (guanine(10)-N2)-methyltransferase homolog [Metaseiulus occidentalis]
VARROA_LOC100902158	-0.717582	1.00313e-07	2.97504e-06	PREDICTED: uncharacterized serpin-like protein TK1782-like [Metaseiulus occidentalis]
VARROA_CpipJ_CPIJ005390.1.3	0.674286	1.00692e-07	2.98414e-06	conserved hypothetical protein [Culex quinquefasciatus]
VARROA_LOC100904860.5.5	-1.15784	1.0181e-07	3.01513e-06	PREDICTED: uncharacterized protein LOC100904860 [Metaseiulus occidentalis]
VARROA_contig_11515	0.879183	1.02152e-07	3.02313e-06	0
VARROA_contig_06183	-1.30489	1.0318e-07	3.05137e-06	0
VARROA_LOC100901709.1.3	0.896285	1.03444e-07	3.05703e-06	PREDICTED: general transcription factor IIH subunit 1-like [Metaseiulus occidentalis]
VARROA_contig_16023	-1.48986	1.03615e-07	3.05992e-06	0
VARROA_contig_17031	-0.97958	1.03774e-07	3.06243e-06	0
VARROA_LOC100904074	-1.2675	1.04861e-07	3.09234e-06	PREDICTED: uncharacterized protein LOC100904074 [Metaseiulus occidentalis]
VARROA_contig_14311	-1.20484	1.05192e-07	3.09988e-06	0
VARROA_contig_10116	1.13637	1.05629e-07	3.11059e-06	0
VARROA_LOC100904356	-1.07012	1.05882e-07	3.11582e-06	PREDICTED: uncharacterized protein LOC100904356 [Metaseiulus occidentalis]
VARROA_contig_18163	1.01147	1.06061e-07	3.11891e-06	0
VARROA_Top2b.7.9	0.73122	1.06583e-07	3.13205e-06	PREDICTED: DNA topoisomerase 2-beta [Metaseiulus occidentalis]
VARROA_contig_23111	-0.954695	1.06736e-07	3.13433e-06	0
VARROA_LOC100899330.3.4	1.5771	1.06898e-07	3.13689e-06	PREDICTED: probable ATP-dependent RNA helicase DDX20-like [Metaseiulus occidentalis]
VARROA_contig_21355	-1.2696	1.07631e-07	3.15618e-06	0
VARROA_contig_01009	-2.10117	1.09139e-07	3.19814e-06	0
VARROA_contig_18547	1.57062	1.0939e-07	3.20323e-06	0
VARROA_contig_10664	0.716388	1.10256e-07	3.22633e-06	0
VARROA_contig_00638	1.04826	1.10967e-07	3.24488e-06	0
VARROA_contig_11047	1.44981	1.11289e-07	3.25201e-06	0
VARROA_contig_03769	-1.58917	1.11369e-07	3.25208e-06	0
VARROA_contig_24347	-1.31887	1.11511e-07	3.25395e-06	0
VARROA_contig_10627	1.3284	1.12626e-07	3.28419e-06	0
VARROA_LOC105279818	1.5223	1.12771e-07	3.2861e-06	PREDICTED: G2/mitotic-specific cyclin-B3 [Cerapachys biroi] >gi|759057814|ref|XP_011338164.1| PREDICTED: G2/mitotic-specific cyclin-B3 [Cerapachys biroi] >gi|759057816|ref|XP_011338165.1| PREDICTED: G2/mitotic-specific cyclin-B3 [Cerapachys biroi] >gi|759057818|ref|XP_011338166.1| PREDICTED: G2/mitotic-specific cyclin-B3 [Cerapachys biroi]
VARROA_LOC100899913.3.4	1.20496	1.13101e-07	3.29341e-06	PREDICTED: kinesin-like protein KIF2A-like [Metaseiulus occidentalis]
VARROA_LOC100901735.4.4	-0.780748	1.13519e-07	3.30328e-06	PREDICTED: uncharacterized protein LOC100901735 [Metaseiulus occidentalis]
VARROA_LOC100899197.1.2	-0.702867	1.14886e-07	3.34074e-06	PREDICTED: trimeric intracellular cation channel type A-like [Metaseiulus occidentalis]
VARROA_contig_19958	1.26379	1.15167e-07	3.34658e-06	0
VARROA_LOC100908155.2.4	-1.48032	1.15556e-07	3.35556e-06	PREDICTED: matrix metalloproteinase-16-like [Metaseiulus occidentalis]
VARROA_Pgd	-0.560064	1.1575e-07	3.35884e-06	PREDICTED: 6-phosphogluconate dehydrogenase, decarboxylating [Metaseiulus occidentalis]
VARROA_LOC100905648	0.82306	1.16336e-07	3.37349e-06	PREDICTED: DNA-directed RNA polymerase III subunit RPC8-like [Metaseiulus occidentalis]
VARROA_LOC100907005	-1.2823	1.16587e-07	3.37609e-06	PREDICTED: C-type lectin domain family 4 member F-like [Metaseiulus occidentalis]
VARROA_contig_06133	-0.763077	1.16517e-07	3.37609e-06	0
VARROA_contig_06522	-1.70959	1.18227e-07	3.42121e-06	0
VARROA_LOC100900890.1.5	-0.9215	1.18837e-07	3.43648e-06	PREDICTED: puromycin-sensitive aminopeptidase-like [Metaseiulus occidentalis]
VARROA_LOC100908192.1.3	1.12722	1.19369e-07	3.44621e-06	PREDICTED: uncharacterized protein LOC100908192 [Metaseiulus occidentalis]
VARROA_contig_03000	-1.1041	1.19413e-07	3.44621e-06	0
VARROA_contig_18522	0.848338	1.19421e-07	3.44621e-06	0
VARROA_contig_08601	-1.36274	1.201e-07	3.4634e-06	0
VARROA_contig_05712	-0.949695	1.20376e-07	3.46896e-06	0
VARROA_contig_05906	-1.81512	1.2047e-07	3.46927e-06	0
VARROA_LOC100906962.2.2	-1.24855	1.21145e-07	3.48629e-06	PREDICTED: sulfotransferase family cytosolic 1B member 1-like [Metaseiulus occidentalis]
VARROA_LOC100901991.2.3	1.15199	1.21844e-07	3.50401e-06	gi|391345622|ref|XP_003747084.1| PREDICTED: protein fem-1 homolog C-like [Metaseiulus occidentalis]
VARROA_contig_08441	-0.751302	1.22139e-07	3.51008e-06	0
VARROA_LOC100898452	-0.9009	1.24154e-07	3.56373e-06	PREDICTED: CD9 antigen-like [Metaseiulus occidentalis]
VARROA_contig_11427	1.12864	1.24177e-07	3.56373e-06	0
VARROA_LOC100899619	0.638003	1.24511e-07	3.57086e-06	PREDICTED: prohibitin-2-like [Metaseiulus occidentalis]
VARROA_contig_22594	-1.00851	1.25611e-07	3.59993e-06	0
VARROA_contig_20283	1.40538	1.26589e-07	3.62548e-06	0
VARROA_Kif11.1.4	1.51358	1.26918e-07	3.6324e-06	PREDICTED: kinesin-like protein KIF11 [Metaseiulus occidentalis]
VARROA_contig_03744	-1.04421	1.27135e-07	3.63612e-06	0
VARROA_LOC100907212	0.854149	1.274e-07	3.63623e-06	PREDICTED: luc7-like protein 3-like [Metaseiulus occidentalis]
VARROA_Ttc28.8.12	1.26282	1.27266e-07	3.63623e-06	PREDICTED: tetratricopeptide repeat protein 28 [Metaseiulus occidentalis]
VARROA_contig_24907	-1.20707	1.2732e-07	3.63623e-06	0
VARROA_LOC100908647.2.2	-1.30036	1.29628e-07	3.69728e-06	PREDICTED: tensin-like [Metaseiulus occidentalis]
VARROA_contig_09250	1.42805	1.29818e-07	3.70016e-06	0
VARROA_contig_06333	-0.729697	1.30055e-07	3.7044e-06	0
VARROA_contig_03332	-1.02412	1.3084e-07	3.72421e-06	0
VARROA_contig_01470	0.798631	1.32488e-07	3.76855e-06	0
VARROA_contig_05548	-0.815615	1.33464e-07	3.79371e-06	0
VARROA_Gusb.2.2	-0.585171	1.33896e-07	3.80181e-06	PREDICTED: beta-glucuronidase [Metaseiulus occidentalis]
VARROA_LOC100906249.2.2	1.35596	1.33931e-07	3.80181e-06	PREDICTED: G2/mitotic-specific cyclin-B-like [Metaseiulus occidentalis]
VARROA_LOC100900890.2.5	-1.62493	1.34394e-07	3.81236e-06	PREDICTED: puromycin-sensitive aminopeptidase-like [Metaseiulus occidentalis]
VARROA_contig_21611	-1.0602	1.34535e-07	3.81378e-06	0
VARROA_LOC100898012.2.5	-0.840056	1.3505e-07	3.82578e-06	PREDICTED: calpain-5-like [Metaseiulus occidentalis]
VARROA_LOC100903056.2.6	-1.07046	1.3561e-07	3.83903e-06	PREDICTED: putative glycogen [starch] synthase-like [Metaseiulus occidentalis]
VARROA_contig_18276	1.37211	1.36242e-07	3.85431e-06	0
VARROA_contig_03180	-0.768654	1.36503e-07	3.85906e-06	0
VARROA_LOC100903739.2.3	1.99889	1.36768e-07	3.86396e-06	PREDICTED: uncharacterized protein LOC100903739 [Metaseiulus occidentalis]
VARROA_contig_02406	-1.04531	1.37404e-07	3.8793e-06	0
VARROA_contig_05943	-0.795808	1.37858e-07	3.88948e-06	0
VARROA_contig_11367	1.02496	1.38413e-07	3.90248e-06	0
VARROA_contig_05224	-0.971711	1.38518e-07	3.90281e-06	0
VARROA_contig_07020	-1.97947	1.38708e-07	3.90555e-06	0
VARROA_contig_19932	2.10425	1.38843e-07	3.90671e-06	0
VARROA_contig_05962	-2.49226	1.39134e-07	3.91225e-06	0
VARROA_contig_09012	-1.30079	1.39593e-07	3.92253e-06	0
VARROA_LOC100905953.2.2	-1.17358	1.39722e-07	3.92349e-06	PREDICTED: SET and MYND domain-containing protein 3-like [Metaseiulus occidentalis]
VARROA_LOC100898926	0.550889	1.40997e-07	3.95665e-06	PREDICTED: protein FAM136A-like [Metaseiulus occidentalis]
VARROA_LOC100897427	-0.735579	1.41732e-07	3.97459e-06	PREDICTED: 2-acylglycerol O-acyltransferase 2-A-like [Metaseiulus occidentalis]
VARROA_contig_03871	-1.05545	1.43587e-07	4.02392e-06	0
VARROA_LOC100905930	1.14315	1.44089e-07	4.02987e-06	PREDICTED: DNA mismatch repair protein Msh2-like [Metaseiulus occidentalis]
VARROA_LOC100906810.1.2	1.29388	1.43985e-07	4.02987e-06	PREDICTED: protein big brother-like [Metaseiulus occidentalis]
VARROA_LOC100907500	0.441067	1.44049e-07	4.02987e-06	PREDICTED: TBC1 domain family member 20-like [Metaseiulus occidentalis]
VARROA_LOC100898628	1.42829	1.44664e-07	4.03512e-06	PREDICTED: uncharacterized protein LOC100898628 [Metaseiulus occidentalis]
VARROA_LOC100898772	-0.589135	1.44447e-07	4.03512e-06	PREDICTED: ras-related protein Rab-32B-like [Metaseiulus occidentalis]
VARROA_LOC100900345	-0.947569	1.44495e-07	4.03512e-06	PREDICTED: uncharacterized protein LOC100900345 [Metaseiulus occidentalis]
VARROA_contig_20510	0.850182	1.44646e-07	4.03512e-06	0
VARROA_contig_03859	-1.34693	1.46658e-07	4.08802e-06	0
VARROA_contig_00064	0.673334	1.47885e-07	4.11946e-06	0
VARROA_contig_18799	1.13354	1.48943e-07	4.14617e-06	0
VARROA_LOC100900692.4.4	-0.90379	1.50356e-07	4.1827e-06	PREDICTED: extended synaptotagmin-1-like [Metaseiulus occidentalis]
VARROA_contig_15805	-1.13911	1.50844e-07	4.19349e-06	0
VARROA_contig_18309	0.798216	1.51844e-07	4.21847e-06	0
VARROA_LOC100900024.1.3	1.31829	1.53343e-07	4.25729e-06	PREDICTED: uncharacterized protein LOC100900024 [Metaseiulus occidentalis]
VARROA_LOC100906274.2.3	1.58687	1.54329e-07	4.28163e-06	PREDICTED: uncharacterized protein LOC100906274 [Metaseiulus occidentalis]
VARROA_contig_12370	0.649743	1.54425e-07	4.28163e-06	0
VARROA_contig_05121	-0.731605	1.55841e-07	4.31801e-06	0
VARROA_LOC100906203	-1.29362	1.55951e-07	4.3182e-06	PREDICTED: calcium-transporting ATPase sarcoplasmic/endoplasmic reticulum type-like [Metaseiulus occidentalis]
VARROA_LOC100906940	-0.906279	1.56265e-07	4.3206e-06	PREDICTED: cytochrome P450 2J6-like [Metaseiulus occidentalis]
VARROA_contig_20174	1.4237	1.56349e-07	4.3206e-06	0
VARROA_contig_24779	-0.914503	1.56292e-07	4.3206e-06	0
VARROA_LOC100899424.2.3	-1.37156	1.56722e-07	4.32806e-06	PREDICTED: ceramide synthase 1-like [Metaseiulus occidentalis]
VARROA_contig_00852	1.4273	1.57411e-07	4.34133e-06	0
VARROA_contig_04260	-1.50674	1.57379e-07	4.34133e-06	0
VARROA_LOC100898845.1.3	1.38558	1.58687e-07	4.37365e-06	PREDICTED: exonuclease 1-like [Metaseiulus occidentalis]
VARROA_contig_10381	1.26608	1.59069e-07	4.38127e-06	0
VARROA_contig_23268	0.698599	1.59332e-07	4.38563e-06	0
VARROA_LOC100902817	-1.10994	1.59758e-07	4.39444e-06	PREDICTED: paxillin-like [Metaseiulus occidentalis]
VARROA_LOC100908686	-0.850467	1.6121e-07	4.43147e-06	PREDICTED: uncharacterized protein LOC100908686 [Metaseiulus occidentalis]
VARROA_LOC100899767.1.2	-0.909551	1.62423e-07	4.45015e-06	PREDICTED: paramyosin-like [Metaseiulus occidentalis]
VARROA_LOC100901187	-0.457481	1.62359e-07	4.45015e-06	PREDICTED: dihydrolipoyllysine-residue acetyltransferase component of pyruvate dehydrogenase complex, mitochondrial-like [Metaseiulus occidentalis]
VARROA_LOC100901888.4.4	1.23233	1.62329e-07	4.45015e-06	PREDICTED: DNA repair protein RAD51 homolog B-like [Metaseiulus occidentalis]
VARROA_contig_09683	1.23327	1.62165e-07	4.45015e-06	0
VARROA_contig_22018	-1.57463	1.62282e-07	4.45015e-06	0
VARROA_contig_07211	-0.999568	1.62704e-07	4.45492e-06	0
VARROA_contig_10384	1.03519	1.6302e-07	4.45774e-06	0
VARROA_contig_10670	1.32218	1.6293e-07	4.45774e-06	0
VARROA_LOC100897422.1.4	-1.34321	1.63653e-07	4.47211e-06	PREDICTED: uncharacterized protein LOC100897422 [Metaseiulus occidentalis]
VARROA_LOC100897796.2.2	0.752613	1.6439e-07	4.48853e-06	PREDICTED: uncharacterized protein LOC100897796 [Metaseiulus occidentalis]
VARROA_LOC100905039	2.44239	1.64469e-07	4.48853e-06	PREDICTED: uncharacterized protein LOC100905039 [Metaseiulus occidentalis]
VARROA_contig_21367	-1.18513	1.66126e-07	4.53078e-06	0
VARROA_contig_18780	-0.990388	1.67269e-07	4.55897e-06	0
VARROA_LOC105203610	-0.702904	1.69068e-07	4.60426e-06	PREDICTED: probable pterin-4-alpha-carbinolamine dehydratase [Solenopsis invicta]
VARROA_contig_09423	0.920339	1.69151e-07	4.60426e-06	0
VARROA_contig_05893	-1.38831	1.71579e-07	4.66426e-06	0
VARROA_contig_07308	-1.34873	1.71578e-07	4.66426e-06	0
VARROA_LOC100900143.2.2	-0.981182	1.72629e-07	4.68977e-06	PREDICTED: uncharacterized protein LOC100900143 [Metaseiulus occidentalis]
VARROA_contig_06275	-1.86667	1.72987e-07	4.69643e-06	0
VARROA_LOC100908803.3.4	-0.769436	1.73422e-07	4.70503e-06	PREDICTED: dual specificity mitogen-activated protein kinase kinase 6-like [Metaseiulus occidentalis]
VARROA_contig_20731	-0.964844	1.7353e-07	4.70503e-06	0
VARROA_contig_05208	-0.971939	1.74384e-07	4.72512e-06	0
VARROA_contig_03684	-0.884048	1.7467e-07	4.72982e-06	0
VARROA_contig_24772	-1.31176	1.75227e-07	4.7418e-06	0
VARROA_LOC100906425.5.5	-1.21595	1.75492e-07	4.74589e-06	PREDICTED: myosin heavy chain, muscle-like isoform 1 [Metaseiulus occidentalis]
VARROA_LOC100898846.2.2	-0.710704	1.75865e-07	4.74984e-06	PREDICTED: 3(2),5-bisphosphate nucleotidase 1-like [Metaseiulus occidentalis]
VARROA_contig_18731	1.36619	1.75825e-07	4.74984e-06	0
VARROA_LOC100901379	1.10075	1.76881e-07	4.77418e-06	PREDICTED: actin-related protein 6-like [Metaseiulus occidentalis]
VARROA_contig_00407	1.10052	1.77404e-07	4.78456e-06	0
VARROA_contig_21765	-0.812862	1.77495e-07	4.78456e-06	0
VARROA_LOC100899420	0.975584	1.77737e-07	4.78504e-06	PREDICTED: histone-binding protein N1/N2-like [Metaseiulus occidentalis]
VARROA_contig_05137	-1.68245	1.77742e-07	4.78504e-06	0
VARROA_contig_08104	-1.34015	1.79378e-07	4.82598e-06	0
VARROA_LOC100901125.2.2	-1.10994	1.81516e-07	4.87721e-06	PREDICTED: muscle LIM protein Mlp84B-like [Metaseiulus occidentalis]
VARROA_contig_14689	-0.97044	1.81511e-07	4.87721e-06	0
VARROA_H2AV	0.818382	1.82412e-07	4.89812e-06	sp|P08991|H2AV_STRPU Histone H2A.V (Fragment) OS=Strongylocentrotus purpuratus GN=H2A.F/Z PE=1 SV=1
VARROA_contig_00200	0.838606	1.83173e-07	4.91224e-06	0
VARROA_contig_22949	-2.4518	1.83117e-07	4.91224e-06	0
VARROA_LOC100909063.1.2	-0.733276	1.83366e-07	4.91426e-06	PREDICTED: sodium- and chloride-dependent GABA transporter 1-like [Metaseiulus occidentalis]
VARROA_LOC100903086.2.3	-0.753888	1.83916e-07	4.92583e-06	gi|391343506|ref|XP_003746050.1| PREDICTED: guanine nucleotide exchange factor MSS4 homolog [Metaseiulus occidentalis]
VARROA_LOC100905967	1.65554	1.84259e-07	4.93186e-06	PREDICTED: uncharacterized protein LOC100905967 [Metaseiulus occidentalis]
VARROA_LOC100903784.1.4	-1.63398	1.89117e-07	5.05631e-06	PREDICTED: uncharacterized protein LOC100903784 [Metaseiulus occidentalis]
VARROA_LOC100903933	0.908037	1.89151e-07	5.05631e-06	PREDICTED: histone deacetylase complex subunit SAP18-like isoform 2 [Metaseiulus occidentalis]
VARROA_LOC100900804	1.03887	1.92163e-07	5.13354e-06	PREDICTED: H/ACA ribonucleoprotein complex non-core subunit NAF1-like [Metaseiulus occidentalis]
VARROA_LOC100899923.3.4	0.871109	1.9246e-07	5.13381e-06	PREDICTED: nuclear pore complex protein Nup160-like [Metaseiulus occidentalis]
VARROA_LOC100901095	0.595265	1.92299e-07	5.13381e-06	PREDICTED: solute carrier family 35 member E1 homolog [Metaseiulus occidentalis]
VARROA_contig_10477	1.06308	1.92542e-07	5.13381e-06	0
VARROA_LOC100901151.1.2	-0.666928	1.92838e-07	5.1384e-06	PREDICTED: serpin B10-like [Metaseiulus occidentalis]
VARROA_contig_03147	-0.872504	1.95101e-07	5.1954e-06	0
VARROA_contig_19779	1.56162	1.97577e-07	5.25798e-06	0
VARROA_LOC100906222.6.8	0.861537	1.9805e-07	5.26385e-06	PREDICTED: uncharacterized protein LOC100906222 [Metaseiulus occidentalis]
VARROA_LOC100906327.2.2	-1.41538	1.97948e-07	5.26385e-06	gi|391325321|ref|XP_003737187.1| PREDICTED: hemocyte protein-glutamine gamma-glutamyltransferase-like [Metaseiulus occidentalis]
VARROA_LOC100897922.3.3	-1.87134	1.98577e-07	5.27114e-06	PREDICTED: putative sodium-coupled neutral amino acid transporter 7-like [Metaseiulus occidentalis]
VARROA_contig_11819	1.34052	1.98462e-07	5.27114e-06	0
VARROA_LOC100901410.2.2	1.32994	1.99941e-07	5.30396e-06	PREDICTED: zinc transporter 2-like [Metaseiulus occidentalis]
VARROA_contig_06654	-1.63402	2.00509e-07	5.31566e-06	0
VARROA_LOC100900360.2.2	-1.20565	2.0109e-07	5.32557e-06	PREDICTED: cuticle protein 10.9-like [Metaseiulus occidentalis]
VARROA_LOC105428561	0.712485	2.01138e-07	5.32557e-06	PREDICTED: F-box-like/WD repeat-containing protein TBL1XR1-B, partial [Pogonomyrmex barbatus]
VARROA_contig_05857	-0.843692	2.02871e-07	5.36419e-06	0
VARROA_contig_09787	1.37077	2.02982e-07	5.36419e-06	0
VARROA_contig_16508	-1.19343	2.02874e-07	5.36419e-06	0
VARROA_LOC100907354	0.716679	2.03692e-07	5.37952e-06	PREDICTED: DNA-directed RNA polymerase II subunit RPB4-like [Metaseiulus occidentalis]
VARROA_contig_05867	-1.08054	2.03873e-07	5.38091e-06	0
VARROA_contig_21359	-1.0103	2.04821e-07	5.4025e-06	GB47029-PA pep:novel chromosome_group:GCA_000002195.1:3:11259469:11260577:1 gene:GB47029 transcript:GB47029-RA description:Uncharacterized protein
VARROA_contig_18289	-0.882253	2.05028e-07	5.40456e-06	0
VARROA_LOC100902700.9.9	-0.752165	2.05401e-07	5.41097e-06	PREDICTED: uncharacterized protein LOC100902700 [Metaseiulus occidentalis]
VARROA_LOC100899165.3.10	1.53703	2.06328e-07	5.42812e-06	gi|391327316|ref|XP_003738149.1| PREDICTED: nuclear hormone receptor E75-like [Metaseiulus occidentalis]
VARROA_contig_03650	-0.946468	2.06442e-07	5.42812e-06	0
VARROA_contig_11316	1.77252	2.06354e-07	5.42812e-06	0
VARROA_LOC100902709.4.4	-2.30423	2.06729e-07	5.43225e-06	PREDICTED: uncharacterized protein LOC100902709 [Metaseiulus occidentalis]
VARROA_contig_18840	1.13372	2.07425e-07	5.44708e-06	0
VARROA_contig_07639	-1.4773	2.0798e-07	5.4548e-06	0
VARROA_contig_09682	1.42779	2.07927e-07	5.4548e-06	0
VARROA_LOC100905857	-0.7178	2.08247e-07	5.45837e-06	PREDICTED: putative N-acetylglucosamine-6-phosphate deacetylase-like [Metaseiulus occidentalis]
VARROA_LOC100905847.1.2	-0.704672	2.09373e-07	5.48442e-06	PREDICTED: 6-phosphofructokinase-like [Metaseiulus occidentalis]
VARROA_contig_09443	1.5446	2.09635e-07	5.48442e-06	0
VARROA_contig_24244	-1.00236	2.09536e-07	5.48442e-06	0
VARROA_contig_15115	-1.02656	2.10716e-07	5.50925e-06	0
VARROA_LOC100905567.1.2	-0.880032	2.10852e-07	5.50935e-06	PREDICTED: uncharacterized protein LOC100905567 [Metaseiulus occidentalis]
VARROA_LOC100900359	0.795178	2.11081e-07	5.51188e-06	PREDICTED: uncharacterized protein LOC100900359 [Metaseiulus occidentalis]
VARROA_LOC100904410.2.3	-1.05796	2.1423e-07	5.5906e-06	PREDICTED: protein Skeletor, isoforms B/C-like [Metaseiulus occidentalis]
VARROA_contig_14638	1.73355	2.14906e-07	5.60476e-06	0
VARROA_LOC100898943	1.22256	2.15673e-07	5.62123e-06	PREDICTED: putative fatty acyl-CoA reductase CG5065-like [Metaseiulus occidentalis]
VARROA_LOC100902544.4.4	-1.2298	2.16004e-07	5.62636e-06	PREDICTED: B(0,+)-type amino acid transporter 1-like [Metaseiulus occidentalis]
VARROA_contig_08698	1.02454	2.16699e-07	5.64094e-06	0
VARROA_contig_08776	-0.853344	2.17184e-07	5.65002e-06	0
VARROA_LOC100905953.1.2	-0.950195	2.20412e-07	5.73044e-06	PREDICTED: SET and MYND domain-containing protein 3-like [Metaseiulus occidentalis]
VARROA_LOC100906070	0.651918	2.20614e-07	5.73173e-06	PREDICTED: transducin beta-like protein 3-like [Metaseiulus occidentalis]
VARROA_contig_09490	5.06172	2.20737e-07	5.73173e-06	0
VARROA_contig_03544	-0.941822	2.21664e-07	5.75223e-06	0
VARROA_contig_00127	-1.0967	2.22559e-07	5.77187e-06	0
VARROA_contig_16841	-1.26705	2.24558e-07	5.8201e-06	0
VARROA_LOC105282503.1.2	1.05238	2.25375e-07	5.83765e-06	PREDICTED: BTB/POZ domain-containing protein KCTD5 isoform X2 [Cerapachys biroi]
VARROA_LOC100903945	0.494636	2.25873e-07	5.84691e-06	PREDICTED: putative ribosomal RNA methyltransferase NOP2-like [Metaseiulus occidentalis]
VARROA_contig_00488	1.09765	2.28064e-07	5.89998e-06	0
VARROA_contig_19706	0.644686	2.30854e-07	5.96844e-06	0
VARROA_LOC100898265.1.3	2.13979	2.31741e-07	5.98766e-06	PREDICTED: SH3 domain-containing protein 19-like [Metaseiulus occidentalis]
VARROA_contig_09665	-0.652716	2.32866e-07	6.01302e-06	0
VARROA_contig_11776	1.30809	2.34074e-07	6.04046e-06	0
VARROA_LOC100897785	1.26293	2.37142e-07	6.11586e-06	PREDICTED: uncharacterized protein LOC100897785 [Metaseiulus occidentalis]
VARROA_LOC100905670.2.3	-0.643331	2.38857e-07	6.15628e-06	PREDICTED: protein lethal(2)essential for life-like [Metaseiulus occidentalis]
VARROA_contig_05044	-1.35984	2.40941e-07	6.20617e-06	0
VARROA_contig_00631	-1.3038	2.41711e-07	6.22215e-06	0
VARROA_LOC100897148	-0.992758	2.42393e-07	6.23202e-06	PREDICTED: GATA-binding factor 5-A-like [Metaseiulus occidentalis]
VARROA_LOC100903170	1.473	2.42349e-07	6.23202e-06	PREDICTED: uncharacterized protein LOC100903170 [Metaseiulus occidentalis]
VARROA_LOC100898421.1.7	-2.24415	2.42688e-07	6.23578e-06	PREDICTED: phospholipase D1-like [Metaseiulus occidentalis]
VARROA_contig_24848	-2.64364	2.43946e-07	6.26423e-06	0
VARROA_LOC100898421.6.7	-1.87093	2.44748e-07	6.28097e-06	PREDICTED: phospholipase D1-like [Metaseiulus occidentalis]
VARROA_Ttc28.4.12	1.30604	2.46679e-07	6.32662e-06	PREDICTED: tetratricopeptide repeat protein 28 [Metaseiulus occidentalis]
VARROA_LOC100902901.3.4	1.86622	2.47088e-07	6.33323e-06	PREDICTED: elongation of very long chain fatty acids protein AAEL008004-like [Metaseiulus occidentalis]
VARROA_contig_05198	-1.31901	2.47725e-07	6.34565e-06	0
VARROA_contig_05248	-1.11595	2.48206e-07	6.35407e-06	0
VARROA_contig_19407	1.33595	2.48414e-07	6.35551e-06	0
VARROA_contig_21788	-0.60328	2.49585e-07	6.38154e-06	0
VARROA_LOC100902053.2.3	0.93663	2.49893e-07	6.38551e-06	PREDICTED: E3 ubiquitin-protein ligase arih1-like isoform 1 [Metaseiulus occidentalis]
VARROA_contig_05140	-1.5751	2.50657e-07	6.3972e-06	0
VARROA_contig_14123	-1.64287	2.50636e-07	6.3972e-06	0
VARROA_LOC100907980	-0.688542	2.51013e-07	6.40236e-06	PREDICTED: urocanate hydratase-like [Metaseiulus occidentalis]
VARROA_LOC100904437.3.4	1.08555	2.51917e-07	6.4215e-06	PREDICTED: serine/threonine-protein kinase greatwall-like [Metaseiulus occidentalis]
VARROA_contig_10893	1.43177	2.52686e-07	6.43716e-06	0
VARROA_LOC100904404.1.2	-0.412135	2.52893e-07	6.4385e-06	PREDICTED: polyadenylate-binding protein 1-like [Metaseiulus occidentalis]
VARROA_contig_05773	-1.09826	2.54302e-07	6.47045e-06	0
VARROA_contig_19101	1.23021	2.56033e-07	6.51051e-06	0
VARROA_contig_09370	0.860643	2.58187e-07	6.56127e-06	0
VARROA_LOC100908381	1.18289	2.58387e-07	6.56237e-06	PREDICTED: uncharacterized protein LOC100908381 [Metaseiulus occidentalis]
VARROA_contig_04800	-0.90655	2.60107e-07	6.60202e-06	0
VARROA_LOC100899988.1.2	0.71602	2.61969e-07	6.64527e-06	PREDICTED: N-glycosylase/DNA lyase-like [Metaseiulus occidentalis]
VARROA_contig_10000	1.18886	2.62599e-07	6.65719e-06	0
VARROA_contig_10656	0.915788	2.62877e-07	6.66019e-06	0
VARROA_LOC100898190	0.555688	2.63382e-07	6.66893e-06	PREDICTED: uncharacterized protein LOC100898190 [Metaseiulus occidentalis]
VARROA_LOC100899812.3.5	1.14924	2.64434e-07	6.68405e-06	PREDICTED: DDB1- and CUL4-associated factor 10 homolog [Metaseiulus occidentalis]
VARROA_LOC100901459	0.631778	2.64759e-07	6.68405e-06	PREDICTED: WD repeat-containing protein 74-like [Metaseiulus occidentalis]
VARROA_LOTGIDRAFT_102354	1.01244	2.6478e-07	6.68405e-06	hypothetical protein LOTGIDRAFT_102354 [Lottia gigantea]
VARROA_contig_05813	-0.849272	2.64621e-07	6.68405e-06	0
VARROA_contig_06826	-1.16951	2.64621e-07	6.68405e-06	0
VARROA_contig_01603	-1.09189	2.65339e-07	6.69412e-06	0
VARROA_LOC100903494	-0.66301	2.6583e-07	6.70245e-06	PREDICTED: NADH dehydrogenase [ubiquinone] iron-sulfur protein 2, mitochondrial-like [Metaseiulus occidentalis]
VARROA_contig_20681	1.36875	2.67136e-07	6.73131e-06	0
VARROA_LOC100908900	-0.992106	2.68178e-07	6.7535e-06	PREDICTED: RAB6-interacting golgin-like [Metaseiulus occidentalis]
VARROA_LOC100906874	-0.452744	2.68807e-07	6.76525e-06	PREDICTED: 4-hydroxybutyrate coenzyme A transferase-like [Metaseiulus occidentalis]
VARROA_LOC100899621.6.7	-0.529027	2.69047e-07	6.76533e-06	PREDICTED: spectrin beta chain-like [Metaseiulus occidentalis]
VARROA_contig_10188	2.1239	2.69135e-07	6.76533e-06	0
VARROA_LOC100906962.1.2	-1.21401	2.71022e-07	6.80869e-06	PREDICTED: sulfotransferase family cytosolic 1B member 1-like [Metaseiulus occidentalis]
VARROA_contig_14337	-0.654138	2.71738e-07	6.82254e-06	0
VARROA_contig_23310	-0.855033	2.76368e-07	6.93463e-06	0
VARROA_contig_09835	1.08181	2.76666e-07	6.93792e-06	0
VARROA_LOC100907820.2.4	-0.829219	2.77681e-07	6.9592e-06	PREDICTED: phosrestin-2-like [Metaseiulus occidentalis]
VARROA_contig_03625	-0.637927	2.7859e-07	6.97779e-06	0
VARROA_LOC100908936.3.7	0.795673	2.78866e-07	6.98051e-06	PREDICTED: DNA topoisomerase 2-binding protein 1-B-like [Metaseiulus occidentalis]
VARROA_contig_23785	-1.42591	2.79438e-07	6.99063e-06	0
VARROA_contig_09359	2.10447	2.80265e-07	7.00713e-06	0
VARROA_LOC100903739.1.3	1.93277	2.80661e-07	7.01283e-06	PREDICTED: uncharacterized protein LOC100903739 [Metaseiulus occidentalis]
VARROA_LOC100905491.1.7	-0.846442	2.81928e-07	7.03605e-06	PREDICTED: IQ motif and SEC7 domain-containing protein 1-like [Metaseiulus occidentalis]
VARROA_contig_19770	1.11549	2.8189e-07	7.03605e-06	0
VARROA_contig_05618	1.20213	2.83656e-07	7.07495e-06	0
VARROA_LOC100902434.2.2	1.43506	2.84137e-07	7.07849e-06	PREDICTED: uncharacterized protein LOC100902434 [Metaseiulus occidentalis]
VARROA_contig_11303	1.32099	2.84e-07	7.07849e-06	0
VARROA_contig_19979	0.978974	2.85138e-07	7.09919e-06	0
VARROA_contig_14226	-1.26196	2.86197e-07	7.12131e-06	0
VARROA_contig_07372	-0.731347	2.86454e-07	7.12346e-06	0
VARROA_LOC100897405	-0.698195	2.86985e-07	7.13241e-06	PREDICTED: aquaporin-10-like [Metaseiulus occidentalis]
VARROA_LOC100899923.1.4	1.06373	2.87406e-07	7.13862e-06	PREDICTED: nuclear pore complex protein Nup160-like [Metaseiulus occidentalis]
VARROA_contig_04553	-1.08387	2.89833e-07	7.19462e-06	0
VARROA_contig_01839	-1.15961	2.90907e-07	7.21699e-06	0
VARROA_contig_24599	-0.955812	2.9383e-07	7.28518e-06	0
VARROA_LOC100904605.4.8	0.567414	2.94049e-07	7.28627e-06	PREDICTED: vacuolar fusion protein MON1 homolog A-like [Metaseiulus occidentalis]
VARROA_contig_00040	-0.986672	2.96457e-07	7.34158e-06	0
VARROA_LOC100905090.1.2	-0.717165	2.98065e-07	7.37255e-06	PREDICTED: sodium-dependent glucose transporter 1-like [Metaseiulus occidentalis]
VARROA_contig_05141	-0.553862	2.97922e-07	7.37255e-06	0
VARROA_contig_09607	1.32137	2.98238e-07	7.37255e-06	0
VARROA_LOC100901254	0.553541	3.00375e-07	7.42098e-06	PREDICTED: dual specificity mitogen-activated protein kinase kinase 1-like [Metaseiulus occidentalis]
VARROA_LOC100898016	1.10287	3.00752e-07	7.42589e-06	PREDICTED: DNA replication complex GINS protein PSF1-like [Metaseiulus occidentalis]
VARROA_LOC100899313.2.2	0.471922	3.06066e-07	7.54846e-06	PREDICTED: dnaJ homolog subfamily B member 2-like [Metaseiulus occidentalis]
VARROA_contig_00389	-1.06675	3.06439e-07	7.54846e-06	0
VARROA_contig_14469	-1.83884	3.0639e-07	7.54846e-06	0
VARROA_contig_18299	0.570961	3.06244e-07	7.54846e-06	0
VARROA_contig_09566	0.823865	3.07361e-07	7.56671e-06	0
VARROA_LOC100907644	0.683827	3.08217e-07	7.58331e-06	PREDICTED: uncharacterized protein LOC100907644 [Metaseiulus occidentalis]
VARROA_LOC100897663.2.2	1.10874	3.09238e-07	7.60394e-06	PREDICTED: transcription elongation factor 1 homolog [Metaseiulus occidentalis]
VARROA_contig_00015	-1.51846	3.10741e-07	7.6274e-06	0
VARROA_contig_05253	-1.32749	3.10575e-07	7.6274e-06	0
VARROA_contig_20816	1.37168	3.1053e-07	7.6274e-06	0
VARROA_contig_12464	-1.76121	3.11821e-07	7.64943e-06	0
VARROA_contig_13190	-3.63962	3.12821e-07	7.66945e-06	0
VARROA_LOC100899510.4.5	0.781679	3.1514e-07	7.71724e-06	PREDICTED: protein RRP5 homolog [Metaseiulus occidentalis]
VARROA_contig_06396	-0.83348	3.15087e-07	7.71724e-06	0
VARROA_LOC100900418	0.620044	3.15353e-07	7.71793e-06	PREDICTED: small nuclear ribonucleoprotein Sm D3-like [Metaseiulus occidentalis]
VARROA_contig_01293	1.24366	3.16154e-07	7.73298e-06	0
VARROA_LOC100897697.3.8	-0.960785	3.18849e-07	7.79434e-06	PREDICTED: breast cancer anti-estrogen resistance protein 1-like [Metaseiulus occidentalis]
VARROA_contig_21302	-1.33086	3.199e-07	7.81546e-06	0
VARROA_LOC100899475	-0.953597	3.2184e-07	7.85823e-06	PREDICTED: thromboxane-A synthase-like [Metaseiulus occidentalis]
VARROA_contig_00282	-0.843897	3.23144e-07	7.88548e-06	0
VARROA_contig_05369	-1.15009	3.25821e-07	7.94152e-06	0
VARROA_contig_06569	-0.783558	3.25767e-07	7.94152e-06	0
VARROA_IscW_ISCW020490	-1.02014	3.27172e-07	7.96978e-06	hypothetical protein IscW_ISCW020490 [Ixodes scapularis]
VARROA_contig_09950	0.744791	3.30974e-07	8.0577e-06	0
VARROA_contig_02353	0.943817	3.32222e-07	8.08336e-06	0
VARROA_LOC100906045	1.32959	3.33398e-07	8.10253e-06	PREDICTED: DEP domain-containing protein 1B-like [Metaseiulus occidentalis]
VARROA_contig_12396	0.745748	3.33222e-07	8.10253e-06	0
VARROA_contig_09482	1.19712	3.33643e-07	8.10375e-06	0
VARROA_LOC100905300.3.4	1.07754	3.34064e-07	8.10927e-06	PREDICTED: transcriptional adapter 3-like [Metaseiulus occidentalis]
VARROA_contig_06555	-0.63343	3.38072e-07	8.20177e-06	0
VARROA_contig_14760	-0.882343	3.39282e-07	8.22635e-06	0
VARROA_LOC100904718.3.3	-1.06043	3.41625e-07	8.27835e-06	PREDICTED: venom allergen 5-like [Metaseiulus occidentalis]
VARROA_contig_11185	0.813501	3.41919e-07	8.28068e-06	0
VARROA_LOC100897838	-1.22414	3.43616e-07	8.29639e-06	PREDICTED: uncharacterized protein LOC100897838 [Metaseiulus occidentalis]
VARROA_LOC100904853	1.14619	3.43761e-07	8.29639e-06	PREDICTED: coiled-coil domain-containing protein 85C-like [Metaseiulus occidentalis]
VARROA_contig_03272	-1.01031	3.43699e-07	8.29639e-06	0
VARROA_contig_09598	1.04534	3.43541e-07	8.29639e-06	0
VARROA_contig_19730	-1.75075	3.432e-07	8.29639e-06	0
VARROA_contig_25322	-0.992176	3.43601e-07	8.29639e-06	0
VARROA_contig_16877	-0.811775	3.45932e-07	8.34397e-06	0
VARROA_contig_16399	1.00842	3.47338e-07	8.37304e-06	0
VARROA_contig_07896	-1.23192	3.48642e-07	8.3996e-06	0
VARROA_LOC100902006.1.3	-1.00597	3.5161e-07	8.46622e-06	PREDICTED: cationic amino acid transporter 4-like [Metaseiulus occidentalis]
VARROA_LOC100903756	-0.978658	3.52661e-07	8.48649e-06	PREDICTED: myosin light chain kinase, smooth muscle-like [Metaseiulus occidentalis]
VARROA_LOC100905769	-0.953041	3.52858e-07	8.48649e-06	PREDICTED: calreticulin-like [Metaseiulus occidentalis]
VARROA_contig_05172	-0.980564	3.54398e-07	8.51862e-06	0
VARROA_contig_10870	1.747	3.55093e-07	8.5304e-06	0
VARROA_contig_03088	0.665991	3.56248e-07	8.55324e-06	0
VARROA_contig_05746	-0.914776	3.56886e-07	8.56363e-06	0
VARROA_contig_16357	-0.734322	3.58158e-07	8.58921e-06	0
VARROA_contig_06528	0.553135	3.59078e-07	8.60633e-06	0
VARROA_LOC100900799.1.4	1.25131	3.59601e-07	8.61392e-06	PREDICTED: TWiK family of potassium channels protein 18-like [Metaseiulus occidentalis]
VARROA_contig_23117	-1.28116	3.60332e-07	8.62646e-06	0
VARROA_LOC100907253.1.2	-0.573305	3.61687e-07	8.65394e-06	PREDICTED: fatty acid-binding protein homolog 5-like isoform 1 [Metaseiulus occidentalis] >gi|391348251|ref|XP_003748362.1| PREDICTED: fatty acid-binding protein homolog 5-like isoform 2 [Metaseiulus occidentalis] >gi|391348253|ref|XP_003748363.1| PREDICTED: fatty acid-binding protein homolog 5-like isoform 3 [Metaseiulus occidentalis]
VARROA_LOC100907999	0.703367	3.6222e-07	8.66174e-06	PREDICTED: nucleoside diphosphate kinase B-like [Metaseiulus occidentalis]
VARROA_contig_11583	0.971062	3.64266e-07	8.70567e-06	0
VARROA_LOC100898719	-0.584915	3.73671e-07	8.92532e-06	PREDICTED: peroxiredoxin-6-like [Metaseiulus occidentalis]
VARROA_LOC100904297	0.788508	3.75817e-07	8.97144e-06	PREDICTED: ran GTPase-activating protein 1-like [Metaseiulus occidentalis]
VARROA_contig_14468	-0.871667	3.7663e-07	8.98571e-06	0
VARROA_WDR5	0.670626	3.7929e-07	9.044e-06	sp|Q498M4|WDR5_RAT WD repeat-containing protein 5 OS=Rattus norvegicus GN=Wdr5 PE=1 SV=1
VARROA_LOC100901070.3.4	-0.726413	3.80638e-07	9.07096e-06	PREDICTED: EH domain-containing protein 1-like [Metaseiulus occidentalis]
VARROA_contig_06485	-0.683641	3.82502e-07	9.10698e-06	0
VARROA_contig_09161	-1.8862	3.82586e-07	9.10698e-06	0
VARROA_LOC100907855	0.768226	3.83687e-07	9.128e-06	PREDICTED: proliferating cell nuclear antigen-like [Metaseiulus occidentalis]
VARROA_contig_11600	0.955827	3.84943e-07	9.15179e-06	0
VARROA_contig_21653	-1.21394	3.85126e-07	9.15179e-06	0
VARROA_contig_07219	0.902752	3.86913e-07	9.18903e-06	0
VARROA_contig_10193	1.19222	3.87251e-07	9.19182e-06	0
VARROA_LOC100903216	-0.643401	3.88055e-07	9.20565e-06	PREDICTED: methylthioribose-1-phosphate isomerase-like [Metaseiulus occidentalis]
VARROA_LOC100903656	0.880182	3.90254e-07	9.24453e-06	PREDICTED: uncharacterized protein LOC100903656 [Metaseiulus occidentalis]
VARROA_LOC100908777	0.596097	3.90285e-07	9.24453e-06	PREDICTED: exosome complex component RRP4-like [Metaseiulus occidentalis]
VARROA_contig_03313	-1.07332	3.90358e-07	9.24453e-06	0
VARROA_contig_05263	-1.54874	3.93103e-07	9.30425e-06	0
VARROA_contig_15226	-1.51723	3.9598e-07	9.36704e-06	0
VARROA_contig_20135	1.4384	4.00398e-07	9.46618e-06	0
VARROA_LOC100898108.1.2	-1.44794	4.01369e-07	9.48375e-06	PREDICTED: cuticle protein 10.9-like [Metaseiulus occidentalis]
VARROA_contig_24124	-0.750933	4.0171e-07	9.48646e-06	0
VARROA_LOC100897319.1.2	2.05717	4.03877e-07	9.53222e-06	PREDICTED: mRNA decay factor CTH2-like [Metaseiulus occidentalis]
VARROA_LOC100899372	-0.471188	4.06371e-07	9.58566e-06	PREDICTED: GPI mannosyltransferase 1-like [Metaseiulus occidentalis]
VARROA_LOC100908067.2.2	-0.641654	4.08511e-07	9.63071e-06	PREDICTED: phosphatidylethanolamine-binding protein homolog F40A3.3-like isoform 2 [Metaseiulus occidentalis]
VARROA_contig_05152	-0.785786	4.11937e-07	9.70598e-06	0
VARROA_contig_16777	-0.765222	4.14821e-07	9.76842e-06	0
VARROA_LOC100897133	-0.827547	4.15737e-07	9.78446e-06	PREDICTED: elongation of very long chain fatty acids protein 5-like [Metaseiulus occidentalis]
VARROA_LOC100908590	0.648673	4.17862e-07	9.82895e-06	PREDICTED: ubiquitin-conjugating enzyme E2 K-like [Metaseiulus occidentalis]
VARROA_contig_06984	-1.00853	4.18519e-07	9.83884e-06	0
VARROA_LOC100907260.2.4	1.63993	4.19199e-07	9.84929e-06	PREDICTED: kinase suppressor of Ras 2-like [Metaseiulus occidentalis]
VARROA_contig_09858	1.06204	4.23614e-07	9.94741e-06	0
VARROA_LOC100908614.1.3	-0.925958	4.26592e-07	1.00117e-05	PREDICTED: uncharacterized protein LOC100908614 [Metaseiulus occidentalis]
VARROA_contig_05780	-1.34938	4.28133e-07	1.00422e-05	0
VARROA_contig_12438	-1.82962	4.30077e-07	1.00822e-05	0
VARROA_LOC100904294.2.2	0.690067	4.3253e-07	1.01249e-05	PREDICTED: ADP,ATP carrier protein 1-like [Metaseiulus occidentalis]
VARROA_LOC100907034	-0.847754	4.3263e-07	1.01249e-05	PREDICTED: aquaporin-10-like [Metaseiulus occidentalis]
VARROA_contig_18078	1.67778	4.32359e-07	1.01249e-05	0
VARROA_contig_09017	-0.645956	4.3688e-07	1.02187e-05	0
VARROA_LOC100908338.6.8	-0.871115	4.38233e-07	1.02446e-05	PREDICTED: sodium- and chloride-dependent GABA transporter ine-like [Metaseiulus occidentalis]
VARROA_contig_19147	-0.972003	4.38856e-07	1.02534e-05	0
VARROA_contig_02541	1.13634	4.42166e-07	1.03249e-05	0
VARROA_LOC100905113	-0.877201	4.43582e-07	1.03522e-05	PREDICTED: UTP--glucose-1-phosphate uridylyltransferase-like [Metaseiulus occidentalis]
VARROA_LOC100902532.5.9	0.640413	4.4392e-07	1.03543e-05	PREDICTED: integrator complex subunit 7-like [Metaseiulus occidentalis]
VARROA_contig_09877	0.99245	4.46244e-07	1.04027e-05	0
VARROA_contig_12027	0.823591	4.51235e-07	1.05132e-05	0
VARROA_contig_11250	1.45695	4.51695e-07	1.0518e-05	0
VARROA_contig_20736	1.61917	4.53776e-07	1.05606e-05	0
VARROA_contig_03378	-3.17598	4.54624e-07	1.05744e-05	0
VARROA_contig_21767	-1.17053	4.5635e-07	1.06087e-05	0
VARROA_contig_08832	-1.3591	4.58311e-07	1.06483e-05	0
VARROA_LOC100899458	0.722912	4.59014e-07	1.06587e-05	PREDICTED: uroporphyrinogen decarboxylase-like [Metaseiulus occidentalis]
VARROA_LOC100908947.1.3	-0.772636	4.59817e-07	1.06714e-05	PREDICTED: PRKCA-binding protein-like [Metaseiulus occidentalis]
VARROA_contig_12132	0.906275	4.6179e-07	1.07113e-05	0
VARROA_UBP15	0.796137	4.62755e-07	1.07277e-05	sp|Q8R5H1|UBP15_MOUSE Ubiquitin carboxyl-terminal hydrolase 15 OS=Mus musculus GN=Usp15 PE=1 SV=1
VARROA_contig_03192	-0.623688	4.64355e-07	1.07572e-05	0
VARROA_contig_05597	-1.1721	4.64542e-07	1.07572e-05	0
VARROA_LOC100902827.2.2	-0.892193	4.68822e-07	1.08383e-05	PREDICTED: LOW QUALITY PROTEIN: phospholipid hydroperoxide glutathione peroxidase, mitochondrial-like [Metaseiulus occidentalis]
VARROA_LOC100909226.2.2	-0.983079	4.69501e-07	1.08383e-05	PREDICTED: solute carrier family 22 member 5-like [Metaseiulus occidentalis]
VARROA_contig_03372	-0.988756	4.69604e-07	1.08383e-05	0
VARROA_contig_11064	1.19849	4.69476e-07	1.08383e-05	0
VARROA_contig_19139	1.40416	4.69337e-07	1.08383e-05	0
VARROA_contig_19968	-1.618	4.69325e-07	1.08383e-05	0
VARROA_contig_02313	-0.962324	4.70362e-07	1.08438e-05	0
VARROA_contig_17257	0.664656	4.70211e-07	1.08438e-05	0
VARROA_contig_19242	0.982083	4.71147e-07	1.08559e-05	0
VARROA_contig_20480	0.491887	4.73408e-07	1.0902e-05	0
VARROA_LOC100902450.3.6	-1.01836	4.74773e-07	1.09274e-05	PREDICTED: amyloid beta A4 precursor protein-binding family B member 2-like [Metaseiulus occidentalis]
VARROA_contig_11231	2.39482	4.7547e-07	1.09374e-05	0
VARROA_LOC100903136.2.2	1.40557	4.77169e-07	1.09704e-05	PREDICTED: serine/threonine-protein kinase Chk1-like [Metaseiulus occidentalis]
VARROA_LOC100906765.1.2	-1.0469	4.79745e-07	1.10185e-05	PREDICTED: protein phosphatase 1L-like [Metaseiulus occidentalis]
VARROA_contig_06575	-1.21134	4.79787e-07	1.10185e-05	0
VARROA_LOC100908647.1.2	-0.892245	4.81619e-07	1.10545e-05	PREDICTED: tensin-like [Metaseiulus occidentalis]
VARROA_LOC100906733.2.4	-1.0258	4.83287e-07	1.10866e-05	PREDICTED: titin-like [Metaseiulus occidentalis]
VARROA_contig_06449	-1.46383	4.83851e-07	1.10935e-05	0
VARROA_contig_10804	0.918595	4.84365e-07	1.10992e-05	0
VARROA_LOC100905485.2.2	-0.588766	4.84908e-07	1.11055e-05	PREDICTED: protein FAM65A-like [Metaseiulus occidentalis]
VARROA_contig_22216	-1.01274	4.86261e-07	1.11304e-05	0
VARROA_contig_06957	-0.591314	4.87587e-07	1.11546e-05	0
VARROA_LOC100904410.1.3	-1.19575	4.90512e-07	1.12031e-05	PREDICTED: protein Skeletor, isoforms B/C-like [Metaseiulus occidentalis]
VARROA_contig_03930	0.981116	4.90213e-07	1.12031e-05	0
VARROA_contig_06178	-1.71507	4.90443e-07	1.12031e-05	0
VARROA_LOC100899913.2.4	1.32101	4.92565e-07	1.12438e-05	PREDICTED: kinesin-like protein KIF2A-like [Metaseiulus occidentalis]
VARROA_contig_21635	-1.18208	4.92889e-07	1.12451e-05	0
VARROA_LOC100901377	0.698114	4.94963e-07	1.12862e-05	PREDICTED: sphingomyelin phosphodiesterase 4-like [Metaseiulus occidentalis]
VARROA_Ttc28.11.12	1.0361	4.96039e-07	1.13046e-05	PREDICTED: tetratricopeptide repeat protein 28 [Metaseiulus occidentalis]
VARROA_LOC100906104	-0.861966	4.96776e-07	1.13152e-05	PREDICTED: uncharacterized protein LOC100906104 [Metaseiulus occidentalis]
VARROA_contig_18604	-1.39657	4.97613e-07	1.13281e-05	0
VARROA_LOC100897398	0.925616	4.99777e-07	1.13699e-05	PREDICTED: DNA polymerase alpha subunit B-like [Metaseiulus occidentalis]
VARROA_contig_21815	-0.769563	4.99993e-07	1.13699e-05	0
VARROA_contig_06603	-1.15889	5.00629e-07	1.13781e-05	0
VARROA_contig_00123	-0.951364	5.0337e-07	1.14342e-05	0
VARROA_contig_04747	-1.13445	5.04869e-07	1.14558e-05	0
VARROA_contig_20387	-0.733357	5.04666e-07	1.14558e-05	0
VARROA_contig_03499	-1.01075	5.05534e-07	1.14646e-05	0
VARROA_LOC100903874.1.4	-0.659792	5.07479e-07	1.15025e-05	PREDICTED: multidrug resistance protein 1A-like [Metaseiulus occidentalis]
VARROA_LOC100902014.1.6	-1.36085	5.08277e-07	1.15081e-05	PREDICTED: polycystin-2-like [Metaseiulus occidentalis]
VARROA_LOC100905839.3.7	-0.734102	5.08091e-07	1.15081e-05	PREDICTED: uncharacterized protein LOC100905839 [Metaseiulus occidentalis]
VARROA_contig_01388	1.28051	5.09616e-07	1.15321e-05	0
VARROA_BRAFLDRAFT_83835	1.21862	5.14423e-07	1.16346e-05	hypothetical protein BRAFLDRAFT_83835 [Branchiostoma floridae]
VARROA_contig_00368	0.893807	5.15059e-07	1.16427e-05	0
VARROA_contig_22057	-1.03544	5.15534e-07	1.16471e-05	0
VARROA_contig_02769	0.797271	5.23442e-07	1.18194e-05	0
VARROA_contig_04092	-1.20462	5.25051e-07	1.18493e-05	0
VARROA_LOC100897790.2.4	1.37746	5.25359e-07	1.18498e-05	PREDICTED: uncharacterized protein LOC100897790 [Metaseiulus occidentalis]
VARROA_LOC100907387.1.4	-0.598011	5.27439e-07	1.18903e-05	PREDICTED: acyl-CoA-binding protein homolog [Metaseiulus occidentalis]
VARROA_contig_00155	1.11734	5.29459e-07	1.19294e-05	0
VARROA_contig_04182	-2.12898	5.29869e-07	1.19322e-05	0
VARROA_contig_08623	-1.61349	5.30162e-07	1.19324e-05	0
VARROA_LOC100898223	0.64622	5.313e-07	1.19515e-05	PREDICTED: glutamine synthetase 1, mitochondrial-like [Metaseiulus occidentalis]
VARROA_LOC100903046	0.496052	5.32576e-07	1.19685e-05	PREDICTED: uncharacterized protein C11orf73 homolog [Metaseiulus occidentalis]
VARROA_contig_21293	-1.21881	5.32628e-07	1.19685e-05	0
VARROA_contig_05426	-0.975317	5.33739e-07	1.1987e-05	0
VARROA_contig_19859	1.14529	5.35213e-07	1.20136e-05	0
VARROA_contig_22126	-0.837798	5.41335e-07	1.21445e-05	0
VARROA_contig_06704	-0.902611	5.42489e-07	1.21639e-05	0
VARROA_contig_20053	0.799964	5.45789e-07	1.22313e-05	0
VARROA_LOC100907903.4.4	2.46059	5.46393e-07	1.22347e-05	PREDICTED: uncharacterized protein LOC100907903 [Metaseiulus occidentalis]
VARROA_contig_08694	-1.57919	5.46525e-07	1.22347e-05	0
VARROA_contig_03117	-1.65691	5.48735e-07	1.22775e-05	0
VARROA_contig_04385	-2.19172	5.49354e-07	1.22848e-05	0
VARROA_contig_08939	-1.20177	5.50556e-07	1.23051e-05	0
VARROA_LOC100905217.3.6	-1.34827	5.51226e-07	1.23135e-05	PREDICTED: glutamate receptor, ionotropic kainate 2-like [Metaseiulus occidentalis]
VARROA_LOC105336710	1.17768	5.53963e-07	1.2368e-05	PREDICTED: ubiquitin-conjugating enzyme E2 R2-like [Crassostrea gigas]
VARROA_contig_05754	-1.07512	5.55012e-07	1.23848e-05	0
VARROA_contig_02803	-0.48825	5.57725e-07	1.24387e-05	0
VARROA_contig_24441	-0.910276	5.60613e-07	1.24964e-05	0
VARROA_contig_18283	0.925371	5.63496e-07	1.2554e-05	0
VARROA_contig_23248	-0.869642	5.71442e-07	1.27242e-05	0
VARROA_contig_21658	-0.6923	5.73971e-07	1.27737e-05	0
VARROA_LOC100902709.3.4	-2.14387	5.76086e-07	1.28139e-05	PREDICTED: uncharacterized protein LOC100902709 [Metaseiulus occidentalis]
VARROA_LOC100898557.3.6	1.12017	5.76928e-07	1.28258e-05	PREDICTED: striatin-3-like [Metaseiulus occidentalis]
VARROA_Bckdhb	-0.446742	5.77708e-07	1.28363e-05	PREDICTED: 2-oxoisovalerate dehydrogenase subunit beta, mitochondrial [Metaseiulus occidentalis]
VARROA_LOC100904057.2.6	-1.84423	5.78974e-07	1.28576e-05	PREDICTED: uncharacterized protein LOC100904057 [Metaseiulus occidentalis]
VARROA_contig_16938	-0.972448	5.81691e-07	1.29111e-05	0
VARROA_contig_00109	1.18904	5.8352e-07	1.29448e-05	0
VARROA_LOC100904919	-0.574306	5.87661e-07	1.30297e-05	PREDICTED: glutathione S-transferase Mu 1-like [Metaseiulus occidentalis]
VARROA_LOC100901873	0.762324	5.88582e-07	1.30432e-05	PREDICTED: histone deacetylase 1-like [Metaseiulus occidentalis]
VARROA_contig_00183	1.50181	5.93229e-07	1.31392e-05	0
VARROA_contig_07109	0.752394	5.93734e-07	1.31434e-05	0
VARROA_LOC100906074	0.55383	5.95752e-07	1.31811e-05	PREDICTED: probable N-acetyltransferase san-like [Metaseiulus occidentalis]
VARROA_contig_03747	-1.01224	5.98432e-07	1.32334e-05	0
VARROA_contig_00844	1.50407	6.01321e-07	1.32902e-05	0
VARROA_LOC100900026.2.2	0.940641	6.04246e-07	1.33388e-05	PREDICTED: replication factor C subunit 2-like [Metaseiulus occidentalis]
VARROA_contig_09044	-0.896255	6.04206e-07	1.33388e-05	0
VARROA_contig_11790	1.59344	6.04478e-07	1.33388e-05	0
VARROA_LOC100899632.2.2	-0.421093	6.06298e-07	1.33648e-05	PREDICTED: transmembrane emp24 domain-containing protein 7-like [Metaseiulus occidentalis]
VARROA_LOC100905090.2.2	-0.889991	6.06017e-07	1.33648e-05	PREDICTED: sodium-dependent glucose transporter 1-like [Metaseiulus occidentalis]
VARROA_contig_09707	1.31659	6.08018e-07	1.33957e-05	0
VARROA_contig_00288	-0.625678	6.08651e-07	1.34025e-05	0
VARROA_contig_18292	1.50259	6.12886e-07	1.34887e-05	0
VARROA_contig_01073	1.02332	6.13294e-07	1.34905e-05	0
VARROA_CDYL	0.472397	6.1535e-07	1.35286e-05	PREDICTED: chromodomain Y-like protein [Camelus dromedarius]
VARROA_LOC100899909.3.3	0.613099	6.22181e-07	1.36716e-05	PREDICTED: peroxisomal N(1)-acetyl-spermine/spermidine oxidase-like [Metaseiulus occidentalis]
VARROA_contig_10904	1.32886	6.2553e-07	1.3738e-05	0
VARROA_LOC100906229.1.2	1.31186	6.26124e-07	1.37438e-05	PREDICTED: kinesin-like protein KIFC1-like [Metaseiulus occidentalis]
VARROA_contig_03259	-1.0262	6.31601e-07	1.38567e-05	0
VARROA_contig_05352	-0.9403	6.32059e-07	1.38595e-05	0
VARROA_LOC100906252.1.3	-0.601112	6.33738e-07	1.3889e-05	PREDICTED: LOW QUALITY PROTEIN: major facilitator superfamily domain-containing protein 12-like [Metaseiulus occidentalis]
VARROA_contig_19427	1.0094	6.36435e-07	1.39408e-05	0
VARROA_LOC100899052.3.4	1.18623	6.36876e-07	1.39431e-05	PREDICTED: DNA replication licensing factor mcm4-A-like [Metaseiulus occidentalis]
VARROA_contig_13184	-1.53735	6.46178e-07	1.41393e-05	0
VARROA_contig_15015	-1.06515	6.46544e-07	1.41399e-05	0
VARROA_contig_16850	-3.74404	6.47478e-07	1.41529e-05	0
VARROA_LOC100905680.4.4	0.746141	6.50043e-07	1.42016e-05	PREDICTED: THUMP domain-containing protein 3-like [Metaseiulus occidentalis]
VARROA_LOC100904510.4.7	1.37572	6.57053e-07	1.43472e-05	PREDICTED: nose resistant to fluoxetine protein 6-like [Metaseiulus occidentalis]
VARROA_contig_06299	-0.753204	6.58541e-07	1.43722e-05	0
VARROA_LOC100899085	0.778146	6.60795e-07	1.44135e-05	PREDICTED: phospholipase D3-like [Metaseiulus occidentalis]
VARROA_contig_13843	-2.32514	6.61127e-07	1.44135e-05	0
VARROA_contig_16943	-1.07011	6.64507e-07	1.44797e-05	0
VARROA_LOC100907497	0.623717	6.65407e-07	1.44841e-05	PREDICTED: uncharacterized protein LOC100907497 [Metaseiulus occidentalis]
VARROA_contig_14032	-1.0458	6.65174e-07	1.44841e-05	0
VARROA_contig_23623	-0.786239	6.68073e-07	1.45346e-05	0
VARROA_contig_09660	1.10438	6.71603e-07	1.46038e-05	0
VARROA_LOC100907082	0.550592	6.74507e-07	1.46593e-05	PREDICTED: proteasome assembly chaperone 1-like [Metaseiulus occidentalis]
VARROA_LOC100900900.2.2	1.11533	6.76107e-07	1.46861e-05	PREDICTED: uncharacterized protein LOC100900900 [Metaseiulus occidentalis]
VARROA_LOC100906322.2.2	1.08483	6.76442e-07	1.46861e-05	PREDICTED: uncharacterized protein LOC100906322 [Metaseiulus occidentalis]
VARROA_contig_17693	-0.839702	6.79506e-07	1.47449e-05	0
VARROA_contig_17286	-1.93239	6.81053e-07	1.47708e-05	0
VARROA_LOC100899495	0.449437	6.81963e-07	1.47828e-05	PREDICTED: RNA polymerase I-specific transcription initiation factor RRN3-like [Metaseiulus occidentalis]
VARROA_contig_06549	-0.745939	6.84508e-07	1.48303e-05	0
VARROA_contig_10633	0.874812	6.91166e-07	1.49668e-05	0
VARROA_contig_02511	0.970037	6.96318e-07	1.50705e-05	0
VARROA_contig_05302	-1.00826	6.9868e-07	1.51138e-05	0
VARROA_contig_20654	1.08336	7.06421e-07	1.52654e-05	0
VARROA_contig_23827	-0.989036	7.06178e-07	1.52654e-05	0
VARROA_LOC100907171.3.3	-0.813558	7.09414e-07	1.53222e-05	PREDICTED: ATP-sensitive inward rectifier potassium channel 12-like [Metaseiulus occidentalis]
VARROA_LOC100907157.1.2	0.687662	7.14167e-07	1.54168e-05	PREDICTED: cyclin-dependent kinase 11B-like [Metaseiulus occidentalis]
VARROA_contig_19232	1.23905	7.15557e-07	1.54389e-05	0
VARROA_LOC100898145.2.2	0.861366	7.19241e-07	1.55103e-05	PREDICTED: uncharacterized protein LOC100898145 [Metaseiulus occidentalis]
VARROA_contig_11864	1.10067	7.25101e-07	1.56286e-05	0
VARROA_contig_20328	0.99419	7.2692e-07	1.56597e-05	0
VARROA_LOC100903784.3.4	-1.08513	7.33918e-07	1.58023e-05	PREDICTED: uncharacterized protein LOC100903784 [Metaseiulus occidentalis]
VARROA_contig_24200	-0.97075	7.39488e-07	1.59141e-05	0
VARROA_LOC100905522.1.3	0.95953	7.4759e-07	1.60801e-05	PREDICTED: abhydrolase domain-containing protein FAM108C1-like [Metaseiulus occidentalis]
VARROA_LOC100907673.3.3	-0.654206	7.48953e-07	1.61011e-05	PREDICTED: myosin light chain kinase, smooth muscle-like [Metaseiulus occidentalis]
VARROA_contig_21199	-0.732787	7.50671e-07	1.61298e-05	0
VARROA_contig_07422	-1.31945	7.52473e-07	1.61602e-05	0
VARROA_contig_03484	-0.302956	7.53307e-07	1.61698e-05	0
VARROA_contig_10962	1.29025	7.65674e-07	1.64268e-05	0
VARROA_contig_07558	-1.27331	7.67057e-07	1.6448e-05	0
VARROA_LOC100905598.2.2	-1.19534	7.7709e-07	1.66545e-05	PREDICTED: actin-binding Rho-activating protein-like [Metaseiulus occidentalis]
VARROA_contig_19603	-0.986918	7.79741e-07	1.67028e-05	0
VARROA_contig_17665	-0.723343	7.81137e-07	1.67241e-05	0
VARROA_LOC100908529.1.2	-0.57621	7.87245e-07	1.68462e-05	PREDICTED: bifunctional purine biosynthesis protein PURH-like [Metaseiulus occidentalis]
VARROA_LOC100904646	0.489935	7.87661e-07	1.68465e-05	PREDICTED: retinoblastoma-binding protein 5-like [Metaseiulus occidentalis]
VARROA_contig_10336	1.15162	7.92845e-07	1.69487e-05	0
VARROA_contig_18133	0.896969	7.95033e-07	1.69868e-05	0
VARROA_LOC100900610.3.3	1.28924	7.96543e-07	1.70103e-05	PREDICTED: DNA mismatch repair protein Msh2-like [Metaseiulus occidentalis]
VARROA_contig_09392	1.36556	8.00543e-07	1.7087e-05	0
VARROA_LOC100897495	0.663714	8.01375e-07	1.70877e-05	PREDICTED: protein C20orf11 homolog [Metaseiulus occidentalis]
VARROA_LOC100902132.1.2	0.844465	8.01804e-07	1.70877e-05	PREDICTED: solute carrier family 25 member 35-like isoform 1 [Metaseiulus occidentalis]
VARROA_contig_25236	-1.09848	8.014e-07	1.70877e-05	0
VARROA_LOC101345588	-1.45988	8.02312e-07	1.70898e-05	PREDICTED: latent-transforming growth factor beta-binding protein 1 isoform 2 [Trichechus manatus latirostris]
VARROA_contig_00329	0.719334	8.04891e-07	1.7136e-05	0
VARROA_LOC100901050.4.4	0.722754	8.07777e-07	1.71851e-05	PREDICTED: DNA ligase 1-like [Metaseiulus occidentalis]
VARROA_LOC100904086.5.8	1.26479	8.08021e-07	1.71851e-05	PREDICTED: LETM1 and EF-hand domain-containing protein anon-60Da, mitochondrial-like [Metaseiulus occidentalis]
VARROA_contig_10758	1.45521	8.09907e-07	1.72164e-05	0
VARROA_contig_21936	-0.83031	8.16282e-07	1.73431e-05	0
VARROA_MED15	0.705969	8.1686e-07	1.73465e-05	sp|Q17BA4|MED15_AEDAE Mediator of RNA polymerase II transcription subunit 15 OS=Aedes aegypti GN=MED15 PE=3 SV=1
VARROA_LOC100909304.4.4	-0.54832	8.18342e-07	1.73692e-05	PREDICTED: arf-GAP with Rho-GAP domain, ANK repeat and PH domain-containing protein 1-like [Metaseiulus occidentalis]
VARROA_contig_10844	1.66474	8.26462e-07	1.75326e-05	0
VARROA_contig_00399	1.02444	8.27435e-07	1.75443e-05	0
VARROA_contig_01031	1.02426	8.33202e-07	1.76576e-05	0
VARROA_contig_08367	0.334464	8.39588e-07	1.77839e-05	0
VARROA_LOC100897883	-0.578429	8.4065e-07	1.77967e-05	PREDICTED: uncharacterized protein LOC100897883 [Metaseiulus occidentalis]
VARROA_contig_10659	0.566566	8.41044e-07	1.77967e-05	0
VARROA_contig_03273	-0.672558	8.45596e-07	1.78822e-05	0
VARROA_contig_05797	-1.19898	8.45943e-07	1.78822e-05	0
VARROA_LOC100907596	1.38671	8.54215e-07	1.80479e-05	PREDICTED: uncharacterized protein LOC100907596 [Metaseiulus occidentalis]
VARROA_contig_06053	-2.48858	8.55208e-07	1.80598e-05	0
VARROA_contig_09026	-0.885873	8.56026e-07	1.80679e-05	0
VARROA_LOC100899400.6.6	1.38914	8.64425e-07	1.8236e-05	PREDICTED: nuclear pore complex protein Nup107-like [Metaseiulus occidentalis]
VARROA_contig_19703	1.42588	8.6662e-07	1.8273e-05	0
VARROA_LOC100898842	0.745155	8.68669e-07	1.82977e-05	PREDICTED: SWI/SNF-related matrix-associated actin-dependent regulator of chromatin subfamily E member 1-like [Metaseiulus occidentalis]
VARROA_contig_22588	-1.2881	8.68476e-07	1.82977e-05	0
VARROA_contig_03620	-1.11293	8.69408e-07	1.83041e-05	0
VARROA_LOC100908155.1.4	-1.56861	8.70477e-07	1.83173e-05	PREDICTED: matrix metalloproteinase-16-like [Metaseiulus occidentalis]
VARROA_contig_03702	-1.15768	8.75759e-07	1.84192e-05	0
VARROA_contig_15033	-0.8468	8.77409e-07	1.84446e-05	0
VARROA_LOC100897835	1.81912	8.8095e-07	1.85097e-05	PREDICTED: wee1-like protein kinase-like [Metaseiulus occidentalis]
VARROA_LOC100903778	0.570493	8.82377e-07	1.85304e-05	PREDICTED: UDP-glucuronic acid/UDP-N-acetylgalactosamine transporter-like [Metaseiulus occidentalis]
VARROA_LOC100897890.3.4	-0.521259	8.87519e-07	1.86196e-05	PREDICTED: low-density lipoprotein receptor-related protein 2-like [Metaseiulus occidentalis]
VARROA_contig_12695	0.421757	8.87435e-07	1.86196e-05	0
VARROA_LOC100901998.1.2	-1.08663	8.93697e-07	1.87398e-05	PREDICTED: gamma-butyrobetaine dioxygenase-like [Metaseiulus occidentalis]
VARROA_LOC100905307.10.13	0.81698	8.94842e-07	1.87544e-05	PREDICTED: mediator of RNA polymerase II transcription subunit 14-like [Metaseiulus occidentalis]
VARROA_contig_11513	0.717334	9.0095e-07	1.88729e-05	0
VARROA_LOC100902052.3.5	1.00849	9.043e-07	1.89336e-05	PREDICTED: ATP-dependent DNA helicase PIF1-like [Metaseiulus occidentalis]
VARROA_contig_09589	0.562995	9.04811e-07	1.89348e-05	0
VARROA_contig_05870	-0.909107	9.07868e-07	1.89892e-05	0
VARROA_contig_13301	0.657478	9.18852e-07	1.92093e-05	0
VARROA_contig_16623	-0.943558	9.19805e-07	1.92196e-05	0
VARROA_contig_05825	-0.941484	9.27931e-07	1.93738e-05	0
VARROA_contig_20485	0.680698	9.2811e-07	1.93738e-05	0
[truncated: 13,981 more rows]

## Sheet: Young vs Phor
ContigID	log2FoldChange	pvalue	padj	Contig description
VARROA_LOC100901097.5.8	5.24781	1.78764e-137	7.45948e-133	PREDICTED: arylsulfatase B-like [Metaseiulus occidentalis]
VARROA_LOC100901097.7.8	5.43225	7.96383e-133	1.66157e-128	PREDICTED: arylsulfatase B-like [Metaseiulus occidentalis]
VARROA_LOC100901097.3.8	4.49069	7.18048e-87	9.98756e-83	PREDICTED: arylsulfatase B-like [Metaseiulus occidentalis]
VARROA_contig_03321	-3.39841	9.50093e-70	9.91137e-66	0
VARROA_LOC100898996	-3.61076	2.84368e-68	2.37322e-64	PREDICTED: lysosomal alpha-glucosidase-like [Metaseiulus occidentalis]
VARROA_LOC100901097.6.8	3.50387	2.92357e-60	2.03325e-56	PREDICTED: arylsulfatase B-like [Metaseiulus occidentalis]
VARROA_LOC100901097.2.8	3.2231	1.34297e-58	8.00561e-55	PREDICTED: arylsulfatase B-like [Metaseiulus occidentalis]
VARROA_contig_03078	-4.39713	1.23685e-57	6.4514e-54	0
VARROA_LOC100907834.2.2	2.49407	1.60756e-55	7.45334e-52	PREDICTED: cytochrome b5 reductase 4-like [Metaseiulus occidentalis]
VARROA_contig_11524	-2.4669	3.62608e-55	1.51309e-51	0
VARROA_LOC100907454.2.2	2.80422	8.84661e-55	3.35592e-51	PREDICTED: uncharacterized protein LOC100907454 [Metaseiulus occidentalis]
VARROA_LOC100903298.1.3	9.1734	1.21729e-50	3.90731e-47	PREDICTED: uncharacterized protein LOC100903298 [Metaseiulus occidentalis]
VARROA_contig_05780	-4.03031	1.17283e-50	3.90731e-47	0
VARROA_contig_05503	-3.93788	2.87574e-50	8.57134e-47	0
VARROA_LOC100898010.3.4	3.55494	1.51671e-49	4.21929e-46	PREDICTED: NFX1-type zinc finger-containing protein 1-like [Metaseiulus occidentalis]
VARROA_LOC100880258	4.22806	1.8126e-47	4.72725e-44	PREDICTED: papilin isoform X1 [Megachile rotundata]
VARROA_LRRC66	4.02246	2.20322e-46	5.10755e-43	PREDICTED: leucine-rich repeat-containing protein 66 [Saimiri boliviensis boliviensis]
VARROA_contig_08667	-2.55332	2.19358e-46	5.10755e-43	0
VARROA_LOC100907834.1.2	2.76639	4.27622e-46	9.39147e-43	PREDICTED: cytochrome b5 reductase 4-like [Metaseiulus occidentalis]
VARROA_contig_05483	-3.09402	2.24156e-45	4.67678e-42	0
VARROA_contig_23272	5.49932	3.6922e-45	7.33658e-42	0
VARROA_LOC100899581	-1.26018	5.09916e-45	9.67171e-42	PREDICTED: 1,4-alpha-glucan-branching enzyme-like [Metaseiulus occidentalis]
VARROA_LOC100903216	-1.79604	1.1551e-44	2.09566e-41	PREDICTED: methylthioribose-1-phosphate isomerase-like [Metaseiulus occidentalis]
VARROA_LOC100908912	-1.73469	2.73783e-42	4.76018e-39	PREDICTED: LOW QUALITY PROTEIN: peptide methionine sulfoxide reductase-like [Metaseiulus occidentalis]
VARROA_LOC100903769	8.3151	3.2615e-41	5.44384e-38	PREDICTED: adult-specific rigid cuticular protein 15.7-like [Metaseiulus occidentalis]
VARROA_contig_18278	-2.2272	9.26981e-40	1.48773e-36	0
VARROA_contig_06776	-3.94168	6.86668e-39	1.06123e-35	0
VARROA_LOC100901097.8.8	6.01242	2.31815e-38	3.4547e-35	PREDICTED: arylsulfatase B-like [Metaseiulus occidentalis]
VARROA_LOC100900206.1.4	3.13795	5.04221e-38	7.25522e-35	PREDICTED: protocadherin Fat 4-like [Metaseiulus occidentalis]
VARROA_contig_05466	-4.08613	5.24496e-38	7.29538e-35	0
VARROA_contig_20769	-3.51052	1.5879e-37	2.13742e-34	0
VARROA_LOC100897427	-1.81853	2.1871e-37	2.85198e-34	PREDICTED: 2-acylglycerol O-acyltransferase 2-A-like [Metaseiulus occidentalis]
VARROA_LOC100907387.3.4	-1.42962	3.07642e-37	3.89008e-34	PREDICTED: acyl-CoA-binding protein homolog [Metaseiulus occidentalis]
VARROA_contig_06033	-2.43433	4.74137e-37	5.81905e-34	0
VARROA_contig_09639	1.95604	6.36906e-37	7.38245e-34	0
VARROA_contig_19084	-5.55952	6.34203e-37	7.38245e-34	0
VARROA_IscW_ISCW006597	2.65291	1.09948e-36	1.23998e-33	conserved hypothetical protein [Ixodes scapularis]
VARROA_contig_25328	3.0484	1.31873e-36	1.44811e-33	0
VARROA_contig_08635	-3.40115	2.23816e-36	2.39471e-33	0
VARROA_contig_00156	-3.37234	7.90268e-36	8.24407e-33	0
VARROA_LOC100906521.2.2	5.03572	9.4404e-36	9.60802e-33	PREDICTED: uncharacterized protein LOC100906521 [Metaseiulus occidentalis]
VARROA_LOC100899999.2.2	-2.50704	9.74328e-36	9.68018e-33	PREDICTED: uncharacterized protein LOC100899999 [Metaseiulus occidentalis]
VARROA_LOC100901097.1.8	3.59374	3.355e-35	3.25576e-32	PREDICTED: arylsulfatase B-like [Metaseiulus occidentalis]
VARROA_contig_10357	-3.1516	6.66323e-35	6.31917e-32	0
VARROA_LOC100901924.5.5	2.44997	2.5917e-34	2.40325e-31	PREDICTED: unconventional myosin-XV-like [Metaseiulus occidentalis]
VARROA_LOC100905699	-4.02723	2.83871e-34	2.57508e-31	PREDICTED: uncharacterized protein LOC100905699 [Metaseiulus occidentalis]
VARROA_contig_24436	3.86932	4.56325e-34	4.05139e-31	0
VARROA_LOC100909032	4.21828	3.21237e-33	2.79262e-30	PREDICTED: uncharacterized protein LOC100909032 [Metaseiulus occidentalis]
VARROA_LOC100899999.1.2	-2.31651	1.97045e-32	1.67802e-29	PREDICTED: uncharacterized protein LOC100899999 [Metaseiulus occidentalis]
VARROA_contig_16980	-1.61472	2.98778e-32	2.49348e-29	0
VARROA_contig_03300	-3.53448	3.58547e-32	2.87721e-29	0
VARROA_contig_08605	-1.79974	3.54599e-32	2.87721e-29	0
VARROA_contig_20846	-1.81114	8.18962e-32	6.44786e-29	0
VARROA_contig_21657	2.2417	8.51855e-32	6.58263e-29	0
VARROA_contig_13899	-1.72807	1.64608e-31	1.24887e-28	0
VARROA_contig_20024	-1.77184	4.67274e-31	3.48186e-28	0
VARROA_LOC100901255.2.2	3.22079	6.18079e-31	4.52477e-28	PREDICTED: lysosome membrane protein 2-like [Metaseiulus occidentalis]
VARROA_LOC100907042	0.920594	7.62535e-31	5.48605e-28	PREDICTED: uncharacterized protein LOC100907042 [Metaseiulus occidentalis]
VARROA_contig_03426	-2.19627	2.17768e-30	1.54017e-27	0
VARROA_C1TC	-1.45493	2.27973e-30	1.58547e-27	sp|P11586|C1TC_HUMAN C-1-tetrahydrofolate synthase, cytoplasmic OS=Homo sapiens GN=MTHFD1 PE=1 SV=3
VARROA_contig_06157	-4.85903	2.92851e-30	2.00329e-27	0
VARROA_contig_09153	-3.75905	3.21333e-30	2.16267e-27	0
VARROA_LOC100905729.2.3	2.74468	4.24834e-30	2.81389e-27	PREDICTED: uncharacterized protein LOC100905729 [Metaseiulus occidentalis]
VARROA_LOC100903298.2.3	8.24652	5.02313e-30	3.27508e-27	PREDICTED: uncharacterized protein LOC100903298 [Metaseiulus occidentalis]
VARROA_LOC100907565	-2.12969	5.23375e-30	3.35991e-27	PREDICTED: sodium/potassium/calcium exchanger 6-like [Metaseiulus occidentalis]
VARROA_contig_03327	-2.27185	7.77224e-30	4.91394e-27	0
VARROA_contig_25000	3.51212	1.14278e-29	7.11727e-27	0
VARROA_contig_03259	-2.42123	1.29415e-29	7.94149e-27	0
VARROA_LOC100900588	3.4525	1.81139e-29	1.09544e-26	PREDICTED: uncharacterized protein LOC100900588 [Metaseiulus occidentalis]
VARROA_contig_21936	1.83363	2.2544e-29	1.34388e-26	0
VARROA_contig_25150	3.72858	3.11177e-29	1.82885e-26	0
VARROA_LOC100905731.1.7	2.27729	3.2401e-29	1.87782e-26	PREDICTED: uncharacterized protein LOC100905731 [Metaseiulus occidentalis]
VARROA_contig_25057	1.99872	3.40825e-29	1.94821e-26	0
VARROA_contig_11892	-1.96676	3.62407e-29	2.04358e-26	0
VARROA_contig_18437	-1.82967	3.82235e-29	2.12666e-26	0
VARROA_LOC100903760.2.2	-2.37965	3.87755e-29	2.12898e-26	PREDICTED: uncharacterized protein LOC100903760 [Metaseiulus occidentalis]
VARROA_contig_00920	-2.21134	5.99982e-29	3.25143e-26	0
VARROA_LOC100905731.4.7	2.40402	8.06635e-29	4.30715e-26	PREDICTED: uncharacterized protein LOC100905731 [Metaseiulus occidentalis]
VARROA_contig_03012	-3.54093	8.15435e-29	4.30715e-26	0
VARROA_LOC100906228	2.92536	9.85994e-29	5.14294e-26	PREDICTED: uncharacterized protein LOC100906228 [Metaseiulus occidentalis]
VARROA_contig_06111	-3.35111	1.0317e-28	5.31491e-26	0
VARROA_LOC100909318	-1.73717	1.28711e-28	6.54983e-26	PREDICTED: transmembrane protease serine 9-like [Metaseiulus occidentalis]
VARROA_contig_13237	5.79176	1.85329e-28	9.31736e-26	0
VARROA_contig_23528	3.9807	2.02625e-28	1.00657e-25	0
VARROA_contig_25262	2.51451	2.36091e-28	1.15901e-25	0
VARROA_LOC100906674.1.2	3.49972	2.3989e-28	1.16397e-25	PREDICTED: homeobox protein Hox-C10-like [Metaseiulus occidentalis]
VARROA_LOC100902021.2.2	-1.83002	2.59085e-28	1.24265e-25	PREDICTED: uncharacterized protein LOC100902021 [Metaseiulus occidentalis]
VARROA_contig_05547	-2.09227	2.76708e-28	1.3121e-25	0
VARROA_contig_05934	-3.18379	3.02155e-28	1.41667e-25	0
VARROA_contig_22304	4.65911	3.94356e-28	1.82841e-25	0
VARROA_contig_05501	-2.37936	4.67604e-28	2.14419e-25	0
VARROA_contig_22168	2.7833	4.78274e-28	2.16929e-25	0
VARROA_contig_23844	2.02056	5.75221e-28	2.58095e-25	0
VARROA_contig_06021	-2.96955	7.03128e-28	3.12129e-25	0
VARROA_contig_25133	4.41548	9.70978e-28	4.26494e-25	0
VARROA_LOC100897961.1.2	3.54173	1.25204e-27	5.44221e-25	PREDICTED: cuticle protein 10.9-like [Metaseiulus occidentalis]
VARROA_LOC100907387.1.4	-1.32256	1.33646e-27	5.74924e-25	PREDICTED: acyl-CoA-binding protein homolog [Metaseiulus occidentalis]
VARROA_LOC100903321.3.3	3.56079	1.39416e-27	5.93629e-25	PREDICTED: uncharacterized protein LOC100903321 [Metaseiulus occidentalis]
VARROA_IscW_ISCW024407	1.97313	1.68678e-27	7.10969e-25	cuticular protein, putative [Ixodes scapularis]
VARROA_contig_20003	-1.5005	1.87906e-27	7.84095e-25	0
VARROA_LOC100907387.4.4	-1.28661	2.27536e-27	9.40061e-25	PREDICTED: acyl-CoA-binding protein homolog [Metaseiulus occidentalis]
VARROA_LOC100897986	6.99872	2.43943e-27	9.97968e-25	PREDICTED: cuticle protein 10.9-like [Metaseiulus occidentalis]
VARROA_contig_22509	7.78891	4.0968e-27	1.65972e-24	0
VARROA_LOC100899791.2.3	-1.51339	4.29323e-27	1.72258e-24	PREDICTED: ethanolamine-phosphate cytidylyltransferase-like isoform 1 [Metaseiulus occidentalis]
VARROA_contig_22816	2.28972	5.36336e-27	2.13145e-24	0
VARROA_LOC100897816	6.88291	5.6921e-27	2.24076e-24	PREDICTED: cuticle protein 10.9-like [Metaseiulus occidentalis]
VARROA_contig_20609	-1.9456	6.54824e-27	2.55369e-24	0
VARROA_LOC100905813	-0.845181	9.75216e-27	3.76795e-24	PREDICTED: ribose-phosphate pyrophosphokinase 2-like [Metaseiulus occidentalis]
VARROA_LOC100901353.2.4	3.51269	1.21574e-26	4.65416e-24	PREDICTED: uncharacterized protein LOC100901353 [Metaseiulus occidentalis]
VARROA_LOC100907542	4.16163	1.691e-26	6.41472e-24	PREDICTED: elongation of very long chain fatty acids protein 4-like [Metaseiulus occidentalis]
VARROA_contig_21399	2.06033	2.3174e-26	8.71174e-24	0
VARROA_contig_03723	-2.47056	2.39885e-26	8.93742e-24	0
VARROA_contig_20969	-1.57799	2.52757e-26	9.33368e-24	0
VARROA_contig_24872	3.22988	2.83442e-26	1.0375e-23	0
VARROA_LOC100904948.2.2	3.57592	3.04323e-26	1.10424e-23	PREDICTED: inverted formin-2-like [Metaseiulus occidentalis]
VARROA_LOC100903597.2.2	3.06105	7.50545e-26	2.69989e-23	PREDICTED: lipoma HMGIC fusion partner-like 4 protein-like [Metaseiulus occidentalis]
VARROA_contig_22858	8.49333	7.82209e-26	2.78975e-23	0
VARROA_LOC100901255.1.2	2.62368	9.30071e-26	3.28898e-23	PREDICTED: lysosome membrane protein 2-like [Metaseiulus occidentalis]
VARROA_LOC100899251	-1.96139	1.07986e-25	3.7866e-23	PREDICTED: cytochrome P450 4V2-like [Metaseiulus occidentalis]
VARROA_contig_06375	-1.16926	1.25856e-25	4.37644e-23	0
VARROA_contig_06273	-2.20558	1.28862e-25	4.44391e-23	0
VARROA_contig_10556	-1.85047	1.31753e-25	4.50637e-23	0
VARROA_LOC100908572	9.93419	1.85997e-25	6.30997e-23	PREDICTED: adult-specific rigid cuticular protein 15.7-like [Metaseiulus occidentalis]
VARROA_LOC100908668.2.2	-1.53035	2.93598e-25	9.88005e-23	PREDICTED: uncharacterized protein LOC100908668 [Metaseiulus occidentalis]
VARROA_LOC100902204.3.3	3.51652	3.6433e-25	1.21622e-22	PREDICTED: uncharacterized protein LOC100902204 [Metaseiulus occidentalis]
VARROA_LOC100903760.1.2	-2.36718	4.82919e-25	1.59931e-22	PREDICTED: uncharacterized protein LOC100903760 [Metaseiulus occidentalis]
VARROA_contig_24144	0.83865	5.22856e-25	1.71793e-22	0
VARROA_contig_21672	3.3405	6.19443e-25	2.01938e-22	0
VARROA_contig_25323	7.40117	6.52355e-25	2.11019e-22	0
VARROA_LOC100897183	-2.64582	6.96517e-25	2.23571e-22	PREDICTED: zinc transporter 2-like isoform 1 [Metaseiulus occidentalis]
VARROA_contig_04342	-2.69558	1.20923e-24	3.8518e-22	0
VARROA_contig_03708	-1.32254	1.38457e-24	4.34401e-22	0
VARROA_contig_13310	3.50667	1.38392e-24	4.34401e-22	0
VARROA_contig_03231	-4.10085	1.39955e-24	4.35824e-22	0
VARROA_contig_13934	-1.58905	1.51621e-24	4.68654e-22	0
VARROA_contig_25155	1.82499	1.5969e-24	4.89967e-22	0
VARROA_contig_05193	-1.64995	2.33005e-24	7.09697e-22	0
VARROA_LOC100907672.1.3	-1.13571	2.39936e-24	7.2551e-22	PREDICTED: ester hydrolase C11orf54 homolog [Metaseiulus occidentalis]
VARROA_contig_22895	4.55287	2.60876e-24	7.83154e-22	0
VARROA_LOC100898108.2.2	9.44013	3.08196e-24	9.186e-22	PREDICTED: cuticle protein 10.9-like [Metaseiulus occidentalis]
VARROA_LOC100899958	3.25223	3.66873e-24	1.08118e-21	PREDICTED: carboxypeptidase A2-like [Metaseiulus occidentalis]
VARROA_LOC100902547.3.3	-2.05705	3.67925e-24	1.08118e-21	PREDICTED: uncharacterized protein LOC100902547 [Metaseiulus occidentalis]
VARROA_LOC100906853.2.2	0.879459	3.81054e-24	1.11193e-21	PREDICTED: staphylococcal nuclease domain-containing protein 1-like [Metaseiulus occidentalis]
VARROA_contig_06473	1.56991	4.04056e-24	1.17086e-21	0
VARROA_LOC100897235	-1.83285	4.85133e-24	1.39611e-21	PREDICTED: probable hydroxyacid-oxoacid transhydrogenase, mitochondrial-like [Metaseiulus occidentalis]
VARROA_contig_23241	4.56399	4.98043e-24	1.42345e-21	0
VARROA_LOC100898244.1.4	1.08865	5.10516e-24	1.44917e-21	PREDICTED: testis-expressed sequence 2 protein-like [Metaseiulus occidentalis]
VARROA_LOC100904948.1.2	4.52313	5.61954e-24	1.58441e-21	PREDICTED: inverted formin-2-like [Metaseiulus occidentalis]
VARROA_contig_21611	1.9073	5.78931e-24	1.62132e-21	0
VARROA_contig_24952	2.69191	7.14907e-24	1.98878e-21	0
VARROA_LOC100904181	-1.37797	7.8821e-24	2.17817e-21	PREDICTED: uncharacterized protein LOC100904181 [Metaseiulus occidentalis]
VARROA_contig_08704	-1.87508	8.86534e-24	2.43377e-21	0
VARROA_LOC105424618	-1.85599	1.0124e-23	2.76115e-21	PREDICTED: glucosamine-6-phosphate isomerase isoform X2 [Pogonomyrmex barbatus]
VARROA_Uba1	-0.789089	1.05377e-23	2.8553e-21	PREDICTED: ubiquitin-like modifier-activating enzyme 1 [Metaseiulus occidentalis]
VARROA_contig_24267	2.41474	1.06691e-23	2.87226e-21	0
VARROA_IscW_ISCW019335	2.41656	1.2853e-23	3.43802e-21	arylsulfatase B precursor, putative [Ixodes scapularis]
VARROA_LOC100897195.3.3	3.19892	1.30958e-23	3.48065e-21	PREDICTED: uncharacterized protein LOC100897195 [Metaseiulus occidentalis]
VARROA_contig_05294	-1.78424	1.51162e-23	3.9922e-21	0
VARROA_contig_03220	-4.67987	1.56367e-23	4.1037e-21	0
VARROA_contig_24204	3.94507	1.76199e-23	4.59527e-21	0
VARROA_contig_22025	2.42476	2.25768e-23	5.85147e-21	0
VARROA_contig_17385	-1.54934	2.80347e-23	7.22118e-21	0
VARROA_LOC100902607.2.2	-1.75574	2.99031e-23	7.6552e-21	PREDICTED: glycerophosphodiester phosphodiesterase domain-containing protein 1-like [Metaseiulus occidentalis]
VARROA_contig_08645	-1.8707	3.48773e-23	8.87414e-21	0
VARROA_contig_16516	8.9361	5.85115e-23	1.47974e-20	0
VARROA_contig_00464	-1.71577	6.6082e-23	1.66113e-20	0
VARROA_LOC100906735	2.77776	7.19618e-23	1.7981e-20	PREDICTED: lysozyme 2-like [Metaseiulus occidentalis]
VARROA_contig_21511	3.79494	7.53188e-23	1.87077e-20	0
VARROA_contig_14634	1.01092	8.15848e-23	2.01442e-20	0
VARROA_LOC100906940	1.69332	8.51516e-23	2.09012e-20	PREDICTED: cytochrome P450 2J6-like [Metaseiulus occidentalis]
VARROA_LOC100907459.3.4	-3.1212	8.99057e-23	2.19391e-20	PREDICTED: uncharacterized protein LOC100907459 [Metaseiulus occidentalis]
VARROA_contig_24873	4.27288	9.2229e-23	2.23752e-20	0
VARROA_LOC100908234	-1.57212	9.2942e-23	2.24178e-20	PREDICTED: 2-acylglycerol O-acyltransferase 2-like [Metaseiulus occidentalis]
VARROA_contig_06164	-1.39311	9.65426e-23	2.31525e-20	0
VARROA_contig_18994	-1.7886	1.28867e-22	3.07279e-20	0
VARROA_LOC100897983.2.2	-1.48861	1.38602e-22	3.28612e-20	PREDICTED: acyl-CoA Delta(11) desaturase-like [Metaseiulus occidentalis]
VARROA_Ahcyl2.2.3	1.49043	1.84224e-22	4.34311e-20	PREDICTED: putative adenosylhomocysteinase 3 [Metaseiulus occidentalis]
VARROA_contig_05217	-2.08656	1.97983e-22	4.64126e-20	0
VARROA_contig_01234	-1.87072	2.01402e-22	4.69503e-20	0
VARROA_contig_16943	-2.40625	2.75265e-22	6.38126e-20	0
VARROA_LOC100903298.3.3	6.6556	2.89759e-22	6.68014e-20	PREDICTED: uncharacterized protein LOC100903298 [Metaseiulus occidentalis]
VARROA_contig_21548	6.2695	2.93491e-22	6.729e-20	0
VARROA_LOC100900455.2.2	1.3607	3.54244e-22	8.07755e-20	PREDICTED: rho GTPase-activating protein 12-like [Metaseiulus occidentalis]
VARROA_contig_20765	-2.38366	3.6129e-22	8.19342e-20	0
VARROA_contig_04128	-1.57929	3.75443e-22	8.46837e-20	0
VARROA_contig_08813	-1.52902	4.37782e-22	9.82138e-20	0
VARROA_LOC100902018	1.50909	4.60301e-22	1.02167e-19	PREDICTED: uncharacterized protein LOC100902018 [Metaseiulus occidentalis]
VARROA_contig_23371	1.61611	4.59166e-22	1.02167e-19	0
VARROA_contig_05095	-1.30762	6.34318e-22	1.40047e-19	0
VARROA_LOC100898855	5.71854	6.41363e-22	1.40463e-19	gi|391341470|ref|XP_003745053.1| PREDICTED: zinc finger protein 512B-like [Metaseiulus occidentalis]
VARROA_contig_03067	1.25097	6.42935e-22	1.40463e-19	0
VARROA_contig_05085	-2.7308	6.46818e-22	1.40575e-19	0
VARROA_contig_21995	5.02627	6.91106e-22	1.49422e-19	0
VARROA_LOC100907538.3.4	1.79615	8.96063e-22	1.92737e-19	PREDICTED: dual oxidase-like [Metaseiulus occidentalis]
VARROA_contig_22255	2.1233	1.04024e-21	2.22601e-19	0
VARROA_contig_03632	-1.71742	1.16548e-21	2.48129e-19	0
VARROA_contig_03148	-1.76154	1.26798e-21	2.6858e-19	0
VARROA_contig_24783	2.93784	1.30627e-21	2.75293e-19	0
VARROA_IscW_ISCW016457	1.52029	1.47685e-21	3.09677e-19	zinc finger protein, putative [Ixodes scapularis]
VARROA_contig_03249	-1.39504	1.59759e-21	3.33321e-19	0
VARROA_LOC100902565.6.6	2.94103	1.62189e-21	3.36708e-19	PREDICTED: tyrosine-protein phosphatase 10D-like [Metaseiulus occidentalis]
VARROA_LOC100898519.3.3	7.19566	1.9191e-21	3.96437e-19	PREDICTED: cuticle protein 10.9-like [Metaseiulus occidentalis]
VARROA_contig_09608	1.92915	2.04857e-21	4.21096e-19	0
VARROA_LOC100901453	-1.27614	2.40492e-21	4.91924e-19	PREDICTED: hydroxyacid oxidase 1-like [Metaseiulus occidentalis]
VARROA_contig_23887	2.41549	2.51793e-21	5.12527e-19	0
VARROA_contig_19529	-2.3141	2.68112e-21	5.43096e-19	0
VARROA_contig_22614	2.45511	2.74107e-21	5.52558e-19	0
VARROA_contig_06257	-3.78832	2.78872e-21	5.59461e-19	0
VARROA_contig_09959	-1.78002	2.86964e-21	5.7294e-19	0
VARROA_LOC100907406.2.2	-1.58778	2.89157e-21	5.74568e-19	PREDICTED: lysosomal aspartic protease-like [Metaseiulus occidentalis]
VARROA_contig_09672	-1.07147	3.44788e-21	6.81863e-19	0
VARROA_contig_09179	-1.666	3.6811e-21	7.24551e-19	0
VARROA_contig_06754	-1.8017	3.85185e-21	7.546e-19	0
VARROA_LOC100907492	-1.79206	4.02306e-21	7.82519e-19	PREDICTED: alanine--glyoxylate aminotransferase 2-like 1-like [Metaseiulus occidentalis]
VARROA_contig_05450	-1.28606	4.03186e-21	7.82519e-19	0
VARROA_LOC100899239.5.5	2.88668	4.08085e-21	7.8836e-19	PREDICTED: ATP-binding cassette sub-family G member 8-like [Metaseiulus occidentalis]
VARROA_contig_24432	8.51468	5.09004e-21	9.78788e-19	0
VARROA_LOC100905544.2.3	5.00085	5.76339e-21	1.10319e-18	PREDICTED: uncharacterized protein LOC100905544 [Metaseiulus occidentalis]
VARROA_contig_20951	-3.29023	5.99479e-21	1.14224e-18	0
VARROA_LOC100898170	-1.09373	6.52645e-21	1.23789e-18	PREDICTED: putative phosphoenolpyruvate synthase-like [Metaseiulus occidentalis]
VARROA_contig_03313	-2.11794	7.32154e-21	1.38241e-18	0
VARROA_contig_04776	3.00544	7.93646e-21	1.49177e-18	0
VARROA_contig_24340	3.85649	8.78264e-21	1.64342e-18	0
VARROA_LOC100905821	-1.29859	8.94658e-21	1.66662e-18	PREDICTED: DNA damage-regulated autophagy modulator protein 1-like [Metaseiulus occidentalis]
VARROA_LOC100909334.3.3	2.34686	9.03201e-21	1.67278e-18	PREDICTED: alkaline phosphatase, tissue-nonspecific isozyme-like [Metaseiulus occidentalis]
VARROA_contig_18309	-1.45444	9.05983e-21	1.67278e-18	0
VARROA_contig_24843	8.68355	1.0204e-20	1.87574e-18	0
VARROA_contig_21541	3.81121	1.07911e-20	1.97496e-18	0
VARROA_contig_04916	-2.07114	1.3653e-20	2.48784e-18	0
VARROA_contig_23015	2.79599	1.42558e-20	2.58637e-18	0
VARROA_contig_06178	-3.37106	1.57758e-20	2.84975e-18	0
VARROA_contig_24835	1.77315	1.61266e-20	2.88811e-18	0
VARROA_contig_24842	1.23056	1.60887e-20	2.88811e-18	0
VARROA_LOC100901097.4.8	2.05499	1.65684e-20	2.95455e-18	PREDICTED: arylsulfatase B-like [Metaseiulus occidentalis]
VARROA_contig_09548	-1.70152	1.71902e-20	3.05239e-18	0
VARROA_contig_19168	0.865571	2.02127e-20	3.57388e-18	0
VARROA_contig_18293	-1.72476	2.03171e-20	3.57719e-18	0
VARROA_LOC100907538.4.4	1.92074	2.05702e-20	3.60652e-18	PREDICTED: dual oxidase-like [Metaseiulus occidentalis]
VARROA_LOC100897873	3.73542	3.1058e-20	5.42255e-18	PREDICTED: uncharacterized protein LOC100897873 [Metaseiulus occidentalis]
VARROA_LOC100905179	7.52475	3.35476e-20	5.83282e-18	PREDICTED: uncharacterized protein LOC100905179 [Metaseiulus occidentalis]
VARROA_contig_04975	-0.963431	3.39664e-20	5.88112e-18	0
VARROA_LOC100908382	4.82434	3.4122e-20	5.88364e-18	PREDICTED: uncharacterized protein LOC100908382 [Metaseiulus occidentalis]
VARROA_contig_24690	3.73125	3.75537e-20	6.44873e-18	0
VARROA_contig_02861	-1.30246	4.73744e-20	8.1018e-18	0
VARROA_contig_03742	-1.79844	4.95938e-20	8.44673e-18	0
VARROA_contig_21598	2.65601	5.33926e-20	9.05678e-18	0
VARROA_contig_06124	-2.58975	6.26223e-20	1.05794e-17	0
VARROA_contig_25272	5.77477	6.47742e-20	1.08988e-17	0
VARROA_LOC100900246.2.2	-1.19848	6.6985e-20	1.12255e-17	PREDICTED: ovostatin-like [Metaseiulus occidentalis]
VARROA_contig_25107	3.93887	7.76308e-20	1.29575e-17	0
VARROA_contig_01092	-1.68356	8.18296e-20	1.36039e-17	0
VARROA_LOC100903739.3.3	6.59216	8.56124e-20	1.41763e-17	PREDICTED: uncharacterized protein LOC100903739 [Metaseiulus occidentalis]
VARROA_contig_09094	-2.24258	9.57849e-20	1.57981e-17	0
VARROA_LOC100908931.3.4	2.69255	9.96348e-20	1.63683e-17	PREDICTED: uncharacterized protein LOC100908931 [Metaseiulus occidentalis]
VARROA_contig_25176	8.13316	1.08037e-19	1.76792e-17	0
VARROA_contig_00638	-1.86204	1.18655e-19	1.93408e-17	0
VARROA_LOC100898238	-0.926384	1.24069e-19	2.01446e-17	PREDICTED: importin-5-like [Metaseiulus occidentalis]
VARROA_LOC100905800.3.3	3.55869	1.25152e-19	2.02417e-17	PREDICTED: CUB and sushi domain-containing protein 3-like [Metaseiulus occidentalis]
VARROA_contig_05286	-1.16013	1.37428e-19	2.21412e-17	0
VARROA_contig_21720	8.30558	1.38614e-19	2.22464e-17	0
VARROA_contig_17105	-1.31808	1.62942e-19	2.60507e-17	0
VARROA_LOC100907459.2.4	-3.07323	1.70507e-19	2.71562e-17	PREDICTED: uncharacterized protein LOC100907459 [Metaseiulus occidentalis]
VARROA_contig_20944	-1.27111	1.77614e-19	2.81805e-17	0
VARROA_contig_05855	-3.50471	1.78737e-19	2.82513e-17	0
VARROA_LOC100905006	6.14892	1.98878e-19	3.13161e-17	PREDICTED: beta-1,3-galactosyltransferase 4-like [Metaseiulus occidentalis]
VARROA_contig_16284	4.12263	2.12977e-19	3.34102e-17	0
VARROA_contig_09157	-2.48699	2.15501e-19	3.36795e-17	0
VARROA_LOC100903461	-1.39894	2.18836e-19	3.40731e-17	PREDICTED: aldo-keto reductase family 1 member B10-like isoform 1 [Metaseiulus occidentalis]
VARROA_contig_23030	3.31476	2.40592e-19	3.73213e-17	0
VARROA_contig_03170	-1.64589	2.72265e-19	4.20781e-17	0
VARROA_LOC100899830	-0.943671	3.10892e-19	4.78705e-17	PREDICTED: P protein-like [Metaseiulus occidentalis]
VARROA_FUCA1	4.57251	3.22259e-19	4.94383e-17	PREDICTED: tissue alpha-L-fucosidase [Haliaeetus leucocephalus]
VARROA_contig_17840	-1.83597	3.43085e-19	5.24406e-17	0
VARROA_contig_21510	6.8421	3.5439e-19	5.39707e-17	0
VARROA_contig_21934	5.94014	3.60355e-19	5.46797e-17	0
VARROA_LOC100908658.1.4	2.24169	4.02542e-19	6.08598e-17	PREDICTED: uncharacterized protein LOC100908658 [Metaseiulus occidentalis]
VARROA_LOC100903479.1.2	-2.9859	4.42206e-19	6.66151e-17	PREDICTED: nose resistant to fluoxetine protein 6-like [Metaseiulus occidentalis]
VARROA_contig_00433	-1.73215	4.44819e-19	6.67676e-17	0
VARROA_LOC100903953	-1.48139	4.6536e-19	6.93519e-17	PREDICTED: phytanoyl-CoA dioxygenase, peroxisomal-like [Metaseiulus occidentalis]
VARROA_contig_06228	-1.85709	4.64801e-19	6.93519e-17	0
VARROA_LOC100899680.1.2	1.82915	4.90265e-19	7.28034e-17	PREDICTED: torsin-1B-like [Metaseiulus occidentalis]
VARROA_contig_10392	-1.77474	5.32541e-19	7.88009e-17	0
VARROA_contig_12488	8.1259	5.52971e-19	8.15349e-17	0
VARROA_LOC100905186.1.2	-1.31124	5.67362e-19	8.33622e-17	PREDICTED: uncharacterized protein LOC100905186 [Metaseiulus occidentalis]
VARROA_LOC100907845.2.3	4.4742	6.24258e-19	9.14001e-17	PREDICTED: uncharacterized protein LOC100907845 [Metaseiulus occidentalis]
VARROA_LOC100905034.2.2	-1.19979	6.65551e-19	9.68364e-17	PREDICTED: cystathionine gamma-lyase-like [Metaseiulus occidentalis]
VARROA_contig_01354	-1.52285	6.66029e-19	9.68364e-17	0
VARROA_contig_25230	1.96612	6.73277e-19	9.75503e-17	0
VARROA_contig_03172	-1.07703	6.95566e-19	1.00431e-16	0
VARROA_LOC100907824	0.956034	7.05459e-19	1.01508e-16	PREDICTED: acetyl-coenzyme A synthetase-like [Metaseiulus occidentalis]
VARROA_contig_25007	3.62553	7.832e-19	1.12307e-16	0
VARROA_contig_21755	5.35414	8.06182e-19	1.15207e-16	0
VARROA_LOC100898010.4.4	1.81178	8.18928e-19	1.16629e-16	PREDICTED: NFX1-type zinc finger-containing protein 1-like [Metaseiulus occidentalis]
VARROA_LOC100902021.1.2	-1.33134	8.3106e-19	1.17954e-16	PREDICTED: uncharacterized protein LOC100902021 [Metaseiulus occidentalis]
VARROA_contig_21840	2.91979	9.55866e-19	1.35208e-16	0
VARROA_Aldh2.1.2	-0.977086	1.07352e-18	1.50965e-16	PREDICTED: aldehyde dehydrogenase, mitochondrial [Metaseiulus occidentalis]
VARROA_LOC100904586.1.2	-1.35992	1.07811e-18	1.50965e-16	PREDICTED: uncharacterized protein LOC100904586 [Metaseiulus occidentalis]
VARROA_LOC100909334.2.3	3.13707	1.07697e-18	1.50965e-16	PREDICTED: alkaline phosphatase, tissue-nonspecific isozyme-like [Metaseiulus occidentalis]
VARROA_contig_05599	-1.93442	1.1032e-18	1.53961e-16	0
VARROA_contig_07836	-4.23211	1.1316e-18	1.57399e-16	0
VARROA_LOC100903287.2.2	2.32407	1.28108e-18	1.77597e-16	PREDICTED: alpha-actinin, sarcomeric-like isoform 1 [Metaseiulus occidentalis]
VARROA_LOC100907672.3.3	-1.17772	1.34194e-18	1.85419e-16	PREDICTED: ester hydrolase C11orf54 homolog [Metaseiulus occidentalis]
VARROA_LOC100898248	1.27029	1.39211e-18	1.91717e-16	PREDICTED: probable citrate synthase 1, mitochondrial-like [Metaseiulus occidentalis]
VARROA_LOC100900770.2.2	-0.727842	1.45325e-18	1.99478e-16	PREDICTED: elongation of very long chain fatty acids protein AAEL008004-like [Metaseiulus occidentalis]
VARROA_LOC100904435.1.3	-1.46582	1.49285e-18	2.04241e-16	PREDICTED: LOW QUALITY PROTEIN: solute carrier family 22 member 7-like [Metaseiulus occidentalis]
VARROA_LOC100907024	-1.3523	1.59982e-18	2.1816e-16	PREDICTED: uncharacterized protein LOC100907024 [Metaseiulus occidentalis]
VARROA_LOC100898366	-1.8741	1.71531e-18	2.33148e-16	PREDICTED: FMRFamide-related neuropeptides-like [Metaseiulus occidentalis]
VARROA_LOC100906580.3.3	3.05134	1.73232e-18	2.34696e-16	PREDICTED: heterogeneous nuclear ribonucleoprotein 27C-like [Metaseiulus occidentalis]
VARROA_LOC100907642	-1.65232	1.93243e-18	2.6096e-16	PREDICTED: uncharacterized protein LOC100907642 [Metaseiulus occidentalis]
VARROA_LOC100900025	-2.33068	1.9859e-18	2.67315e-16	PREDICTED: transmembrane protein 135-like [Metaseiulus occidentalis]
VARROA_contig_23458	0.832125	2.01332e-18	2.70135e-16	0
VARROA_IscW_ISCW007056.1.2	2.68472	2.02041e-18	2.70217e-16	hypothetical protein IscW_ISCW007056 [Ixodes scapularis]
VARROA_contig_22446	3.68258	2.12406e-18	2.83172e-16	0
VARROA_LOC100904057.3.6	-1.41886	2.13189e-18	2.8331e-16	gi|391346277|ref|XP_003747404.1| PREDICTED: uncharacterized protein LOC100904057 [Metaseiulus occidentalis]
VARROA_LOC100900246.1.2	-1.19589	2.15318e-18	2.85231e-16	PREDICTED: ovostatin-like [Metaseiulus occidentalis]
VARROA_LOC100900118.2.2	2.41943	2.21211e-18	2.9211e-16	PREDICTED: uncharacterized protein LOC100900118 [Metaseiulus occidentalis]
VARROA_contig_25183	1.0216	2.50711e-18	3.3002e-16	0
VARROA_contig_23346	3.11447	2.59412e-18	3.39712e-16	0
VARROA_contig_23484	5.08695	2.59701e-18	3.39712e-16	0
VARROA_LOC100897315.3.3	2.23645	2.67145e-18	3.48358e-16	PREDICTED: kin of IRRE-like protein 1-like [Metaseiulus occidentalis]
VARROA_contig_23106	-1.11197	2.75497e-18	3.58128e-16	0
VARROA_contig_22174	3.46403	2.94963e-18	3.82243e-16	0
VARROA_LOC100900644.2.2	1.97406	3.11528e-18	4.0246e-16	PREDICTED: acetylcholinesterase-like [Metaseiulus occidentalis]
VARROA_contig_23518	5.42335	3.16072e-18	4.07069e-16	0
VARROA_LOC100906307	0.886752	3.2003e-18	4.10899e-16	PREDICTED: LOW QUALITY PROTEIN: glutaminyl-peptide cyclotransferase-like protein-like [Metaseiulus occidentalis]
VARROA_contig_18199	-1.72351	3.57353e-18	4.57411e-16	0
VARROA_contig_22442	4.56704	4.00706e-18	5.11335e-16	0
VARROA_LOC100908668.1.2	-1.38137	4.07002e-18	5.17786e-16	PREDICTED: uncharacterized protein LOC100908668 [Metaseiulus occidentalis]
VARROA_contig_24221	2.42091	4.19366e-18	5.31894e-16	0
VARROA_contig_08051	-1.17909	4.30118e-18	5.43878e-16	0
VARROA_LOC100907298.1.3	1.28314	4.45425e-18	5.61532e-16	PREDICTED: uncharacterized protein LOC100907298 [Metaseiulus occidentalis]
VARROA_contig_20608	-1.17575	4.48196e-18	5.63323e-16	0
VARROA_LOC100904586.2.2	-1.39846	4.76892e-18	5.958e-16	PREDICTED: uncharacterized protein LOC100904586 [Metaseiulus occidentalis]
VARROA_contig_08864	1.29022	4.75492e-18	5.958e-16	0
VARROA_contig_23569	0.962286	4.84497e-18	6.03496e-16	0
VARROA_LOC100901113.3.4	2.31762	4.93348e-18	6.12691e-16	PREDICTED: DEP domain-containing protein 1A-like [Metaseiulus occidentalis]
VARROA_contig_21574	1.19482	4.95279e-18	6.13264e-16	0
VARROA_contig_01347	-1.58277	5.33165e-18	6.58222e-16	0
VARROA_LOC100898803.3.3	-1.50673	5.34784e-18	6.58273e-16	PREDICTED: uncharacterized protein LOC100898803 [Metaseiulus occidentalis]
VARROA_contig_20946	-2.39947	5.38343e-18	6.60705e-16	0
VARROA_LOC100907982	-1.53766	5.67422e-18	6.94351e-16	PREDICTED: S-adenosylmethionine synthase-like [Metaseiulus occidentalis]
VARROA_contig_20749	1.6338	6.49865e-18	7.92911e-16	0
VARROA_LOC100909375	-2.1307	6.99072e-18	8.50463e-16	PREDICTED: gastric triacylglycerol lipase-like [Metaseiulus occidentalis]
VARROA_LOC100898619	-0.868571	8.03529e-18	9.74699e-16	PREDICTED: glucose-6-phosphatase-like [Metaseiulus occidentalis]
VARROA_contig_02332	1.74152	8.20484e-18	9.92381e-16	0
VARROA_contig_24080	1.99408	8.23289e-18	9.92897e-16	0
VARROA_LOC100903292	-1.2697	8.61363e-18	1.03582e-15	PREDICTED: GRAM domain-containing protein 4-like [Metaseiulus occidentalis]
VARROA_contig_01346	-2.24973	9.06511e-18	1.08698e-15	0
VARROA_LOC100908931.1.4	2.13217	9.25726e-18	1.10684e-15	PREDICTED: uncharacterized protein LOC100908931 [Metaseiulus occidentalis]
VARROA_LOC100905147.3.3	1.61714	9.91912e-18	1.18259e-15	PREDICTED: venom allergen 5-like [Metaseiulus occidentalis]
VARROA_contig_07639	-2.53282	1.00685e-17	1.19697e-15	0
VARROA_LOC100897972.2.3	1.3521	1.0411e-17	1.23418e-15	PREDICTED: uncharacterized protein LOC100897972 [Metaseiulus occidentalis]
VARROA_LOC100901456.2.3	1.86568	1.0645e-17	1.25834e-15	PREDICTED: chaoptin-like [Metaseiulus occidentalis]
VARROA_LOC100900077	-1.36636	1.0791e-17	1.272e-15	PREDICTED: epoxide hydrolase 1-like [Metaseiulus occidentalis]
VARROA_contig_00064	-1.10708	1.23774e-17	1.45488e-15	0
VARROA_contig_06069	-1.60436	1.2542e-17	1.4701e-15	0
VARROA_contig_18837	-1.15743	1.28547e-17	1.50252e-15	0
VARROA_LOC100908530	1.62762	1.34992e-17	1.57345e-15	PREDICTED: uncharacterized protein LOC100908530 [Metaseiulus occidentalis]
VARROA_contig_23506	4.78677	1.37304e-17	1.59594e-15	0
VARROA_Bm1_02130	-2.02851	1.39561e-17	1.61767e-15	piwi domain containing protein [Brugia malayi]
VARROA_LOC100901955.3.5	0.896775	1.44281e-17	1.66775e-15	PREDICTED: tyrosine-protein phosphatase non-receptor type 4-like [Metaseiulus occidentalis]
VARROA_contig_21817	2.31064	1.45487e-17	1.67704e-15	0
VARROA_LOC100906230	2.18903	1.55287e-17	1.78507e-15	PREDICTED: sarcalumenin-like [Metaseiulus occidentalis]
VARROA_LOC100907387.2.4	-1.24809	1.55897e-17	1.78716e-15	PREDICTED: acyl-CoA-binding protein homolog [Metaseiulus occidentalis]
VARROA_LOC100907646.2.2	0.964191	1.5724e-17	1.79762e-15	PREDICTED: pyridoxal phosphate phosphatase PHOSPHO2-like [Metaseiulus occidentalis]
VARROA_LOC100907271.1.2	-1.84922	1.67018e-17	1.90419e-15	PREDICTED: tubulin alpha-1C chain-like [Metaseiulus occidentalis]
VARROA_contig_23262	2.26977	1.71492e-17	1.94987e-15	0
VARROA_contig_02130	-1.16609	1.83361e-17	2.07915e-15	0
VARROA_LOC100907568.2.2	1.43074	1.89379e-17	2.14158e-15	PREDICTED: uncharacterized protein LOC100907568 [Metaseiulus occidentalis]
VARROA_contig_09262	-1.80569	1.93399e-17	2.18112e-15	0
VARROA_LOC100897441.2.2	0.897181	1.98534e-17	2.233e-15	PREDICTED: LOW QUALITY PROTEIN: glucosamine--fructose-6-phosphate aminotransferase [isomerizing] 2-like, partial [Metaseiulus occidentalis]
VARROA_contig_24572	2.16727	2.01538e-17	2.2607e-15	0
VARROA_LOC100907121	6.9489	2.0763e-17	2.32279e-15	PREDICTED: cuticle protein 10.9-like [Metaseiulus occidentalis]
VARROA_LOC100903479.2.2	-2.72068	2.14755e-17	2.39606e-15	PREDICTED: nose resistant to fluoxetine protein 6-like [Metaseiulus occidentalis]
VARROA_contig_25347	8.19873	2.28332e-17	2.54076e-15	0
VARROA_contig_18162	-1.9243	2.30769e-17	2.56105e-15	0
VARROA_contig_21805	1.30681	2.46413e-17	2.72741e-15	GB47133-PA pep:known supercontig:GCA_000002195.1:GroupUn3754:381:4106:1 gene:GB47133 transcript:GB47133-RA description:Uncharacterized protein
VARROA_LOC100900079	-1.51385	2.57893e-17	2.84692e-15	PREDICTED: zinc finger protein 92-like [Metaseiulus occidentalis]
VARROA_contig_06133	-1.23095	2.68331e-17	2.95433e-15	0
VARROA_LOC100905976	3.85965	2.70242e-17	2.96755e-15	PREDICTED: peroxidase-like [Metaseiulus occidentalis]
VARROA_Abcc2	-0.894173	2.72111e-17	2.98022e-15	PREDICTED: canalicular multispecific organic anion transporter 1, partial [Metaseiulus occidentalis]
VARROA_contig_24460	3.95347	2.82034e-17	3.08081e-15	0
VARROA_LOC101155838	-1.84104	2.8841e-17	3.14223e-15	PREDICTED: uncharacterized protein F13E9.13, mitochondrial-like [Oryzias latipes]
VARROA_contig_24682	1.37012	2.96055e-17	3.21713e-15	0
VARROA_LOC100905637.1.5	-1.38886	3.27079e-17	3.54503e-15	PREDICTED: glucose dehydrogenase [acceptor]-like [Metaseiulus occidentalis]
VARROA_LOC100907406.1.2	-1.67157	3.35252e-17	3.6242e-15	PREDICTED: lysosomal aspartic protease-like [Metaseiulus occidentalis]
VARROA_LOC100897343.3.5	-1.32432	3.85729e-17	4.15909e-15	PREDICTED: uncharacterized protein LOC100897343 [Metaseiulus occidentalis]
VARROA_contig_25054	1.54199	3.91404e-17	4.20941e-15	0
VARROA_LOC100899791.1.3	-1.28472	4.01045e-17	4.29315e-15	PREDICTED: ethanolamine-phosphate cytidylyltransferase-like isoform 2 [Metaseiulus occidentalis]
VARROA_contig_06243	-1.52116	4.01248e-17	4.29315e-15	0
VARROA_LOC100900984.3.6	1.58602	4.30385e-17	4.59312e-15	PREDICTED: uncharacterized protein LOC100900984 [Metaseiulus occidentalis]
VARROA_contig_03062	-1.79725	4.56053e-17	4.85464e-15	0
VARROA_contig_05497	-1.52381	4.70212e-17	4.99262e-15	0
VARROA_LOC100898059.1.2	-1.07895	4.90899e-17	5.19904e-15	PREDICTED: phosphoribosyl pyrophosphate synthase-associated protein 2-like [Metaseiulus occidentalis]
VARROA_LOC100906414	-0.587457	5.3128e-17	5.61247e-15	PREDICTED: TBC1 domain family member 15-like isoform 2 [Metaseiulus occidentalis]
VARROA_contig_25099	1.86746	5.47452e-17	5.7687e-15	0
VARROA_contig_08970	-2.50373	5.51096e-17	5.79247e-15	0
VARROA_contig_05839	-1.31538	5.76181e-17	6.04092e-15	0
VARROA_LOC100903867	0.870667	5.88571e-17	6.15537e-15	PREDICTED: glutamate--cysteine ligase regulatory subunit-like [Metaseiulus occidentalis]
VARROA_LOC100902760.1.2	-1.52996	6.21054e-17	6.47548e-15	PREDICTED: pyrroline-5-carboxylate reductase 1, mitochondrial-like [Metaseiulus occidentalis]
VARROA_contig_22048	2.06097	6.22284e-17	6.47548e-15	0
VARROA_LOC100899466	-1.11784	6.59219e-17	6.84276e-15	PREDICTED: adenosylhomocysteinase-like [Metaseiulus occidentalis]
VARROA_contig_11388	-0.915558	6.8816e-17	7.12545e-15	0
VARROA_contig_13775	2.15207	7.66443e-17	7.91637e-15	0
VARROA_contig_20800	-1.65298	7.84336e-17	8.08117e-15	0
VARROA_LOC100897662.2.2	2.10119	8.1398e-17	8.36595e-15	PREDICTED: nose resistant to fluoxetine protein 6-like [Metaseiulus occidentalis]
VARROA_LOC100905181	-1.24875	8.19914e-17	8.40624e-15	PREDICTED: short-chain dehydrogenase/reductase family 16C member 6-like [Metaseiulus occidentalis]
VARROA_contig_23009	1.83252	8.67836e-17	8.87575e-15	0
VARROA_LOC100900828.5.5	-2.08745	8.79276e-17	8.97077e-15	PREDICTED: uncharacterized protein LOC100900828 [Metaseiulus occidentalis]
VARROA_LOC100900589	-1.15744	9.23884e-17	9.40289e-15	PREDICTED: ras-related protein Rab-32-like [Metaseiulus occidentalis]
VARROA_THYN1	-1.05009	9.75648e-17	9.90556e-15	PREDICTED: thymocyte nuclear protein 1 isoform X2 [Tupaia chinensis]
VARROA_LOC100905731.6.7	3.23143	9.9324e-17	1.00597e-14	PREDICTED: uncharacterized protein LOC100905731 [Metaseiulus occidentalis]
VARROA_contig_21562	2.08291	9.97655e-17	1.00799e-14	0
VARROA_LOC100907283	-1.49137	1.04509e-16	1.05337e-14	PREDICTED: abhydrolase domain-containing protein 4-like [Metaseiulus occidentalis]
VARROA_contig_25202	4.24537	1.16504e-16	1.17144e-14	0
VARROA_LOC100905542.2.2	1.26245	1.33381e-16	1.33791e-14	PREDICTED: endothelin-converting enzyme 1-like [Metaseiulus occidentalis]
VARROA_LOC100902908	4.32374	1.34068e-16	1.34158e-14	PREDICTED: uncharacterized protein LOC100902908 [Metaseiulus occidentalis]
VARROA_contig_08744	-3.12414	1.43785e-16	1.43537e-14	0
VARROA_contig_02560	1.19678	1.45597e-16	1.45e-14	0
VARROA_contig_21392	1.78435	1.47887e-16	1.46929e-14	0
VARROA_LOC100905700	-1.18464	1.53399e-16	1.52043e-14	PREDICTED: sphingosine kinase 1-like [Metaseiulus occidentalis]
VARROA_contig_22111	2.61364	1.69388e-16	1.67494e-14	0
VARROA_contig_05359	-1.30162	1.73806e-16	1.71455e-14	0
VARROA_LOC100901353.4.4	2.71924	1.87875e-16	1.84897e-14	PREDICTED: uncharacterized protein LOC100901353 [Metaseiulus occidentalis]
VARROA_LOC100907298.3.3	1.44054	1.89534e-16	1.86092e-14	PREDICTED: uncharacterized protein LOC100907298 [Metaseiulus occidentalis]
VARROA_LOC100898511	1.95383	1.90145e-16	1.86253e-14	PREDICTED: protein atonal homolog 7-A-like [Metaseiulus occidentalis]
VARROA_LOC100897460	4.64742	1.93744e-16	1.89334e-14	PREDICTED: uncharacterized protein LOC100897460 [Metaseiulus occidentalis]
VARROA_LOC100900854.1.3	1.66487	2.02584e-16	1.97509e-14	PREDICTED: organic cation transporter protein-like [Metaseiulus occidentalis]
VARROA_LOC100900206.3.4	4.00789	2.11487e-16	2.0571e-14	PREDICTED: protocadherin Fat 4-like [Metaseiulus occidentalis]
VARROA_contig_21342	-1.23852	2.17494e-16	2.1106e-14	0
VARROA_contig_25337	2.14387	2.28214e-16	2.20949e-14	0
VARROA_LOC100905784	-1.42642	2.3448e-16	2.2649e-14	PREDICTED: 2-acylglycerol O-acyltransferase 2-like [Metaseiulus occidentalis]
VARROA_contig_25163	4.22924	2.36078e-16	2.27507e-14	0
VARROA_contig_20980	-1.68746	2.45827e-16	2.36357e-14	0
VARROA_LOC100900216	-1.63159	2.77854e-16	2.66536e-14	PREDICTED: retinol dehydrogenase 11-like [Metaseiulus occidentalis]
VARROA_LOC100902245	-1.00683	2.82169e-16	2.70053e-14	PREDICTED: inactive hydroxysteroid dehydrogenase-like protein 1-like [Metaseiulus occidentalis]
VARROA_LOC100904092.2.3	3.19185	2.83209e-16	2.70429e-14	PREDICTED: alpha-tocopherol transfer protein-like [Metaseiulus occidentalis]
VARROA_LOC100904061	5.43786	2.98759e-16	2.84626e-14	PREDICTED: adult-specific rigid cuticular protein 15.7-like [Metaseiulus occidentalis]
VARROA_contig_23669	5.76581	3.09928e-16	2.94594e-14	0
VARROA_contig_23317	3.3353	3.25589e-16	3.08777e-14	0
VARROA_LOC100902805.2.6	-1.47201	3.26362e-16	3.08808e-14	PREDICTED: putative alpha-L-fucosidase-like [Metaseiulus occidentalis]
VARROA_contig_22278	2.46748	3.29553e-16	3.11122e-14	0
VARROA_LOC105254361.2.2	1.56052	3.38684e-16	3.1902e-14	PREDICTED: histone-lysine N-methyltransferase SETMAR-like [Camponotus floridanus]
VARROA_contig_04891	0.932903	3.40946e-16	3.20428e-14	0
VARROA_contig_12697	2.14621	3.50017e-16	3.28214e-14	0
VARROA_LOC100897318	-1.028	3.51914e-16	3.29252e-14	PREDICTED: stearoyl-CoA desaturase 5-like [Metaseiulus occidentalis]
VARROA_contig_06126	-2.31027	3.61108e-16	3.37099e-14	0
VARROA_contig_21861	3.48804	3.85769e-16	3.59317e-14	0
VARROA_contig_21443	2.62726	4.1189e-16	3.82792e-14	0
VARROA_LOC100902603.2.2	-1.91772	4.49758e-16	4.17056e-14	PREDICTED: chondroitin sulfate proteoglycan 4-like [Metaseiulus occidentalis]
VARROA_LOC100903435.3.4	-1.37912	4.74655e-16	4.39167e-14	PREDICTED: ecdysone 20-monooxygenase-like [Metaseiulus occidentalis]
VARROA_contig_22767	4.81284	4.96532e-16	4.58391e-14	0
VARROA_LOC100906152.3.4	-1.38618	5.44784e-16	5.01826e-14	PREDICTED: inositol oxygenase-like [Metaseiulus occidentalis]
VARROA_contig_24993	1.44001	5.53342e-16	5.08587e-14	0
VARROA_LOC100904410.3.3	1.69735	5.72436e-16	5.24981e-14	PREDICTED: protein Skeletor, isoforms B/C-like [Metaseiulus occidentalis]
VARROA_contig_21238	-1.51925	6.2902e-16	5.75608e-14	0
VARROA_LOC100902760.2.2	-1.57717	6.35665e-16	5.80417e-14	PREDICTED: pyrroline-5-carboxylate reductase 1, mitochondrial-like [Metaseiulus occidentalis]
VARROA_contig_19437	1.9179	6.4024e-16	5.83317e-14	0
VARROA_LOC100904013.1.2	-1.27732	6.62062e-16	6.01885e-14	PREDICTED: farnesyl pyrophosphate synthase-like [Metaseiulus occidentalis]
VARROA_contig_08879	-2.18374	6.70773e-16	6.08479e-14	0
VARROA_contig_24503	2.94472	6.73297e-16	6.09443e-14	0
VARROA_contig_18753	-2.06313	6.84467e-16	6.18213e-14	0
VARROA_LOC100906674.2.2	2.74302	6.9057e-16	6.22378e-14	PREDICTED: homeobox protein Hox-C10-like [Metaseiulus occidentalis]
VARROA_contig_23667	1.62993	7.13056e-16	6.41259e-14	0
VARROA_LOC575170	-1.48506	7.37969e-16	6.62236e-14	PREDICTED: fibrillin-1 isoform X4 [Strongylocentrotus purpuratus]
VARROA_LOC100908672	1.6549	7.65004e-16	6.85023e-14	PREDICTED: sodium-dependent glucose transporter 1-like [Metaseiulus occidentalis]
VARROA_contig_25078	3.61149	7.97586e-16	7.12669e-14	0
VARROA_contig_17803	-2.06308	8.03156e-16	7.16114e-14	0
VARROA_LOC100901353.3.4	2.71557	8.13104e-16	7.23437e-14	gi|391339891|ref|XP_003744280.1| PREDICTED: uncharacterized protein LOC100901353 [Metaseiulus occidentalis]
VARROA_LOC408583	1.29913	8.1681e-16	7.25188e-14	PREDICTED: calponin homology domain-containing protein DDB_G0272472-like isoform X31 [Apis mellifera] >gi|572303886|ref|XP_006617919.1| PREDICTED: tropomyosin-1, isoforms 9A/A/B-like isoform X31 [Apis dorsata]
VARROA_LOC100906403.3.4	-1.51953	8.54011e-16	7.56607e-14	PREDICTED: uncharacterized WD repeat-containing protein alr3466-like [Metaseiulus occidentalis]
VARROA_contig_02853	-1.92202	8.73087e-16	7.71868e-14	0
VARROA_contig_00466	-1.341	9.0209e-16	7.94144e-14	0
VARROA_contig_04720	-1.39699	9.00787e-16	7.94144e-14	0
VARROA_contig_05620	-3.62717	9.78601e-16	8.59686e-14	0
VARROA_contig_21272	-1.21165	1.01299e-15	8.88027e-14	0
VARROA_LOC100902304	1.03846	1.01796e-15	8.90512e-14	PREDICTED: uncharacterized protein LOC100902304 [Metaseiulus occidentalis]
VARROA_contig_21308	-1.61575	1.05725e-15	9.2295e-14	0
VARROA_contig_24962	3.7678	1.07684e-15	9.36136e-14	0
VARROA_contig_25256	7.19938	1.07629e-15	9.36136e-14	0
VARROA_contig_16746	-1.65783	1.10663e-15	9.60033e-14	0
VARROA_contig_22518	2.27277	1.15199e-15	9.9731e-14	0
VARROA_contig_04007	-1.00392	1.17736e-15	1.01716e-13	0
VARROA_IscW_ISCW015652.2.2	1.33041	1.18063e-15	1.01788e-13	conserved hypothetical protein [Ixodes scapularis]
VARROA_contig_06057	-4.0215	1.19245e-15	1.02595e-13	0
VARROA_contig_24687	3.83226	1.22806e-15	1.05441e-13	0
VARROA_LOC100901900.1.3	2.06045	1.30911e-15	1.1217e-13	PREDICTED: cuticle protein 10.9-like [Metaseiulus occidentalis]
VARROA_LOC100907579	-1.25016	1.37073e-15	1.17209e-13	PREDICTED: troponin I-like [Metaseiulus occidentalis]
VARROA_LOC100898607.4.4	1.52682	1.38106e-15	1.1785e-13	PREDICTED: uncharacterized protein LOC100898607 [Metaseiulus occidentalis]
VARROA_LOC100900032.1.2	3.09381	1.45626e-15	1.24014e-13	PREDICTED: uncharacterized protein LOC100900032 [Metaseiulus occidentalis]
VARROA_contig_21525	2.74127	1.47756e-15	1.25572e-13	0
VARROA_IscW_ISCW022629.1.3	-1.5919	1.50089e-15	1.27295e-13	DrosGluCl, putative [Ixodes scapularis]
VARROA_LOC100901865	1.42545	1.60126e-15	1.35532e-13	PREDICTED: uncharacterized protein LOC100901865 [Metaseiulus occidentalis]
VARROA_contig_01865	-2.49985	1.74578e-15	1.47465e-13	0
VARROA_contig_03579	-1.7527	1.77387e-15	1.49536e-13	0
VARROA_contig_03268	-1.3803	1.86338e-15	1.56765e-13	0
VARROA_contig_10808	-2.00748	1.87122e-15	1.57107e-13	0
VARROA_contig_21884	2.34673	1.95515e-15	1.63824e-13	0
VARROA_contig_21748	1.88152	1.97968e-15	1.65548e-13	0
VARROA_contig_21761	3.67486	2.00091e-15	1.66988e-13	0
VARROA_LOC100908788	-1.42695	2.05815e-15	1.71422e-13	PREDICTED: uncharacterized protein LOC100908788 [Metaseiulus occidentalis]
VARROA_contig_06172	-1.31035	2.07988e-15	1.72887e-13	0
VARROA_LOC100160065	3.55057	2.1598e-15	1.79173e-13	PREDICTED: flocculation protein FLO11 isoform X2 [Acyrthosiphon pisum]
VARROA_contig_05597	1.57333	2.22283e-15	1.84036e-13	0
VARROA_LOC100905800.1.3	3.85738	2.36476e-15	1.95399e-13	PREDICTED: CUB and sushi domain-containing protein 3-like [Metaseiulus occidentalis]
VARROA_contig_24768	4.06697	2.38219e-15	1.9645e-13	0
VARROA_LOC100909301	3.41912	2.42666e-15	1.99724e-13	PREDICTED: uncharacterized protein LOC100909301 [Metaseiulus occidentalis]
VARROA_contig_12071	-2.29423	2.44437e-15	2.00785e-13	0
VARROA_LOC100907629.1.2	-1.54451	2.45041e-15	2.00886e-13	PREDICTED: isotocin-neurophysin IT 1-like [Metaseiulus occidentalis]
VARROA_contig_23148	2.80651	2.47647e-15	2.02624e-13	0
VARROA_contig_23230	1.98133	2.55155e-15	2.08358e-13	0
VARROA_LOC100902156	1.87544	2.63872e-15	2.15056e-13	PREDICTED: uncharacterized protein LOC100902156 [Metaseiulus occidentalis]
VARROA_contig_22755	1.8311	2.67661e-15	2.17719e-13	0
VARROA_contig_23141	2.23631	2.71614e-15	2.20504e-13	0
VARROA_LOC100902130.3.3	3.31694	2.82695e-15	2.29054e-13	PREDICTED: probable G-protein coupled receptor B0563.6-like [Metaseiulus occidentalis]
VARROA_contig_23145	3.80976	2.87309e-15	2.32341e-13	0
VARROA_LOC100904435.3.3	-1.30392	2.90408e-15	2.34393e-13	PREDICTED: LOW QUALITY PROTEIN: solute carrier family 22 member 7-like [Metaseiulus occidentalis]
VARROA_contig_22664	2.80763	2.99204e-15	2.41027e-13	0
VARROA_contig_04345	-2.45287	3.02608e-15	2.43299e-13	0
VARROA_LOC100903435.2.4	-1.36664	3.30384e-15	2.6512e-13	PREDICTED: ecdysone 20-monooxygenase-like [Metaseiulus occidentalis]
VARROA_LOC100908839.3.4	2.56612	3.31484e-15	2.65492e-13	PREDICTED: uncharacterized protein LOC100908839 [Metaseiulus occidentalis]
VARROA_contig_10584	-1.00711	3.34039e-15	2.67026e-13	0
VARROA_LOC100900754.1.2	3.05376	3.3893e-15	2.70418e-13	PREDICTED: cuticle protein 10.9-like [Metaseiulus occidentalis]
VARROA_contig_14813	-2.7807	3.48238e-15	2.77315e-13	0
VARROA_contig_03362	-1.85988	3.48975e-15	2.77372e-13	0
VARROA_contig_18261	-1.17406	3.51411e-15	2.78777e-13	0
VARROA_contig_08548	-0.937395	4.01705e-15	3.18071e-13	0
VARROA_contig_21241	-1.29485	4.03624e-15	3.18985e-13	0
VARROA_contig_25075	3.64531	4.2874e-15	3.38194e-13	0
VARROA_contig_05375	-2.16916	4.3383e-15	3.41563e-13	0
VARROA_LOC100899791.3.3	-1.33007	4.37598e-15	3.43881e-13	PREDICTED: ethanolamine-phosphate cytidylyltransferase-like isoform 1 [Metaseiulus occidentalis]
VARROA_LOC100901500	1.43813	4.54008e-15	3.56106e-13	PREDICTED: kyphoscoliosis peptidase-like [Metaseiulus occidentalis]
VARROA_contig_12189	3.45379	4.58306e-15	3.58803e-13	0
VARROA_LOC100909334.1.3	1.58915	4.69443e-15	3.66834e-13	PREDICTED: alkaline phosphatase, tissue-nonspecific isozyme-like [Metaseiulus occidentalis]
VARROA_LOC100906403.2.4	-1.92964	4.87121e-15	3.79936e-13	PREDICTED: uncharacterized WD repeat-containing protein alr3466-like [Metaseiulus occidentalis]
VARROA_contig_11714	-1.52573	5.2128e-15	4.05821e-13	0
VARROA_contig_05940	-1.25644	5.25528e-15	4.08365e-13	0
VARROA_contig_21547	6.84416	5.29994e-15	4.1107e-13	0
VARROA_LOC100904625.1.6	-1.53213	5.53449e-15	4.27673e-13	PREDICTED: elongation of very long chain fatty acids protein 5-like [Metaseiulus occidentalis]
VARROA_contig_05463	-2.29152	5.5341e-15	4.27673e-13	0
VARROA_contig_12116	-1.40482	5.72923e-15	4.41903e-13	0
VARROA_LOC100899574	-1.21682	5.9354e-15	4.5696e-13	PREDICTED: cystatin-A2-like [Metaseiulus occidentalis]
VARROA_contig_25349	5.04887	5.95052e-15	4.57281e-13	0
VARROA_contig_09085	-1.41135	6.29999e-15	4.83246e-13	0
VARROA_LOC100907586.2.2	0.735105	6.50721e-15	4.98226e-13	PREDICTED: cytochrome b561-like [Metaseiulus occidentalis]
VARROA_contig_21723	2.83789	6.66645e-15	5.09483e-13	0
VARROA_contig_05686	-2.1272	7.21234e-15	5.50194e-13	0
VARROA_LOC100907034	-1.3065	7.2678e-15	5.52406e-13	PREDICTED: aquaporin-10-like [Metaseiulus occidentalis]
VARROA_LOC100908997	-1.58719	7.25982e-15	5.52406e-13	PREDICTED: spermidine synthase-like [Metaseiulus occidentalis]
VARROA_LOC100901133.1.5	3.73666	7.35361e-15	5.57912e-13	PREDICTED: uncharacterized protein LOC100901133 [Metaseiulus occidentalis]
VARROA_LOC100900222.5.5	1.52721	7.47553e-15	5.66132e-13	PREDICTED: L-asparaginase-like [Metaseiulus occidentalis]
VARROA_contig_10216	-1.43389	8.09268e-15	6.1176e-13	0
VARROA_contig_21328	-1.61632	8.29831e-15	6.2617e-13	0
VARROA_contig_19998	1.18945	8.39554e-15	6.32363e-13	0
VARROA_LOC100903179.2.2	1.39469	8.68271e-15	6.52335e-13	PREDICTED: titin-like [Metaseiulus occidentalis]
VARROA_contig_04135	-0.937816	8.69197e-15	6.52335e-13	0
VARROA_contig_24737	0.930184	8.73543e-15	6.5442e-13	0
VARROA_LOC100905461.17.18	0.887139	9.06803e-15	6.7812e-13	PREDICTED: talin-2-like [Metaseiulus occidentalis]
VARROA_contig_08617	-2.04256	9.16368e-15	6.84047e-13	0
VARROA_contig_04913	-1.28556	9.24776e-15	6.8909e-13	0
VARROA_LOC100899483.5.5	2.30971	9.5809e-15	7.11956e-13	PREDICTED: ATP-binding cassette sub-family G member 5-like [Metaseiulus occidentalis]
VARROA_LOC100907845.1.3	5.72279	9.58875e-15	7.11956e-13	PREDICTED: uncharacterized protein LOC100907845 [Metaseiulus occidentalis]
VARROA_contig_09458	-1.26121	9.98988e-15	7.40423e-13	0
VARROA_LOC100904092.3.3	3.05582	1.02063e-14	7.55123e-13	PREDICTED: alpha-tocopherol transfer protein-like [Metaseiulus occidentalis]
VARROA_LOC100900936.4.6	1.38369	1.0587e-14	7.81899e-13	PREDICTED: titin-like [Metaseiulus occidentalis]
VARROA_LOC100906638	-2.24296	1.06749e-14	7.87003e-13	PREDICTED: peroxidasin homolog [Metaseiulus occidentalis]
VARROA_contig_20543	-2.06421	1.07674e-14	7.92422e-13	0
VARROA_LOC100906461	0.951758	1.0864e-14	7.98123e-13	PREDICTED: solute carrier family 23 member 2-like [Metaseiulus occidentalis]
VARROA_contig_03133	-1.35891	1.09523e-14	8.03196e-13	0
VARROA_IscW_ISCW020094	1.86634	1.10412e-14	8.08296e-13	UDP-N-acetylglucosamine pyrophosphorylase, putative [Ixodes scapularis]
VARROA_contig_24127	2.70643	1.14299e-14	8.35283e-13	0
VARROA_LOC100900805	1.12809	1.2907e-14	9.38296e-13	PREDICTED: UDP-N-acetylhexosamine pyrophosphorylase-like [Metaseiulus occidentalis]
VARROA_LOC100907672.2.3	-1.01519	1.29013e-14	9.38296e-13	PREDICTED: ester hydrolase C11orf54 homolog [Metaseiulus occidentalis]
VARROA_contig_01462	-1.56276	1.28951e-14	9.38296e-13	0
VARROA_LOC100902709.2.4	-1.82166	1.36382e-14	9.89728e-13	PREDICTED: uncharacterized protein LOC100902709 [Metaseiulus occidentalis]
VARROA_contig_01938	-1.67683	1.37148e-14	9.93558e-13	0
VARROA_LOC100899946.3.4	2.02443	1.40194e-14	1.01387e-12	PREDICTED: uncharacterized protein LOC100899946 [Metaseiulus occidentalis]
VARROA_contig_24811	1.79796	1.44531e-14	1.04342e-12	0
VARROA_contig_16618	-1.55106	1.45008e-14	1.04506e-12	0
VARROA_LOC100897733.1.4	2.59829	1.47903e-14	1.06409e-12	PREDICTED: leukotriene A-4 hydrolase-like [Metaseiulus occidentalis]
VARROA_LOC100900984.5.6	2.5999	1.48172e-14	1.06418e-12	PREDICTED: uncharacterized protein LOC100900984 [Metaseiulus occidentalis]
VARROA_LOC100905857	-1.08653	1.5346e-14	1.10027e-12	PREDICTED: putative N-acetylglucosamine-6-phosphate deacetylase-like [Metaseiulus occidentalis]
VARROA_contig_01993	-1.92349	1.54916e-14	1.1088e-12	0
VARROA_LOC100901998.1.2	-1.69881	1.67765e-14	1.19871e-12	PREDICTED: gamma-butyrobetaine dioxygenase-like [Metaseiulus occidentalis]
VARROA_contig_06010	-3.39844	1.74107e-14	1.24191e-12	0
VARROA_contig_11383	-1.55083	1.77339e-14	1.2628e-12	0
VARROA_contig_09182	-2.17567	1.80673e-14	1.28435e-12	0
VARROA_LOC100901988.1.3	-1.25558	1.84105e-14	1.30652e-12	PREDICTED: uncharacterized protein LOC100901988 [Metaseiulus occidentalis]
VARROA_contig_21270	-1.63734	1.84945e-14	1.31025e-12	0
VARROA_contig_04655	-3.42336	1.94525e-14	1.37579e-12	0
VARROA_LOC100902202	-0.762742	2.11354e-14	1.49228e-12	PREDICTED: N-lysine methyltransferase SETD8-like [Metaseiulus occidentalis]
VARROA_contig_20854	-1.16262	2.12829e-14	1.50015e-12	0
VARROA_contig_18844	-1.74093	2.18933e-14	1.54058e-12	0
VARROA_LOC100904613	1.57624	2.20954e-14	1.55219e-12	PREDICTED: uncharacterized protein LOC100904613 [Metaseiulus occidentalis]
VARROA_contig_23573	7.38916	2.23261e-14	1.56575e-12	0
VARROA_contig_19671	-2.03446	2.26112e-14	1.58309e-12	0
VARROA_LOC100902158	-1.03561	2.43008e-14	1.697e-12	PREDICTED: uncharacterized serpin-like protein TK1782-like [Metaseiulus occidentalis]
VARROA_contig_06170	-2.15754	2.43196e-14	1.697e-12	0
VARROA_contig_06998	-2.5161	2.60831e-14	1.81702e-12	0
VARROA_contig_07708	1.10083	2.62384e-14	1.82479e-12	0
VARROA_contig_14941	1.96218	2.66949e-14	1.85346e-12	0
VARROA_contig_03980	2.61872	2.7777e-14	1.92538e-12	0
VARROA_contig_03309	-1.49157	2.81104e-14	1.94526e-12	0
VARROA_contig_15028	1.70233	2.82212e-14	1.94647e-12	0
VARROA_contig_25128	1.95114	2.82119e-14	1.94647e-12	0
VARROA_contig_23949	1.83844	2.88605e-14	1.98728e-12	0
VARROA_LOC100901774.2.2	-1.84665	2.9503e-14	2.02818e-12	PREDICTED: protein-tyrosine phosphatase mitochondrial 1-like protein-like [Metaseiulus occidentalis]
VARROA_contig_03416	1.59819	3.00316e-14	2.06112e-12	0
VARROA_contig_09076	-2.55241	3.24891e-14	2.22612e-12	0
VARROA_contig_07075	-1.2573	3.31989e-14	2.27103e-12	0
VARROA_contig_09181	-1.0634	3.33193e-14	2.27553e-12	0
VARROA_LOC100898012.5.5	1.0545	3.37244e-14	2.29943e-12	PREDICTED: calpain-5-like [Metaseiulus occidentalis]
VARROA_contig_24478	1.58387	3.39665e-14	2.31216e-12	0
VARROA_LOC100901168	1.03087	3.40605e-14	2.31478e-12	PREDICTED: ribonuclease DdI-like [Metaseiulus occidentalis]
VARROA_LOC100902167	1.51277	3.4179e-14	2.31656e-12	PREDICTED: uncharacterized protein LOC100902167 [Metaseiulus occidentalis]
VARROA_contig_21367	-1.71163	3.41977e-14	2.31656e-12	0
VARROA_contig_24910	1.71959	3.5056e-14	2.37085e-12	0
VARROA_contig_11600	-1.48029	3.56573e-14	2.40762e-12	0
VARROA_LOC100905780	0.948509	3.57793e-14	2.41195e-12	PREDICTED: minor histocompatibility antigen H13-like [Metaseiulus occidentalis]
VARROA_contig_00257	-1.4781	3.75145e-14	2.52485e-12	0
VARROA_contig_23217	2.63164	3.8103e-14	2.56033e-12	0
VARROA_LOC100907782.9.11	-0.891948	3.82926e-14	2.56893e-12	PREDICTED: LOW QUALITY PROTEIN: spectrin beta chain, brain 1-like [Metaseiulus occidentalis]
VARROA_LOC100897499	-2.16807	3.88139e-14	2.59972e-12	PREDICTED: cytochrome P450 3A31-like [Metaseiulus occidentalis]
VARROA_LOC100898012.2.5	1.19594	3.93165e-14	2.62916e-12	PREDICTED: calpain-5-like [Metaseiulus occidentalis]
VARROA_LOC100898732.2.3	1.63588	3.96856e-14	2.6496e-12	PREDICTED: NADP-dependent malic enzyme-like [Metaseiulus occidentalis]
VARROA_contig_12855	1.65497	3.97793e-14	2.65162e-12	0
VARROA_LOC100899621.6.7	0.777199	4.22238e-14	2.81007e-12	PREDICTED: spectrin beta chain-like [Metaseiulus occidentalis]
VARROA_LOC100908991	-1.5505	4.39331e-14	2.91917e-12	PREDICTED: nose resistant to fluoxetine protein 6-like [Metaseiulus occidentalis]
VARROA_contig_01560	0.510528	4.40649e-14	2.92327e-12	0
VARROA_LOC100899146	2.44802	4.4567e-14	2.95189e-12	PREDICTED: peritrophin-44-like [Metaseiulus occidentalis]
VARROA_contig_13446	3.6209	4.61385e-14	3.05114e-12	0
VARROA_contig_00558	-1.22919	4.69765e-14	3.10164e-12	0
VARROA_contig_24838	5.92527	4.77892e-14	3.15031e-12	0
VARROA_LOC100899820	1.52694	5.18829e-14	3.41293e-12	PREDICTED: sodium- and chloride-dependent glycine transporter 2-like [Metaseiulus occidentalis]
VARROA_contig_11741	-1.30097	5.19366e-14	3.41293e-12	0
VARROA_contig_05106	-0.98409	5.24356e-14	3.43653e-12	0
VARROA_contig_10317	-1.83094	5.25428e-14	3.43653e-12	0
VARROA_contig_11685	-0.828468	5.25091e-14	3.43653e-12	0
VARROA_LOC100907376	1.89635	5.26606e-14	3.43885e-12	PREDICTED: uncharacterized protein LOC100907376 [Metaseiulus occidentalis]
VARROA_contig_09152	-1.59154	5.31282e-14	3.45856e-12	0
VARROA_contig_09441	0.436973	5.30525e-14	3.45856e-12	0
VARROA_contig_14602	7.13769	5.33701e-14	3.46889e-12	0
VARROA_contig_10640	-1.76404	5.4481e-14	3.53559e-12	0
VARROA_contig_11738	-1.18603	5.5042e-14	3.55734e-12	0
VARROA_contig_22241	3.24556	5.49157e-14	3.55734e-12	0
VARROA_contig_22264	4.58495	5.5072e-14	3.55734e-12	0
VARROA_contig_00661	0.715178	5.54185e-14	3.57419e-12	0
VARROA_contig_24905	2.42231	5.73157e-14	3.69085e-12	0
VARROA_LOC100903512	-1.19451	5.78506e-14	3.71956e-12	PREDICTED: uncharacterized protein LOC100903512 isoform 1 [Metaseiulus occidentalis] >gi|391340239|ref|XP_003744451.1| PREDICTED: uncharacterized protein LOC100903512 isoform 2 [Metaseiulus occidentalis]
VARROA_LOC100901530	1.60318	5.79569e-14	3.72065e-12	PREDICTED: uncharacterized protein LOC100901530 [Metaseiulus occidentalis]
VARROA_contig_22005	2.58918	5.97803e-14	3.83182e-12	0
VARROA_LOC100898566	1.60983	5.98778e-14	3.83218e-12	PREDICTED: uncharacterized protein LOC100898566 [Metaseiulus occidentalis]
VARROA_LOC100899946.4.4	1.99879	6.114e-14	3.90697e-12	PREDICTED: uncharacterized protein LOC100899946 [Metaseiulus occidentalis]
VARROA_LOC100909178.1.3	0.689403	6.19355e-14	3.95175e-12	PREDICTED: uncharacterized protein LOC100909178 [Metaseiulus occidentalis]
VARROA_LOC100900542.1.4	7.47195	6.4497e-14	4.1089e-12	PREDICTED: uncharacterized protein LOC100900542 [Metaseiulus occidentalis]
VARROA_contig_00701	-1.66153	6.78516e-14	4.31603e-12	0
VARROA_LOC100905655	3.13957	6.87819e-14	4.36854e-12	PREDICTED: neurogenic differentiation factor 1-like [Metaseiulus occidentalis]
VARROA_contig_06612	-1.21755	6.96329e-14	4.41587e-12	0
VARROA_contig_01893	-0.968641	6.98482e-14	4.4228e-12	0
VARROA_contig_12526	-1.87954	7.03927e-14	4.44379e-12	0
VARROA_contig_21593	4.67398	7.03419e-14	4.44379e-12	0
VARROA_contig_24945	1.75945	7.14715e-14	4.50508e-12	0
VARROA_contig_22153	2.56988	7.20134e-14	4.53239e-12	0
VARROA_contig_21565	7.03302	7.21626e-14	4.53494e-12	0
VARROA_LOC100904718.3.3	-1.86509	7.78541e-14	4.88526e-12	PREDICTED: venom allergen 5-like [Metaseiulus occidentalis]
VARROA_IscW_ISCW010968.1.2	1.20785	7.85415e-14	4.92099e-12	plasma membrane ca-ATPase B2, putative [Ixodes scapularis]
VARROA_contig_23511	4.10198	8.25483e-14	5.16428e-12	0
VARROA_IscW_ISCW020366	0.994336	8.42539e-14	5.26309e-12	reticulocalbin, putative [Ixodes scapularis]
VARROA_LOC100902096	-0.923208	8.50879e-14	5.30724e-12	PREDICTED: deoxynucleoside kinase-like [Metaseiulus occidentalis]
VARROA_LOC100899610.2.2	0.758863	8.55856e-14	5.33032e-12	PREDICTED: uncharacterized protein LOC100899610 [Metaseiulus occidentalis]
VARROA_contig_21639	3.02318	8.87274e-14	5.51776e-12	0
VARROA_contig_23436	4.5621	9.04664e-14	5.61753e-12	0
VARROA_contig_04849	-1.4471	9.18925e-14	5.69761e-12	0
VARROA_LOC100899239.4.5	3.01942	9.29048e-14	5.75183e-12	PREDICTED: ATP-binding cassette sub-family G member 8-like [Metaseiulus occidentalis]
VARROA_LOC100900360.1.2	1.3797	9.45433e-14	5.8446e-12	PREDICTED: cuticle protein 10.9-like [Metaseiulus occidentalis]
VARROA_contig_04250	-1.6345	9.48838e-14	5.85697e-12	0
VARROA_contig_22015	2.64495	9.56594e-14	5.89613e-12	0
VARROA_contig_02982	-1.41471	9.72987e-14	5.9795e-12	0
VARROA_contig_21393	7.17796	9.72549e-14	5.9795e-12	0
VARROA_contig_21804	1.24365	1.04173e-13	6.39253e-12	0
VARROA_ACT2.3.4	2.07893	1.04872e-13	6.42598e-12	sp|P10984|ACT2_CAEEL Actin-2 OS=Caenorhabditis elegans GN=act-2 PE=3 SV=3
VARROA_LOC100901998.2.2	-1.6256	1.06351e-13	6.50703e-12	PREDICTED: gamma-butyrobetaine dioxygenase-like [Metaseiulus occidentalis]
VARROA_contig_11945	1.01959	1.07925e-13	6.59367e-12	0
VARROA_LOC100899680.2.2	1.24755	1.09551e-13	6.68324e-12	PREDICTED: torsin-1B-like [Metaseiulus occidentalis]
VARROA_LOC100899561.2.2	1.25929	1.11933e-13	6.81861e-12	PREDICTED: translocating chain-associated membrane protein 1-like 1-like [Metaseiulus occidentalis]
VARROA_LOC100902949	-1.13986	1.12169e-13	6.82145e-12	PREDICTED: uncharacterized protein LOC100902949 [Metaseiulus occidentalis]
VARROA_contig_10000	1.92601	1.12307e-13	6.82145e-12	0
VARROA_LOC100900542.4.4	6.57383	1.12714e-13	6.83625e-12	PREDICTED: uncharacterized protein LOC100900542 [Metaseiulus occidentalis]
VARROA_contig_23471	2.30471	1.18447e-13	7.17354e-12	0
VARROA_LOC100897418	4.08595	1.22215e-13	7.39098e-12	PREDICTED: leucine-rich repeat protein soc-2-like [Metaseiulus occidentalis]
VARROA_contig_00488	-1.67136	1.25175e-13	7.55907e-12	0
VARROA_contig_07721	-1.39715	1.25461e-13	7.56539e-12	0
VARROA_LOC100901133.2.5	4.04028	1.26305e-13	7.60529e-12	gi|391345610|ref|XP_003747078.1| PREDICTED: uncharacterized protein LOC100901133 [Metaseiulus occidentalis]
VARROA_LOC100904057.6.6	-1.6784	1.34513e-13	8.08782e-12	PREDICTED: uncharacterized protein LOC100904057 [Metaseiulus occidentalis]
VARROA_contig_02805	-2.4758	1.37274e-13	8.24197e-12	0
VARROA_LOC100908377	-0.816966	1.38354e-13	8.29489e-12	PREDICTED: replication factor C subunit 5-like [Metaseiulus occidentalis]
VARROA_contig_20965	-1.45337	1.40908e-13	8.43587e-12	0
VARROA_contig_23051	4.00065	1.46809e-13	8.77656e-12	0
VARROA_contig_08727	-1.59299	1.60287e-13	9.5686e-12	0
VARROA_contig_01721	-1.5143	1.62445e-13	9.68358e-12	0
VARROA_LOC100897184	-1.49618	1.62946e-13	9.69961e-12	PREDICTED: MFS-type transporter SLC18B1-like [Metaseiulus occidentalis]
VARROA_LOC100906204	-1.24536	1.63651e-13	9.72765e-12	PREDICTED: cysteine dioxygenase type 1-like [Metaseiulus occidentalis]
VARROA_LOC100903670	-1.21203	1.67715e-13	9.95508e-12	PREDICTED: uncharacterized protein LOC100903670 [Metaseiulus occidentalis]
VARROA_LOC100907653.1.2	1.51856	1.69152e-13	1.00261e-11	PREDICTED: ras-related protein Rab-23-like [Metaseiulus occidentalis]
VARROA_contig_24124	-1.16472	1.74231e-13	1.03125e-11	0
VARROA_contig_03674	-1.41464	1.76333e-13	1.04221e-11	0
VARROA_contig_25045	1.38192	1.77346e-13	1.04672e-11	0
VARROA_LOC100898832.1.2	-0.638838	1.77859e-13	1.04826e-11	PREDICTED: serine/threonine-protein kinase OSR1-like [Metaseiulus occidentalis]
VARROA_contig_06190	-2.17186	1.79875e-13	1.05865e-11	0
VARROA_LOC100897733.3.4	2.99643	1.85056e-13	1.08761e-11	PREDICTED: leukotriene A-4 hydrolase-like [Metaseiulus occidentalis]
VARROA_contig_25331	2.75321	1.88947e-13	1.10891e-11	0
VARROA_contig_23734	1.54885	1.89408e-13	1.11006e-11	0
VARROA_LOC100899684.1.5	1.32342	1.92176e-13	1.1247e-11	PREDICTED: uncharacterized protein LOC100899684 [Metaseiulus occidentalis]
VARROA_contig_23701	7.01295	1.94228e-13	1.13512e-11	0
VARROA_LOC100899169	-1.40906	1.96014e-13	1.14396e-11	PREDICTED: neuronal acetylcholine receptor subunit alpha-7-like [Metaseiulus occidentalis]
VARROA_contig_02941	2.65853	2.08363e-13	1.21432e-11	0
VARROA_LOC100901133.3.5	3.37054	2.10787e-13	1.22674e-11	PREDICTED: uncharacterized protein LOC100901133 [Metaseiulus occidentalis]
VARROA_contig_22572	2.63495	2.15084e-13	1.25e-11	0
VARROA_LOC100906669.4.5	-1.00172	2.28336e-13	1.32517e-11	PREDICTED: sulfotransferase 6B1-like [Metaseiulus occidentalis]
VARROA_contig_09351	-2.11174	2.34446e-13	1.35875e-11	0
VARROA_contig_04172	-1.58486	2.37904e-13	1.37687e-11	0
VARROA_LOC100906840.1.3	6.81032	2.4118e-13	1.3939e-11	PREDICTED: uncharacterized protein LOC100906840 [Metaseiulus occidentalis]
VARROA_contig_23415	3.07986	2.42973e-13	1.40232e-11	0
VARROA_LOC100903807	-1.65641	2.5293e-13	1.45777e-11	gi|391345648|ref|XP_003747097.1| PREDICTED: uncharacterized protein LOC100903807 [Metaseiulus occidentalis]
VARROA_contig_03888	-5.50813	2.60137e-13	1.49694e-11	0
VARROA_contig_07475	1.28751	2.60444e-13	1.49694e-11	0
VARROA_contig_08696	1.70462	2.76649e-13	1.5879e-11	0
VARROA_contig_07380	1.32805	2.876e-13	1.64848e-11	0
VARROA_contig_04293	-1.1821	2.8865e-13	1.65223e-11	0
VARROA_contig_02126	-1.30022	2.99969e-13	1.71467e-11	0
VARROA_contig_20783	-1.16438	3.01195e-13	1.71698e-11	0
VARROA_contig_20788	-0.781967	3.00901e-13	1.71698e-11	0
VARROA_contig_10713	-1.29512	3.14033e-13	1.78771e-11	0
VARROA_contig_19942	-1.35628	3.14893e-13	1.79017e-11	0
VARROA_LOC100899384.4.4	1.04317	3.23868e-13	1.83869e-11	PREDICTED: phosphatidylinositol 3-kinase regulatory subunit alpha-like [Metaseiulus occidentalis]
VARROA_contig_08831	-2.34642	3.24393e-13	1.83917e-11	0
VARROA_LOC100897555	-1.1064	3.30274e-13	1.86997e-11	PREDICTED: uncharacterized protein LOC100897555 isoform 2 [Metaseiulus occidentalis]
VARROA_LOC100901733	0.996735	3.31553e-13	1.87467e-11	PREDICTED: 5-aminolevulinate synthase, nonspecific, mitochondrial-like [Metaseiulus occidentalis]
VARROA_LOC100903966.2.2	3.56254	3.32719e-13	1.87871e-11	PREDICTED: uncharacterized protein LOC100903966 [Metaseiulus occidentalis]
VARROA_LOC100905860.1.4	0.947963	3.37666e-13	1.90407e-11	PREDICTED: tyrosine-protein kinase Btk29A-like [Metaseiulus occidentalis]
VARROA_contig_22765	7.0582	3.43728e-13	1.93564e-11	0
VARROA_LOC100906090	-1.14704	3.52861e-13	1.98439e-11	PREDICTED: long-chain fatty acid transport protein 1-like [Metaseiulus occidentalis]
VARROA_contig_13503	2.7474	3.53615e-13	1.98596e-11	0
VARROA_LOC100906152.2.4	-1.26963	3.54659e-13	1.98914e-11	PREDICTED: inositol oxygenase-like [Metaseiulus occidentalis]
VARROA_LOC100905731.3.7	2.40339	3.59249e-13	2.01218e-11	PREDICTED: uncharacterized protein LOC100905731 [Metaseiulus occidentalis]
VARROA_contig_18328	-1.45133	3.60216e-13	2.01489e-11	0
VARROA_contig_22800	1.39315	3.64024e-13	2.03347e-11	0
VARROA_contig_06309	-1.55375	3.71584e-13	2.07292e-11	0
VARROA_contig_20172	-1.56355	3.72909e-13	2.07754e-11	0
VARROA_LOC100906485.3.6	-1.35244	3.82328e-13	2.12717e-11	PREDICTED: frizzled-4-like [Metaseiulus occidentalis]
VARROA_LOC100898854.1.3	1.25082	3.84804e-13	2.1381e-11	PREDICTED: uncharacterized protein LOC100898854 [Metaseiulus occidentalis]
VARROA_contig_24750	7.25137	3.98186e-13	2.20951e-11	0
VARROA_LOC100897662.1.2	1.90963	3.991e-13	2.21164e-11	PREDICTED: nose resistant to fluoxetine protein 6-like [Metaseiulus occidentalis]
VARROA_LOC100897928.1.2	-1.29333	3.99971e-13	2.21353e-11	PREDICTED: mid1-interacting protein 1-like isoform 1 [Metaseiulus occidentalis] >gi|391341120|ref|XP_003744879.1| PREDICTED: mid1-interacting protein 1-like isoform 2 [Metaseiulus occidentalis] >gi|391341122|ref|XP_003744880.1| PREDICTED: mid1-interacting protein 1-like isoform 3 [Metaseiulus occidentalis]
VARROA_LOC100902292	-0.619848	4.07083e-13	2.2499e-11	PREDICTED: tRNA (guanine-N(7)-)-methyltransferase-like [Metaseiulus occidentalis]
VARROA_LOC105148658	1.15971	4.1019e-13	2.26408e-11	PREDICTED: tropomyosin-1, isoforms 9A/A/B isoform X12 [Acromyrmex echinatior] >gi|751224338|ref|XP_011165503.1| PREDICTED: tropomyosin-1, isoforms 9A/A/B isoform X12 [Solenopsis invicta] >gi|769842022|ref|XP_011632210.1| PREDICTED: tropomyosin-1, isoforms 9A/A/B isoform X20 [Pogonomyrmex barbatus]
VARROA_contig_18623	-1.15725	4.19266e-13	2.31112e-11	0
VARROA_LOC100897728	-1.02745	4.26174e-13	2.3461e-11	PREDICTED: 1,2-dihydroxy-3-keto-5-methylthiopentene dioxygenase-like [Metaseiulus occidentalis]
VARROA_LOC100903120.4.6	1.79722	4.29425e-13	2.36088e-11	PREDICTED: rap guanine nucleotide exchange factor 4-like [Metaseiulus occidentalis]
VARROA_TPM	1.34723	4.42516e-13	2.42965e-11	sp|Q23939|TPM_DERFA Tropomyosin OS=Dermatophagoides farinae PE=1 SV=2
VARROA_contig_15404	-1.42539	4.46029e-13	2.4425e-11	0
VARROA_contig_24948	2.57079	4.45586e-13	2.4425e-11	0
VARROA_LOC100902603.1.2	-2.44832	4.54592e-13	2.48613e-11	PREDICTED: chondroitin sulfate proteoglycan 4-like [Metaseiulus occidentalis]
VARROA_contig_18163	-1.41183	4.60622e-13	2.51582e-11	0
VARROA_LOC100908807	-1.16854	4.68131e-13	2.55349e-11	PREDICTED: aldehyde dehydrogenase family 16 member A1-like [Metaseiulus occidentalis]
VARROA_LOC100897814	-1.38589	5.03928e-13	2.74516e-11	PREDICTED: importin subunit alpha-1-like [Metaseiulus occidentalis]
VARROA_LOC100905090.1.2	1.05507	5.14719e-13	2.80029e-11	PREDICTED: sodium-dependent glucose transporter 1-like [Metaseiulus occidentalis]
VARROA_contig_02347	-1.99883	5.15576e-13	2.80129e-11	0
VARROA_LOC100897600.2.2	0.929473	5.33128e-13	2.8929e-11	PREDICTED: ras-related protein Rab-8A-like [Metaseiulus occidentalis]
VARROA_contig_11874	-1.70384	5.33968e-13	2.89369e-11	0
VARROA_contig_12571	1.41159	5.57708e-13	3.01842e-11	0
VARROA_contig_05152	-1.17617	5.65276e-13	3.05542e-11	0
VARROA_contig_02818	-1.54169	5.953e-13	3.21354e-11	0
VARROA_LOC100903332.5.5	1.10862	5.99956e-13	3.23449e-11	PREDICTED: DUOXA-like protein C06E1.3-like [Metaseiulus occidentalis]
VARROA_contig_10529	-1.29919	6.17417e-13	3.32433e-11	0
VARROA_LOC100903065	-2.06767	6.18464e-13	3.32568e-11	PREDICTED: protein LAP2-like [Metaseiulus occidentalis]
VARROA_contig_00178	1.92551	6.44264e-13	3.45996e-11	0
VARROA_contig_05897	-2.97919	6.53532e-13	3.50522e-11	0
VARROA_LOC100899978	-0.967056	6.54425e-13	3.5055e-11	PREDICTED: uncharacterized protein LOC100899978 [Metaseiulus occidentalis]
VARROA_LOC100903966.1.2	3.93329	6.74218e-13	3.60689e-11	PREDICTED: uncharacterized protein LOC100903966 [Metaseiulus occidentalis]
VARROA_LOC100908155.3.4	1.65473	6.80986e-13	3.63844e-11	PREDICTED: matrix metalloproteinase-16-like [Metaseiulus occidentalis]
VARROA_LOC100904062.1.2	-1.50745	6.85165e-13	3.65608e-11	gi|391325598|ref|XP_003737318.1| PREDICTED: uncharacterized protein LOC100904062 [Metaseiulus occidentalis]
VARROA_contig_23558	1.64417	6.87217e-13	3.66235e-11	0
VARROA_contig_25336	7.33409	7.34814e-13	3.91101e-11	0
VARROA_contig_05038	-2.58843	7.36486e-13	3.91491e-11	0
VARROA_contig_04791	-1.41925	7.60894e-13	4.03951e-11	0
VARROA_contig_09168	-1.50258	8.40107e-13	4.44873e-11	0
VARROA_contig_19981	-1.69843	8.39115e-13	4.44873e-11	0
VARROA_contig_20384	-1.56319	8.48058e-13	4.48514e-11	0
VARROA_contig_10546	2.05731	8.55151e-13	4.51693e-11	0
VARROA_LOC100898607.3.4	1.76838	8.59711e-13	4.53527e-11	PREDICTED: uncharacterized protein LOC100898607 [Metaseiulus occidentalis]
VARROA_contig_07038	0.703445	8.63125e-13	4.54753e-11	0
VARROA_LOC100904410.2.3	1.40966	8.66404e-13	4.55906e-11	PREDICTED: protein Skeletor, isoforms B/C-like [Metaseiulus occidentalis]
VARROA_LOC100905980	1.79504	8.83452e-13	4.64291e-11	PREDICTED: cytochrome b reductase 1-like [Metaseiulus occidentalis]
VARROA_contig_24941	1.89652	9.07701e-13	4.76435e-11	0
VARROA_contig_00485	-0.827948	9.22898e-13	4.83803e-11	0
VARROA_LOC100901955.2.5	1.79436	1.00902e-12	5.28288e-11	PREDICTED: tyrosine-protein phosphatase non-receptor type 4-like [Metaseiulus occidentalis]
VARROA_LOC100901237.1.2	0.998298	1.01615e-12	5.31351e-11	PREDICTED: protein phosphatase methylesterase 1-like [Metaseiulus occidentalis]
VARROA_LOC100905800.2.3	3.64221	1.0207e-12	5.33063e-11	PREDICTED: CUB and sushi domain-containing protein 3-like [Metaseiulus occidentalis]
VARROA_LOC100908264	-2.97951	1.02454e-12	5.34398e-11	PREDICTED: la-related protein 6-like [Metaseiulus occidentalis]
VARROA_contig_22602	3.03759	1.04019e-12	5.41887e-11	0
VARROA_LOC100898517	3.75508	1.04801e-12	5.45278e-11	PREDICTED: defense protein l(2)34Fc-like [Metaseiulus occidentalis]
VARROA_contig_18194	1.49518	1.05737e-12	5.49466e-11	0
VARROA_contig_16141	-2.18821	1.08244e-12	5.61792e-11	0
[truncated: 14,858 more rows]

## Sheet: Phor vs Arrest
ContigID	log2FoldChange	pvalue	padj	Contig description
[truncated: 6,366 more rows]

## Sheet: Arrest vs Pre-lay
ContigID	log2FoldChange	pvalue	padj	Contig description
[truncated: 11,743 more rows]

[truncated: 5 more sheets: Pre-lay vs Laying, Laying vs Post-lay, Post-lay vs Emerg, Emerg vs Phor, Emerg vs Young]
