# Supplementary material for: Transcriptome profiling of the honeybee parasite Varroa destructor provides new biological insights into the mite adult life cycle
Source: BMC Genomics. 2018 May 4;19:328. doi: 10.1186/s12864-018-4668-z (PMC5936029; doi:10.1186/s12864-018-4668-z)
Supplement: Supplementary file 14 — Abundance of viruses across the reproductive cycle of foundress and different conditions of adult Varroa. Virus abundance is expressed as the mean number of counts for contigs that matched DWV (Deformed Wing virus), VDV-1 (Varroa destructor virus 1), VDV-2 (Varroa destructor virus 1) or Macula viruses in pools of 10 mites (n = 4 for each group). (XLSX 199 kb) [file 12864_2018_4668_MOESM9_ESM.xlsx]

## Sheet: Arrest vs Pre-lay
		Biological process								Molecular function
	GO.ID	Term	Annotated	Significant	Expected	classicFisher			GO.ID	Term	Annotated	Significant	Expected	classicFisher
UP	GO:0055114	oxidation-reduction process	338	96	54.58	1.9e-09		UP	GO:0005215	transporter activity	468	133	68.59	1.0e-15
	GO:0044699	single-organism process	1908	369	308.08	1.6e-07			GO:0016491	oxidoreductase activity	413	120	60.53	5.3e-15
	GO:1901564	organonitrogen compound metabolic process	338	89	54.58	4.0e-07			GO:0022857	transmembrane transporter activity	365	109	53.5	1.4e-14
	GO:0006091	generation of precursor metabolites and energy	41	20	6.62	1.0e-06			GO:0022891	substrate-specific transmembrane transporter activity	279	83	40.89	3.2e-11
	GO:0044710	single-organism metabolic process	881	189	142.25	1.7e-06			GO:0015075	ion transmembrane transporter activity	263	77	38.55	4.0e-10
	GO:0016052	carbohydrate catabolic process	16	11	2.58	3.6e-06			GO:0022892	substrate-specific transporter activity	303	85	44.41	5.0e-10
	GO:0044724	single-organism carbohydrate catabolic process	16	11	2.58	3.6e-06			GO:0015276	ligand-gated ion channel activity	37	19	5.42	1.5e-07
	GO:1901566	organonitrogen compound biosynthetic process	130	41	20.99	7.2e-06			GO:0022834	ligand-gated channel activity	37	19	5.42	1.5e-07
	GO:0044712	single-organism catabolic process	61	24	9.85	1.0e-05			GO:0005230	extracellular ligand-gated ion channel activity	33	17	4.84	6.6e-07
	GO:0046164	alcohol catabolic process	6	6	0.97	1.7e-05			GO:0005506	iron ion binding	75	28	10.99	9.5e-07
	GO:1901616	organic hydroxy compound catabolic process	6	6	0.97	1.7e-05			GO:0022836	gated channel activity	56	23	8.21	1.3e-06
	GO:0006040	amino sugar metabolic process	44	19	7.1	1.8e-05			GO:0004888	transmembrane signaling receptor activity	43	19	6.3	2.9e-06
	GO:1901071	glucosamine-containing compound metabolic process	44	19	7.1	1.8e-05			GO:0009055	electron carrier activity	34	16	4.98	6.5e-06
	GO:0006030	chitin metabolic process	42	18	6.78	3.4e-05			GO:0015077	monovalent inorganic cation transmembrane transporter activity	101	32	14.8	9.9e-06
	GO:0006022	aminoglycan metabolic process	46	19	7.43	3.8e-05			GO:0022890	inorganic cation transmembrane transporter activity	129	38	18.91	1.0e-05
	GO:0055085	transmembrane transport	323	79	52.15	3.9e-05			GO:0005102	receptor binding	25	13	3.66	1.2e-05
	GO:1901135	carbohydrate derivative metabolic process	188	51	30.36	6.3e-05			GO:0004252	serine-type endopeptidase activity	72	25	10.55	1.6e-05
	GO:0044275	cellular carbohydrate catabolic process	5	5	0.81	0.00011			GO:0008061	chitin binding	36	16	5.28	1.6e-05
	GO:0006732	coenzyme metabolic process	54	20	8.72	0.00015			GO:0048037	cofactor binding	137	39	20.08	1.9e-05
	GO:0051186	cofactor metabolic process	59	21	9.53	0.00020			GO:0015291	secondary active transmembrane transporter activity	54	20	7.91	3.9e-05
	GO:0006836	neurotransmitter transport	19	10	3.07	0.00026			GO:0038023	signaling receptor activity	54	20	7.91	3.9e-05
	GO:0009108	coenzyme biosynthetic process	44	17	7.1	0.00026			GO:0005216	ion channel activity	77	25	11.29	5.8e-05
	GO:0051188	cofactor biosynthetic process	49	18	7.91	0.00036			GO:0015267	channel activity	77	25	11.29	5.8e-05
	GO:0044765	single-organism transport	569	120	91.88	0.00049			GO:0022803	passive transmembrane transporter activity	77	25	11.29	5.8e-05
	GO:0022900	electron transport chain	11	7	1.78	0.00050			GO:0022838	substrate-specific channel activity	77	25	11.29	5.8e-05
	GO:0000096	sulfur amino acid metabolic process	6	5	0.97	0.00056			GO:0005326	neurotransmitter transporter activity	18	10	2.64	6.2e-05
	GO:0019310	inositol catabolic process	4	4	0.65	0.00067			GO:0005328	neurotransmitter:sodium symporter activity	18	10	2.64	6.2e-05
	GO:0046174	polyol catabolic process	4	4	0.65	0.00067			GO:0004970	ionotropic glutamate receptor activity	15	9	2.2	6.5e-05
	GO:0015980	energy derivation by oxidation of organic compounds	28	12	4.52	0.00071			GO:0005234	extracellular-glutamate-gated ion channel activity	15	9	2.2	6.5e-05
	GO:1902578	single-organism localization	578	120	93.33	0.00094			GO:0008066	glutamate receptor activity	15	9	2.2	6.5e-05
	GO:0016042	lipid catabolic process	9	6	1.45	0.00094			GO:0008324	cation transmembrane transporter activity	171	44	25.06	8.6e-05
	GO:0043094	cellular metabolic compound salvage	9	6	1.45	0.00094			GO:0004872	receptor activity	62	21	9.09	0.00011
	GO:0006576	cellular biogenic amine metabolic process	12	7	1.94	0.00104			GO:0005231	excitatory extracellular ligand-gated ion channel activity	16	9	2.35	0.00013
	GO:0009308	amine metabolic process	12	7	1.94	0.00104			GO:0015370	solute:sodium symporter activity	30	13	4.4	0.00014
	GO:0044106	cellular amine metabolic process	12	7	1.94	0.00104			GO:0008236	serine-type peptidase activity	86	26	12.6	0.00016
	GO:0019318	hexose metabolic process	22	10	3.55	0.00114			GO:0017171	serine hydrolase activity	86	26	12.6	0.00016
	GO:0005975	carbohydrate metabolic process	192	47	31	0.00150			GO:0046906	tetrapyrrole binding	73	23	10.7	0.00019
	GO:0044723	single-organism carbohydrate metabolic process	104	29	16.79	0.00152			GO:0005179	hormone activity	8	6	1.17	0.00021
	GO:0006665	sphingolipid metabolic process	10	6	1.61	0.00203			GO:0015293	symporter activity	35	14	5.13	0.00022
	GO:0072525	pyridine-containing compound biosynthetic process	10	6	1.61	0.00203			GO:0015294	solute:cation symporter activity	35	14	5.13	0.00022
	GO:1901605	alpha-amino acid metabolic process	52	17	8.4	0.00233			GO:0016701	oxidoreductase activity, acting on single donors with incorporation of molecular oxygen	14	8	2.05	0.00027
	GO:0005996	monosaccharide metabolic process	24	10	3.88	0.00254			GO:0004129	cytochrome-c oxidase activity	11	7	1.61	0.00027
	GO:0072524	pyridine-containing compound metabolic process	17	8	2.74	0.00276			GO:0015002	heme-copper terminal oxidase activity	11	7	1.61	0.00027
	GO:0044281	small molecule metabolic process	367	79	59.26	0.00277			GO:0016675	oxidoreductase activity, acting on a heme group of donors	11	7	1.61	0.00027
	GO:0006006	glucose metabolic process	5	4	0.81	0.00294			GO:0016676	oxidoreductase activity, acting on a heme group of donors, oxygen as acceptor	11	7	1.61	0.00027
	GO:0006020	inositol metabolic process	5	4	0.81	0.00294			GO:0015081	sodium ion transmembrane transporter activity	40	15	5.86	0.00031
	GO:0006090	pyruvate metabolic process	11	6	1.78	0.00386			GO:0022804	active transmembrane transporter activity	139	36	20.37	0.00032
	GO:0006595	polyamine metabolic process	8	5	1.29	0.00395			GO:0016651	oxidoreductase activity, acting on NAD(P)H	18	9	2.64	0.00042
	GO:0006596	polyamine biosynthetic process	8	5	1.29	0.00395			GO:0020037	heme binding	72	22	10.55	0.00042
	GO:0009309	amine biosynthetic process	8	5	1.29	0.00395			GO:0004514	nicotinate-nucleotide diphosphorylase (carboxylating) activity	4	4	0.59	0.00046
	GO:0042401	cellular biogenic amine biosynthetic process	8	5	1.29	0.00395			GO:0008443	phosphofructokinase activity	4	4	0.59	0.00046
	GO:0006000	fructose metabolic process	3	3	0.48	0.00419			GO:0050113	inositol oxygenase activity	4	4	0.59	0.00046
	GO:0006534	cysteine metabolic process	3	3	0.48	0.00419			GO:0016705	oxidoreductase activity, acting on paired donors, with incorporation or reduction of molecular oxygen	60	19	8.79	0.00063
	GO:0007186	G-protein coupled receptor signaling pathway	42	14	6.78	0.00455			GO:0042302	structural constituent of cuticle	56	18	8.21	0.00071
	GO:0044282	small molecule catabolic process	30	11	4.84	0.00512			GO:0046873	metal ion transmembrane transporter activity	75	22	10.99	0.00079
	GO:0009116	nucleoside metabolic process	56	17	9.04	0.00553			GO:0015078	hydrogen ion transmembrane transporter activity	52	17	7.62	0.00080
	GO:1901657	glycosyl compound metabolic process	56	17	9.04	0.00553			GO:0004871	signal transducer activity	85	24	12.46	0.00085
	GO:0006810	transport	842	161	135.96	0.00555			GO:0050662	coenzyme binding	97	26	14.22	0.00123
	GO:0045333	cellular respiration	19	8	3.07	0.00636			GO:0060089	molecular transducer activity	93	25	13.63	0.00145
	GO:0051234	establishment of localization	845	161	136.44	0.00644			GO:0010181	FMN binding	5	4	0.73	0.00203
	GO:0008652	cellular amino acid biosynthetic process	31	11	5.01	0.00680			GO:0004930	G-protein coupled receptor activity	18	8	2.64	0.00230
	GO:1901607	alpha-amino acid biosynthetic process	31	11	5.01	0.00680			GO:0016763	transferase activity, transferring pentosyl groups	26	10	3.81	0.00248
	GO:0019637	organophosphate metabolic process	156	37	25.19	0.00801			GO:0016903	oxidoreductase activity, acting on the aldehyde or oxo group of donors	26	10	3.81	0.00248
	GO:0051179	localization	851	161	137.41	0.00859			GO:0019200	carbohydrate kinase activity	8	5	1.17	0.00255
	GO:1901615	organic hydroxy compound metabolic process	20	8	3.23	0.00914			GO:0003873	6-phosphofructo-2-kinase activity	3	3	0.44	0.00314
	GO:0046434	organophosphate catabolic process	13	6	2.1	0.01073			GO:0005184	neuropeptide hormone activity	3	3	0.44	0.00314
	GO:0007166	cell surface receptor signaling pathway	55	16	8.88	0.01089			GO:0005523	tropomyosin binding	3	3	0.44	0.00314
	GO:0032787	monocarboxylic acid metabolic process	38	12	6.14	0.01335			GO:0019203	carbohydrate phosphatase activity	3	3	0.44	0.00314
	GO:0006096	glycolytic process	10	5	1.61	0.01342			GO:0050308	sugar-phosphatase activity	3	3	0.44	0.00314
	GO:0055086	nucleobase-containing small molecule metabolic process	120	29	19.38	0.01375			GO:0016620	oxidoreductase activity, acting on the aldehyde or oxo group of donors, NAD or NADP as acceptor	19	8	2.78	0.00347
	GO:0000097	sulfur amino acid biosynthetic process	4	3	0.65	0.01475			GO:0008146	sulfotransferase activity	12	6	1.76	0.00408
	GO:0006766	vitamin metabolic process	4	3	0.65	0.01475			GO:0003954	NADH dehydrogenase activity	9	5	1.32	0.00505
	GO:0006767	water-soluble vitamin metabolic process	4	3	0.65	0.01475			GO:0008083	growth factor activity	9	5	1.32	0.00505
	GO:0009066	aspartate family amino acid metabolic process	4	3	0.65	0.01475			GO:0008137	NADH dehydrogenase (ubiquinone) activity	9	5	1.32	0.00505
	GO:0009067	aspartate family amino acid biosynthetic process	4	3	0.65	0.01475			GO:0016655	oxidoreductase activity, acting on NAD(P)H, quinone or similar compound as acceptor	9	5	1.32	0.00505
	GO:0015937	coenzyme A biosynthetic process	4	3	0.65	0.01475			GO:0050136	NADH dehydrogenase (quinone) activity	9	5	1.32	0.00505
	GO:0033866	nucleoside bisphosphate biosynthetic process	4	3	0.65	0.01475			GO:0016840	carbon-nitrogen lyase activity	6	4	0.88	0.00537
	GO:0034030	ribonucleoside bisphosphate biosynthetic process	4	3	0.65	0.01475			GO:0016747	transferase activity, transferring acyl groups other than amino-acyl groups	66	18	9.67	0.00544
	GO:0034033	purine nucleoside bisphosphate biosynthetic process	4	3	0.65	0.01475			GO:0005509	calcium ion binding	156	35	22.86	0.00556
	GO:0097164	ammonium ion metabolic process	4	3	0.65	0.01475			GO:0004175	endopeptidase activity	162	36	23.74	0.00584
	GO:0009435	NAD biosynthetic process	7	4	1.13	0.01567			GO:0003824	catalytic activity	3141	497	460.36	0.00623
	GO:0022904	respiratory electron transport chain	7	4	1.13	0.01567			GO:0016746	transferase activity, transferring acyl groups	103	25	15.1	0.00635
	GO:0044763	single-organism cellular process	1407	251	227.19	0.01926			GO:0008378	galactosyltransferase activity	13	6	1.91	0.00665
	GO:0019362	pyridine nucleotide metabolic process	15	6	2.42	0.02347			GO:0016835	carbon-oxygen lyase activity	22	8	3.22	0.00980
	GO:0046496	nicotinamide nucleotide metabolic process	15	6	2.42	0.02347			GO:0051287	NAD binding	22	8	3.22	0.00980
	GO:0009117	nucleotide metabolic process	100	24	16.15	0.02565			GO:0016782	transferase activity, transferring sulfur-containing groups	18	7	2.64	0.01032
	GO:0006558	L-phenylalanine metabolic process	2	2	0.32	0.02604			GO:0005496	steroid binding	7	4	1.03	0.01109
	GO:0006559	L-phenylalanine catabolic process	2	2	0.32	0.02604			GO:0032934	sterol binding	7	4	1.03	0.01109
	GO:0006684	sphingomyelin metabolic process	2	2	0.32	0.02604			GO:0043178	alcohol binding	7	4	1.03	0.01109
	GO:0006685	sphingomyelin catabolic process	2	2	0.32	0.02604			GO:0016843	amine-lyase activity	4	3	0.59	0.01118
	GO:0007205	protein kinase C-activating G-protein coupled receptor signaling pathway	2	2	0.32	0.02604			GO:0016844	strictosidine synthase activity	4	3	0.59	0.01118
	GO:0007218	neuropeptide signaling pathway	2	2	0.32	0.02604			GO:0030170	pyridoxal phosphate binding	37	11	5.42	0.01412
	GO:0009395	phospholipid catabolic process	2	2	0.32	0.02604			GO:0016836	hydro-lyase activity	19	7	2.78	0.01432
	GO:0009448	gamma-aminobutyric acid metabolic process	2	2	0.32	0.02604			GO:0004497	monooxygenase activity	11	5	1.61	0.01435
	GO:0030149	sphingolipid catabolic process	2	2	0.32	0.02604			GO:0008289	lipid binding	47	13	6.89	0.01497
	GO:0046466	membrane lipid catabolic process	2	2	0.32	0.02604			GO:0015932	nucleobase-containing compound transmembrane transporter activity	8	4	1.17	0.01963
	GO:1902221	erythrose 4-phosphate/phosphoenolpyruvate family amino acid metabolic process	2	2	0.32	0.02604			GO:0008509	anion transmembrane transporter activity	64	16	9.38	0.01980
	GO:1902222	erythrose 4-phosphate/phosphoenolpyruvate family amino acid catabolic process	2	2	0.32	0.02604			GO:0003847	1-alkyl-2-acetylglycerophosphocholine esterase activity	2	2	0.29	0.02146
	GO:0006820	anion transport	80	20	12.92	0.02628			GO:0004089	carbonate dehydratase activity	2	2	0.29	0.02146
	GO:0044262	cellular carbohydrate metabolic process	28	9	4.52	0.02718			GO:0004096	catalase activity	2	2	0.29	0.02146
	GO:0019359	nicotinamide nucleotide biosynthetic process	8	4	1.29	0.02739			GO:0004143	diacylglycerol kinase activity	2	2	0.29	0.02146
	GO:0019363	pyridine nucleotide biosynthetic process	8	4	1.29	0.02739			GO:0004326	tetrahydrofolylpolyglutamate synthase activity	2	2	0.29	0.02146
	GO:0019674	NAD metabolic process	8	4	1.29	0.02739			GO:0004645	phosphorylase activity	2	2	0.29	0.02146
	GO:1901565	organonitrogen compound catabolic process	37	11	5.97	0.02747			GO:0004767	sphingomyelin phosphodiesterase activity	2	2	0.29	0.02146
	GO:0006790	sulfur compound metabolic process	24	8	3.88	0.02948			GO:0004850	uridine phosphorylase activity	2	2	0.29	0.02146
	GO:0042558	pteridine-containing compound metabolic process	12	5	1.94	0.03189			GO:0005388	calcium-transporting ATPase activity	2	2	0.29	0.02146
	GO:0042559	pteridine-containing compound biosynthetic process	12	5	1.94	0.03189			GO:0015662	ATPase activity, coupled to transmembrane movement of ions, phosphorylative mechanism	2	2	0.29	0.02146
	GO:0044242	cellular lipid catabolic process	5	3	0.81	0.03247			GO:0030151	molybdenum ion binding	2	2	0.29	0.02146
	GO:1901136	carbohydrate derivative catabolic process	16	6	2.58	0.03256			GO:0048038	quinone binding	2	2	0.29	0.02146
	GO:0006753	nucleoside phosphate metabolic process	103	24	16.63	0.03563			GO:0008483	transaminase activity	12	5	1.76	0.02168
	GO:0015849	organic acid transport	25	8	4.04	0.03742			GO:0016769	transferase activity, transferring nitrogenous groups	12	5	1.76	0.02168
	GO:0046942	carboxylic acid transport	25	8	4.04	0.03742			GO:0016757	transferase activity, transferring glycosyl groups	114	25	16.71	0.02279
	GO:0009165	nucleotide biosynthetic process	68	17	10.98	0.03861			GO:0008121	ubiquinol-cytochrome-c reductase activity	5	3	0.73	0.02492
	GO:0006811	ion transport	251	51	40.53	0.04162			GO:0008484	sulfuric ester hydrolase activity	5	3	0.73	0.02492
	GO:0005977	glycogen metabolic process	9	4	1.45	0.04312			GO:0016679	oxidoreductase activity, acting on diphenols and related substances as donors	5	3	0.73	0.02492
	GO:0005978	glycogen biosynthetic process	9	4	1.45	0.04312			GO:0016681	oxidoreductase activity, acting on diphenols and related substances as donors, cytochrome as acceptor	5	3	0.73	0.02492
	GO:0006073	cellular glucan metabolic process	9	4	1.45	0.04312			GO:0016778	diphosphotransferase activity	5	3	0.73	0.02492
	GO:0006112	energy reserve metabolic process	9	4	1.45	0.04312			GO:0016829	lyase activity	77	18	11.29	0.02711
	GO:0006760	folic acid-containing compound metabolic process	9	4	1.45	0.04312			GO:0005342	organic acid transmembrane transporter activity	26	8	3.81	0.02805
	GO:0009250	glucan biosynthetic process	9	4	1.45	0.04312			GO:0008514	organic anion transmembrane transporter activity	26	8	3.81	0.02805
	GO:0009396	folic acid-containing compound biosynthetic process	9	4	1.45	0.04312			GO:0046943	carboxylic acid transmembrane transporter activity	26	8	3.81	0.02805
	GO:0044042	glucan metabolic process	9	4	1.45	0.04312			GO:0051536	iron-sulfur cluster binding	31	9	4.54	0.02949
	GO:1901293	nucleoside phosphate biosynthetic process	69	17	11.14	0.04385			GO:0051540	metal cluster binding	31	9	4.54	0.02949
	GO:0006026	aminoglycan catabolic process	13	5	2.1	0.04511			GO:0003995	acyl-CoA dehydrogenase activity	13	5	1.91	0.03106
DOWN	GO:0044260	cellular macromolecule metabolic process	1521	419	316.19	4.7e-16			GO:0050661	NADP binding	9	4	1.32	0.03130
	GO:0090304	nucleic acid metabolic process	726	232	150.92	3.2e-15			GO:0070011	peptidase activity, acting on L-amino acid peptides	242	46	35.47	0.03483
	GO:0071840	cellular component organization or biogenesis	207	88	43.03	3.0e-13			GO:0008233	peptidase activity	249	47	36.49	0.03701
	GO:0043170	macromolecule metabolic process	1775	462	368.99	5.0e-13			GO:0015171	amino acid transmembrane transporter activity	14	5	2.05	0.04264
	GO:0006139	nucleobase-containing compound metabolic process	866	251	180.02	5.6e-11			GO:0004198	calcium-dependent cysteine-type endopeptidase activity	6	3	0.88	0.04446
	GO:0006259	DNA metabolic process	177	74	36.79	7.1e-11			GO:0005337	nucleoside transmembrane transporter activity	6	3	0.88	0.04446
	GO:0034641	cellular nitrogen compound metabolic process	932	265	193.74	1.3e-10			GO:0016702	oxidoreductase activity, acting on single donors with incorporation of molecular oxygen, incorporation of two atoms of oxygen	10	4	1.47	0.04625
	GO:1901360	organic cyclic compound metabolic process	926	262	192.5	3.2e-10			GO:0016884	carbon-nitrogen ligase activity, with glutamine as amido-N-donor	10	4	1.47	0.04625
	GO:0046483	heterocycle metabolic process	915	259	190.21	4.0e-10		DOWN	GO:0003676	nucleic acid binding	1080	344	229.3	2.3e-19
	GO:0006725	cellular aromatic compound metabolic process	907	256	188.55	7.6e-10			GO:1901363	heterocyclic compound binding	2131	563	452.44	1.6e-12
	GO:0006807	nitrogen compound metabolic process	1063	290	220.98	2.0e-09			GO:0097159	organic cyclic compound binding	2138	563	453.93	3.3e-12
	GO:0042254	ribosome biogenesis	32	22	6.65	5.9e-09			GO:0008135	translation factor activity, nucleic acid binding	51	31	10.83	9.0e-10
	GO:0044085	cellular component biogenesis	96	45	19.96	6.5e-09			GO:0005488	binding	4408	1017	935.89	1.5e-07
	GO:0022613	ribonucleoprotein complex biogenesis	37	24	7.69	7.0e-09			GO:0044877	macromolecular complex binding	66	33	14.01	1.9e-07
	GO:0034470	ncRNA processing	61	32	12.68	3.7e-08			GO:0003743	translation initiation factor activity	34	21	7.22	3.3e-07
	GO:0044237	cellular metabolic process	1970	479	409.52	6.1e-08			GO:0008017	microtubule binding	30	19	6.37	7.1e-07
	GO:0044238	primary metabolic process	2185	523	454.22	7.2e-08			GO:0000166	nucleotide binding	1293	339	274.52	1.0e-06
	GO:0016043	cellular component organization	177	67	36.79	7.4e-08			GO:1901265	nucleoside phosphate binding	1293	339	274.52	1.0e-06
	GO:0034660	ncRNA metabolic process	131	53	27.23	1.5e-07			GO:0015631	tubulin binding	31	19	6.58	1.5e-06
	GO:0071704	organic substance metabolic process	2303	545	478.75	1.7e-07			GO:0036094	small molecule binding	1316	342	279.41	2.2e-06
	GO:0016070	RNA metabolic process	556	161	115.58	5.2e-07			GO:0003723	RNA binding	245	82	52.02	4.1e-06
	GO:0006364	rRNA processing	17	13	3.53	1.3e-06			GO:0016881	acid-amino acid ligase activity	33	19	7.01	5.4e-06
	GO:0009987	cellular process	2813	640	584.77	2.6e-06			GO:0003777	microtubule motor activity	26	15	5.52	5.3e-05
	GO:0016072	rRNA metabolic process	18	13	3.74	3.8e-06			GO:0032403	protein complex binding	45	21	9.55	0.00012
	GO:0006260	DNA replication	70	31	14.55	6.8e-06			GO:0001882	nucleoside binding	1007	257	213.8	0.00022
	GO:0007017	microtubule-based process	49	24	10.19	9.3e-06			GO:0001883	purine nucleoside binding	1006	256	213.59	0.00028
	GO:0043933	macromolecular complex subunit organization	71	31	14.76	9.8e-06			GO:0032549	ribonucleoside binding	1006	256	213.59	0.00028
	GO:0006974	cellular response to DNA damage stimulus	74	31	15.38	2.7e-05			GO:0032550	purine ribonucleoside binding	1006	256	213.59	0.00028
	GO:0006281	DNA repair	71	30	14.76	3.0e-05			GO:0032555	purine ribonucleotide binding	1006	256	213.59	0.00028
	GO:0033554	cellular response to stress	75	31	15.59	3.7e-05			GO:0003677	DNA binding	362	104	76.86	0.00032
	GO:0006399	tRNA metabolic process	115	42	23.91	5.9e-05			GO:0016874	ligase activity	150	50	31.85	0.00034
	GO:0006928	movement of cell or subcellular component	27	15	5.61	7.2e-05			GO:0035639	purine ribonucleoside triphosphate binding	1005	255	213.38	0.00036
	GO:0007018	microtubule-based movement	27	15	5.61	7.2e-05			GO:0003678	DNA helicase activity	24	13	5.1	0.00039
	GO:0006996	organelle organization	116	42	24.11	7.4e-05			GO:0032553	ribonucleotide binding	1011	256	214.65	0.00040
	GO:0051276	chromosome organization	61	26	12.68	8.4e-05			GO:0019900	kinase binding	9	7	1.91	0.00046
	GO:0008033	tRNA processing	46	21	9.56	0.00012			GO:0019901	protein kinase binding	9	7	1.91	0.00046
	GO:0006457	protein folding	70	28	14.55	0.00017			GO:0004386	helicase activity	166	53	35.24	0.00075
	GO:0006511	ubiquitin-dependent protein catabolic process	70	28	14.55	0.00017			GO:0097367	carbohydrate derivative binding	1054	263	223.78	0.00087
	GO:0019941	modification-dependent protein catabolic process	70	28	14.55	0.00017			GO:0017076	purine nucleotide binding	1029	257	218.47	0.00095
	GO:0043632	modification-dependent macromolecule catabolic process	70	28	14.55	0.00017			GO:0043566	structure-specific DNA binding	10	7	2.12	0.00125
	GO:0030163	protein catabolic process	91	34	18.92	0.00018			GO:0019899	enzyme binding	30	14	6.37	0.00163
	GO:0006479	protein methylation	11	8	2.29	0.00031			GO:0043168	anion binding	1150	282	244.16	0.00174
	GO:0008213	protein alkylation	11	8	2.29	0.00031			GO:0003840	gamma-glutamyltransferase activity	4	4	0.85	0.00203
	GO:0009057	macromolecule catabolic process	116	40	24.11	0.00036			GO:0003690	double-stranded DNA binding	6	5	1.27	0.00212
	GO:0007049	cell cycle	49	21	10.19	0.00037			GO:0030983	mismatched DNA binding	6	5	1.27	0.00212
	GO:0006270	DNA replication initiation	9	7	1.87	0.00040			GO:0008026	ATP-dependent helicase activity	86	30	18.26	0.00230
	GO:0071822	protein complex subunit organization	56	23	11.64	0.00041			GO:0070035	purine NTP-dependent helicase activity	86	30	18.26	0.00230
	GO:0000079	regulation of cyclin-dependent protein serine/threonine kinase activity	7	6	1.46	0.00046			GO:0016879	ligase activity, forming carbon-nitrogen bonds	61	23	12.95	0.00232
	GO:0071900	regulation of protein serine/threonine kinase activity	7	6	1.46	0.00046			GO:0003682	chromatin binding	14	8	2.97	0.00354
	GO:0006261	DNA-dependent DNA replication	14	9	2.91	0.00051			GO:0032559	adenyl ribonucleotide binding	844	210	179.19	0.00357
	GO:0044257	cellular protein catabolic process	78	29	16.21	0.00058			GO:0005524	ATP binding	843	209	178.98	0.00436
	GO:0051603	proteolysis involved in cellular protein catabolic process	78	29	16.21	0.00058			GO:0051082	unfolded protein binding	33	14	7.01	0.00482
	GO:0044265	cellular macromolecule catabolic process	89	32	18.5	0.00061			GO:0003746	translation elongation factor activity	12	7	2.55	0.00552
	GO:0043414	macromolecule methylation	23	12	4.78	0.00083			GO:0030554	adenyl nucleotide binding	857	211	181.95	0.00586
	GO:0060255	regulation of macromolecule metabolic process	221	65	45.94	0.00114			GO:0016755	transferase activity, transferring amino-acyl groups	7	5	1.49	0.00612
	GO:0051246	regulation of protein metabolic process	27	13	5.61	0.00134			GO:0008092	cytoskeletal protein binding	74	25	15.71	0.00815
	GO:0032268	regulation of cellular protein metabolic process	24	12	4.99	0.00135			GO:0034450	ubiquitin-ubiquitin ligase activity	5	4	1.06	0.00841
	GO:0006415	translational termination	8	6	1.66	0.00151			GO:0061630	ubiquitin protein ligase activity	5	4	1.06	0.00841
	GO:0043241	protein complex disassembly	8	6	1.66	0.00151			GO:0061659	ubiquitin-like protein ligase activity	5	4	1.06	0.00841
	GO:0043624	cellular protein complex disassembly	8	6	1.66	0.00151			GO:0000213	tRNA-intron endonuclease activity	3	3	0.64	0.00955
	GO:0080090	regulation of primary metabolic process	220	64	45.73	0.00169			GO:0004579	dolichyl-diphosphooligosaccharide-protein glycotransferase activity	3	3	0.64	0.00955
	GO:0006298	mismatch repair	6	5	1.25	0.00191			GO:0004609	phosphatidylserine decarboxylase activity	3	3	0.64	0.00955
	GO:0006396	RNA processing	99	33	20.58	0.00222			GO:0005048	signal sequence binding	3	3	0.64	0.00955
	GO:0022607	cellular component assembly	66	24	13.72	0.00238			GO:0042277	peptide binding	3	3	0.64	0.00955
	GO:0022411	cellular component disassembly	11	7	2.29	0.00246			GO:0043021	ribonucleoprotein complex binding	8	5	1.7	0.01347
	GO:0032259	methylation	35	15	7.28	0.00251			GO:0016853	isomerase activity	85	27	18.05	0.01482
	GO:0044267	cellular protein metabolic process	854	208	177.53	0.00254			GO:0043167	ion binding	1987	455	421.87	0.01679
	GO:0006518	peptide metabolic process	14	8	2.91	0.00305			GO:0008168	methyltransferase activity	86	27	18.26	0.01736
	GO:0071702	organic substance transport	246	69	51.14	0.00316			GO:0005525	GTP binding	162	46	34.4	0.01767
	GO:0019222	regulation of metabolic process	230	65	47.81	0.00339			GO:0032561	guanyl ribonucleotide binding	162	46	34.4	0.01767
	GO:0008152	metabolic process	2838	623	589.96	0.00340			GO:0004518	nuclease activity	79	25	16.77	0.01949
	GO:0009891	positive regulation of biosynthetic process	9	6	1.87	0.00373			GO:0016462	pyrophosphatase activity	509	127	108.07	0.02017
	GO:0010557	positive regulation of macromolecule biosynthetic process	9	6	1.87	0.00373			GO:0033218	amide binding	6	4	1.27	0.02099
	GO:0010604	positive regulation of macromolecule metabolic process	9	6	1.87	0.00373			GO:0017111	nucleoside-triphosphatase activity	502	125	106.58	0.02240
	GO:0010628	positive regulation of gene expression	9	6	1.87	0.00373			GO:0016818	hydrolase activity, acting on acid anhydrides, in phosphorus-containing anhydrides	520	129	110.4	0.02303
	GO:0031328	positive regulation of cellular biosynthetic process	9	6	1.87	0.00373			GO:0016747	transferase activity, transferring acyl groups other than amino-acyl groups	66	21	14.01	0.02885
	GO:0032984	macromolecular complex disassembly	9	6	1.87	0.00373			GO:0004402	histone acetyltransferase activity	4	3	0.85	0.03214
	GO:0043549	regulation of kinase activity	9	6	1.87	0.00373			GO:0008536	Ran GTPase binding	4	3	0.85	0.03214
	GO:0045859	regulation of protein kinase activity	9	6	1.87	0.00373			GO:0090595	acetyl-CoA:L-lysine N6-acetyltransferase	4	3	0.85	0.03214
	GO:0051338	regulation of transferase activity	9	6	1.87	0.00373			GO:0016817	hydrolase activity, acting on acid anhydrides	526	129	111.68	0.03232
	GO:0031323	regulation of cellular metabolic process	223	63	46.36	0.00394			GO:0005319	lipid transporter activity	19	8	4.03	0.03239
	GO:0033036	macromolecule localization	223	63	46.36	0.00394			GO:0004812	aminoacyl-tRNA ligase activity	67	21	14.23	0.03389
	GO:0006325	chromatin organization	27	12	5.61	0.00469			GO:0046983	protein dimerization activity	60	19	12.74	0.03824
	GO:0006950	response to stress	119	37	24.74	0.00480			GO:0003755	peptidyl-prolyl cis-trans isomerase activity	23	9	4.88	0.03876
	GO:0065003	macromolecular complex assembly	55	20	11.43	0.00535			GO:0016859	cis-trans isomerase activity	23	9	4.88	0.03876
	GO:0010556	regulation of macromolecule biosynthetic process	199	56	41.37	0.00698			GO:0016875	ligase activity, forming carbon-oxygen bonds	68	21	14.44	0.03955
	GO:0031326	regulation of cellular biosynthetic process	199	56	41.37	0.00698			GO:0016876	ligase activity, forming aminoacyl-tRNA and related compounds	68	21	14.44	0.03955
	GO:2000112	regulation of cellular macromolecule biosynthetic process	199	56	41.37	0.00698			GO:0016741	transferase activity, transferring one-carbon groups	92	27	19.53	0.04050
	GO:1902589	single-organism organelle organization	49	18	10.19	0.00714			GO:0008408	3'-5' exonuclease activity	10	5	2.12	0.04151
	GO:0000226	microtubule cytoskeleton organization	10	6	2.08	0.00770			GO:0003916	DNA topoisomerase activity	20	8	4.25	0.04421
	GO:0000394	RNA splicing, via endonucleolytic cleavage and ligation	5	4	1.04	0.00775			GO:0004349	glutamate 5-kinase activity	2	2	0.42	0.04505
	GO:0006388	tRNA splicing, via endonucleolytic cleavage and ligation	5	4	1.04	0.00775			GO:0004573	mannosyl-oligosaccharide glucosidase activity	2	2	0.42	0.04505
	GO:0006448	regulation of translational elongation	5	4	1.04	0.00775			GO:0004615	phosphomannomutase activity	2	2	0.42	0.04505
	GO:0009889	regulation of biosynthetic process	200	56	41.58	0.00781			GO:0004817	cysteine-tRNA ligase activity	2	2	0.42	0.04505
	GO:0006605	protein targeting	22	10	4.57	0.00800			GO:0008320	protein transmembrane transporter activity	2	2	0.42	0.04505
	GO:0016567	protein ubiquitination	22	10	4.57	0.00800			GO:0008479	queuine tRNA-ribosyltransferase activity	2	2	0.42	0.04505
	GO:0001932	regulation of protein phosphorylation	13	7	2.7	0.00864			GO:0015450	P-P-bond-hydrolysis-driven protein transmembrane transporter activity	2	2	0.42	0.04505
	GO:0031399	regulation of protein modification process	13	7	2.7	0.00864			GO:0016426	tRNA (adenine) methyltransferase activity	2	2	0.42	0.04505
	GO:0006869	lipid transport	16	8	3.33	0.00880			GO:0016429	tRNA (adenine-N1-)-methyltransferase activity	2	2	0.42	0.04505
	GO:0010876	lipid localization	16	8	3.33	0.00880			GO:0019202	amino acid kinase activity	2	2	0.42	0.04505
	GO:0000723	telomere maintenance	3	3	0.62	0.00896			GO:0022884	macromolecule transmembrane transporter activity	2	2	0.42	0.04505
	GO:0000910	cytokinesis	3	3	0.62	0.00896			GO:0030942	endoplasmic reticulum signal peptide binding	2	2	0.42	0.04505
	GO:0006449	regulation of translational termination	3	3	0.62	0.00896			GO:0019001	guanyl nucleotide binding	172	46	36.52	0.04762
	GO:0006452	translational frameshifting	3	3	0.62	0.00896
	GO:0032200	telomere organization	3	3	0.62	0.00896
	GO:0032270	positive regulation of cellular protein metabolic process	3	3	0.62	0.00896
	GO:0043243	positive regulation of protein complex disassembly	3	3	0.62	0.00896
	GO:0043244	regulation of protein complex disassembly	3	3	0.62	0.00896
	GO:0045727	positive regulation of translation	3	3	0.62	0.00896
	GO:0045901	positive regulation of translational elongation	3	3	0.62	0.00896
	GO:0045905	positive regulation of translational termination	3	3	0.62	0.00896
	GO:0051247	positive regulation of protein metabolic process	3	3	0.62	0.00896
	GO:0060249	anatomical structure homeostasis	3	3	0.62	0.00896
	GO:0071103	DNA conformation change	43	16	8.94	0.00952
	GO:0010468	regulation of gene expression	198	55	41.16	0.00989
	GO:0006413	translational initiation	23	10	4.78	0.01157
	GO:0032446	protein modification by small protein conjugation	23	10	4.78	0.01157
	GO:0070647	protein modification by small protein conjugation or removal	23	10	4.78	0.01157
	GO:0006749	glutathione metabolic process	8	5	1.66	0.01225
	GO:0010467	gene expression	654	158	135.95	0.01266
	GO:0006461	protein complex assembly	48	17	9.98	0.01318
	GO:0070271	protein complex biogenesis	48	17	9.98	0.01318
	GO:0046907	intracellular transport	176	49	36.59	0.01382
	GO:0031325	positive regulation of cellular metabolic process	11	6	2.29	0.01400
	GO:0015031	protein transport	195	53	40.54	0.01733
	GO:0006886	intracellular protein transport	154	43	32.01	0.01932
	GO:0016568	chromatin modification	6	4	1.25	0.01942
	GO:0051301	cell division	6	4	1.25	0.01942
	GO:0034645	cellular macromolecule biosynthetic process	689	164	143.23	0.01951
	GO:0006414	translational elongation	18	8	3.74	0.02018
	GO:0034613	cellular protein localization	163	45	33.88	0.02069
	GO:0070727	cellular macromolecule localization	163	45	33.88	0.02069
	GO:0006400	tRNA modification	15	7	3.12	0.02197
	GO:0042325	regulation of phosphorylation	15	7	3.12	0.02197
	GO:0009893	positive regulation of metabolic process	12	6	2.49	0.02315
	GO:0045184	establishment of protein localization	198	53	41.16	0.02318
	GO:0019219	regulation of nucleobase-containing compound metabolic process	194	52	40.33	0.02377
	GO:0051171	regulation of nitrogen compound metabolic process	194	52	40.33	0.02377
	GO:0019538	protein metabolic process	1058	243	219.94	0.02442
	GO:0008104	protein localization	203	54	42.2	0.02480
	GO:0008380	RNA splicing	22	9	4.57	0.02526
	GO:0009059	macromolecule biosynthetic process	694	164	144.27	0.02534
	GO:0006418	tRNA aminoacylation for protein translation	67	21	13.93	0.02698
	GO:0034622	cellular macromolecular complex assembly	48	16	9.98	0.02872
	GO:0044248	cellular catabolic process	141	39	29.31	0.02903
	GO:0009262	deoxyribonucleotide metabolic process	4	3	0.83	0.03026
	GO:0051260	protein homooligomerization	4	3	0.83	0.03026
	GO:0043038	amino acid activation	68	21	14.14	0.03165
	GO:0043039	tRNA aminoacylation	68	21	14.14	0.03165
	GO:0006355	regulation of transcription, DNA-templated	189	50	39.29	0.03303
	GO:0051252	regulation of RNA metabolic process	189	50	39.29	0.03303
	GO:1903506	regulation of nucleic acid-templated transcription	189	50	39.29	0.03303
	GO:2001141	regulation of RNA biosynthetic process	189	50	39.29	0.03303
	GO:1901575	organic substance catabolic process	173	46	35.96	0.03666
	GO:0006417	regulation of translation	7	4	1.46	0.03793
	GO:0010608	posttranscriptional regulation of gene expression	7	4	1.46	0.03793
	GO:0006265	DNA topological change	20	8	4.16	0.03931
	GO:0033365	protein localization to organelle	20	8	4.16	0.03931
	GO:0006366	transcription from RNA polymerase II promoter	50	16	10.39	0.04153
	GO:0009056	catabolic process	183	48	38.04	0.04164
	GO:0006423	cysteinyl-tRNA aminoacylation	2	2	0.42	0.04317
	GO:0007167	enzyme linked receptor protein signaling pathway	2	2	0.42	0.04317
	GO:0007178	transmembrane receptor protein serine/threonine kinase signaling pathway	2	2	0.42	0.04317
	GO:0007179	transforming growth factor beta receptor signaling pathway	2	2	0.42	0.04317
	GO:0008616	queuosine biosynthetic process	2	2	0.42	0.04317
	GO:0019307	mannose biosynthetic process	2	2	0.42	0.04317
	GO:0046116	queuosine metabolic process	2	2	0.42	0.04317
	GO:0070848	response to growth factor	2	2	0.42	0.04317
	GO:0071363	cellular response to growth factor stimulus	2	2	0.42	0.04317
	GO:0071559	response to transforming growth factor beta	2	2	0.42	0.04317
	GO:0071560	cellular response to transforming growth factor beta stimulus	2	2	0.42	0.04317
	GO:0065008	regulation of biological quality	75	22	15.59	0.04890

## Sheet: Pre-lay vs Laying
		Biological process								Molecular function
	GO.ID	Term	Annotated	Significant	Expected	classicFisher			GO.ID	Term	Annotated	Significant	Expected	classicFisher
UP	GO:0055085	transmembrane transport	323	74	32.4	9.3e-13			GO:0016491	oxidoreductase activity	413	88	31.28	2.4e-20
	GO:0044765	single-organism transport	569	102	57.08	2.7e-10		UP	GO:0003824	catalytic activity	3141	329	237.9	2.2e-17
	GO:0044699	single-organism process	1908	251	191.4	4.3e-10			GO:0005215	transporter activity	468	79	35.45	2.4e-12
	GO:1902578	single-organism localization	578	102	57.98	7.1e-10			GO:0022857	transmembrane transporter activity	365	66	27.65	8.5e-12
	GO:0044710	single-organism metabolic process	881	137	88.38	3.1e-09			GO:0015077	monovalent inorganic cation transmembrane transporter activity	101	28	7.65	7.5e-10
	GO:0055114	oxidation-reduction process	338	68	33.91	4.2e-09			GO:0048037	cofactor binding	137	33	10.38	1.2e-09
	GO:0015672	monovalent inorganic cation transport	68	24	6.82	1.3e-08			GO:0005342	organic acid transmembrane transporter activity	26	13	1.97	9.7e-09
	GO:0006810	transport	842	126	84.46	2.1e-07			GO:0008514	organic anion transmembrane transporter activity	26	13	1.97	9.7e-09
	GO:0051234	establishment of localization	845	126	84.77	2.7e-07			GO:0046943	carboxylic acid transmembrane transporter activity	26	13	1.97	9.7e-09
	GO:0051179	localization	851	126	85.37	4.1e-07			GO:0022890	inorganic cation transmembrane transporter activity	129	30	9.77	1.7e-08
	GO:0034220	ion transmembrane transport	57	19	5.72	1.2e-06			GO:0022891	substrate-specific transmembrane transporter activity	279	47	21.13	1.1e-07
	GO:0015988	energy coupled proton transmembrane transport, against electrochemical gradient	22	11	2.21	2.3e-06			GO:0008324	cation transmembrane transporter activity	171	34	12.95	1.2e-07
	GO:0015991	ATP hydrolysis coupled proton transport	22	11	2.21	2.3e-06			GO:0022804	active transmembrane transporter activity	139	29	10.53	3.7e-07
	GO:0044711	single-organism biosynthetic process	210	42	21.07	6.2e-06			GO:0022892	substrate-specific transporter activity	303	48	22.95	5.3e-07
	GO:0032787	monocarboxylic acid metabolic process	38	14	3.81	8.5e-06			GO:0015075	ion transmembrane transporter activity	263	43	19.92	8.9e-07
	GO:0015849	organic acid transport	25	11	2.51	1.1e-05			GO:0005506	iron ion binding	75	19	5.68	1.9e-06
	GO:0046942	carboxylic acid transport	25	11	2.51	1.1e-05			GO:0050662	coenzyme binding	97	22	7.35	2.3e-06
	GO:0006629	lipid metabolic process	134	30	13.44	1.5e-05			GO:0008146	sulfotransferase activity	12	7	0.91	7.8e-06
	GO:0005975	carbohydrate metabolic process	192	38	19.26	2.3e-05			GO:0046873	metal ion transmembrane transporter activity	75	18	5.68	8.1e-06
	GO:0016053	organic acid biosynthetic process	48	15	4.82	4.0e-05			GO:0050661	NADP binding	9	6	0.68	1.3e-05
	GO:0046394	carboxylic acid biosynthetic process	48	15	4.82	4.0e-05			GO:0016747	transferase activity, transferring acyl groups other than amino-acyl groups	66	16	5	2.3e-05
	GO:0015711	organic anion transport	28	11	2.81	4.0e-05			GO:0016782	transferase activity, transferring sulfur-containing groups	18	8	1.36	2.3e-05
	GO:0006818	hydrogen transport	35	12	3.51	8.6e-05			GO:0015081	sodium ion transmembrane transporter activity	40	12	3.03	2.5e-05
	GO:0015992	proton transport	35	12	3.51	8.6e-05			GO:0015171	amino acid transmembrane transporter activity	14	7	1.06	2.9e-05
	GO:0044283	small molecule biosynthetic process	57	16	5.72	9.4e-05			GO:0015291	secondary active transmembrane transporter activity	54	14	4.09	3.3e-05
	GO:0006811	ion transport	251	44	25.18	0.00011			GO:0050660	flavin adenine dinucleotide binding	42	12	3.18	4.2e-05
	GO:1902600	hydrogen ion transmembrane transport	32	11	3.21	0.00017			GO:0015078	hydrogen ion transmembrane transporter activity	52	13	3.94	9.4e-05
	GO:0003333	amino acid transmembrane transport	14	7	1.4	0.00018			GO:0005343	organic acid:sodium symporter activity	12	6	0.91	0.00011
	GO:0006865	amino acid transport	14	7	1.4	0.00018			GO:0015296	anion:cation symporter activity	12	6	0.91	0.00011
	GO:0098656	anion transmembrane transport	14	7	1.4	0.00018			GO:0016705	oxidoreductase activity, acting on paired donors, with incorporation or reduction of molecular oxygen	60	14	4.54	0.00011
	GO:1903825	organic acid transmembrane transport	14	7	1.4	0.00018			GO:0016614	oxidoreductase activity, acting on CH-OH group of donors	48	12	3.64	0.00017
	GO:0044281	small molecule metabolic process	367	58	36.82	0.00019			GO:0015293	symporter activity	35	10	2.65	0.00018
	GO:0006090	pyruvate metabolic process	11	6	1.1	0.00029			GO:0015294	solute:cation symporter activity	35	10	2.65	0.00018
	GO:1901605	alpha-amino acid metabolic process	52	14	5.22	0.00042			GO:0016746	transferase activity, transferring acyl groups	103	19	7.8	0.00022
	GO:0008652	cellular amino acid biosynthetic process	31	10	3.11	0.00059			GO:0015370	solute:sodium symporter activity	30	9	2.27	0.00026
	GO:1901607	alpha-amino acid biosynthetic process	31	10	3.11	0.00059			GO:0030170	pyridoxal phosphate binding	37	10	2.8	0.00031
	GO:0006812	cation transport	148	28	14.85	0.00060			GO:0019203	carbohydrate phosphatase activity	3	3	0.23	0.00043
	GO:0044712	single-organism catabolic process	61	15	6.12	0.00075			GO:0050308	sugar-phosphatase activity	3	3	0.23	0.00043
	GO:0098655	cation transmembrane transport	43	12	4.31	0.00075			GO:0016820	hydrolase activity, acting on acid anhydrides, catalyzing transmembrane movement of substances	86	16	6.51	0.00062
	GO:0098660	inorganic ion transmembrane transport	43	12	4.31	0.00075			GO:0004620	phospholipase activity	11	5	0.83	0.00077
	GO:0098662	inorganic cation transmembrane transport	43	12	4.31	0.00075			GO:0016298	lipase activity	11	5	0.83	0.00077
	GO:0006144	purine nucleobase metabolic process	3	3	0.3	0.00100			GO:0008509	anion transmembrane transporter activity	64	13	4.85	0.00084
	GO:0009113	purine nucleobase biosynthetic process	3	3	0.3	0.00100			GO:0005267	potassium channel activity	7	4	0.53	0.00095
	GO:0006096	glycolytic process	10	5	1	0.00163			GO:0015079	potassium ion transmembrane transporter activity	7	4	0.53	0.00095
	GO:0071705	nitrogen compound transport	24	8	2.41	0.00166			GO:0016624	oxidoreductase activity, acting on the aldehyde or oxo group of donors, disulfide as acceptor	7	4	0.53	0.00095
	GO:0006732	coenzyme metabolic process	54	13	5.42	0.00205			GO:0015399	primary active transmembrane transporter activity	85	15	6.44	0.00159
	GO:1901566	organonitrogen compound biosynthetic process	130	24	13.04	0.00208			GO:0015405	P-P-bond-hydrolysis-driven transmembrane transporter activity	85	15	6.44	0.00159
	GO:0006082	organic acid metabolic process	200	33	20.06	0.00241			GO:0005249	voltage-gated potassium channel activity	4	3	0.3	0.00163
	GO:0019752	carboxylic acid metabolic process	200	33	20.06	0.00241			GO:0016717	oxidoreductase activity, acting on paired donors, with oxidation of a pair of donors resulting in the reduction of molecular oxygen to two molecules of water	4	3	0.3	0.00163
	GO:0043436	oxoacid metabolic process	200	33	20.06	0.00241			GO:0003995	acyl-CoA dehydrogenase activity	13	5	0.98	0.00189
	GO:1901565	organonitrogen compound catabolic process	37	10	3.71	0.00268			GO:0016903	oxidoreductase activity, acting on the aldehyde or oxo group of donors	26	7	1.97	0.00253
	GO:0009112	nucleobase metabolic process	7	4	0.7	0.00273			GO:0020037	heme binding	72	13	5.45	0.00260
	GO:0046112	nucleobase biosynthetic process	7	4	0.7	0.00273			GO:0005261	cation channel activity	20	6	1.51	0.00284
	GO:0044763	single-organism cellular process	1407	167	141.14	0.00304			GO:0046906	tetrapyrrole binding	73	13	5.53	0.00295
	GO:0042398	cellular modified amino acid biosynthetic process	16	6	1.61	0.00328			GO:0005310	dicarboxylic acid transmembrane transporter activity	9	4	0.68	0.00301
	GO:0097164	ammonium ion metabolic process	4	3	0.4	0.00371			GO:0017153	sodium:dicarboxylate symporter activity	9	4	0.68	0.00301
	GO:0019318	hexose metabolic process	22	7	2.21	0.00435			GO:0036442	hydrogen-exporting ATPase activity	9	4	0.68	0.00301
	GO:0051186	cofactor metabolic process	59	13	5.92	0.00471			GO:0046961	proton-transporting ATPase activity, rotational mechanism	9	4	0.68	0.00301
	GO:0006813	potassium ion transport	8	4	0.8	0.00503			GO:0016627	oxidoreductase activity, acting on the CH-CH group of donors	34	8	2.58	0.00320
	GO:0043603	cellular amide metabolic process	34	9	3.41	0.00504			GO:0042626	ATPase activity, coupled to transmembrane movement of substances	83	14	6.29	0.00348
	GO:0044723	single-organism carbohydrate metabolic process	104	19	10.43	0.00662			GO:0043492	ATPase activity, coupled to movement of substances	83	14	6.29	0.00348
	GO:0005996	monosaccharide metabolic process	24	7	2.41	0.00740			GO:0004560	alpha-L-fucosidase activity	5	3	0.38	0.00385
	GO:0006790	sulfur compound metabolic process	24	7	2.41	0.00740			GO:0010181	FMN binding	5	3	0.38	0.00385
	GO:0044282	small molecule catabolic process	30	8	3.01	0.00770			GO:0015928	fucosidase activity	5	3	0.38	0.00385
	GO:0006760	folic acid-containing compound metabolic process	9	4	0.9	0.00835			GO:0016702	oxidoreductase activity, acting on single donors with incorporation of molecular oxygen, incorporation of two atoms of oxygen	10	4	0.76	0.00472
	GO:0006835	dicarboxylic acid transport	9	4	0.9	0.00835			GO:0003933	GTP cyclohydrolase activity	2	2	0.15	0.00573
	GO:0009396	folic acid-containing compound biosynthetic process	9	4	0.9	0.00835			GO:0003934	GTP cyclohydrolase I activity	2	2	0.15	0.00573
	GO:0006004	fucose metabolic process	5	3	0.5	0.00859			GO:0004096	catalase activity	2	2	0.15	0.00573
	GO:0006465	signal peptide processing	5	3	0.5	0.00859			GO:0004499	N,N-dimethylaniline monooxygenase activity	2	2	0.15	0.00573
	GO:0042440	pigment metabolic process	5	3	0.5	0.00859			GO:0004657	proline dehydrogenase activity	2	2	0.15	0.00573
	GO:0044242	cellular lipid catabolic process	5	3	0.5	0.00859			GO:0004767	sphingomyelin phosphodiesterase activity	2	2	0.15	0.00573
	GO:0046148	pigment biosynthetic process	5	3	0.5	0.00859			GO:0008081	phosphoric diester hydrolase activity	38	8	2.88	0.00659
	GO:0009069	serine family amino acid metabolic process	14	5	1.4	0.00923			GO:0044769	ATPase activity, coupled to transmembrane movement of ions, rotational mechanism	11	4	0.83	0.00698
	GO:0006084	acetyl-CoA metabolic process	2	2	0.2	0.01004			GO:0004075	biotin carboxylase activity	6	3	0.45	0.00726
	GO:0006189	'de novo' IMP biosynthetic process	2	2	0.2	0.01004			GO:0004435	phosphatidylinositol phospholipase C activity	6	3	0.45	0.00726
	GO:0006562	proline catabolic process	2	2	0.2	0.01004			GO:0004629	phospholipase C activity	6	3	0.45	0.00726
	GO:0006637	acyl-CoA metabolic process	2	2	0.2	0.01004			GO:0022843	voltage-gated cation channel activity	6	3	0.45	0.00726
	GO:0006684	sphingomyelin metabolic process	2	2	0.2	0.01004			GO:0008236	serine-type peptidase activity	86	13	6.51	0.01209
	GO:0006685	sphingomyelin catabolic process	2	2	0.2	0.01004			GO:0017171	serine hydrolase activity	86	13	6.51	0.01209
	GO:0007160	cell-matrix adhesion	2	2	0.2	0.01004			GO:0008233	peptidase activity	249	29	18.86	0.01268
	GO:0009065	glutamine family amino acid catabolic process	2	2	0.2	0.01004			GO:0008378	galactosyltransferase activity	13	4	0.98	0.01340
	GO:0009395	phospholipid catabolic process	2	2	0.2	0.01004			GO:0004478	methionine adenosyltransferase activity	3	2	0.23	0.01631
	GO:0030149	sphingolipid catabolic process	2	2	0.2	0.01004			GO:0004609	phosphatidylserine decarboxylase activity	3	2	0.23	0.01631
	GO:0031589	cell-substrate adhesion	2	2	0.2	0.01004			GO:0004749	ribose phosphate diphosphokinase activity	3	2	0.23	0.01631
	GO:0035383	thioester metabolic process	2	2	0.2	0.01004			GO:0005242	inward rectifier potassium channel activity	3	2	0.23	0.01631
	GO:0046466	membrane lipid catabolic process	2	2	0.2	0.01004			GO:0005451	monovalent cation:proton antiporter activity	3	2	0.23	0.01631
	GO:0046653	tetrahydrofolate metabolic process	2	2	0.2	0.01004			GO:0008028	monocarboxylic acid transmembrane transporter activity	3	2	0.23	0.01631
	GO:0046654	tetrahydrofolate biosynthetic process	2	2	0.2	0.01004			GO:0008508	bile acid:sodium symporter activity	3	2	0.23	0.01631
	GO:0009108	coenzyme biosynthetic process	44	10	4.41	0.01008			GO:0015125	bile acid transmembrane transporter activity	3	2	0.23	0.01631
	GO:1901564	organonitrogen compound metabolic process	338	47	33.91	0.01084			GO:0015385	sodium:proton antiporter activity	3	2	0.23	0.01631
	GO:0006814	sodium ion transport	20	6	2.01	0.01122			GO:0016405	CoA-ligase activity	3	2	0.23	0.01631
	GO:0019637	organophosphate metabolic process	156	25	15.65	0.01136			GO:0016418	S-acetyltransferase activity	3	2	0.23	0.01631
	GO:0044272	sulfur compound biosynthetic process	15	5	1.5	0.01272			GO:0016709	oxidoreductase activity, acting on paired donors, with incorporation or reduction of molecular oxygen, NAD(P)H as one donor, and incorporation of one atom of oxygen	3	2	0.23	0.01631
	GO:0044255	cellular lipid metabolic process	89	16	8.93	0.01419			GO:0016878	acid-thiol ligase activity	3	2	0.23	0.01631
	GO:0055086	nucleobase-containing small molecule metabolic process	120	20	12.04	0.01491			GO:0019238	cyclohydrolase activity	3	2	0.23	0.01631
	GO:0000096	sulfur amino acid metabolic process	6	3	0.6	0.01591			GO:1901618	organic hydroxy compound transmembrane transporter activity	3	2	0.23	0.01631
	GO:0072521	purine-containing compound metabolic process	54	11	5.42	0.01628			GO:0016701	oxidoreductase activity, acting on single donors with incorporation of molecular oxygen	14	4	1.06	0.01766
	GO:0016052	carbohydrate catabolic process	16	5	1.61	0.01701			GO:1901677	phosphate transmembrane transporter activity	8	3	0.61	0.01814
	GO:0044724	single-organism carbohydrate catabolic process	16	5	1.61	0.01701			GO:0004252	serine-type endopeptidase activity	72	11	5.45	0.01868
	GO:0006575	cellular modified amino acid metabolic process	22	6	2.21	0.01819			GO:0016798	hydrolase activity, acting on glycosyl bonds	74	11	5.6	0.02255
	GO:0008610	lipid biosynthetic process	62	12	6.22	0.01833			GO:0016645	oxidoreductase activity, acting on the CH-NH group of donors	9	3	0.68	0.02570
	GO:0072522	purine-containing compound biosynthetic process	42	9	4.21	0.02089			GO:0051213	dioxygenase activity	16	4	1.21	0.02846
	GO:0051188	cofactor biosynthetic process	49	10	4.92	0.02124			GO:0016829	lyase activity	77	11	5.83	0.02942
	GO:0006633	fatty acid biosynthetic process	17	5	1.71	0.02216			GO:0016417	S-acyltransferase activity	4	2	0.3	0.03100
	GO:0072330	monocarboxylic acid biosynthetic process	17	5	1.71	0.02216			GO:0016638	oxidoreductase activity, acting on the CH-NH2 group of donors	10	3	0.76	0.03469
	GO:0042558	pteridine-containing compound metabolic process	12	4	1.2	0.02571			GO:0016830	carbon-carbon lyase activity	26	5	1.97	0.04263
	GO:0042559	pteridine-containing compound biosynthetic process	12	4	1.2	0.02571			GO:0004553	hydrolase activity, hydrolyzing O-glycosyl compounds	72	10	5.45	0.04358
	GO:0043604	amide biosynthetic process	12	4	1.2	0.02571			GO:0004568	chitinase activity	11	3	0.83	0.04508
	GO:0006820	anion transport	80	14	8.03	0.02613			GO:0005509	calcium ion binding	156	18	11.82	0.04706
	GO:0006631	fatty acid metabolic process	24	6	2.41	0.02764			GO:0015299	solute:proton antiporter activity	5	2	0.38	0.04910
	GO:0006188	IMP biosynthetic process	3	2	0.3	0.02812			GO:0016742	hydroxymethyl-, formyl- and related transferase activity	5	2	0.38	0.04910
	GO:0006555	methionine metabolic process	3	2	0.3	0.02812			GO:0016778	diphosphotransferase activity	5	2	0.38	0.04910
	GO:0006556	S-adenosylmethionine biosynthetic process	3	2	0.3	0.02812			GO:0030976	thiamine pyrophosphate binding	5	2	0.38	0.04910
	GO:0006885	regulation of pH	3	2	0.3	0.02812			GO:0004601	peroxidase activity	27	5	2.05	0.04919
	GO:0009086	methionine biosynthetic process	3	2	0.3	0.02812		DOWN	GO:0042302	structural constituent of cuticle	56	12	1.77	1.2e-07
	GO:0019509	L-methionine biosynthetic process from methylthioadenosine	3	2	0.3	0.02812			GO:0003677	DNA binding	362	26	11.44	6.5e-05
	GO:0042439	ethanolamine-containing compound metabolic process	3	2	0.3	0.02812			GO:0003678	DNA helicase activity	24	6	0.76	7.8e-05
	GO:0043102	amino acid salvage	3	2	0.3	0.02812			GO:1901363	heterocyclic compound binding	2131	92	67.36	0.00020
	GO:0046040	IMP metabolic process	3	2	0.3	0.02812			GO:0097159	organic cyclic compound binding	2138	92	67.58	0.00023
	GO:0046500	S-adenosylmethionine metabolic process	3	2	0.3	0.02812			GO:0003676	nucleic acid binding	1080	54	34.14	0.00025
	GO:0055067	monovalent inorganic cation homeostasis	3	2	0.3	0.02812			GO:0097367	carbohydrate derivative binding	1054	53	33.32	0.00026
	GO:0071265	L-methionine biosynthetic process	3	2	0.3	0.02812			GO:0016818	hydrolase activity, acting on acid anhydrides, in phosphorus-containing anhydrides	520	30	16.44	0.00086
	GO:0071267	L-methionine salvage	3	2	0.3	0.02812			GO:0035639	purine ribonucleoside triphosphate binding	1005	49	31.77	0.00095
	GO:1901135	carbohydrate derivative metabolic process	188	27	18.86	0.03334			GO:0001883	purine nucleoside binding	1006	49	31.8	0.00097
	GO:0046434	organophosphate catabolic process	13	4	1.3	0.03427			GO:0032549	ribonucleoside binding	1006	49	31.8	0.00097
	GO:0009117	nucleotide metabolic process	100	16	10.03	0.03894			GO:0032550	purine ribonucleoside binding	1006	49	31.8	0.00097
	GO:0030001	metal ion transport	69	12	6.92	0.03950			GO:0032555	purine ribonucleotide binding	1006	49	31.8	0.00097
	GO:0009161	ribonucleoside monophosphate metabolic process	33	7	3.31	0.04165			GO:0001882	nucleoside binding	1007	49	31.83	0.00100
	GO:0016054	organic acid catabolic process	20	5	2.01	0.04327			GO:0043167	ion binding	1987	84	62.81	0.00100
	GO:0046395	carboxylic acid catabolic process	20	5	2.01	0.04327			GO:0016817	hydrolase activity, acting on acid anhydrides	526	30	16.63	0.00103
	GO:0006720	isoprenoid metabolic process	14	4	1.4	0.04428			GO:0044877	macromolecular complex binding	66	8	2.09	0.00104
	GO:0008299	isoprenoid biosynthetic process	14	4	1.4	0.04428			GO:0032553	ribonucleotide binding	1011	49	31.96	0.00109
	GO:0009123	nucleoside monophosphate metabolic process	34	7	3.41	0.04812			GO:0005524	ATP binding	843	42	26.65	0.00157
	GO:0006753	nucleoside phosphate metabolic process	103	16	10.33	0.04924			GO:0032559	adenyl ribonucleotide binding	844	42	26.68	0.00160
DOWN	GO:0006260	DNA replication	70	15	1.86	1.9e-10			GO:0017076	purine nucleotide binding	1029	49	32.53	0.00160
	GO:0006261	DNA-dependent DNA replication	14	7	0.37	2.3e-08			GO:0030554	adenyl nucleotide binding	857	42	27.09	0.00215
	GO:0006270	DNA replication initiation	9	6	0.24	2.4e-08			GO:0000166	nucleotide binding	1293	58	40.87	0.00230
	GO:0006259	DNA metabolic process	177	19	4.71	1.2e-07			GO:1901265	nucleoside phosphate binding	1293	58	40.87	0.00230
	GO:0065004	protein-DNA complex assembly	21	4	0.56	0.0020			GO:0016462	pyrophosphatase activity	509	28	16.09	0.00261
	GO:0071824	protein-DNA complex subunit organization	21	4	0.56	0.0020			GO:0032403	protein complex binding	45	6	1.42	0.00270
	GO:0006275	regulation of DNA replication	3	2	0.08	0.0021			GO:0005549	odorant binding	3	2	0.09	0.00292
	GO:0051052	regulation of DNA metabolic process	3	2	0.08	0.0021			GO:0005488	binding	4408	158	139.33	0.00321
	GO:0043170	macromolecule metabolic process	1775	62	47.2	0.0027			GO:0036094	small molecule binding	1316	58	41.6	0.00347
	GO:0090304	nucleic acid metabolic process	726	31	19.3	0.0035			GO:0017111	nucleoside-triphosphatase activity	502	27	15.87	0.00426
	GO:0006325	chromatin organization	27	4	0.72	0.0052			GO:0004867	serine-type endopeptidase inhibitor activity	12	3	0.38	0.00555
	GO:0051276	chromosome organization	61	6	1.62	0.0052			GO:0005102	receptor binding	25	4	0.79	0.00728
	GO:0006022	aminoglycan metabolic process	46	5	1.22	0.0070			GO:0003682	chromatin binding	14	3	0.44	0.00876
	GO:0006807	nitrogen compound metabolic process	1063	40	28.26	0.0079			GO:0043168	anion binding	1150	50	36.35	0.00925
	GO:0006461	protein complex assembly	48	5	1.28	0.0084			GO:0008017	microtubule binding	30	4	0.95	0.01396
	GO:0034622	cellular macromolecular complex assembly	48	5	1.28	0.0084			GO:0015631	tubulin binding	31	4	0.98	0.01564
	GO:0070271	protein complex biogenesis	48	5	1.28	0.0084			GO:0004386	helicase activity	166	11	5.25	0.01578
	GO:0007017	microtubule-based process	49	5	1.3	0.0091			GO:0003774	motor activity	65	6	2.05	0.01628
	GO:0043933	macromolecular complex subunit organization	71	6	1.89	0.0109			GO:0004843	ubiquitin-specific protease activity	8	2	0.25	0.02456
	GO:0006996	organelle organization	116	8	3.08	0.0114			GO:0005179	hormone activity	8	2	0.25	0.02456
	GO:0065003	macromolecular complex assembly	55	5	1.46	0.0147			GO:0019783	ubiquitin-like protein-specific protease activity	8	2	0.25	0.02456
	GO:0006139	nucleobase-containing compound metabolic process	866	33	23.03	0.0147			GO:0036459	ubiquitinyl hydrolase activity	8	2	0.25	0.02456
	GO:0006334	nucleosome assembly	20	3	0.53	0.0150			GO:0008061	chitin binding	36	4	1.14	0.02592
	GO:0031497	chromatin assembly	20	3	0.53	0.0150			GO:0008092	cytoskeletal protein binding	74	6	2.34	0.02895
	GO:0032502	developmental process	20	3	0.53	0.0150			GO:0004180	carboxypeptidase activity	9	2	0.28	0.03092
	GO:0034728	nucleosome organization	20	3	0.53	0.0150			GO:0004181	metallocarboxypeptidase activity	9	2	0.28	0.03092
	GO:0044767	single-organism developmental process	20	3	0.53	0.0150			GO:0003920	GMP reductase activity	1	1	0.03	0.03161
	GO:0071822	protein complex subunit organization	56	5	1.49	0.0158			GO:0004799	thymidylate synthase activity	1	1	0.03	0.03161
	GO:0006333	chromatin assembly or disassembly	21	3	0.56	0.0172			GO:0008200	ion channel inhibitor activity	1	1	0.03	0.03161
	GO:0046483	heterocycle metabolic process	915	34	24.33	0.0190			GO:0008413	8-oxo-7,8-dihydroguanosine triphosphate pyrophosphatase activity	1	1	0.03	0.03161
	GO:0006323	DNA packaging	23	3	0.61	0.0220			GO:0016247	channel regulator activity	1	1	0.03	0.03161
	GO:0007156	homophilic cell adhesion via plasma membrane adhesion molecules	9	2	0.24	0.0223			GO:0016248	channel inhibitor activity	1	1	0.03	0.03161
	GO:0098609	cell-cell adhesion	9	2	0.24	0.0223			GO:0016657	oxidoreductase activity, acting on NAD(P)H, nitrogenous group as acceptor	1	1	0.03	0.03161
	GO:0098742	cell-cell adhesion via plasma-membrane adhesion molecules	9	2	0.24	0.0223			GO:0030337	DNA polymerase processivity factor activity	1	1	0.03	0.03161
	GO:1901360	organic cyclic compound metabolic process	926	34	24.62	0.0225			GO:0030674	protein binding, bridging	1	1	0.03	0.03161
	GO:0006030	chitin metabolic process	42	4	1.12	0.0244			GO:0031491	nucleosome binding	1	1	0.03	0.03161
	GO:0071103	DNA conformation change	43	4	1.14	0.0263			GO:0042083	5,10-methylenetetrahydrofolate-dependent methyltransferase activity	1	1	0.03	0.03161
	GO:0000087	mitotic M phase	1	1	0.03	0.0266			GO:0051015	actin filament binding	1	1	0.03	0.03161
	GO:0000279	M phase	1	1	0.03	0.0266			GO:0060090	binding, bridging	1	1	0.03	0.03161
	GO:0006231	dTMP biosynthetic process	1	1	0.03	0.0266			GO:0004857	enzyme inhibitor activity	39	4	1.23	0.03365
	GO:0006359	regulation of transcription from RNA polymerase III promoter	1	1	0.03	0.0266			GO:0004866	endopeptidase inhibitor activity	23	3	0.73	0.03461
	GO:0006378	mRNA polyadenylation	1	1	0.03	0.0266			GO:0061135	endopeptidase regulator activity	23	3	0.73	0.03461
	GO:0009157	deoxyribonucleoside monophosphate biosynthetic process	1	1	0.03	0.0266			GO:0046983	protein dimerization activity	60	5	1.9	0.04033
	GO:0009162	deoxyribonucleoside monophosphate metabolic process	1	1	0.03	0.0266			GO:0030414	peptidase inhibitor activity	25	3	0.79	0.04294
	GO:0009176	pyrimidine deoxyribonucleoside monophosphate metabolic process	1	1	0.03	0.0266			GO:0061134	peptidase regulator activity	25	3	0.79	0.04294
	GO:0009177	pyrimidine deoxyribonucleoside monophosphate biosynthetic process	1	1	0.03	0.0266			GO:0005198	structural molecule activity	245	13	7.74	0.04619
	GO:0009405	pathogenesis	1	1	0.03	0.0266			GO:0003777	microtubule motor activity	26	3	0.82	0.04744
	GO:0016480	negative regulation of transcription from RNA polymerase III promoter	1	1	0.03	0.0266
	GO:0016973	poly(A)+ mRNA export from nucleus	1	1	0.03	0.0266
	GO:0022403	cell cycle phase	1	1	0.03	0.0266
	GO:0034508	centromere complex assembly	1	1	0.03	0.0266
	GO:0043044	ATP-dependent chromatin remodeling	1	1	0.03	0.0266
	GO:0044848	biological phase	1	1	0.03	0.0266
	GO:0046073	dTMP metabolic process	1	1	0.03	0.0266
	GO:0051382	kinetochore assembly	1	1	0.03	0.0266
	GO:0051383	kinetochore organization	1	1	0.03	0.0266
	GO:0098763	mitotic cell cycle phase	1	1	0.03	0.0266
	GO:0007275	multicellular organismal development	10	2	0.27	0.0274
	GO:0006725	cellular aromatic compound metabolic process	907	33	24.12	0.0281
	GO:0006040	amino sugar metabolic process	44	4	1.17	0.0284
	GO:1901071	glucosamine-containing compound metabolic process	44	4	1.17	0.0284
	GO:0022607	cellular component assembly	66	5	1.75	0.0300
	GO:0019219	regulation of nucleobase-containing compound metabolic process	194	10	5.16	0.0322
	GO:0051171	regulation of nitrogen compound metabolic process	194	10	5.16	0.0322
	GO:0044707	single-multicellular organism process	11	2	0.29	0.0329
	GO:0006928	movement of cell or subcellular component	27	3	0.72	0.0337
	GO:0007018	microtubule-based movement	27	3	0.72	0.0337
	GO:0044260	cellular macromolecule metabolic process	1521	50	40.44	0.0359
	GO:0010556	regulation of macromolecule biosynthetic process	199	10	5.29	0.0375
	GO:0031326	regulation of cellular biosynthetic process	199	10	5.29	0.0375
	GO:2000112	regulation of cellular macromolecule biosynthetic process	199	10	5.29	0.0375
	GO:0009889	regulation of biosynthetic process	200	10	5.32	0.0386
	GO:0032501	multicellular organismal process	12	2	0.32	0.0389
	GO:0034641	cellular nitrogen compound metabolic process	932	33	24.78	0.0402
	GO:0016043	cellular component organization	177	9	4.71	0.0444
	GO:0006026	aminoglycan catabolic process	13	2	0.35	0.0451
	GO:0009084	glutamine family amino acid biosynthetic process	13	2	0.35	0.0451

## Sheet: Laying vs NR
		Biological process								Molecular function
	GO.ID	Term	Annotated	Significant	Expected	classicFisher			GO.ID	Term	Annotated	Significant	Expected	classicFisher
UP	GO:0090304	nucleic acid metabolic process	726	261	146.01	1.1e-28		UP	GO:0003676	nucleic acid binding	1080	365	231.88	4.6e-25
	GO:0006139	nucleobase-containing compound metabolic process	866	284	174.16	8.8e-24			GO:0005488	binding	4408	1099	946.4	9.4e-23
	GO:0044260	cellular macromolecule metabolic process	1521	432	305.89	1.1e-23			GO:1901363	heterocyclic compound binding	2131	587	457.53	2.4e-16
	GO:0046483	heterocycle metabolic process	915	290	184.02	1.2e-21			GO:0097159	organic cyclic compound binding	2138	587	459.03	5.4e-16
	GO:0034641	cellular nitrogen compound metabolic process	932	294	187.44	1.3e-21			GO:0000166	nucleotide binding	1293	366	277.61	5.1e-11
	GO:1901360	organic cyclic compound metabolic process	926	292	186.23	2.0e-21			GO:1901265	nucleoside phosphate binding	1293	366	277.61	5.1e-11
	GO:0006725	cellular aromatic compound metabolic process	907	287	182.41	3.1e-21			GO:0036094	small molecule binding	1316	370	282.55	1.0e-10
	GO:0043170	macromolecule metabolic process	1775	476	356.97	1.2e-20			GO:0008017	microtubule binding	30	23	6.44	1.6e-10
	GO:0006259	DNA metabolic process	177	87	35.6	7.8e-19			GO:0015631	tubulin binding	31	23	6.66	4.8e-10
	GO:0006807	nitrogen compound metabolic process	1063	309	213.78	1.5e-16			GO:0004386	helicase activity	166	70	35.64	9.9e-10
	GO:0006260	DNA replication	70	42	14.08	1.9e-13			GO:0003777	microtubule motor activity	26	20	5.58	2.3e-09
	GO:0044237	cellular metabolic process	1970	490	396.19	2.1e-13			GO:0044877	macromolecular complex binding	66	34	14.17	6.6e-08
	GO:0016070	RNA metabolic process	556	179	111.82	2.5e-13			GO:0005524	ATP binding	843	242	180.99	6.7e-08
	GO:0044238	primary metabolic process	2185	526	439.43	8.7e-12			GO:0032559	adenyl ribonucleotide binding	844	242	181.21	7.5e-08
	GO:0034470	ncRNA processing	61	35	12.27	1.2e-10			GO:0001882	nucleoside binding	1007	280	216.2	1.4e-07
	GO:0071704	organic substance metabolic process	2303	544	463.16	1.3e-10			GO:0035639	purine ribonucleoside triphosphate binding	1005	279	215.77	1.7e-07
	GO:0009987	cellular process	2813	637	565.73	9.4e-10			GO:0001883	purine nucleoside binding	1006	279	215.99	1.9e-07
	GO:0060255	regulation of macromolecule metabolic process	221	79	44.45	1.9e-08			GO:0032549	ribonucleoside binding	1006	279	215.99	1.9e-07
	GO:0006928	movement of cell or subcellular component	27	19	5.43	2.1e-08			GO:0032550	purine ribonucleoside binding	1006	279	215.99	1.9e-07
	GO:0007018	microtubule-based movement	27	19	5.43	2.1e-08			GO:0032555	purine ribonucleotide binding	1006	279	215.99	1.9e-07
	GO:0071840	cellular component organization or biogenesis	207	75	41.63	2.3e-08			GO:0030554	adenyl nucleotide binding	857	243	184	2.0e-07
	GO:0080090	regulation of primary metabolic process	220	78	44.24	3.6e-08			GO:0032553	ribonucleotide binding	1011	279	217.06	3.1e-07
	GO:0007017	microtubule-based process	49	27	9.85	5.5e-08			GO:0032403	protein complex binding	45	25	9.66	5.7e-07
	GO:0019222	regulation of metabolic process	230	79	46.26	1.4e-07			GO:0017076	purine nucleotide binding	1029	281	220.93	7.7e-07
	GO:0019219	regulation of nucleobase-containing compound metabolic process	194	69	39.02	2.0e-07			GO:0001076	RNA polymerase II transcription factor binding transcription factor activity	30	19	6.44	8.5e-07
	GO:0051171	regulation of nitrogen compound metabolic process	194	69	39.02	2.0e-07			GO:0001104	RNA polymerase II transcription cofactor activity	30	19	6.44	8.5e-07
	GO:0006261	DNA-dependent DNA replication	14	12	2.82	2.5e-07			GO:0003677	DNA binding	362	116	77.72	9.7e-07
	GO:0008033	tRNA processing	46	25	9.25	2.5e-07			GO:0097367	carbohydrate derivative binding	1054	284	226.29	2.4e-06
	GO:0010556	regulation of macromolecule biosynthetic process	199	70	40.02	2.7e-07			GO:0008026	ATP-dependent helicase activity	86	37	18.46	5.2e-06
	GO:0031326	regulation of cellular biosynthetic process	199	70	40.02	2.7e-07			GO:0070035	purine NTP-dependent helicase activity	86	37	18.46	5.2e-06
	GO:2000112	regulation of cellular macromolecule biosynthetic process	199	70	40.02	2.7e-07			GO:0000988	protein binding transcription factor activity	39	21	8.37	8.9e-06
	GO:0009889	regulation of biosynthetic process	200	70	40.22	3.4e-07			GO:0000989	transcription factor binding transcription factor activity	39	21	8.37	8.9e-06
	GO:0006355	regulation of transcription, DNA-templated	189	67	38.01	3.5e-07			GO:0003712	transcription cofactor activity	39	21	8.37	8.9e-06
	GO:0051252	regulation of RNA metabolic process	189	67	38.01	3.5e-07			GO:0043167	ion binding	1987	493	426.61	1.1e-05
	GO:1903506	regulation of nucleic acid-templated transcription	189	67	38.01	3.5e-07			GO:0043168	anion binding	1150	302	246.91	1.2e-05
	GO:2001141	regulation of RNA biosynthetic process	189	67	38.01	3.5e-07			GO:0005515	protein binding	1678	423	360.27	1.2e-05
	GO:0031323	regulation of cellular metabolic process	223	76	44.85	3.6e-07			GO:0003678	DNA helicase activity	24	15	5.15	1.6e-05
	GO:0010468	regulation of gene expression	198	69	39.82	5.0e-07			GO:0016881	acid-amino acid ligase activity	33	18	7.09	3.1e-05
	GO:0030163	protein catabolic process	91	39	18.3	5.1e-07			GO:0016462	pyrophosphatase activity	509	146	109.28	4.0e-05
	GO:0006270	DNA replication initiation	9	9	1.81	5.2e-07			GO:0016818	hydrolase activity, acting on acid anhydrides, in phosphorus-containing anhydrides	520	148	111.64	5.4e-05
	GO:0009057	macromolecule catabolic process	116	46	23.33	7.4e-07			GO:0017111	nucleoside-triphosphatase activity	502	143	107.78	6.9e-05
	GO:0034660	ncRNA metabolic process	131	50	26.35	9.6e-07			GO:0016817	hydrolase activity, acting on acid anhydrides	526	148	112.93	1.0e-04
	GO:0051276	chromosome organization	61	29	12.27	1.1e-06			GO:0008092	cytoskeletal protein binding	74	29	15.89	0.00038
	GO:0044085	cellular component biogenesis	96	39	19.31	2.6e-06			GO:0003918	DNA topoisomerase type II (ATP-hydrolyzing) activity	11	8	2.36	0.00039
	GO:0006511	ubiquitin-dependent protein catabolic process	70	31	14.08	3.3e-06			GO:0061505	DNA topoisomerase II activity	11	8	2.36	0.00039
	GO:0019941	modification-dependent protein catabolic process	70	31	14.08	3.3e-06			GO:0008270	zinc ion binding	325	95	69.78	0.00046
	GO:0043632	modification-dependent macromolecule catabolic process	70	31	14.08	3.3e-06			GO:0017150	tRNA dihydrouridine synthase activity	7	6	1.5	0.00056
	GO:0022613	ribonucleoprotein complex biogenesis	37	20	7.44	4.6e-06			GO:0003743	translation initiation factor activity	34	16	7.3	0.00078
	GO:0032774	RNA biosynthetic process	310	94	62.34	5.7e-06			GO:0008135	translation factor activity, nucleic acid binding	51	21	10.95	0.00113
	GO:0042254	ribosome biogenesis	32	18	6.44	6.5e-06			GO:0019899	enzyme binding	30	14	6.44	0.00182
	GO:0006366	transcription from RNA polymerase II promoter	50	24	10.06	7.9e-06			GO:0046983	protein dimerization activity	60	23	12.88	0.00210
	GO:0006364	rRNA processing	17	12	3.42	9.2e-06			GO:0003690	double-stranded DNA binding	6	5	1.29	0.00224
	GO:0006996	organelle organization	116	43	23.33	1.3e-05			GO:0030983	mismatched DNA binding	6	5	1.29	0.00224
	GO:0006351	transcription, DNA-templated	304	91	61.14	1.5e-05			GO:0008094	DNA-dependent ATPase activity	28	13	6.01	0.00279
	GO:0097659	nucleic acid-templated transcription	304	91	61.14	1.5e-05			GO:0003916	DNA topoisomerase activity	20	10	4.29	0.00443
	GO:0006281	DNA repair	71	30	14.28	1.5e-05			GO:0019900	kinase binding	9	6	1.93	0.00446
	GO:0044265	cellular macromolecule catabolic process	89	35	17.9	2.0e-05			GO:0019901	protein kinase binding	9	6	1.93	0.00446
	GO:0006357	regulation of transcription from RNA polymerase II promoter	37	19	7.44	2.1e-05			GO:0003774	motor activity	65	23	13.96	0.00674
	GO:0016072	rRNA metabolic process	18	12	3.62	2.3e-05			GO:0003896	DNA primase activity	5	4	1.07	0.00877
	GO:0016043	cellular component organization	177	58	35.6	3.5e-05			GO:0004549	tRNA-specific ribonuclease activity	5	4	1.07	0.00877
	GO:0006974	cellular response to DNA damage stimulus	74	30	14.88	3.9e-05			GO:0034450	ubiquitin-ubiquitin ligase activity	5	4	1.07	0.00877
	GO:0043933	macromolecular complex subunit organization	71	29	14.28	4.5e-05			GO:0061630	ubiquitin protein ligase activity	5	4	1.07	0.00877
	GO:0044257	cellular protein catabolic process	78	31	15.69	4.6e-05			GO:0061659	ubiquitin-like protein ligase activity	5	4	1.07	0.00877
	GO:0051603	proteolysis involved in cellular protein catabolic process	78	31	15.69	4.6e-05			GO:0000213	tRNA-intron endonuclease activity	3	3	0.64	0.00988
	GO:0033554	cellular response to stress	75	30	15.08	5.3e-05			GO:0008192	RNA guanylyltransferase activity	3	3	0.64	0.00988
	GO:0032446	protein modification by small protein conjugation	23	13	4.63	0.00012			GO:0070568	guanylyltransferase activity	3	3	0.64	0.00988
	GO:0070647	protein modification by small protein conjugation or removal	23	13	4.63	0.00012			GO:0003723	RNA binding	245	68	52.6	0.01056
	GO:0006399	tRNA metabolic process	115	40	23.13	0.00014			GO:0003682	chromatin binding	14	7	3.01	0.01704
	GO:0043412	macromolecule modification	500	131	100.56	0.00026			GO:0016853	isomerase activity	85	27	18.25	0.01709
	GO:0071103	DNA conformation change	43	19	8.65	0.00028			GO:0042623	ATPase activity, coupled	194	54	41.65	0.01993
	GO:0016567	protein ubiquitination	22	12	4.42	0.00035			GO:0046914	transition metal ion binding	430	109	92.32	0.02632
	GO:0009056	catabolic process	183	56	36.8	0.00038			GO:0016879	ligase activity, forming carbon-nitrogen bonds	61	20	13.1	0.02642
	GO:0000079	regulation of cyclin-dependent protein serine/threonine kinase activity	7	6	1.41	0.00038			GO:0046982	protein heterodimerization activity	32	12	6.87	0.02809
	GO:0071900	regulation of protein serine/threonine kinase activity	7	6	1.41	0.00038			GO:0003840	gamma-glutamyltransferase activity	4	3	0.86	0.03317
	GO:0034654	nucleobase-containing compound biosynthetic process	388	104	78.03	0.00050			GO:0008536	Ran GTPase binding	4	3	0.86	0.03317
	GO:0065003	macromolecular complex assembly	55	22	11.06	0.00052			GO:0031418	L-ascorbic acid binding	4	3	0.86	0.03317
	GO:0034645	cellular macromolecule biosynthetic process	689	171	138.57	0.00055			GO:0048029	monosaccharide binding	4	3	0.86	0.03317
	GO:0009451	RNA modification	45	19	9.05	0.00056			GO:0009982	pseudouridine synthase activity	16	7	3.44	0.03805
	GO:0006400	tRNA modification	15	9	3.02	0.00080			GO:0016755	transferase activity, transferring amino-acyl groups	7	4	1.5	0.04240
	GO:0009059	macromolecule biosynthetic process	694	171	139.57	0.00081			GO:0043566	structure-specific DNA binding	10	5	2.15	0.04339
	GO:1901575	organic substance catabolic process	173	52	34.79	0.00096			GO:0004349	glutamate 5-kinase activity	2	2	0.43	0.04607
	GO:0006325	chromatin organization	27	13	5.43	0.00096			GO:0004523	RNA-DNA hybrid ribonuclease activity	2	2	0.43	0.04607
	GO:0044248	cellular catabolic process	141	44	28.36	0.00101			GO:0004817	cysteine-tRNA ligase activity	2	2	0.43	0.04607
	GO:0008152	metabolic process	2838	607	570.76	0.00129			GO:0004819	glutamine-tRNA ligase activity	2	2	0.43	0.04607
	GO:0006461	protein complex assembly	48	19	9.65	0.00144			GO:0008193	tRNA guanylyltransferase activity	2	2	0.43	0.04607
	GO:0070271	protein complex biogenesis	48	19	9.65	0.00144			GO:0016426	tRNA (adenine) methyltransferase activity	2	2	0.43	0.04607
	GO:0044271	cellular nitrogen compound biosynthetic process	431	111	86.68	0.00157			GO:0016429	tRNA (adenine-N1-)-methyltransferase activity	2	2	0.43	0.04607
	GO:0006298	mismatch repair	6	5	1.21	0.00163			GO:0017070	U6 snRNA binding	2	2	0.43	0.04607
	GO:1901362	organic cyclic compound biosynthetic process	437	112	87.89	0.00180			GO:0019202	amino acid kinase activity	2	2	0.43	0.04607
	GO:0071822	protein complex subunit organization	56	21	11.26	0.00186			GO:0030623	U5 snRNA binding	2	2	0.43	0.04607
	GO:0019438	aromatic compound biosynthetic process	418	107	84.06	0.00239			GO:0030942	endoplasmic reticulum signal peptide binding	2	2	0.43	0.04607
	GO:0006265	DNA topological change	20	10	4.02	0.00264		DOWN	GO:0016491	oxidoreductase activity	413	167	83.38	1.5e-22
	GO:0018130	heterocycle biosynthetic process	433	110	87.08	0.00273			GO:0022857	transmembrane transporter activity	365	149	73.69	1.3e-20
	GO:0043549	regulation of kinase activity	9	6	1.81	0.00312			GO:0005215	transporter activity	468	177	94.48	4.1e-20
	GO:0045859	regulation of protein kinase activity	9	6	1.81	0.00312			GO:0022891	substrate-specific transmembrane transporter activity	279	112	56.32	4.7e-15
	GO:0051338	regulation of transferase activity	9	6	1.81	0.00312			GO:0015077	monovalent inorganic cation transmembrane transporter activity	101	55	20.39	1.8e-14
	GO:0034622	cellular macromolecular complex assembly	48	18	9.65	0.00385			GO:0022892	substrate-specific transporter activity	303	116	61.17	8.0e-14
	GO:0007049	cell cycle	49	18	9.85	0.00497			GO:0015075	ion transmembrane transporter activity	263	104	53.09	1.5e-13
	GO:0006950	response to stress	119	36	23.93	0.00500			GO:0022890	inorganic cation transmembrane transporter activity	129	60	26.04	1.0e-11
	GO:0008380	RNA splicing	22	10	4.42	0.00626			GO:0003824	catalytic activity	3141	734	634.1	7.0e-10
	GO:0000394	RNA splicing, via endonucleolytic cleavage and ligation	5	4	1.01	0.00683			GO:0015276	ligand-gated ion channel activity	37	24	7.47	4.1e-09
	GO:0006388	tRNA splicing, via endonucleolytic cleavage and ligation	5	4	1.01	0.00683			GO:0022834	ligand-gated channel activity	37	24	7.47	4.1e-09
	GO:0006464	cellular protein modification process	454	112	91.3	0.00694			GO:0008324	cation transmembrane transporter activity	171	67	34.52	5.8e-09
	GO:0036211	protein modification process	454	112	91.3	0.00694			GO:0005506	iron ion binding	75	37	15.14	1.4e-08
	GO:0022607	cellular component assembly	66	22	13.27	0.00771			GO:0015078	hydrogen ion transmembrane transporter activity	52	29	10.5	1.5e-08
	GO:0000723	telomere maintenance	3	3	0.6	0.00811			GO:0022836	gated channel activity	56	30	11.31	2.9e-08
	GO:0000910	cytokinesis	3	3	0.6	0.00811			GO:0005216	ion channel activity	77	36	15.54	1.2e-07
	GO:0032200	telomere organization	3	3	0.6	0.00811			GO:0015267	channel activity	77	36	15.54	1.2e-07
	GO:0060249	anatomical structure homeostasis	3	3	0.6	0.00811			GO:0022803	passive transmembrane transporter activity	77	36	15.54	1.2e-07
	GO:0010467	gene expression	654	154	131.53	0.01054			GO:0022838	substrate-specific channel activity	77	36	15.54	1.2e-07
	GO:0006749	glutathione metabolic process	8	5	1.61	0.01059			GO:0048037	cofactor binding	137	54	27.66	1.4e-07
	GO:1902589	single-organism organelle organization	49	17	9.85	0.01186			GO:0004888	transmembrane signaling receptor activity	43	24	8.68	2.6e-07
	GO:0006479	protein methylation	11	6	2.21	0.01187			GO:0005230	extracellular ligand-gated ion channel activity	33	20	6.66	4.2e-07
	GO:0008213	protein alkylation	11	6	2.21	0.01187			GO:0009055	electron carrier activity	34	20	6.86	8.3e-07
	GO:0006333	chromatin assembly or disassembly	21	9	4.22	0.01471			GO:0016651	oxidoreductase activity, acting on NAD(P)H	18	13	3.63	2.7e-06
	GO:0006915	apoptotic process	21	9	4.22	0.01471			GO:0016747	transferase activity, transferring acyl groups other than amino-acyl groups	66	30	13.32	2.9e-06
	GO:0008219	cell death	21	9	4.22	0.01471			GO:0050662	coenzyme binding	97	39	19.58	4.3e-06
	GO:0012501	programmed cell death	21	9	4.22	0.01471			GO:0046906	tetrapyrrole binding	73	31	14.74	1.1e-05
	GO:0016265	death	21	9	4.22	0.01471			GO:0004970	ionotropic glutamate receptor activity	15	11	3.03	1.3e-05
	GO:0065004	protein-DNA complex assembly	21	9	4.22	0.01471			GO:0005234	extracellular-glutamate-gated ion channel activity	15	11	3.03	1.3e-05
	GO:0071824	protein-DNA complex subunit organization	21	9	4.22	0.01471			GO:0008066	glutamate receptor activity	15	11	3.03	1.3e-05
	GO:0001522	pseudouridine synthesis	18	8	3.62	0.01661			GO:0016746	transferase activity, transferring acyl groups	103	39	20.79	2.3e-05
	GO:0006352	DNA-templated transcription, initiation	18	8	3.62	0.01661			GO:0004252	serine-type endopeptidase activity	72	30	14.54	2.4e-05
	GO:0006354	DNA-templated transcription, elongation	6	4	1.21	0.01723			GO:0020037	heme binding	72	30	14.54	2.4e-05
	GO:0016568	chromatin modification	6	4	1.21	0.01723			GO:0005231	excitatory extracellular ligand-gated ion channel activity	16	11	3.23	3.5e-05
	GO:0051259	protein oligomerization	6	4	1.21	0.01723			GO:0008081	phosphoric diester hydrolase activity	38	19	7.67	3.8e-05
	GO:0051301	cell division	6	4	1.21	0.01723			GO:0038023	signaling receptor activity	54	24	10.9	4.5e-05
	GO:0065009	regulation of molecular function	16	7	3.22	0.02718			GO:0015370	solute:sodium symporter activity	30	16	6.06	5.7e-05
	GO:0006269	DNA replication, synthesis of RNA primer	4	3	0.8	0.02756			GO:0008146	sulfotransferase activity	12	9	2.42	6.6e-05
	GO:0009262	deoxyribonucleotide metabolic process	4	3	0.8	0.02756			GO:0005102	receptor binding	25	14	5.05	8.2e-05
	GO:0051260	protein homooligomerization	4	3	0.8	0.02756			GO:0005342	organic acid transmembrane transporter activity	26	14	5.25	0.00014
	GO:0006323	DNA packaging	23	9	4.63	0.02791			GO:0008514	organic anion transmembrane transporter activity	26	14	5.25	0.00014
	GO:0006413	translational initiation	23	9	4.63	0.02791			GO:0016903	oxidoreductase activity, acting on the aldehyde or oxo group of donors	26	14	5.25	0.00014
	GO:0065007	biological regulation	621	143	124.89	0.02913			GO:0046943	carboxylic acid transmembrane transporter activity	26	14	5.25	0.00014
	GO:0001932	regulation of protein phosphorylation	13	6	2.61	0.03059			GO:0004930	G-protein coupled receptor activity	18	11	3.63	0.00017
	GO:0031399	regulation of protein modification process	13	6	2.61	0.03059			GO:0008236	serine-type peptidase activity	86	32	17.36	0.00018
	GO:0051246	regulation of protein metabolic process	27	10	5.43	0.03107			GO:0017171	serine hydrolase activity	86	32	17.36	0.00018
	GO:0050789	regulation of biological process	590	136	118.66	0.03214			GO:0022804	active transmembrane transporter activity	139	46	28.06	0.00021
	GO:0006334	nucleosome assembly	20	8	4.02	0.03279			GO:0008061	chitin binding	36	17	7.27	0.00024
	GO:0031497	chromatin assembly	20	8	4.02	0.03279			GO:0015081	sodium ion transmembrane transporter activity	40	18	8.08	0.00033
	GO:0034728	nucleosome organization	20	8	4.02	0.03279			GO:0003954	NADH dehydrogenase activity	9	7	1.82	0.00033
	GO:0000226	microtubule cytoskeleton organization	10	5	2.01	0.03336			GO:0008137	NADH dehydrogenase (ubiquinone) activity	9	7	1.82	0.00033
	GO:0032259	methylation	35	12	7.04	0.03510			GO:0016655	oxidoreductase activity, acting on NAD(P)H, quinone or similar compound as acceptor	9	7	1.82	0.00033
	GO:0044249	cellular biosynthetic process	891	199	179.19	0.03512			GO:0050136	NADH dehydrogenase (quinone) activity	9	7	1.82	0.00033
	GO:0006338	chromatin remodeling	2	2	0.4	0.04041			GO:0004560	alpha-L-fucosidase activity	5	5	1.01	0.00033
	GO:0006368	transcription elongation from RNA polymerase II promoter	2	2	0.4	0.04041			GO:0015928	fucosidase activity	5	5	1.01	0.00033
	GO:0006423	cysteinyl-tRNA aminoacylation	2	2	0.4	0.04041			GO:0016624	oxidoreductase activity, acting on the aldehyde or oxo group of donors, disulfide as acceptor	7	6	1.41	0.00039
	GO:0006425	glutaminyl-tRNA aminoacylation	2	2	0.4	0.04041			GO:0016701	oxidoreductase activity, acting on single donors with incorporation of molecular oxygen	14	9	2.83	0.00040
	GO:0007167	enzyme linked receptor protein signaling pathway	2	2	0.4	0.04041			GO:0046873	metal ion transmembrane transporter activity	75	28	15.14	0.00042
	GO:0007178	transmembrane receptor protein serine/threonine kinase signaling pathway	2	2	0.4	0.04041			GO:0015291	secondary active transmembrane transporter activity	54	22	10.9	0.00042
	GO:0007179	transforming growth factor beta receptor signaling pathway	2	2	0.4	0.04041			GO:0015293	symporter activity	35	16	7.07	0.00057
	GO:0070848	response to growth factor	2	2	0.4	0.04041			GO:0015294	solute:cation symporter activity	35	16	7.07	0.00057
	GO:0071363	cellular response to growth factor stimulus	2	2	0.4	0.04041			GO:0004872	receptor activity	62	24	12.52	0.00058
	GO:0071559	response to transforming growth factor beta	2	2	0.4	0.04041			GO:0016705	oxidoreductase activity, acting on paired donors, with incorporation or reduction of molecular oxygen	60	23	12.11	0.00088
	GO:0071560	cellular response to transforming growth factor beta stimulus	2	2	0.4	0.04041			GO:0005326	neurotransmitter transporter activity	18	10	3.63	0.00097
	GO:0050794	regulation of cellular process	581	133	116.85	0.04161			GO:0005328	neurotransmitter:sodium symporter activity	18	10	3.63	0.00097
	GO:0051726	regulation of cell cycle	21	8	4.22	0.04392			GO:0008289	lipid binding	47	19	9.49	0.00115
	GO:0050790	regulation of catalytic activity	14	6	2.82	0.04466			GO:0005179	hormone activity	8	6	1.62	0.00129
	GO:1901576	organic substance biosynthetic process	903	200	181.6	0.04732			GO:0004514	nicotinate-nucleotide diphosphorylase (carboxylating) activity	4	4	0.81	0.00166
DOWN	GO:0055114	oxidation-reduction process	338	137	76.55	1.0e-14			GO:0005249	voltage-gated potassium channel activity	4	4	0.81	0.00166
	GO:0006091	generation of precursor metabolites and energy	41	30	9.29	7.0e-12			GO:0050113	inositol oxygenase activity	4	4	0.81	0.00166
	GO:0044710	single-organism metabolic process	881	271	199.54	1.7e-10			GO:0004602	glutathione peroxidase activity	6	5	1.21	0.00166
	GO:0055085	transmembrane transport	323	121	73.16	2.5e-10			GO:0005315	inorganic phosphate transmembrane transporter activity	6	5	1.21	0.00166
	GO:0044699	single-organism process	1908	515	432.15	4.4e-10			GO:0004129	cytochrome-c oxidase activity	11	7	2.22	0.00206
	GO:0044765	single-organism transport	569	184	128.87	6.1e-09			GO:0004620	phospholipase activity	11	7	2.22	0.00206
	GO:1902578	single-organism localization	578	184	130.91	2.4e-08			GO:0015002	heme-copper terminal oxidase activity	11	7	2.22	0.00206
	GO:0015980	energy derivation by oxidation of organic compounds	28	20	6.34	5.0e-08			GO:0016298	lipase activity	11	7	2.22	0.00206
	GO:0015672	monovalent inorganic cation transport	68	35	15.4	1.6e-07			GO:0016675	oxidoreductase activity, acting on a heme group of donors	11	7	2.22	0.00206
	GO:0044712	single-organism catabolic process	61	32	13.82	3.1e-07			GO:0016676	oxidoreductase activity, acting on a heme group of donors, oxygen as acceptor	11	7	2.22	0.00206
	GO:1901564	organonitrogen compound metabolic process	338	113	76.55	1.4e-06			GO:0004175	endopeptidase activity	162	48	32.7	0.00243
	GO:0006732	coenzyme metabolic process	54	28	12.23	2.3e-06			GO:0015171	amino acid transmembrane transporter activity	14	8	2.83	0.00253
	GO:0045333	cellular respiration	19	14	4.3	3.1e-06			GO:0033897	ribonuclease T2 activity	14	8	2.83	0.00253
	GO:0034220	ion transmembrane transport	57	28	12.91	9.2e-06			GO:0042578	phosphoric ester hydrolase activity	147	44	29.68	0.00292
	GO:0006811	ion transport	251	86	56.85	9.7e-06			GO:0008083	growth factor activity	9	6	1.82	0.00320
	GO:0006818	hydrogen transport	35	20	7.93	9.9e-06			GO:0050661	NADP binding	9	6	1.82	0.00320
	GO:0015992	proton transport	35	20	7.93	9.9e-06			GO:0016614	oxidoreductase activity, acting on CH-OH group of donors	48	18	9.69	0.00410
	GO:0016052	carbohydrate catabolic process	16	12	3.62	1.2e-05			GO:0016782	transferase activity, transferring sulfur-containing groups	18	9	3.63	0.00449
	GO:0044724	single-organism carbohydrate catabolic process	16	12	3.62	1.2e-05			GO:0005267	potassium channel activity	7	5	1.41	0.00485
	GO:0009108	coenzyme biosynthetic process	44	23	9.97	1.6e-05			GO:0005496	steroid binding	7	5	1.41	0.00485
	GO:0006810	transport	842	237	190.71	1.7e-05			GO:0015079	potassium ion transmembrane transporter activity	7	5	1.41	0.00485
	GO:0051186	cofactor metabolic process	59	28	13.36	2.1e-05			GO:0032934	sterol binding	7	5	1.41	0.00485
	GO:0044281	small molecule metabolic process	367	116	83.12	2.1e-05			GO:0043178	alcohol binding	7	5	1.41	0.00485
	GO:0051234	establishment of localization	845	237	191.39	2.2e-05			GO:0008509	anion transmembrane transporter activity	64	22	12.92	0.00550
	GO:0006629	lipid metabolic process	134	51	30.35	3.1e-05			GO:0008121	ubiquinol-cytochrome-c reductase activity	5	4	1.01	0.00694
	GO:1902600	hydrogen ion transmembrane transport	32	18	7.25	3.7e-05			GO:0008484	sulfuric ester hydrolase activity	5	4	1.01	0.00694
	GO:0051179	localization	851	237	192.75	3.8e-05			GO:0010181	FMN binding	5	4	1.01	0.00694
	GO:0022900	electron transport chain	11	9	2.49	5.3e-05			GO:0016679	oxidoreductase activity, acting on diphenols and related substances as donors	5	4	1.01	0.00694
	GO:0044282	small molecule catabolic process	30	17	6.79	5.4e-05			GO:0016681	oxidoreductase activity, acting on diphenols and related substances as donors, cytochrome as acceptor	5	4	1.01	0.00694
	GO:1901565	organonitrogen compound catabolic process	37	19	8.38	0.00012			GO:0016778	diphosphotransferase activity	5	4	1.01	0.00694
	GO:1901566	organonitrogen compound biosynthetic process	130	48	29.44	0.00013			GO:0016836	hydro-lyase activity	19	9	3.84	0.00702
	GO:0046164	alcohol catabolic process	6	6	1.36	0.00013			GO:0003995	acyl-CoA dehydrogenase activity	13	7	2.62	0.00733
	GO:1901616	organic hydroxy compound catabolic process	6	6	1.36	0.00013			GO:0016788	hydrolase activity, acting on ester bonds	265	70	53.5	0.00747
	GO:0006022	aminoglycan metabolic process	46	22	10.42	0.00014			GO:0005184	neuropeptide hormone activity	3	3	0.61	0.00821
	GO:0051188	cofactor biosynthetic process	49	23	11.1	0.00014			GO:0005242	inward rectifier potassium channel activity	3	3	0.61	0.00821
	GO:0006040	amino sugar metabolic process	44	21	9.97	0.00020			GO:0005523	tropomyosin binding	3	3	0.61	0.00821
	GO:1901071	glucosamine-containing compound metabolic process	44	21	9.97	0.00020			GO:0008519	ammonium transmembrane transporter activity	3	3	0.61	0.00821
	GO:0015988	energy coupled proton transmembrane transport, against electrochemical gradient	22	13	4.98	0.00024			GO:0015101	organic cation transmembrane transporter activity	3	3	0.61	0.00821
	GO:0015991	ATP hydrolysis coupled proton transport	22	13	4.98	0.00024			GO:0019203	carbohydrate phosphatase activity	3	3	0.61	0.00821
	GO:0072524	pyridine-containing compound metabolic process	17	11	3.85	0.00024			GO:0042624	ATPase activity, uncoupled	3	3	0.61	0.00821
	GO:0006030	chitin metabolic process	42	20	9.51	0.00030			GO:0050308	sugar-phosphatase activity	3	3	0.61	0.00821
	GO:1901135	carbohydrate derivative metabolic process	188	63	42.58	0.00032			GO:0008233	peptidase activity	249	66	50.27	0.00850
	GO:0005975	carbohydrate metabolic process	192	64	43.49	0.00034			GO:0016820	hydrolase activity, acting on acid anhydrides, catalyzing transmembrane movement of substances	86	27	17.36	0.00900
	GO:0019637	organophosphate metabolic process	156	54	35.33	0.00035			GO:0005509	calcium ion binding	156	44	31.49	0.00950
	GO:1901605	alpha-amino acid metabolic process	52	23	11.78	0.00042			GO:0016407	acetyltransferase activity	30	12	6.06	0.01008
	GO:0098655	cation transmembrane transport	43	20	9.74	0.00044			GO:1901677	phosphate transmembrane transporter activity	8	5	1.62	0.01080
	GO:0098660	inorganic ion transmembrane transport	43	20	9.74	0.00044			GO:0042302	structural constituent of cuticle	56	19	11.31	0.01108
	GO:0098662	inorganic cation transmembrane transport	43	20	9.74	0.00044			GO:0016892	endoribonuclease activity, producing 3'-phosphomonoesters	17	8	3.43	0.01148
	GO:0006090	pyruvate metabolic process	11	8	2.49	0.00057			GO:0004497	monooxygenase activity	11	6	2.22	0.01214
	GO:0006004	fucose metabolic process	5	5	1.13	0.00059			GO:0051536	iron-sulfur cluster binding	31	12	6.26	0.01349
	GO:0044275	cellular carbohydrate catabolic process	5	5	1.13	0.00059			GO:0051540	metal cluster binding	31	12	6.26	0.01349
	GO:0032787	monocarboxylic acid metabolic process	38	18	8.61	0.00065			GO:0050660	flavin adenine dinucleotide binding	42	15	8.48	0.01388
	GO:0022904	respiratory electron transport chain	7	6	1.59	0.00075			GO:0070011	peptidase activity, acting on L-amino acid peptides	242	63	48.85	0.01486
	GO:0071705	nitrogen compound transport	24	13	5.44	0.00076			GO:0016894	endonuclease activity, active with either ribo- or deoxyribonucleic acids and producing 3'-phosphomonoesters	21	9	4.24	0.01517
	GO:0006836	neurotransmitter transport	19	11	4.3	0.00093			GO:0004198	calcium-dependent cysteine-type endopeptidase activity	6	4	1.21	0.01750
	GO:0015849	organic acid transport	25	13	5.66	0.00125			GO:0004373	glycogen (starch) synthase activity	6	4	1.21	0.01750
	GO:0046942	carboxylic acid transport	25	13	5.66	0.00125			GO:0004435	phosphatidylinositol phospholipase C activity	6	4	1.21	0.01750
	GO:0009060	aerobic respiration	12	8	2.72	0.00138			GO:0004629	phospholipase C activity	6	4	1.21	0.01750
	GO:0044723	single-organism carbohydrate metabolic process	104	37	23.56	0.00166			GO:0016840	carbon-nitrogen lyase activity	6	4	1.21	0.01750
	GO:0046034	ATP metabolic process	23	12	5.21	0.00186			GO:0016888	endodeoxyribonuclease activity, producing 5'-phosphomonoesters	6	4	1.21	0.01750
	GO:0006096	glycolytic process	10	7	2.26	0.00187			GO:0022843	voltage-gated cation channel activity	6	4	1.21	0.01750
	GO:0072525	pyridine-containing compound biosynthetic process	10	7	2.26	0.00187			GO:0005343	organic acid:sodium symporter activity	12	6	2.42	0.02019
	GO:0019362	pyridine nucleotide metabolic process	15	9	3.4	0.00198			GO:0008483	transaminase activity	12	6	2.42	0.02019
	GO:0046496	nicotinamide nucleotide metabolic process	15	9	3.4	0.00198			GO:0015296	anion:cation symporter activity	12	6	2.42	0.02019
	GO:0019310	inositol catabolic process	4	4	0.91	0.00262			GO:0016769	transferase activity, transferring nitrogenous groups	12	6	2.42	0.02019
	GO:0046174	polyol catabolic process	4	4	0.91	0.00262			GO:0036442	hydrogen-exporting ATPase activity	9	5	1.82	0.02029
	GO:0007186	G-protein coupled receptor signaling pathway	42	18	9.51	0.00270			GO:0046961	proton-transporting ATPase activity, rotational mechanism	9	5	1.82	0.02029
	GO:0006817	phosphate ion transport	6	5	1.36	0.00288			GO:0016410	N-acyltransferase activity	29	11	5.85	0.02082
	GO:0009161	ribonucleoside monophosphate metabolic process	33	15	7.47	0.00303			GO:0016835	carbon-oxygen lyase activity	22	9	4.44	0.02117
	GO:0009116	nucleoside metabolic process	56	22	12.68	0.00360			GO:0051287	NAD binding	22	9	4.44	0.02117
	GO:1901657	glycosyl compound metabolic process	56	22	12.68	0.00360			GO:0016620	oxidoreductase activity, acting on the aldehyde or oxo group of donors, NAD or NADP as acceptor	19	8	3.84	0.02438
	GO:0006820	anion transport	80	29	18.12	0.00372			GO:0016209	antioxidant activity	37	13	7.47	0.02446
	GO:0006099	tricarboxylic acid cycle	11	7	2.49	0.00415			GO:0004871	signal transducer activity	85	25	17.16	0.02665
	GO:0006101	citrate metabolic process	11	7	2.49	0.00415			GO:0005544	calcium-dependent phospholipid binding	4	3	0.81	0.02789
	GO:0055086	nucleobase-containing small molecule metabolic process	120	40	27.18	0.00429			GO:0008443	phosphofructokinase activity	4	3	0.81	0.02789
	GO:0009123	nucleoside monophosphate metabolic process	34	15	7.7	0.00431			GO:0016417	S-acyltransferase activity	4	3	0.81	0.02789
	GO:0019318	hexose metabolic process	22	11	4.98	0.00442			GO:0016843	amine-lyase activity	4	3	0.81	0.02789
	GO:0008652	cellular amino acid biosynthetic process	31	14	7.02	0.00446			GO:0016844	strictosidine synthase activity	4	3	0.81	0.02789
	GO:1901607	alpha-amino acid biosynthetic process	31	14	7.02	0.00446			GO:0004866	endopeptidase inhibitor activity	23	9	4.64	0.02870
	GO:0015711	organic anion transport	28	13	6.34	0.00454			GO:0061135	endopeptidase regulator activity	23	9	4.64	0.02870
	GO:0003333	amino acid transmembrane transport	14	8	3.17	0.00539			GO:0019842	vitamin binding	13	6	2.62	0.03122
	GO:0006865	amino acid transport	14	8	3.17	0.00539			GO:0004601	peroxidase activity	27	10	5.45	0.03201
	GO:0098656	anion transmembrane transport	14	8	3.17	0.00539			GO:0008080	N-acetyltransferase activity	27	10	5.45	0.03201
	GO:1903825	organic acid transmembrane transport	14	8	3.17	0.00539			GO:0005244	voltage-gated ion channel activity	20	8	4.04	0.03362
	GO:0009117	nucleotide metabolic process	100	34	22.65	0.00577			GO:0005261	cation channel activity	20	8	4.04	0.03362
	GO:0005977	glycogen metabolic process	9	6	2.04	0.00590			GO:0022832	voltage-gated channel activity	20	8	4.04	0.03362
	GO:0005978	glycogen biosynthetic process	9	6	2.04	0.00590			GO:0016702	oxidoreductase activity, acting on single donors with incorporation of molecular oxygen, incorporation of two atoms of oxygen	10	5	2.02	0.03394
	GO:0006073	cellular glucan metabolic process	9	6	2.04	0.00590			GO:0005543	phospholipid binding	31	11	6.26	0.03449
	GO:0006112	energy reserve metabolic process	9	6	2.04	0.00590			GO:0016684	oxidoreductase activity, acting on peroxide as acceptor	31	11	6.26	0.03449
	GO:0006760	folic acid-containing compound metabolic process	9	6	2.04	0.00590			GO:0042626	ATPase activity, coupled to transmembrane movement of substances	83	24	16.76	0.03573
	GO:0009250	glucan biosynthetic process	9	6	2.04	0.00590			GO:0043492	ATPase activity, coupled to movement of substances	83	24	16.76	0.03573
	GO:0009396	folic acid-containing compound biosynthetic process	9	6	2.04	0.00590			GO:0004857	enzyme inhibitor activity	39	13	7.87	0.03757
	GO:0016042	lipid catabolic process	9	6	2.04	0.00590			GO:0001733	galactosylceramide sulfotransferase activity	2	2	0.4	0.04073
	GO:0043094	cellular metabolic compound salvage	9	6	2.04	0.00590			GO:0003810	protein-glutamine gamma-glutamyltransferase activity	2	2	0.4	0.04073
	GO:0044042	glucan metabolic process	9	6	2.04	0.00590			GO:0003847	1-alkyl-2-acetylglycerophosphocholine esterase activity	2	2	0.4	0.04073
	GO:0016053	organic acid biosynthetic process	48	19	10.87	0.00601			GO:0003878	ATP citrate synthase activity	2	2	0.4	0.04073
	GO:0046394	carboxylic acid biosynthetic process	48	19	10.87	0.00601			GO:0003998	acylphosphatase activity	2	2	0.4	0.04073
	GO:0009063	cellular amino acid catabolic process	17	9	3.85	0.00618			GO:0004089	carbonate dehydratase activity	2	2	0.4	0.04073
	GO:0009126	purine nucleoside monophosphate metabolic process	29	13	6.57	0.00656			GO:0004096	catalase activity	2	2	0.4	0.04073
	GO:0009167	purine ribonucleoside monophosphate metabolic process	29	13	6.57	0.00656			GO:0004143	diacylglycerol kinase activity	2	2	0.4	0.04073
	GO:0006733	oxidoreduction coenzyme metabolic process	20	10	4.53	0.00660			GO:0004326	tetrahydrofolylpolyglutamate synthase activity	2	2	0.4	0.04073
	GO:0016054	organic acid catabolic process	20	10	4.53	0.00660			GO:0004767	sphingomyelin phosphodiesterase activity	2	2	0.4	0.04073
	GO:0046395	carboxylic acid catabolic process	20	10	4.53	0.00660			GO:0004774	succinate-CoA ligase activity	2	2	0.4	0.04073
	GO:1901615	organic hydroxy compound metabolic process	20	10	4.53	0.00660			GO:0004775	succinate-CoA ligase (ADP-forming) activity	2	2	0.4	0.04073
	GO:0044711	single-organism biosynthetic process	210	63	47.56	0.00688			GO:0004788	thiamine diphosphokinase activity	2	2	0.4	0.04073
	GO:0006576	cellular biogenic amine metabolic process	12	7	2.72	0.00802			GO:0004850	uridine phosphorylase activity	2	2	0.4	0.04073
	GO:0009308	amine metabolic process	12	7	2.72	0.00802			GO:0005158	insulin receptor binding	2	2	0.4	0.04073
	GO:0042558	pteridine-containing compound metabolic process	12	7	2.72	0.00802			GO:0005388	calcium-transporting ATPase activity	2	2	0.4	0.04073
	GO:0042559	pteridine-containing compound biosynthetic process	12	7	2.72	0.00802			GO:0008745	N-acetylmuramoyl-L-alanine amidase activity	2	2	0.4	0.04073
	GO:0044106	cellular amine metabolic process	12	7	2.72	0.00802			GO:0015662	ATPase activity, coupled to transmembrane movement of ions, phosphorylative mechanism	2	2	0.4	0.04073
	GO:0009435	NAD biosynthetic process	7	5	1.59	0.00820			GO:0016714	oxidoreductase activity, acting on paired donors, with incorporation or reduction of molecular oxygen, reduced pteridine as one donor, and incorporation of one atom of oxygen	2	2	0.4	0.04073
	GO:0006753	nucleoside phosphate metabolic process	103	34	23.33	0.00956			GO:0016748	succinyltransferase activity	2	2	0.4	0.04073
	GO:0009144	purine nucleoside triphosphate metabolic process	27	12	6.12	0.00966			GO:0030151	molybdenum ion binding	2	2	0.4	0.04073
	GO:0009199	ribonucleoside triphosphate metabolic process	27	12	6.12	0.00966			GO:0030272	5-formyltetrahydrofolate cyclo-ligase activity	2	2	0.4	0.04073
	GO:0009205	purine ribonucleoside triphosphate metabolic process	27	12	6.12	0.00966			GO:0048038	quinone binding	2	2	0.4	0.04073
	GO:0005996	monosaccharide metabolic process	24	11	5.44	0.00997			GO:0050694	galactose 3-O-sulfotransferase activity	2	2	0.4	0.04073
	GO:0044283	small molecule biosynthetic process	57	21	12.91	0.01031			GO:0016757	transferase activity, transferring glycosyl groups	114	31	23.01	0.04256
	GO:0006020	inositol metabolic process	5	4	1.13	0.01073			GO:0015399	primary active transmembrane transporter activity	85	24	17.16	0.04633
	GO:0006119	oxidative phosphorylation	5	4	1.13	0.01073			GO:0015405	P-P-bond-hydrolysis-driven transmembrane transporter activity	85	24	17.16	0.04633
	GO:0042773	ATP synthesis coupled electron transport	5	4	1.13	0.01073			GO:0016829	lyase activity	77	22	15.54	0.04868
	GO:0015696	ammonium transport	3	3	0.68	0.01159			GO:0030414	peptidase inhibitor activity	25	9	5.05	0.04899
	GO:0018142	protein-DNA covalent cross-linking	3	3	0.68	0.01159			GO:0061134	peptidase regulator activity	25	9	5.05	0.04899
	GO:0018143	nucleic acid-protein covalent cross-linking	3	3	0.68	0.01159
	GO:0006081	cellular aldehyde metabolic process	10	6	2.26	0.01195
	GO:0006665	sphingolipid metabolic process	10	6	2.26	0.01195
	GO:0019693	ribose phosphate metabolic process	51	19	11.55	0.01259
	GO:0044262	cellular carbohydrate metabolic process	28	12	6.34	0.01350
	GO:0046434	organophosphate catabolic process	13	7	2.94	0.01402
	GO:0072350	tricarboxylic acid metabolic process	13	7	2.94	0.01402
	GO:0042398	cellular modified amino acid biosynthetic process	16	8	3.62	0.01494
	GO:1901606	alpha-amino acid catabolic process	16	8	3.62	0.01494
	GO:0042278	purine nucleoside metabolic process	42	16	9.51	0.01690
	GO:0046128	purine ribonucleoside metabolic process	42	16	9.51	0.01690
	GO:0006813	potassium ion transport	8	5	1.81	0.01781
	GO:0009072	aromatic amino acid family metabolic process	8	5	1.81	0.01781
	GO:0019359	nicotinamide nucleotide biosynthetic process	8	5	1.81	0.01781
	GO:0019363	pyridine nucleotide biosynthetic process	8	5	1.81	0.01781
	GO:0019674	NAD metabolic process	8	5	1.81	0.01781
	GO:0006793	phosphorus metabolic process	519	137	117.55	0.01784
	GO:0044763	single-organism cellular process	1407	346	318.68	0.01804
	GO:0009141	nucleoside triphosphate metabolic process	29	12	6.57	0.01839
	GO:0006082	organic acid metabolic process	200	58	45.3	0.01922
	GO:0019752	carboxylic acid metabolic process	200	58	45.3	0.01922
	GO:0043436	oxoacid metabolic process	200	58	45.3	0.01922
	GO:0006796	phosphate-containing compound metabolic process	517	136	117.1	0.02047
	GO:0072521	purine-containing compound metabolic process	54	19	12.23	0.02388
	GO:0006812	cation transport	148	44	33.52	0.02544
	GO:0000096	sulfur amino acid metabolic process	6	4	1.36	0.02642
	GO:0006777	Mo-molybdopterin cofactor biosynthetic process	6	4	1.36	0.02642
	GO:0019720	Mo-molybdopterin cofactor metabolic process	6	4	1.36	0.02642
	GO:0032324	molybdopterin cofactor biosynthetic process	6	4	1.36	0.02642
	GO:0043545	molybdopterin cofactor metabolic process	6	4	1.36	0.02642
	GO:0051189	prosthetic group metabolic process	6	4	1.36	0.02642
	GO:0006790	sulfur compound metabolic process	24	10	5.44	0.02891
	GO:0009119	ribonucleoside metabolic process	48	17	10.87	0.02969
	GO:0006739	NADP metabolic process	9	5	2.04	0.03268
	GO:0006066	alcohol metabolic process	18	8	4.08	0.03298
	GO:0044272	sulfur compound biosynthetic process	15	7	3.4	0.03435
	GO:0000271	polysaccharide biosynthetic process	12	6	2.72	0.03461
	GO:0033692	cellular polysaccharide biosynthetic process	12	6	2.72	0.03461
	GO:0043604	amide biosynthetic process	12	6	2.72	0.03461
	GO:0044264	cellular polysaccharide metabolic process	12	6	2.72	0.03461
	GO:0000097	sulfur amino acid biosynthetic process	4	3	0.91	0.03850
	GO:0006766	vitamin metabolic process	4	3	0.91	0.03850
	GO:0006767	water-soluble vitamin metabolic process	4	3	0.91	0.03850
	GO:0046834	lipid phosphorylation	4	3	0.91	0.03850
	GO:0046854	phosphatidylinositol phosphorylation	4	3	0.91	0.03850
	GO:0097164	ammonium ion metabolic process	4	3	0.91	0.03850
	GO:0015698	inorganic anion transport	32	12	7.25	0.04097
	GO:0006575	cellular modified amino acid metabolic process	22	9	4.98	0.04231
	GO:0016051	carbohydrate biosynthetic process	22	9	4.98	0.04231
	GO:1901136	carbohydrate derivative catabolic process	16	7	3.62	0.04945

## Sheet: Laying vs Post-lay
		Biological process								Molecular function
	GO.ID	Term	Annotated	Significant	Expected	classicFisher			GO.ID	Term	Annotated	Significant	Expected	classicFisher
UP	GO:0044260	cellular macromolecule metabolic process	1521	279	204.42	2.6e-12		UP	GO:0005488	binding	4408	755	650.65	5.7e-15
	GO:0006468	protein phosphorylation	285	81	38.3	3.3e-12			GO:0008017	microtubule binding	30	20	4.43	1.4e-10
	GO:0006464	cellular protein modification process	454	107	61.02	3.1e-10			GO:0015631	tubulin binding	31	20	4.58	3.4e-10
	GO:0036211	protein modification process	454	107	61.02	3.1e-10			GO:0003777	microtubule motor activity	26	18	3.84	4.6e-10
	GO:0043170	macromolecule metabolic process	1775	306	238.55	4.3e-10			GO:0005524	ATP binding	843	182	124.43	7.2e-09
	GO:0016310	phosphorylation	313	81	42.07	6.1e-10			GO:0032559	adenyl ribonucleotide binding	844	182	124.58	7.9e-09
	GO:0006928	movement of cell or subcellular component	27	17	3.63	2.8e-09			GO:0003676	nucleic acid binding	1080	221	159.42	1.7e-08
	GO:0007018	microtubule-based movement	27	17	3.63	2.8e-09			GO:0030554	adenyl nucleotide binding	857	182	126.5	2.7e-08
	GO:0043412	macromolecule modification	500	112	67.2	2.9e-09			GO:0008092	cytoskeletal protein binding	74	30	10.92	5.3e-08
	GO:0006259	DNA metabolic process	177	53	23.79	3.6e-09			GO:0044877	macromolecular complex binding	66	27	9.74	2.0e-07
	GO:0090304	nucleic acid metabolic process	726	146	97.57	1.9e-08			GO:0004672	protein kinase activity	282	74	41.63	2.0e-07
	GO:0007017	microtubule-based process	49	21	6.59	3.4e-07			GO:0035639	purine ribonucleoside triphosphate binding	1005	203	148.35	2.3e-07
	GO:0051276	chromosome organization	61	22	8.2	5.9e-06			GO:0001883	purine nucleoside binding	1006	203	148.49	2.4e-07
	GO:0006796	phosphate-containing compound metabolic process	517	103	69.48	6.9e-06			GO:0032549	ribonucleoside binding	1006	203	148.49	2.4e-07
	GO:0006793	phosphorus metabolic process	519	103	69.75	8.3e-06			GO:0032550	purine ribonucleoside binding	1006	203	148.49	2.4e-07
	GO:0006139	nucleobase-containing compound metabolic process	866	156	116.39	1.0e-05			GO:0032555	purine ribonucleotide binding	1006	203	148.49	2.4e-07
	GO:0009987	cellular process	2813	421	378.06	1.2e-05			GO:0001882	nucleoside binding	1007	203	148.64	2.6e-07
	GO:0006270	DNA replication initiation	9	7	1.21	2.2e-05			GO:0032403	protein complex binding	45	21	6.64	3.2e-07
	GO:0000079	regulation of cyclin-dependent protein serine/threonine kinase activity	7	6	0.94	3.6e-05			GO:0032553	ribonucleotide binding	1011	203	149.23	3.6e-07
	GO:0071900	regulation of protein serine/threonine kinase activity	7	6	0.94	3.6e-05			GO:0004674	protein serine/threonine kinase activity	150	46	22.14	4.2e-07
	GO:0006725	cellular aromatic compound metabolic process	907	159	121.9	4.2e-05			GO:0003677	DNA binding	362	88	53.43	5.7e-07
	GO:0046483	heterocycle metabolic process	915	159	122.97	7.0e-05			GO:0019899	enzyme binding	30	16	4.43	8.5e-07
	GO:0006996	organelle organization	116	31	15.59	8.5e-05			GO:0017076	purine nucleotide binding	1029	203	151.89	1.4e-06
	GO:0034641	cellular nitrogen compound metabolic process	932	161	125.26	8.6e-05			GO:0005515	protein binding	1678	308	247.68	1.5e-06
	GO:1901360	organic cyclic compound metabolic process	926	160	124.45	9.0e-05			GO:1901363	heterocyclic compound binding	2131	378	314.55	2.1e-06
	GO:0006265	DNA topological change	20	10	2.69	9.2e-05			GO:0097159	organic cyclic compound binding	2138	378	315.58	3.1e-06
	GO:0044237	cellular metabolic process	1970	306	264.76	0.00010			GO:0097367	carbohydrate derivative binding	1054	204	155.58	5.3e-06
	GO:0006261	DNA-dependent DNA replication	14	8	1.88	0.00014			GO:0016773	phosphotransferase activity, alcohol group as acceptor	350	82	51.66	6.6e-06
	GO:0060255	regulation of macromolecule metabolic process	221	49	29.7	0.00017			GO:0000166	nucleotide binding	1293	241	190.86	1.2e-05
	GO:0006298	mismatch repair	6	5	0.81	0.00023			GO:1901265	nucleoside phosphate binding	1293	241	190.86	1.2e-05
	GO:0044238	primary metabolic process	2185	332	293.66	0.00026			GO:0036094	small molecule binding	1316	243	194.25	2.1e-05
	GO:0032774	RNA biosynthetic process	310	63	41.66	0.00030			GO:0016301	kinase activity	350	80	51.66	2.3e-05
	GO:0080090	regulation of primary metabolic process	220	48	29.57	0.00030			GO:0043168	anion binding	1150	216	169.75	2.3e-05
	GO:0006351	transcription, DNA-templated	304	62	40.86	0.00030			GO:0019900	kinase binding	9	7	1.33	4.1e-05
	GO:0097659	nucleic acid-templated transcription	304	62	40.86	0.00030			GO:0019901	protein kinase binding	9	7	1.33	4.1e-05
	GO:0043549	regulation of kinase activity	9	6	1.21	0.00034			GO:0016772	transferase activity, transferring phosphorus-containing groups	590	121	87.09	4.7e-05
	GO:0045859	regulation of protein kinase activity	9	6	1.21	0.00034			GO:0003916	DNA topoisomerase activity	20	10	2.95	0.00021
	GO:0051338	regulation of transferase activity	9	6	1.21	0.00034			GO:0004386	helicase activity	166	42	24.5	0.00022
	GO:0007049	cell cycle	49	16	6.59	0.00042			GO:0003678	DNA helicase activity	24	11	3.54	0.00027
	GO:0031323	regulation of cellular metabolic process	223	48	29.97	0.00042			GO:0003690	double-stranded DNA binding	6	5	0.89	0.00037
	GO:0019222	regulation of metabolic process	230	49	30.91	0.00047			GO:0030983	mismatched DNA binding	6	5	0.89	0.00037
	GO:0001932	regulation of protein phosphorylation	13	7	1.75	0.00063			GO:0008026	ATP-dependent helicase activity	86	25	12.69	0.00046
	GO:0031399	regulation of protein modification process	13	7	1.75	0.00063			GO:0070035	purine NTP-dependent helicase activity	86	25	12.69	0.00046
	GO:0006281	DNA repair	71	20	9.54	0.00074			GO:0003917	DNA topoisomerase type I activity	9	6	1.33	0.00057
	GO:0071840	cellular component organization or biogenesis	207	44	27.82	0.00097			GO:0043566	structure-specific DNA binding	10	6	1.48	0.00126
	GO:0071103	DNA conformation change	43	14	5.78	0.00098			GO:0008094	DNA-dependent ATPase activity	28	11	4.13	0.00131
	GO:0006974	cellular response to DNA damage stimulus	74	20	9.95	0.00132			GO:0043167	ion binding	1987	333	293.3	0.00169
	GO:1902589	single-organism organelle organization	49	15	6.59	0.00134			GO:0016881	acid-amino acid ligase activity	33	12	4.87	0.00176
	GO:0006479	protein methylation	11	6	1.48	0.00146			GO:0003682	chromatin binding	14	7	2.07	0.00198
	GO:0008213	protein alkylation	11	6	1.48	0.00146			GO:0003918	DNA topoisomerase type II (ATP-hydrolyzing) activity	11	6	1.62	0.00242
	GO:0033554	cellular response to stress	75	20	10.08	0.00157			GO:0061505	DNA topoisomerase II activity	11	6	1.62	0.00242
	GO:0019219	regulation of nucleobase-containing compound metabolic process	194	41	26.07	0.00161			GO:0003774	motor activity	65	18	9.59	0.00493
	GO:0051171	regulation of nitrogen compound metabolic process	194	41	26.07	0.00161			GO:0008242	omega peptidase activity	6	4	0.89	0.00552
	GO:0006260	DNA replication	70	19	9.41	0.00163			GO:0001076	RNA polymerase II transcription factor binding transcription factor activity	30	10	4.43	0.00849
	GO:0006511	ubiquitin-dependent protein catabolic process	70	19	9.41	0.00163			GO:0001104	RNA polymerase II transcription cofactor activity	30	10	4.43	0.00849
	GO:0019941	modification-dependent protein catabolic process	70	19	9.41	0.00163			GO:0031625	ubiquitin protein ligase binding	14	6	2.07	0.01058
	GO:0043632	modification-dependent macromolecule catabolic process	70	19	9.41	0.00163			GO:0044389	ubiquitin-like protein ligase binding	14	6	2.07	0.01058
	GO:0016043	cellular component organization	177	38	23.79	0.00176			GO:0016813	hydrolase activity, acting on carbon-nitrogen (but not peptide) bonds, in linear amidines	2	2	0.3	0.02177
	GO:0006355	regulation of transcription, DNA-templated	189	40	25.4	0.00178			GO:0000988	protein binding transcription factor activity	39	11	5.76	0.02207
	GO:0051252	regulation of RNA metabolic process	189	40	25.4	0.00178			GO:0000989	transcription factor binding transcription factor activity	39	11	5.76	0.02207
	GO:1903506	regulation of nucleic acid-templated transcription	189	40	25.4	0.00178			GO:0003712	transcription cofactor activity	39	11	5.76	0.02207
	GO:2001141	regulation of RNA biosynthetic process	189	40	25.4	0.00178			GO:0042623	ATPase activity, coupled	194	39	28.64	0.02464
	GO:0042325	regulation of phosphorylation	15	7	2.02	0.00185			GO:0008270	zinc ion binding	325	61	47.97	0.02483
	GO:0000723	telomere maintenance	3	3	0.4	0.00242			GO:0016817	hydrolase activity, acting on acid anhydrides	526	93	77.64	0.03057
	GO:0000910	cytokinesis	3	3	0.4	0.00242			GO:0016818	hydrolase activity, acting on acid anhydrides, in phosphorus-containing anhydrides	520	92	76.76	0.03090
	GO:0032200	telomere organization	3	3	0.4	0.00242			GO:0017111	nucleoside-triphosphatase activity	502	89	74.1	0.03189
	GO:0060249	anatomical structure homeostasis	3	3	0.4	0.00242			GO:0016462	pyrophosphatase activity	509	90	75.13	0.03300
	GO:0010468	regulation of gene expression	198	41	26.61	0.00242			GO:0016886	ligase activity, forming phosphoric ester bonds	14	5	2.07	0.04381
	GO:0010556	regulation of macromolecule biosynthetic process	199	41	26.74	0.00267			GO:0003779	actin binding	38	10	5.61	0.04454
	GO:0031326	regulation of cellular biosynthetic process	199	41	26.74	0.00267			GO:0005319	lipid transporter activity	19	6	2.8	0.04995
	GO:2000112	regulation of cellular macromolecule biosynthetic process	199	41	26.74	0.00267		DOWN	GO:0016491	oxidoreductase activity	413	166	74.08	3.3e-28
	GO:0065009	regulation of molecular function	16	7	2.15	0.00291			GO:0022857	transmembrane transporter activity	365	120	65.47	1.0e-12
	GO:0009889	regulation of biosynthetic process	200	41	26.88	0.00294			GO:0003824	catalytic activity	3141	674	563.38	1.1e-12
	GO:0071704	organic substance metabolic process	2303	339	309.52	0.00380			GO:0005215	transporter activity	468	142	83.94	7.5e-12
	GO:0051301	cell division	6	4	0.81	0.00387			GO:0009055	electron carrier activity	34	24	6.1	2.1e-11
	GO:0006915	apoptotic process	21	8	2.82	0.00412			GO:0015077	monovalent inorganic cation transmembrane transporter activity	101	47	18.12	2.7e-11
	GO:0008219	cell death	21	8	2.82	0.00412			GO:0022890	inorganic cation transmembrane transporter activity	129	52	23.14	1.5e-09
	GO:0012501	programmed cell death	21	8	2.82	0.00412			GO:0022891	substrate-specific transmembrane transporter activity	279	90	50.04	2.5e-09
	GO:0016265	death	21	8	2.82	0.00412			GO:0015276	ligand-gated ion channel activity	37	23	6.64	2.6e-09
	GO:0051726	regulation of cell cycle	21	8	2.82	0.00412			GO:0022834	ligand-gated channel activity	37	23	6.64	2.6e-09
	GO:0044267	cellular protein metabolic process	854	139	114.77	0.00430			GO:0015075	ion transmembrane transporter activity	263	86	47.17	2.7e-09
	GO:0044257	cellular protein catabolic process	78	19	10.48	0.00610			GO:0022892	substrate-specific transporter activity	303	93	54.35	2.2e-08
	GO:0051603	proteolysis involved in cellular protein catabolic process	78	19	10.48	0.00610			GO:0005506	iron ion binding	75	33	13.45	1.3e-07
	GO:0050790	regulation of catalytic activity	14	6	1.88	0.00662			GO:0005230	extracellular ligand-gated ion channel activity	33	19	5.92	3.7e-07
	GO:0016070	RNA metabolic process	556	94	74.72	0.00708			GO:0048037	cofactor binding	137	49	24.57	4.0e-07
	GO:0006357	regulation of transcription from RNA polymerase II promoter	37	11	4.97	0.00736			GO:0015078	hydrogen ion transmembrane transporter activity	52	25	9.33	5.8e-07
	GO:0006807	nitrogen compound metabolic process	1063	167	142.86	0.00740			GO:0008324	cation transmembrane transporter activity	171	57	30.67	6.9e-07
	GO:0030163	protein catabolic process	91	21	12.23	0.00785			GO:0004888	transmembrane signaling receptor activity	43	22	7.71	7.1e-07
	GO:0032268	regulation of cellular protein metabolic process	24	8	3.23	0.01032			GO:0004252	serine-type endopeptidase activity	72	30	12.91	2.0e-06
	GO:0019220	regulation of phosphate metabolic process	20	7	2.69	0.01216			GO:0022836	gated channel activity	56	25	10.04	3.2e-06
	GO:0051174	regulation of phosphorus metabolic process	20	7	2.69	0.01216			GO:0008236	serine-type peptidase activity	86	33	15.43	5.6e-06
	GO:0006950	response to stress	119	25	15.99	0.01353			GO:0017171	serine hydrolase activity	86	33	15.43	5.6e-06
	GO:0006869	lipid transport	16	6	2.15	0.01394			GO:0016651	oxidoreductase activity, acting on NAD(P)H	18	12	3.23	6.7e-06
	GO:0010876	lipid localization	16	6	2.15	0.01394			GO:0004129	cytochrome-c oxidase activity	11	9	1.97	7.3e-06
	GO:0034654	nucleobase-containing compound biosynthetic process	388	67	52.15	0.01428			GO:0015002	heme-copper terminal oxidase activity	11	9	1.97	7.3e-06
	GO:0007167	enzyme linked receptor protein signaling pathway	2	2	0.27	0.01803			GO:0016675	oxidoreductase activity, acting on a heme group of donors	11	9	1.97	7.3e-06
	GO:0007178	transmembrane receptor protein serine/threonine kinase signaling pathway	2	2	0.27	0.01803			GO:0016676	oxidoreductase activity, acting on a heme group of donors, oxygen as acceptor	11	9	1.97	7.3e-06
	GO:0007179	transforming growth factor beta receptor signaling pathway	2	2	0.27	0.01803			GO:0003954	NADH dehydrogenase activity	9	8	1.61	8.0e-06
	GO:0070848	response to growth factor	2	2	0.27	0.01803			GO:0008137	NADH dehydrogenase (ubiquinone) activity	9	8	1.61	8.0e-06
	GO:0071363	cellular response to growth factor stimulus	2	2	0.27	0.01803			GO:0016655	oxidoreductase activity, acting on NAD(P)H, quinone or similar compound as acceptor	9	8	1.61	8.0e-06
	GO:0071559	response to transforming growth factor beta	2	2	0.27	0.01803			GO:0050136	NADH dehydrogenase (quinone) activity	9	8	1.61	8.0e-06
	GO:0071560	cellular response to transforming growth factor beta stimulus	2	2	0.27	0.01803			GO:0016701	oxidoreductase activity, acting on single donors with incorporation of molecular oxygen	14	10	2.51	1.7e-05
	GO:0009611	response to wounding	5	3	0.67	0.01957			GO:0038023	signaling receptor activity	54	23	9.69	2.1e-05
	GO:0009888	tissue development	5	3	0.67	0.01957			GO:0046906	tetrapyrrole binding	73	28	13.09	2.9e-05
	GO:0031099	regeneration	5	3	0.67	0.01957			GO:0005216	ion channel activity	77	29	13.81	3.1e-05
	GO:0042060	wound healing	5	3	0.67	0.01957			GO:0015267	channel activity	77	29	13.81	3.1e-05
	GO:0042246	tissue regeneration	5	3	0.67	0.01957			GO:0022803	passive transmembrane transporter activity	77	29	13.81	3.1e-05
	GO:0048589	developmental growth	5	3	0.67	0.01957			GO:0022838	substrate-specific channel activity	77	29	13.81	3.1e-05
	GO:0033036	macromolecule localization	223	41	29.97	0.01971			GO:0016903	oxidoreductase activity, acting on the aldehyde or oxo group of donors	26	14	4.66	3.7e-05
	GO:0006886	intracellular protein transport	154	30	20.7	0.02061			GO:0004930	G-protein coupled receptor activity	18	11	3.23	5.5e-05
	GO:0051246	regulation of protein metabolic process	27	8	3.63	0.02164			GO:0020037	heme binding	72	27	12.91	6.3e-05
	GO:0030029	actin filament-based process	13	5	1.75	0.02192			GO:0015081	sodium ion transmembrane transporter activity	40	18	7.17	6.8e-05
	GO:0030036	actin cytoskeleton organization	13	5	1.75	0.02192			GO:0005231	excitatory extracellular ligand-gated ion channel activity	16	10	2.87	9.3e-05
	GO:0019538	protein metabolic process	1058	162	142.19	0.02277			GO:0050662	coenzyme binding	97	33	17.4	9.7e-05
	GO:0044271	cellular nitrogen compound biosynthetic process	431	72	57.93	0.02353			GO:0051536	iron-sulfur cluster binding	31	15	5.56	9.9e-05
	GO:0019438	aromatic compound biosynthetic process	418	70	56.18	0.02414			GO:0051540	metal cluster binding	31	15	5.56	9.9e-05
	GO:0044265	cellular macromolecule catabolic process	89	19	11.96	0.02490			GO:0005102	receptor binding	25	13	4.48	0.00011
	GO:0046907	intracellular transport	176	33	23.65	0.02651			GO:0046873	metal ion transmembrane transporter activity	75	27	13.45	0.00014
	GO:0043414	macromolecule methylation	23	7	3.09	0.02687			GO:0016746	transferase activity, transferring acyl groups	103	34	18.47	0.00015
	GO:0050794	regulation of cellular process	581	93	78.08	0.03114			GO:0008121	ubiquinol-cytochrome-c reductase activity	5	5	0.9	0.00018
	GO:0009057	macromolecule catabolic process	116	23	15.59	0.03290			GO:0016679	oxidoreductase activity, acting on diphenols and related substances as donors	5	5	0.9	0.00018
	GO:0050789	regulation of biological process	590	94	79.29	0.03387			GO:0016681	oxidoreductase activity, acting on diphenols and related substances as donors, cytochrome as acceptor	5	5	0.9	0.00018
	GO:0016568	chromatin modification	6	3	0.81	0.03528			GO:0016151	nickel cation binding	7	6	1.26	0.00020
	GO:0032259	methylation	35	9	4.7	0.03740			GO:0015291	secondary active transmembrane transporter activity	54	21	9.69	0.00022
	GO:0071702	organic substance transport	246	43	33.06	0.03772			GO:0004872	receptor activity	62	23	11.12	0.00026
	GO:0065007	biological regulation	621	98	83.46	0.03839			GO:0008146	sulfotransferase activity	12	8	2.15	0.00026
	GO:0015031	protein transport	195	35	26.21	0.04098			GO:0016747	transferase activity, transferring acyl groups other than amino-acyl groups	66	24	11.84	0.00027
	GO:0034613	cellular protein localization	163	30	21.91	0.04171			GO:0004970	ionotropic glutamate receptor activity	15	9	2.69	0.00033
	GO:0070727	cellular macromolecule localization	163	30	21.91	0.04171			GO:0005234	extracellular-glutamate-gated ion channel activity	15	9	2.69	0.00033
	GO:1901362	organic cyclic compound biosynthetic process	437	71	58.73	0.04280			GO:0008066	glutamate receptor activity	15	9	2.69	0.00033
	GO:0007010	cytoskeleton organization	31	8	4.17	0.04751			GO:0016614	oxidoreductase activity, acting on CH-OH group of donors	48	19	8.61	0.00034
	GO:0018130	heterocycle biosynthetic process	433	70	58.19	0.04847			GO:0016782	transferase activity, transferring sulfur-containing groups	18	10	3.23	0.00036
	GO:0016569	covalent chromatin modification	3	2	0.4	0.04927			GO:0008061	chitin binding	36	15	6.46	0.00075
	GO:0016570	histone modification	3	2	0.4	0.04927			GO:0005342	organic acid transmembrane transporter activity	26	12	4.66	0.00085
	GO:0016575	histone deacetylation	3	2	0.4	0.04927			GO:0008514	organic anion transmembrane transporter activity	26	12	4.66	0.00085
	GO:0045184	establishment of protein localization	198	35	26.61	0.04972			GO:0046943	carboxylic acid transmembrane transporter activity	26	12	4.66	0.00085
DOWN	GO:0055114	oxidation-reduction process	338	126	68.38	2.4e-14			GO:0004198	calcium-dependent cysteine-type endopeptidase activity	6	5	1.08	0.00094
	GO:0044710	single-organism metabolic process	881	253	178.24	4.9e-12			GO:0004602	glutathione peroxidase activity	6	5	1.08	0.00094
	GO:0044699	single-organism process	1908	459	386.03	9.6e-09			GO:0050113	inositol oxygenase activity	4	4	0.72	0.00103
	GO:0006091	generation of precursor metabolites and energy	41	25	8.3	1.2e-08			GO:0015370	solute:sodium symporter activity	30	13	5.38	0.00108
	GO:0044281	small molecule metabolic process	367	117	74.25	2.2e-08			GO:0015171	amino acid transmembrane transporter activity	14	8	2.51	0.00113
	GO:1901564	organonitrogen compound metabolic process	338	106	68.38	2.9e-07			GO:0033897	ribonuclease T2 activity	14	8	2.51	0.00113
	GO:0044712	single-organism catabolic process	61	30	12.34	3.4e-07			GO:0042302	structural constituent of cuticle	56	20	10.04	0.00113
	GO:0055085	transmembrane transport	323	100	65.35	1.3e-06			GO:0008083	growth factor activity	9	6	1.61	0.00168
	GO:1901135	carbohydrate derivative metabolic process	188	65	38.04	1.9e-06			GO:0005326	neurotransmitter transporter activity	18	9	3.23	0.00191
	GO:0009072	aromatic amino acid family metabolic process	8	8	1.62	2.7e-06			GO:0005328	neurotransmitter:sodium symporter activity	18	9	3.23	0.00191
	GO:0045333	cellular respiration	19	13	3.84	7.0e-06			GO:0004175	endopeptidase activity	162	44	29.06	0.00213
	GO:0044765	single-organism transport	569	155	115.12	8.6e-06			GO:0051287	NAD binding	22	10	3.95	0.00265
	GO:0006732	coenzyme metabolic process	54	25	10.93	1.3e-05			GO:0016624	oxidoreductase activity, acting on the aldehyde or oxo group of donors, disulfide as acceptor	7	5	1.26	0.00281
	GO:1902578	single-organism localization	578	156	116.94	1.4e-05			GO:0016705	oxidoreductase activity, acting on paired donors, with incorporation or reduction of molecular oxygen	60	20	10.76	0.00292
	GO:0015980	energy derivation by oxidation of organic compounds	28	16	5.66	1.8e-05			GO:0016620	oxidoreductase activity, acting on the aldehyde or oxo group of donors, NAD or NADP as acceptor	19	9	3.41	0.00306
	GO:0022900	electron transport chain	11	9	2.23	2.0e-05			GO:0016811	hydrolase activity, acting on carbon-nitrogen (but not peptide) bonds, in linear amides	19	9	3.41	0.00306
	GO:1901565	organonitrogen compound catabolic process	37	19	7.49	2.3e-05			GO:0030170	pyridoxal phosphate binding	37	14	6.64	0.00331
	GO:0019637	organophosphate metabolic process	156	53	31.56	3.0e-05			GO:0016702	oxidoreductase activity, acting on single donors with incorporation of molecular oxygen, incorporation of two atoms of oxygen	10	6	1.79	0.00357
	GO:0016052	carbohydrate catabolic process	16	11	3.24	3.5e-05			GO:0003995	acyl-CoA dehydrogenase activity	13	7	2.33	0.00368
	GO:0044724	single-organism carbohydrate catabolic process	16	11	3.24	3.5e-05			GO:0008484	sulfuric ester hydrolase activity	5	4	0.9	0.00442
	GO:0044282	small molecule catabolic process	30	16	6.07	5.7e-05			GO:0016892	endoribonuclease activity, producing 3'-phosphomonoesters	17	8	3.05	0.00549
	GO:0051186	cofactor metabolic process	59	25	11.94	8.1e-05			GO:0015293	symporter activity	35	13	6.28	0.00552
	GO:0009108	coenzyme biosynthetic process	44	20	8.9	0.00013			GO:0015294	solute:cation symporter activity	35	13	6.28	0.00552
	GO:0055086	nucleobase-containing small molecule metabolic process	120	41	24.28	0.00021			GO:0005184	neuropeptide hormone activity	3	3	0.54	0.00576
	GO:0006022	aminoglycan metabolic process	46	20	9.31	0.00027			GO:0005242	inward rectifier potassium channel activity	3	3	0.54	0.00576
	GO:1901566	organonitrogen compound biosynthetic process	130	43	26.3	0.00033			GO:0009039	urease activity	3	3	0.54	0.00576
	GO:0044275	cellular carbohydrate catabolic process	5	5	1.01	0.00034			GO:0016882	cyclo-ligase activity	3	3	0.54	0.00576
	GO:0022904	respiratory electron transport chain	7	6	1.42	0.00039			GO:0005179	hormone activity	8	5	1.43	0.00638
	GO:0006040	amino sugar metabolic process	44	19	8.9	0.00043			GO:0004620	phospholipase activity	11	6	1.97	0.00668
	GO:1901071	glucosamine-containing compound metabolic process	44	19	8.9	0.00043			GO:0016298	lipase activity	11	6	1.97	0.00668
	GO:0072524	pyridine-containing compound metabolic process	17	10	3.44	0.00053			GO:0051539	4 iron, 4 sulfur cluster binding	11	6	1.97	0.00668
	GO:1901605	alpha-amino acid metabolic process	52	21	10.52	0.00065			GO:0016894	endonuclease activity, active with either ribo- or deoxyribonucleic acids and producing 3'-phosphomonoesters	21	9	3.77	0.00693
	GO:0006030	chitin metabolic process	42	18	8.5	0.00068			GO:0016829	lyase activity	77	23	13.81	0.00696
	GO:0051188	cofactor biosynthetic process	49	20	9.91	0.00074			GO:0016879	ligase activity, forming carbon-nitrogen bonds	61	19	10.94	0.00838
	GO:0009116	nucleoside metabolic process	56	22	11.33	0.00077			GO:0016757	transferase activity, transferring glycosyl groups	114	31	20.45	0.00888
	GO:1901657	glycosyl compound metabolic process	56	22	11.33	0.00077			GO:0016835	carbon-oxygen lyase activity	22	9	3.95	0.00989
	GO:0009117	nucleotide metabolic process	100	34	20.23	0.00079			GO:0005315	inorganic phosphate transmembrane transporter activity	6	4	1.08	0.01137
	GO:0015672	monovalent inorganic cation transport	68	25	13.76	0.00109			GO:0015491	cation:cation antiporter activity	6	4	1.08	0.01137
	GO:0019693	ribose phosphate metabolic process	51	20	10.32	0.00135			GO:0022804	active transmembrane transporter activity	139	36	24.93	0.01146
	GO:0006753	nucleoside phosphate metabolic process	103	34	20.84	0.00142			GO:0016627	oxidoreductase activity, acting on the CH-CH group of donors	34	12	6.1	0.01189
	GO:1901136	carbohydrate derivative catabolic process	16	9	3.24	0.00157			GO:0016836	hydro-lyase activity	19	8	3.41	0.01220
	GO:0015849	organic acid transport	25	12	5.06	0.00165			GO:0050661	NADP binding	9	5	1.61	0.01225
	GO:0046942	carboxylic acid transport	25	12	5.06	0.00165			GO:0004871	signal transducer activity	85	24	15.25	0.01244
	GO:0019310	inositol catabolic process	4	4	0.81	0.00167			GO:0005261	cation channel activity	20	8	3.59	0.01720
	GO:0046174	polyol catabolic process	4	4	0.81	0.00167			GO:0008378	galactosyltransferase activity	13	6	2.33	0.01793
	GO:0000096	sulfur amino acid metabolic process	6	5	1.21	0.00168			GO:0004514	nicotinate-nucleotide diphosphorylase (carboxylating) activity	4	3	0.72	0.01994
	GO:0046164	alcohol catabolic process	6	5	1.21	0.00168			GO:0005249	voltage-gated potassium channel activity	4	3	0.72	0.01994
	GO:1901616	organic hydroxy compound catabolic process	6	5	1.21	0.00168			GO:0016417	S-acyltransferase activity	4	3	0.72	0.01994
	GO:0006836	neurotransmitter transport	19	10	3.84	0.00169			GO:0016810	hydrolase activity, acting on carbon-nitrogen (but not peptide) bonds	45	14	8.07	0.02220
	GO:0006090	pyruvate metabolic process	11	7	2.23	0.00208			GO:0005267	potassium channel activity	7	4	1.26	0.02278
	GO:0003333	amino acid transmembrane transport	14	8	2.83	0.00255			GO:0005496	steroid binding	7	4	1.26	0.02278
	GO:0006865	amino acid transport	14	8	2.83	0.00255			GO:0015079	potassium ion transmembrane transporter activity	7	4	1.26	0.02278
	GO:0098656	anion transmembrane transport	14	8	2.83	0.00255			GO:0032934	sterol binding	7	4	1.26	0.02278
	GO:1903825	organic acid transmembrane transport	14	8	2.83	0.00255			GO:0043178	alcohol binding	7	4	1.26	0.02278
	GO:0009161	ribonucleoside monophosphate metabolic process	33	14	6.68	0.00299			GO:0016616	oxidoreductase activity, acting on the CH-OH group of donors, NAD or NADP as acceptor	37	12	6.64	0.02390
	GO:0006760	folic acid-containing compound metabolic process	9	6	1.82	0.00323			GO:0008233	peptidase activity	249	57	44.66	0.02562
	GO:0009396	folic acid-containing compound biosynthetic process	9	6	1.82	0.00323			GO:0050660	flavin adenine dinucleotide binding	42	13	7.53	0.02815
	GO:0071705	nitrogen compound transport	24	11	4.86	0.00405			GO:0070011	peptidase activity, acting on L-amino acid peptides	242	55	43.41	0.03181
	GO:0009060	aerobic respiration	12	7	2.43	0.00412			GO:0008289	lipid binding	47	14	8.43	0.03208
	GO:0042558	pteridine-containing compound metabolic process	12	7	2.43	0.00412			GO:0003810	protein-glutamine gamma-glutamyltransferase activity	2	2	0.36	0.03215
	GO:0042559	pteridine-containing compound biosynthetic process	12	7	2.43	0.00412			GO:0003998	acylphosphatase activity	2	2	0.36	0.03215
	GO:0043604	amide biosynthetic process	12	7	2.43	0.00412			GO:0004089	carbonate dehydratase activity	2	2	0.36	0.03215
	GO:0009123	nucleoside monophosphate metabolic process	34	14	6.88	0.00415			GO:0004096	catalase activity	2	2	0.36	0.03215
	GO:0043603	cellular amide metabolic process	34	14	6.88	0.00415			GO:0004326	tetrahydrofolylpolyglutamate synthase activity	2	2	0.36	0.03215
	GO:0019362	pyridine nucleotide metabolic process	15	8	3.03	0.00450			GO:0005388	calcium-transporting ATPase activity	2	2	0.36	0.03215
	GO:0046496	nicotinamide nucleotide metabolic process	15	8	3.03	0.00450			GO:0008745	N-acetylmuramoyl-L-alanine amidase activity	2	2	0.36	0.03215
	GO:0005975	carbohydrate metabolic process	192	54	38.85	0.00454			GO:0015662	ATPase activity, coupled to transmembrane movement of ions, phosphorylative mechanism	2	2	0.36	0.03215
	GO:0090407	organophosphate biosynthetic process	102	32	20.64	0.00476			GO:0016714	oxidoreductase activity, acting on paired donors, with incorporation or reduction of molecular oxygen, reduced pteridine as one donor, and incorporation of one atom of oxygen	2	2	0.36	0.03215
	GO:0032787	monocarboxylic acid metabolic process	38	15	7.69	0.00491			GO:0016748	succinyltransferase activity	2	2	0.36	0.03215
	GO:0015711	organic anion transport	28	12	5.66	0.00532			GO:0016785	transferase activity, transferring selenium-containing groups	2	2	0.36	0.03215
	GO:0009165	nucleotide biosynthetic process	68	23	13.76	0.00576			GO:0030151	molybdenum ion binding	2	2	0.36	0.03215
	GO:0006811	ion transport	251	67	50.78	0.00655			GO:0030272	5-formyltetrahydrofolate cyclo-ligase activity	2	2	0.36	0.03215
	GO:0006081	cellular aldehyde metabolic process	10	6	2.02	0.00670			GO:0048038	quinone binding	2	2	0.36	0.03215
	GO:0006096	glycolytic process	10	6	2.02	0.00670			GO:0004568	chitinase activity	11	5	1.97	0.03280
	GO:0072525	pyridine-containing compound biosynthetic process	10	6	2.02	0.00670			GO:0005200	structural constituent of cytoskeleton	11	5	1.97	0.03280
	GO:0006082	organic acid metabolic process	200	55	40.46	0.00698			GO:0060089	molecular transducer activity	93	24	16.68	0.03597
	GO:0019752	carboxylic acid metabolic process	200	55	40.46	0.00698			GO:0015298	solute:cation antiporter activity	8	4	1.43	0.03918
	GO:0043436	oxoacid metabolic process	200	55	40.46	0.00698			GO:1901677	phosphate transmembrane transporter activity	8	4	1.43	0.03918
	GO:0006020	inositol metabolic process	5	4	1.01	0.00699			GO:0005198	structural molecule activity	245	55	43.94	0.03937
	GO:0006119	oxidative phosphorylation	5	4	1.01	0.00699			GO:0010181	FMN binding	5	3	0.9	0.04323
	GO:0019627	urea metabolic process	5	4	1.01	0.00699			GO:0016778	diphosphotransferase activity	5	3	0.9	0.04323
	GO:0042773	ATP synthesis coupled electron transport	5	4	1.01	0.00699			GO:0017176	phosphatidylinositol N-acetylglucosaminyltransferase activity	5	3	0.9	0.04323
	GO:0071941	nitrogen cycle metabolic process	5	4	1.01	0.00699			GO:0008483	transaminase activity	12	5	2.15	0.04812
	GO:1901293	nucleoside phosphate biosynthetic process	69	23	13.96	0.00703			GO:0015085	calcium ion transmembrane transporter activity	12	5	2.15	0.04812
	GO:0072521	purine-containing compound metabolic process	54	19	10.93	0.00725			GO:0016769	transferase activity, transferring nitrogenous groups	12	5	2.15	0.04812
	GO:0006026	aminoglycan catabolic process	13	7	2.63	0.00739
	GO:0042398	cellular modified amino acid biosynthetic process	16	8	3.24	0.00742
	GO:0009126	purine nucleoside monophosphate metabolic process	29	12	5.87	0.00743
	GO:0009167	purine ribonucleoside monophosphate metabolic process	29	12	5.87	0.00743
	GO:0006629	lipid metabolic process	134	39	27.11	0.00813
	GO:0044711	single-organism biosynthetic process	210	57	42.49	0.00815
	GO:0006534	cysteine metabolic process	3	3	0.61	0.00826
	GO:0009074	aromatic amino acid family catabolic process	3	3	0.61	0.00826
	GO:0009259	ribonucleotide metabolic process	44	16	8.9	0.00935
	GO:0046034	ATP metabolic process	23	10	4.65	0.00952
	GO:0051234	establishment of localization	845	196	170.96	0.00985
	GO:0009119	ribonucleoside metabolic process	48	17	9.71	0.01006
	GO:0006733	oxidoreduction coenzyme metabolic process	20	9	4.05	0.01060
	GO:1901615	organic hydroxy compound metabolic process	20	9	4.05	0.01060
	GO:0006810	transport	842	195	170.35	0.01078
	GO:0009150	purine ribonucleotide metabolic process	41	15	8.3	0.01099
	GO:0009144	purine nucleoside triphosphate metabolic process	27	11	5.46	0.01171
	GO:0009199	ribonucleoside triphosphate metabolic process	27	11	5.46	0.01171
	GO:0009205	purine ribonucleoside triphosphate metabolic process	27	11	5.46	0.01171
	GO:0006163	purine nucleotide metabolic process	45	16	9.1	0.01186
	GO:0006099	tricarboxylic acid cycle	11	6	2.23	0.01223
	GO:0006101	citrate metabolic process	11	6	2.23	0.01223
	GO:0006790	sulfur compound metabolic process	24	10	4.86	0.01343
	GO:0051179	localization	851	196	172.17	0.01346
	GO:0008652	cellular amino acid biosynthetic process	31	12	6.27	0.01360
	GO:1901607	alpha-amino acid biosynthetic process	31	12	6.27	0.01360
	GO:0034220	ion transmembrane transport	57	19	11.53	0.01364
	GO:0007186	G-protein coupled receptor signaling pathway	42	15	8.5	0.01399
	GO:0042278	purine nucleoside metabolic process	42	15	8.5	0.01399
	GO:0046128	purine ribonucleoside metabolic process	42	15	8.5	0.01399
	GO:0072522	purine-containing compound biosynthetic process	42	15	8.5	0.01399
	GO:0006817	phosphate ion transport	6	4	1.21	0.01761
	GO:0044763	single-organism cellular process	1407	311	284.66	0.01777
	GO:0009156	ribonucleoside monophosphate biosynthetic process	25	10	5.06	0.01843
	GO:0006739	NADP metabolic process	9	5	1.82	0.02043
	GO:0043094	cellular metabolic compound salvage	9	5	1.82	0.02043
	GO:0009141	nucleoside triphosphate metabolic process	29	11	5.87	0.02099
	GO:0006575	cellular modified amino acid metabolic process	22	9	4.45	0.02134
	GO:0009124	nucleoside monophosphate biosynthetic process	26	10	5.26	0.02466
	GO:0000097	sulfur amino acid biosynthetic process	4	3	0.81	0.02803
	GO:0006766	vitamin metabolic process	4	3	0.81	0.02803
	GO:0006767	water-soluble vitamin metabolic process	4	3	0.81	0.02803
	GO:0006801	superoxide metabolic process	4	3	0.81	0.02803
	GO:0009066	aspartate family amino acid metabolic process	4	3	0.81	0.02803
	GO:0009067	aspartate family amino acid biosynthetic process	4	3	0.81	0.02803
	GO:0072593	reactive oxygen species metabolic process	4	3	0.81	0.02803
	GO:0006164	purine nucleotide biosynthetic process	34	12	6.88	0.02927
	GO:0009260	ribonucleotide biosynthetic process	34	12	6.88	0.02927
	GO:0046390	ribose phosphate biosynthetic process	34	12	6.88	0.02927
	GO:0015985	energy coupled proton transport, down electrochemical gradient	13	6	2.63	0.03145
	GO:0015986	ATP synthesis coupled proton transport	13	6	2.63	0.03145
	GO:0046434	organophosphate catabolic process	13	6	2.63	0.03145
	GO:0072350	tricarboxylic acid metabolic process	13	6	2.63	0.03145
	GO:0019439	aromatic compound catabolic process	27	10	5.46	0.03228
	GO:0006814	sodium ion transport	20	8	4.05	0.03389
	GO:0016054	organic acid catabolic process	20	8	4.05	0.03389
	GO:0046395	carboxylic acid catabolic process	20	8	4.05	0.03389
	GO:0006098	pentose-phosphate shunt	7	4	1.42	0.03457
	GO:0009435	NAD biosynthetic process	7	4	1.42	0.03457
	GO:0019682	glyceraldehyde-3-phosphate metabolic process	7	4	1.42	0.03457
	GO:0051156	glucose 6-phosphate metabolic process	7	4	1.42	0.03457
	GO:0009152	purine ribonucleotide biosynthetic process	31	11	6.27	0.03478
	GO:0042451	purine nucleoside biosynthetic process	31	11	6.27	0.03478
	GO:0046129	purine ribonucleoside biosynthetic process	31	11	6.27	0.03478
	GO:0009063	cellular amino acid catabolic process	17	7	3.44	0.03955
	GO:0000270	peptidoglycan metabolic process	2	2	0.4	0.04089
	GO:0006027	glycosaminoglycan catabolic process	2	2	0.4	0.04089
	GO:0006189	'de novo' IMP biosynthetic process	2	2	0.4	0.04089
	GO:0006547	histidine metabolic process	2	2	0.4	0.04089
	GO:0006548	histidine catabolic process	2	2	0.4	0.04089
	GO:0006558	L-phenylalanine metabolic process	2	2	0.4	0.04089
	GO:0006559	L-phenylalanine catabolic process	2	2	0.4	0.04089
	GO:0006848	pyruvate transport	2	2	0.4	0.04089
	GO:0006850	mitochondrial pyruvate transport	2	2	0.4	0.04089
	GO:0007218	neuropeptide signaling pathway	2	2	0.4	0.04089
	GO:0009253	peptidoglycan catabolic process	2	2	0.4	0.04089
	GO:0009448	gamma-aminobutyric acid metabolic process	2	2	0.4	0.04089
	GO:0015718	monocarboxylic acid transport	2	2	0.4	0.04089
	GO:0018149	peptide cross-linking	2	2	0.4	0.04089
	GO:0031032	actomyosin structure organization	2	2	0.4	0.04089
	GO:0052803	imidazole-containing compound metabolic process	2	2	0.4	0.04089
	GO:0052805	imidazole-containing compound catabolic process	2	2	0.4	0.04089
	GO:0097056	selenocysteinyl-tRNA(Sec) biosynthetic process	2	2	0.4	0.04089
	GO:1902221	erythrose 4-phosphate/phosphoenolpyruvate family amino acid metabolic process	2	2	0.4	0.04089
	GO:1902222	erythrose 4-phosphate/phosphoenolpyruvate family amino acid catabolic process	2	2	0.4	0.04089
	GO:0044270	cellular nitrogen compound catabolic process	28	10	5.66	0.04141
	GO:0009163	nucleoside biosynthetic process	36	12	7.28	0.04517
	GO:0042455	ribonucleoside biosynthetic process	36	12	7.28	0.04517
	GO:1901659	glycosyl compound biosynthetic process	36	12	7.28	0.04517
	GO:0009127	purine nucleoside monophosphate biosynthetic process	21	8	4.25	0.04534
	GO:0009168	purine ribonucleoside monophosphate biosynthetic process	21	8	4.25	0.04534
	GO:0016053	organic acid biosynthetic process	48	15	9.71	0.04683
	GO:0046394	carboxylic acid biosynthetic process	48	15	9.71	0.04683

## Sheet: Emerg vs Young
		Biological process								Molecular function
	GO.ID	Term	Annotated	Significant	Expected	classicFisher			GO.ID	Term	Annotated	Significant	Expected	classicFisher
UP	GO:0044710	single-organism metabolic process	881	177	136.72	2.3e-05		UP	GO:0004560	alpha-L-fucosidase activity	5	5	0.75	7.5e-05
	GO:0006004	fucose metabolic process	5	5	0.78	8.9e-05			GO:0015928	fucosidase activity	5	5	0.75	7.5e-05
	GO:0006974	cellular response to DNA damage stimulus	74	24	11.48	0.00020			GO:0003824	catalytic activity	3141	521	470.19	0.00028
	GO:0033554	cellular response to stress	75	24	11.64	0.00025			GO:0005506	iron ion binding	75	23	11.23	0.00041
	GO:0006259	DNA metabolic process	177	45	27.47	0.00033			GO:0050113	inositol oxygenase activity	4	4	0.6	0.00050
	GO:0046164	alcohol catabolic process	6	5	0.93	0.00046			GO:0016705	oxidoreductase activity, acting on paired donors, with incorporation or reduction of molecular oxygen	60	19	8.98	0.00082
	GO:1901616	organic hydroxy compound catabolic process	6	5	0.93	0.00046			GO:0008026	ATP-dependent helicase activity	86	24	12.87	0.00138
	GO:0000097	sulfur amino acid biosynthetic process	4	4	0.62	0.00058			GO:0070035	purine NTP-dependent helicase activity	86	24	12.87	0.00138
	GO:0009066	aspartate family amino acid metabolic process	4	4	0.62	0.00058			GO:0004003	ATP-dependent DNA helicase activity	8	5	1.2	0.00281
	GO:0009067	aspartate family amino acid biosynthetic process	4	4	0.62	0.00058			GO:0016491	oxidoreductase activity	413	82	61.82	0.00332
	GO:0019310	inositol catabolic process	4	4	0.62	0.00058			GO:0004749	ribose phosphate diphosphokinase activity	3	3	0.45	0.00335
	GO:0046174	polyol catabolic process	4	4	0.62	0.00058			GO:0004252	serine-type endopeptidase activity	72	20	10.78	0.00355
	GO:0006281	DNA repair	71	22	11.02	0.00073			GO:0019239	deaminase activity	9	5	1.35	0.00554
	GO:0043094	cellular metabolic compound salvage	9	6	1.4	0.00075			GO:0003678	DNA helicase activity	24	9	3.59	0.00571
	GO:1901615	organic hydroxy compound metabolic process	20	9	3.1	0.00165			GO:0005102	receptor binding	25	9	3.74	0.00775
	GO:0005996	monosaccharide metabolic process	24	10	3.72	0.00187			GO:0020037	heme binding	72	19	10.78	0.00805
	GO:0005975	carbohydrate metabolic process	192	45	29.8	0.00210			GO:0046906	tetrapyrrole binding	73	19	10.93	0.00940
	GO:0006020	inositol metabolic process	5	4	0.78	0.00252			GO:0008536	Ran GTPase binding	4	3	0.6	0.01188
	GO:0006606	protein import into nucleus	5	4	0.78	0.00252			GO:0017016	Ras GTPase binding	7	4	1.05	0.01197
	GO:0034504	protein localization to nucleus	5	4	0.78	0.00252			GO:0031267	small GTPase binding	7	4	1.05	0.01197
	GO:0044275	cellular carbohydrate catabolic process	5	4	0.78	0.00252			GO:0051020	GTPase binding	7	4	1.05	0.01197
	GO:0044744	protein targeting to nucleus	5	4	0.78	0.00252			GO:0043167	ion binding	1987	328	297.44	0.01257
	GO:0051170	nuclear import	5	4	0.78	0.00252			GO:0008236	serine-type peptidase activity	86	21	12.87	0.01383
	GO:1902593	single-organism nuclear import	5	4	0.78	0.00252			GO:0017171	serine hydrolase activity	86	21	12.87	0.01383
	GO:0006289	nucleotide-excision repair	14	7	2.17	0.00265			GO:0000287	magnesium ion binding	32	10	4.79	0.01520
	GO:0044723	single-organism carbohydrate metabolic process	104	27	16.14	0.00369			GO:0004620	phospholipase activity	11	5	1.65	0.01567
	GO:0006555	methionine metabolic process	3	3	0.47	0.00372			GO:0016298	lipase activity	11	5	1.65	0.01567
	GO:0009086	methionine biosynthetic process	3	3	0.47	0.00372			GO:0046914	transition metal ion binding	430	80	64.37	0.01922
	GO:0019509	L-methionine biosynthetic process from methylthioadenosine	3	3	0.47	0.00372			GO:0008081	phosphoric diester hydrolase activity	38	11	5.69	0.02007
	GO:0043102	amino acid salvage	3	3	0.47	0.00372			GO:0004527	exonuclease activity	20	7	2.99	0.02153
	GO:0071265	L-methionine biosynthetic process	3	3	0.47	0.00372			GO:0004623	phospholipase A2 activity	2	2	0.3	0.02239
	GO:0071267	L-methionine salvage	3	3	0.47	0.00372			GO:0004645	phosphorylase activity	2	2	0.3	0.02239
	GO:0008152	metabolic process	2838	468	440.41	0.00572			GO:0004747	ribokinase activity	2	2	0.3	0.02239
	GO:0000096	sulfur amino acid metabolic process	6	4	0.93	0.00664			GO:0004819	glutamine-tRNA ligase activity	2	2	0.3	0.02239
	GO:0055114	oxidation-reduction process	338	68	52.45	0.01076			GO:0008762	UDP-N-acetylmuramate dehydrogenase activity	2	2	0.3	0.02239
	GO:0006665	sphingolipid metabolic process	10	5	1.55	0.01132			GO:0008146	sulfotransferase activity	12	5	1.8	0.02361
	GO:0006950	response to stress	119	28	18.47	0.01314			GO:0010181	FMN binding	5	3	0.75	0.02641
	GO:0006012	galactose metabolic process	4	3	0.62	0.01316			GO:0016778	diphosphotransferase activity	5	3	0.75	0.02641
	GO:0017038	protein import	7	4	1.09	0.01359			GO:0016861	intramolecular oxidoreductase activity, interconverting aldoses and ketoses	5	3	0.75	0.02641
	GO:0019318	hexose metabolic process	22	8	3.41	0.01367			GO:0008017	microtubule binding	30	9	4.49	0.02715
	GO:0006066	alcohol metabolic process	18	7	2.79	0.01398			GO:0003777	microtubule motor activity	26	8	3.89	0.03145
	GO:0007017	microtubule-based process	49	14	7.6	0.01407			GO:0004386	helicase activity	166	34	24.85	0.03206
	GO:0006260	DNA replication	70	18	10.86	0.01788			GO:0015631	tubulin binding	31	9	4.64	0.03334
	GO:0019751	polyol metabolic process	11	5	1.71	0.01815			GO:0008083	growth factor activity	9	4	1.35	0.03360
	GO:0044272	sulfur compound biosynthetic process	15	6	2.33	0.01951			GO:0016860	intramolecular oxidoreductase activity	9	4	1.35	0.03360
	GO:0044262	cellular carbohydrate metabolic process	28	9	4.35	0.02140			GO:0008378	galactosyltransferase activity	13	5	1.95	0.03375
	GO:0006790	sulfur compound metabolic process	24	8	3.72	0.02367			GO:0004518	nuclease activity	79	18	11.83	0.04130
	GO:0006014	D-ribose metabolic process	2	2	0.31	0.02405			GO:0016701	oxidoreductase activity, acting on single donors with incorporation of molecular oxygen	14	5	2.1	0.04620
	GO:0006044	N-acetylglucosamine metabolic process	2	2	0.31	0.02405			GO:0019201	nucleotide kinase activity	6	3	0.9	0.04701
	GO:0006368	transcription elongation from RNA polymerase II promoter	2	2	0.31	0.02405		DOWN	GO:0042302	structural constituent of cuticle	56	45	7.57	1.0e-29
	GO:0006425	glutaminyl-tRNA aminoacylation	2	2	0.31	0.02405			GO:0008061	chitin binding	36	22	4.87	3.5e-11
	GO:0007160	cell-matrix adhesion	2	2	0.31	0.02405			GO:0015077	monovalent inorganic cation transmembrane transporter activity	101	38	13.66	8.4e-10
	GO:0019321	pentose metabolic process	2	2	0.31	0.02405			GO:0015078	hydrogen ion transmembrane transporter activity	52	25	7.03	1.7e-09
	GO:0019673	GDP-mannose metabolic process	2	2	0.31	0.02405			GO:0008324	cation transmembrane transporter activity	171	51	23.12	1.5e-08
	GO:0031589	cell-substrate adhesion	2	2	0.31	0.02405			GO:0022890	inorganic cation transmembrane transporter activity	129	42	17.44	1.7e-08
	GO:0006270	DNA replication initiation	9	4	1.4	0.03782			GO:0005198	structural molecule activity	245	65	33.13	2.7e-08
	GO:0008652	cellular amino acid biosynthetic process	31	9	4.81	0.04072			GO:0005215	transporter activity	468	102	63.29	2.4e-07
	GO:1901607	alpha-amino acid biosynthetic process	31	9	4.81	0.04072			GO:0015075	ion transmembrane transporter activity	263	65	35.57	4.7e-07
	GO:0006928	movement of cell or subcellular component	27	8	4.19	0.04684			GO:0022857	transmembrane transporter activity	365	83	49.36	5.6e-07
	GO:0007018	microtubule-based movement	27	8	4.19	0.04684			GO:0022891	substrate-specific transmembrane transporter activity	279	67	37.73	9.5e-07
DOWN	GO:0006030	chitin metabolic process	42	23	5.8	3.8e-10			GO:0009055	electron carrier activity	34	16	4.6	2.2e-06
	GO:0006040	amino sugar metabolic process	44	23	6.07	1.3e-09			GO:0046933	proton-transporting ATP synthase activity, rotational mechanism	6	6	0.81	6.0e-06
	GO:1901071	glucosamine-containing compound metabolic process	44	23	6.07	1.3e-09			GO:0022892	substrate-specific transporter activity	303	68	40.98	9.9e-06
	GO:0006022	aminoglycan metabolic process	46	23	6.35	4.0e-09			GO:0008237	metallopeptidase activity	75	24	10.14	2.8e-05
	GO:0006754	ATP biosynthetic process	15	12	2.07	1.3e-08			GO:0005509	calcium ion binding	156	40	21.1	3.2e-05
	GO:0046034	ATP metabolic process	23	15	3.17	1.8e-08			GO:0016151	nickel cation binding	7	6	0.95	3.7e-05
	GO:0015985	energy coupled proton transport, down electrochemical gradient	13	11	1.79	1.9e-08			GO:0016491	oxidoreductase activity	413	84	55.85	4.8e-05
	GO:0015986	ATP synthesis coupled proton transport	13	11	1.79	1.9e-08			GO:0019829	cation-transporting ATPase activity	37	14	5	0.00018
	GO:0015672	monovalent inorganic cation transport	68	28	9.39	2.0e-08			GO:0042625	ATPase activity, coupled to transmembrane movement of ions	37	14	5	0.00018
	GO:0006091	generation of precursor metabolites and energy	41	20	5.66	7.3e-08			GO:0008233	peptidase activity	249	54	33.67	0.00021
	GO:1901135	carbohydrate derivative metabolic process	188	53	25.95	9.1e-08			GO:0022804	active transmembrane transporter activity	139	34	18.8	0.00032
	GO:0009126	purine nucleoside monophosphate metabolic process	29	16	4	1.7e-07			GO:0008238	exopeptidase activity	32	12	4.33	0.00058
	GO:0009167	purine ribonucleoside monophosphate metabolic process	29	16	4	1.7e-07			GO:0020037	heme binding	72	20	9.74	0.00102
	GO:0009144	purine nucleoside triphosphate metabolic process	27	15	3.73	3.7e-07			GO:0070011	peptidase activity, acting on L-amino acid peptides	242	50	32.73	0.00115
	GO:0009199	ribonucleoside triphosphate metabolic process	27	15	3.73	3.7e-07			GO:0008235	metalloexopeptidase activity	14	7	1.89	0.00117
	GO:0009205	purine ribonucleoside triphosphate metabolic process	27	15	3.73	3.7e-07			GO:0046906	tetrapyrrole binding	73	20	9.87	0.00123
	GO:0009127	purine nucleoside monophosphate biosynthetic process	21	13	2.9	4.1e-07			GO:0008121	ubiquinol-cytochrome-c reductase activity	5	4	0.68	0.00148
	GO:0009168	purine ribonucleoside monophosphate biosynthetic process	21	13	2.9	4.1e-07			GO:0008484	sulfuric ester hydrolase activity	5	4	0.68	0.00148
	GO:0015980	energy derivation by oxidation of organic compounds	28	15	3.86	6.9e-07			GO:0016679	oxidoreductase activity, acting on diphenols and related substances as donors	5	4	0.68	0.00148
	GO:0009142	nucleoside triphosphate biosynthetic process	19	12	2.62	8.6e-07			GO:0016681	oxidoreductase activity, acting on diphenols and related substances as donors, cytochrome as acceptor	5	4	0.68	0.00148
	GO:0009145	purine nucleoside triphosphate biosynthetic process	19	12	2.62	8.6e-07			GO:0004129	cytochrome-c oxidase activity	11	6	1.49	0.00152
	GO:0009201	ribonucleoside triphosphate biosynthetic process	19	12	2.62	8.6e-07			GO:0015002	heme-copper terminal oxidase activity	11	6	1.49	0.00152
	GO:0009206	purine ribonucleoside triphosphate biosynthetic process	19	12	2.62	8.6e-07			GO:0016675	oxidoreductase activity, acting on a heme group of donors	11	6	1.49	0.00152
	GO:0009141	nucleoside triphosphate metabolic process	29	15	4	1.3e-06			GO:0016676	oxidoreductase activity, acting on a heme group of donors, oxygen as acceptor	11	6	1.49	0.00152
	GO:0009161	ribonucleoside monophosphate metabolic process	33	16	4.55	1.7e-06			GO:0044769	ATPase activity, coupled to transmembrane movement of ions, rotational mechanism	11	6	1.49	0.00152
	GO:0006812	cation transport	148	42	20.43	1.7e-06			GO:0015399	primary active transmembrane transporter activity	85	22	11.49	0.00163
	GO:1901564	organonitrogen compound metabolic process	338	77	46.65	2.0e-06			GO:0015405	P-P-bond-hydrolysis-driven transmembrane transporter activity	85	22	11.49	0.00163
	GO:0009123	nucleoside monophosphate metabolic process	34	16	4.69	2.8e-06			GO:1901677	phosphate transmembrane transporter activity	8	5	1.08	0.00176
	GO:0006811	ion transport	251	61	34.64	2.8e-06			GO:0016810	hydrolase activity, acting on carbon-nitrogen (but not peptide) bonds	45	14	6.09	0.00176
	GO:0042278	purine nucleoside metabolic process	42	18	5.8	3.6e-06			GO:0008519	ammonium transmembrane transporter activity	3	3	0.41	0.00247
	GO:0046128	purine ribonucleoside metabolic process	42	18	5.8	3.6e-06			GO:0015101	organic cation transmembrane transporter activity	3	3	0.41	0.00247
	GO:0042451	purine nucleoside biosynthetic process	31	15	4.28	3.7e-06			GO:0043169	cation binding	890	148	120.36	0.00258
	GO:0046129	purine ribonucleoside biosynthetic process	31	15	4.28	3.7e-06			GO:0004867	serine-type endopeptidase inhibitor activity	12	6	1.62	0.00269
	GO:0098655	cation transmembrane transport	43	18	5.93	5.4e-06			GO:0042626	ATPase activity, coupled to transmembrane movement of substances	83	21	11.22	0.00278
	GO:0098660	inorganic ion transmembrane transport	43	18	5.93	5.4e-06			GO:0043492	ATPase activity, coupled to movement of substances	83	21	11.22	0.00278
	GO:0098662	inorganic cation transmembrane transport	43	18	5.93	5.4e-06			GO:0046872	metal ion binding	881	146	119.14	0.00318
	GO:0009156	ribonucleoside monophosphate biosynthetic process	25	13	3.45	6.1e-06			GO:0016614	oxidoreductase activity, acting on CH-OH group of donors	48	14	6.49	0.00345
	GO:1902600	hydrogen ion transmembrane transport	32	15	4.42	6.1e-06			GO:0003954	NADH dehydrogenase activity	9	5	1.22	0.00352
	GO:0009119	ribonucleoside metabolic process	48	19	6.63	7.9e-06			GO:0004180	carboxypeptidase activity	9	5	1.22	0.00352
	GO:0045333	cellular respiration	19	11	2.62	8.3e-06			GO:0004181	metallocarboxypeptidase activity	9	5	1.22	0.00352
	GO:0009124	nucleoside monophosphate biosynthetic process	26	13	3.59	1.1e-05			GO:0008137	NADH dehydrogenase (ubiquinone) activity	9	5	1.22	0.00352
	GO:0006099	tricarboxylic acid cycle	11	8	1.52	1.4e-05			GO:0016655	oxidoreductase activity, acting on NAD(P)H, quinone or similar compound as acceptor	9	5	1.22	0.00352
	GO:0006101	citrate metabolic process	11	8	1.52	1.4e-05			GO:0050136	NADH dehydrogenase (quinone) activity	9	5	1.22	0.00352
	GO:0007155	cell adhesion	47	18	6.49	2.3e-05			GO:0004373	glycogen (starch) synthase activity	6	4	0.81	0.00397
	GO:0022610	biological adhesion	47	18	6.49	2.3e-05			GO:0005315	inorganic phosphate transmembrane transporter activity	6	4	0.81	0.00397
	GO:0006818	hydrogen transport	35	15	4.83	2.4e-05			GO:0016820	hydrolase activity, acting on acid anhydrides, catalyzing transmembrane movement of substances	86	21	11.63	0.00437
	GO:0015992	proton transport	35	15	4.83	2.4e-05			GO:0046914	transition metal ion binding	430	77	58.15	0.00477
	GO:0007156	homophilic cell adhesion via plasma membrane adhesion molecules	9	7	1.24	2.6e-05			GO:0004175	endopeptidase activity	162	34	21.91	0.00522
	GO:0098609	cell-cell adhesion	9	7	1.24	2.6e-05			GO:0016684	oxidoreductase activity, acting on peroxide as acceptor	31	10	4.19	0.00588
	GO:0098742	cell-cell adhesion via plasma-membrane adhesion molecules	9	7	1.24	2.6e-05			GO:0016651	oxidoreductase activity, acting on NAD(P)H	18	7	2.43	0.00662
	GO:0009116	nucleoside metabolic process	56	20	7.73	2.8e-05			GO:0004601	peroxidase activity	27	9	3.65	0.00697
	GO:1901657	glycosyl compound metabolic process	56	20	7.73	2.8e-05			GO:0051537	2 iron, 2 sulfur cluster binding	7	4	0.95	0.00828
	GO:0009163	nucleoside biosynthetic process	36	15	4.97	3.5e-05			GO:0004364	glutathione transferase activity	4	3	0.54	0.00887
	GO:0042455	ribonucleoside biosynthetic process	36	15	4.97	3.5e-05			GO:0004514	nicotinate-nucleotide diphosphorylase (carboxylating) activity	4	3	0.54	0.00887
	GO:1901659	glycosyl compound biosynthetic process	36	15	4.97	3.5e-05			GO:0005201	extracellular matrix structural constituent	4	3	0.54	0.00887
	GO:0034220	ion transmembrane transport	57	20	7.87	3.7e-05			GO:0016615	malate dehydrogenase activity	4	3	0.54	0.00887
	GO:0009060	aerobic respiration	12	8	1.66	3.7e-05			GO:0005506	iron ion binding	75	18	10.14	0.00963
	GO:0009150	purine ribonucleotide metabolic process	41	16	5.66	5.1e-05			GO:0008199	ferric iron binding	11	5	1.49	0.01021
	GO:0019693	ribose phosphate metabolic process	51	18	7.04	8.4e-05			GO:0016814	hydrolase activity, acting on carbon-nitrogen (but not peptide) bonds, in cyclic amidines	8	4	1.08	0.01480
	GO:0072350	tricarboxylic acid metabolic process	13	8	1.79	8.5e-05			GO:0004096	catalase activity	2	2	0.27	0.01827
	GO:0009152	purine ribonucleotide biosynthetic process	31	13	4.28	0.00011			GO:0004470	malic enzyme activity	2	2	0.27	0.01827
	GO:0044712	single-organism catabolic process	61	20	8.42	0.00011			GO:0004471	malate dehydrogenase (decarboxylating) (NAD+) activity	2	2	0.27	0.01827
	GO:0009259	ribonucleotide metabolic process	44	16	6.07	0.00014			GO:0005388	calcium-transporting ATPase activity	2	2	0.27	0.01827
	GO:0055114	oxidation-reduction process	338	70	46.65	0.00017			GO:0015662	ATPase activity, coupled to transmembrane movement of ions, phosphorylative mechanism	2	2	0.27	0.01827
	GO:0006163	purine nucleotide metabolic process	45	16	6.21	0.00019			GO:0016748	succinyltransferase activity	2	2	0.27	0.01827
	GO:0072521	purine-containing compound metabolic process	54	18	7.45	0.00019			GO:0070008	serine-type exopeptidase activity	5	3	0.68	0.01994
	GO:1901565	organonitrogen compound catabolic process	37	14	5.11	0.00022			GO:0016209	antioxidant activity	37	10	5	0.02176
	GO:0072522	purine-containing compound biosynthetic process	42	15	5.8	0.00028			GO:0051287	NAD binding	22	7	2.98	0.02185
	GO:0009117	nucleotide metabolic process	100	27	13.8	0.00032			GO:0035251	UDP-glucosyltransferase activity	9	4	1.22	0.02384
	GO:0006164	purine nucleotide biosynthetic process	34	13	4.69	0.00033			GO:0036442	hydrogen-exporting ATPase activity	9	4	1.22	0.02384
	GO:0009260	ribonucleotide biosynthetic process	34	13	4.69	0.00033			GO:0046527	glucosyltransferase activity	9	4	1.22	0.02384
	GO:0046390	ribose phosphate biosynthetic process	34	13	4.69	0.00033			GO:0046961	proton-transporting ATPase activity, rotational mechanism	9	4	1.22	0.02384
	GO:0006753	nucleoside phosphate metabolic process	103	27	14.22	0.00053			GO:0016765	transferase activity, transferring alkyl or aryl (other than methyl) groups	18	6	2.43	0.02638
	GO:0055086	nucleobase-containing small molecule metabolic process	120	30	16.56	0.00063			GO:0004866	endopeptidase inhibitor activity	23	7	3.11	0.02785
	GO:0044765	single-organism transport	569	104	78.53	0.00076			GO:0061135	endopeptidase regulator activity	23	7	3.11	0.02785
	GO:1902578	single-organism localization	578	105	79.78	0.00090			GO:0004252	serine-type endopeptidase activity	72	16	9.74	0.02857
	GO:0006810	transport	842	145	116.22	0.00096			GO:0004222	metalloendopeptidase activity	45	11	6.09	0.03386
	GO:0051234	establishment of localization	845	145	116.63	0.00113			GO:0016638	oxidoreductase activity, acting on the CH-NH2 group of donors	10	4	1.35	0.03555
	GO:0044281	small molecule metabolic process	367	71	50.65	0.00123			GO:0030414	peptidase inhibitor activity	25	7	3.38	0.04298
	GO:0044699	single-organism process	1908	297	263.35	0.00138			GO:0061134	peptidase regulator activity	25	7	3.38	0.04298
	GO:0051179	localization	851	145	117.46	0.00155			GO:0051536	iron-sulfur cluster binding	31	8	4.19	0.04928
	GO:0006465	signal peptide processing	5	4	0.69	0.00160			GO:0051540	metal cluster binding	31	8	4.19	0.04928
	GO:0019627	urea metabolic process	5	4	0.69	0.00160			GO:0003774	motor activity	65	14	8.79	0.04931
	GO:0071941	nitrogen cycle metabolic process	5	4	0.69	0.00160			GO:0004000	adenosine deaminase activity	3	2	0.41	0.04988
	GO:0015696	ammonium transport	3	3	0.41	0.00262			GO:0004449	isocitrate dehydrogenase (NAD+) activity	3	2	0.41	0.04988
	GO:0043419	urea catabolic process	3	3	0.41	0.00262			GO:0004616	phosphogluconate dehydrogenase (decarboxylating) activity	3	2	0.41	0.04988
	GO:0043605	cellular amide catabolic process	3	3	0.41	0.00262			GO:0005044	scavenger receptor activity	3	2	0.41	0.04988
	GO:0044270	cellular nitrogen compound catabolic process	28	10	3.86	0.00293			GO:0005375	copper ion transmembrane transporter activity	3	2	0.41	0.04988
	GO:1901136	carbohydrate derivative catabolic process	16	7	2.21	0.00340			GO:0005432	calcium:sodium antiporter activity	3	2	0.41	0.04988
	GO:0009166	nucleotide catabolic process	9	5	1.24	0.00384			GO:0005549	odorant binding	3	2	0.41	0.04988
	GO:0009165	nucleotide biosynthetic process	68	18	9.39	0.00390			GO:0009039	urease activity	3	2	0.41	0.04988
	GO:0006817	phosphate ion transport	6	4	0.83	0.00428			GO:0015368	calcium:cation antiporter activity	3	2	0.41	0.04988
	GO:1901293	nucleoside phosphate biosynthetic process	69	18	9.52	0.00462			GO:0038024	cargo receptor activity	3	2	0.41	0.04988
	GO:0046434	organophosphate catabolic process	13	6	1.79	0.00488			GO:0046915	transition metal ion transmembrane transporter activity	3	2	0.41	0.04988
	GO:0006096	glycolytic process	10	5	1.38	0.00681
	GO:1901292	nucleoside phosphate catabolic process	10	5	1.38	0.00681
	GO:0055085	transmembrane transport	323	60	44.58	0.00758
	GO:0006979	response to oxidative stress	27	9	3.73	0.00790
	GO:0009435	NAD biosynthetic process	7	4	0.97	0.00890
	GO:1901566	organonitrogen compound biosynthetic process	130	28	17.94	0.00938
	GO:0006090	pyruvate metabolic process	11	5	1.52	0.01109
	GO:0019362	pyridine nucleotide metabolic process	15	6	2.07	0.01116
	GO:0046496	nicotinamide nucleotide metabolic process	15	6	2.07	0.01116
	GO:0005975	carbohydrate metabolic process	192	38	26.5	0.01167
	GO:0006814	sodium ion transport	20	7	2.76	0.01402
	GO:0016052	carbohydrate catabolic process	16	6	2.21	0.01581
	GO:0044724	single-organism carbohydrate catabolic process	16	6	2.21	0.01581
	GO:0019359	nicotinamide nucleotide biosynthetic process	8	4	1.1	0.01587
	GO:0019363	pyridine nucleotide biosynthetic process	8	4	1.1	0.01587
	GO:0019674	NAD metabolic process	8	4	1.1	0.01587
	GO:0006122	mitochondrial electron transport, ubiquinol to cytochrome c	2	2	0.28	0.01902
	GO:0032879	regulation of localization	2	2	0.28	0.01902
	GO:0051049	regulation of transport	2	2	0.28	0.01902
	GO:0019637	organophosphate metabolic process	156	31	21.53	0.02040
	GO:0006006	glucose metabolic process	5	3	0.69	0.02108
	GO:0006119	oxidative phosphorylation	5	3	0.69	0.02108
	GO:0042773	ATP synthesis coupled electron transport	5	3	0.69	0.02108
	GO:0072524	pyridine-containing compound metabolic process	17	6	2.35	0.02165
	GO:0015988	energy coupled proton transmembrane transport, against electrochemical gradient	22	7	3.04	0.02411
	GO:0015991	ATP hydrolysis coupled proton transport	22	7	3.04	0.02411
	GO:0046700	heterocycle catabolic process	27	8	3.73	0.02508
	GO:0015698	inorganic anion transport	32	9	4.42	0.02512
	GO:0005977	glycogen metabolic process	9	4	1.24	0.02550
	GO:0005978	glycogen biosynthetic process	9	4	1.24	0.02550
	GO:0006073	cellular glucan metabolic process	9	4	1.24	0.02550
	GO:0006112	energy reserve metabolic process	9	4	1.24	0.02550
	GO:0009250	glucan biosynthetic process	9	4	1.24	0.02550
	GO:0044042	glucan metabolic process	9	4	1.24	0.02550
	GO:0043603	cellular amide metabolic process	34	9	4.69	0.03655
	GO:1901361	organic cyclic compound catabolic process	29	8	4	0.03784
	GO:0006879	cellular iron ion homeostasis	10	4	1.38	0.03795
	GO:0055072	iron ion homeostasis	10	4	1.38	0.03795
	GO:0072525	pyridine-containing compound biosynthetic process	10	4	1.38	0.03795
	GO:0071705	nitrogen compound transport	24	7	3.31	0.03831
	GO:0044282	small molecule catabolic process	30	8	4.14	0.04560
	GO:0030001	metal ion transport	69	15	9.52	0.04593
	GO:0006733	oxidoreduction coenzyme metabolic process	20	6	2.76	0.04732

## Sheet: Emerg vs Phor
		Biological process								Molecular function
	GO.ID	Term	Annotated	Significant	Expected	classicFisher			GO.ID	Term	Annotated	Significant	Expected	classicFisher
UP	GO:0007265	Ras protein signal transduction	28	5	0.65	0.00039		UP	GO:0005488	binding	4408	165	138.02	2.5e-05
	GO:0046578	regulation of Ras protein signal transduction	28	5	0.65	0.00039			GO:0003774	motor activity	65	8	2.04	0.00088
	GO:0007266	Rho protein signal transduction	20	4	0.46	0.00099			GO:0004421	hydroxymethylglutaryl-CoA synthase activity	2	2	0.06	0.00098
	GO:0035023	regulation of Rho protein signal transduction	20	4	0.46	0.00099			GO:0004843	ubiquitin-specific protease activity	8	3	0.25	0.00151
	GO:0051056	regulation of small GTPase mediated signal transduction	41	5	0.95	0.00234			GO:0019783	ubiquitin-like protein-specific protease activity	8	3	0.25	0.00151
	GO:1902531	regulation of intracellular signal transduction	43	5	1	0.00290			GO:0036459	ubiquitinyl hydrolase activity	8	3	0.25	0.00151
	GO:0035556	intracellular signal transduction	174	10	4.04	0.00655			GO:0030554	adenyl nucleotide binding	857	42	26.83	0.00178
	GO:0009966	regulation of signal transduction	53	5	1.23	0.00721			GO:0098772	molecular function regulator	107	10	3.35	0.00182
	GO:0010646	regulation of cell communication	53	5	1.23	0.00721			GO:0005515	protein binding	1678	71	52.54	0.00234
	GO:0023051	regulation of signaling	53	5	1.23	0.00721			GO:0032559	adenyl ribonucleotide binding	844	41	26.43	0.00241
	GO:0048583	regulation of response to stimulus	53	5	1.23	0.00721			GO:0005088	Ras guanyl-nucleotide exchange factor activity	20	4	0.63	0.00305
	GO:0007264	small GTPase mediated signal transduction	112	7	2.6	0.01450			GO:0005089	Rho guanyl-nucleotide exchange factor activity	20	4	0.63	0.00305
	GO:0006083	acetate metabolic process	1	1	0.02	0.02321			GO:0016818	hydrolase activity, acting on acid anhydrides, in phosphorus-containing anhydrides	520	28	16.28	0.00309
	GO:0006085	acetyl-CoA biosynthetic process	1	1	0.02	0.02321			GO:0016817	hydrolase activity, acting on acid anhydrides	526	28	16.47	0.00364
	GO:0019427	acetyl-CoA biosynthetic process from acetate	1	1	0.02	0.02321			GO:0017111	nucleoside-triphosphatase activity	502	27	15.72	0.00373
	GO:0035384	thioester biosynthetic process	1	1	0.02	0.02321			GO:0005524	ATP binding	843	40	26.39	0.00418
	GO:0071616	acyl-CoA biosynthetic process	1	1	0.02	0.02321			GO:0016462	pyrophosphatase activity	509	27	15.94	0.00451
	GO:0006629	lipid metabolic process	134	7	3.11	0.03486			GO:0005085	guanyl-nucleotide exchange factor activity	37	5	1.16	0.00553
	GO:0006720	isoprenoid metabolic process	14	2	0.32	0.04045			GO:0017076	purine nucleotide binding	1029	46	32.22	0.00650
	GO:0008299	isoprenoid biosynthetic process	14	2	0.32	0.04045			GO:0001883	purine nucleoside binding	1006	45	31.5	0.00706
	GO:0006084	acetyl-CoA metabolic process	2	1	0.05	0.04588			GO:0032549	ribonucleoside binding	1006	45	31.5	0.00706
	GO:0006637	acyl-CoA metabolic process	2	1	0.05	0.04588			GO:0032550	purine ribonucleoside binding	1006	45	31.5	0.00706
	GO:0035383	thioester metabolic process	2	1	0.05	0.04588			GO:0032555	purine ribonucleotide binding	1006	45	31.5	0.00706
DOWN	GO:0044710	single-organism metabolic process	881	83	51.75	1.2e-06			GO:0001882	nucleoside binding	1007	45	31.53	0.00719
	GO:1901564	organonitrogen compound metabolic process	338	40	19.85	9.0e-06			GO:0032553	ribonucleotide binding	1011	45	31.65	0.00773
	GO:0055114	oxidation-reduction process	338	39	19.85	2.2e-05			GO:0046912	transferase activity, transferring acyl groups, acyl groups converted into alkyl on transfer	5	2	0.16	0.00917
	GO:1901605	alpha-amino acid metabolic process	52	11	3.05	0.00016			GO:0097367	carbohydrate derivative binding	1054	46	33	0.01005
	GO:0006563	L-serine metabolic process	4	3	0.23	0.00077			GO:0035639	purine ribonucleoside triphosphate binding	1005	44	31.47	0.01128
	GO:0009069	serine family amino acid metabolic process	14	5	0.82	0.00087			GO:0000166	nucleotide binding	1293	53	40.48	0.01863
	GO:0044281	small molecule metabolic process	367	36	21.56	0.00121			GO:1901265	nucleoside phosphate binding	1293	53	40.48	0.01863
	GO:0019318	hexose metabolic process	22	6	1.29	0.00130			GO:0043168	anion binding	1150	48	36.01	0.01879
	GO:0008652	cellular amino acid biosynthetic process	31	7	1.82	0.00172			GO:0019904	protein domain specific binding	8	2	0.25	0.02412
	GO:1901607	alpha-amino acid biosynthetic process	31	7	1.82	0.00172			GO:0036094	small molecule binding	1316	53	41.2	0.02554
	GO:0006006	glucose metabolic process	5	3	0.29	0.00183			GO:0016787	hydrolase activity	1244	50	38.95	0.03127
	GO:0006665	sphingolipid metabolic process	10	4	0.59	0.00184			GO:0001871	pattern binding	1	1	0.03	0.03131
	GO:0005996	monosaccharide metabolic process	24	6	1.41	0.00212			GO:0003987	acetate-CoA ligase activity	1	1	0.03	0.03131
	GO:0006564	L-serine biosynthetic process	2	2	0.12	0.00344			GO:0016208	AMP binding	1	1	0.03	0.03131
	GO:0000096	sulfur amino acid metabolic process	6	3	0.35	0.00351			GO:0030247	polysaccharide binding	1	1	0.03	0.03131
	GO:0008277	regulation of G-protein coupled receptor protein signaling pathway	6	3	0.35	0.00351			GO:0030674	protein binding, bridging	1	1	0.03	0.03131
	GO:0009968	negative regulation of signal transduction	6	3	0.35	0.00351			GO:0051015	actin filament binding	1	1	0.03	0.03131
	GO:0010648	negative regulation of cell communication	6	3	0.35	0.00351			GO:0060090	binding, bridging	1	1	0.03	0.03131
	GO:0023021	termination of signal transduction	6	3	0.35	0.00351			GO:2001070	starch binding	1	1	0.03	0.03131
	GO:0023057	negative regulation of signaling	6	3	0.35	0.00351			GO:0042626	ATPase activity, coupled to transmembrane movement of substances	83	6	2.6	0.04508
	GO:0038032	termination of G-protein coupled receptor signaling pathway	6	3	0.35	0.00351			GO:0043492	ATPase activity, coupled to movement of substances	83	6	2.6	0.04508
	GO:0045744	negative regulation of G-protein coupled receptor protein signaling pathway	6	3	0.35	0.00351			GO:0015399	primary active transmembrane transporter activity	85	6	2.66	0.04966
	GO:0048585	negative regulation of response to stimulus	6	3	0.35	0.00351			GO:0015405	P-P-bond-hydrolysis-driven transmembrane transporter activity	85	6	2.66	0.04966
	GO:1901566	organonitrogen compound biosynthetic process	130	16	7.64	0.00353		DOWN	GO:0016491	oxidoreductase activity	413	52	19.09	1.3e-11
	GO:0044711	single-organism biosynthetic process	210	22	12.34	0.00520			GO:0003824	catalytic activity	3141	189	145.18	2.2e-07
	GO:0034220	ion transmembrane transport	57	9	3.35	0.00540			GO:0048037	cofactor binding	137	21	6.33	1.0e-06
	GO:0022618	ribonucleoprotein complex assembly	7	3	0.41	0.00587			GO:0004298	threonine-type endopeptidase activity	14	6	0.65	2.0e-05
	GO:0015988	energy coupled proton transmembrane transport, against electrochemical gradient	22	5	1.29	0.00774			GO:0070003	threonine-type peptidase activity	14	6	0.65	2.0e-05
	GO:0015991	ATP hydrolysis coupled proton transport	22	5	1.29	0.00774			GO:0008483	transaminase activity	12	5	0.55	0.00012
	GO:0006520	cellular amino acid metabolic process	142	16	8.34	0.00837			GO:0016769	transferase activity, transferring nitrogenous groups	12	5	0.55	0.00012
	GO:0071826	ribonucleoprotein complex subunit organization	8	3	0.47	0.00899			GO:0050662	coenzyme binding	97	14	4.48	0.00013
	GO:0055086	nucleobase-containing small molecule metabolic process	120	14	7.05	0.00991			GO:0050661	NADP binding	9	4	0.42	0.00047
	GO:0006555	methionine metabolic process	3	2	0.18	0.00991			GO:0016702	oxidoreductase activity, acting on single donors with incorporation of molecular oxygen, incorporation of two atoms of oxygen	10	4	0.46	0.00075
	GO:0009086	methionine biosynthetic process	3	2	0.18	0.00991			GO:0043022	ribosome binding	5	3	0.23	0.00091
	GO:0019509	L-methionine biosynthetic process from methylthioadenosine	3	2	0.18	0.00991			GO:0008289	lipid binding	47	8	2.17	0.00124
	GO:0043102	amino acid salvage	3	2	0.18	0.00991			GO:0030170	pyridoxal phosphate binding	37	7	1.71	0.00131
	GO:0071265	L-methionine biosynthetic process	3	2	0.18	0.00991			GO:0005496	steroid binding	7	3	0.32	0.00298
	GO:0071267	L-methionine salvage	3	2	0.18	0.00991			GO:0032934	sterol binding	7	3	0.32	0.00298
	GO:0044699	single-organism process	1908	130	112.07	0.01050			GO:0043178	alcohol binding	7	3	0.32	0.00298
	GO:0008152	metabolic process	2838	183	166.7	0.01107			GO:0016701	oxidoreductase activity, acting on single donors with incorporation of molecular oxygen	14	4	0.65	0.00310
	GO:0006790	sulfur compound metabolic process	24	5	1.41	0.01135			GO:0005179	hormone activity	8	3	0.37	0.00460
	GO:0098655	cation transmembrane transport	43	7	2.53	0.01157			GO:0043021	ribonucleoprotein complex binding	8	3	0.37	0.00460
	GO:0098660	inorganic ion transmembrane transport	43	7	2.53	0.01157			GO:0051213	dioxygenase activity	16	4	0.74	0.00524
	GO:0098662	inorganic cation transmembrane transport	43	7	2.53	0.01157			GO:0016705	oxidoreductase activity, acting on paired donors, with incorporation or reduction of molecular oxygen	60	8	2.77	0.00598
	GO:0006082	organic acid metabolic process	200	20	11.75	0.01249			GO:0004084	branched-chain-amino-acid transaminase activity	3	2	0.14	0.00619
	GO:0019752	carboxylic acid metabolic process	200	20	11.75	0.01249			GO:0004731	purine-nucleoside phosphorylase activity	3	2	0.14	0.00619
	GO:0043436	oxoacid metabolic process	200	20	11.75	0.01249			GO:0004749	ribose phosphate diphosphokinase activity	3	2	0.14	0.00619
	GO:0043094	cellular metabolic compound salvage	9	3	0.53	0.01291			GO:0016616	oxidoreductase activity, acting on the CH-OH group of donors, NAD or NADP as acceptor	37	6	1.71	0.00642
	GO:0006643	membrane lipid metabolic process	25	5	1.47	0.01353			GO:0036442	hydrogen-exporting ATPase activity	9	3	0.42	0.00667
	GO:0006818	hydrogen transport	35	6	2.06	0.01487			GO:0046961	proton-transporting ATPase activity, rotational mechanism	9	3	0.42	0.00667
	GO:0015992	proton transport	35	6	2.06	0.01487			GO:0004364	glutathione transferase activity	4	2	0.18	0.01201
	GO:0009719	response to endogenous stimulus	10	3	0.59	0.01765			GO:0015036	disulfide oxidoreductase activity	20	4	0.92	0.01205
	GO:0070887	cellular response to chemical stimulus	10	3	0.59	0.01765			GO:0044769	ATPase activity, coupled to transmembrane movement of ions, rotational mechanism	11	3	0.51	0.01223
	GO:0071310	cellular response to organic substance	10	3	0.59	0.01765			GO:0016667	oxidoreductase activity, acting on a sulfur group of donors	31	5	1.43	0.01289
	GO:0071495	cellular response to endogenous stimulus	10	3	0.59	0.01765			GO:0003746	translation elongation factor activity	12	3	0.55	0.01576
	GO:0000097	sulfur amino acid biosynthetic process	4	2	0.23	0.01905			GO:0035091	phosphatidylinositol binding	22	4	1.02	0.01692
	GO:0009066	aspartate family amino acid metabolic process	4	2	0.23	0.01905			GO:0051287	NAD binding	22	4	1.02	0.01692
	GO:0009067	aspartate family amino acid biosynthetic process	4	2	0.23	0.01905			GO:0016820	hydrolase activity, acting on acid anhydrides, catalyzing transmembrane movement of substances	86	9	3.97	0.01726
	GO:0009070	serine family amino acid biosynthetic process	4	2	0.23	0.01905			GO:0016778	diphosphotransferase activity	5	2	0.23	0.01941
	GO:0009081	branched-chain amino acid metabolic process	4	2	0.23	0.01905			GO:0016614	oxidoreductase activity, acting on CH-OH group of donors	48	6	2.22	0.02221
	GO:0097164	ammonium ion metabolic process	4	2	0.23	0.01905			GO:0022857	transmembrane transporter activity	365	25	16.87	0.03030
	GO:0016053	organic acid biosynthetic process	48	7	2.82	0.02062			GO:0042626	ATPase activity, coupled to transmembrane movement of substances	83	8	3.84	0.03713
	GO:0046394	carboxylic acid biosynthetic process	48	7	2.82	0.02062			GO:0043492	ATPase activity, coupled to movement of substances	83	8	3.84	0.03713
	GO:0072522	purine-containing compound biosynthetic process	42	6	2.47	0.03418			GO:0008233	peptidase activity	249	18	11.51	0.03907
	GO:1902600	hydrogen ion transmembrane transport	32	5	1.88	0.03677			GO:0015399	primary active transmembrane transporter activity	85	8	3.93	0.04189
	GO:0006575	cellular modified amino acid metabolic process	22	4	1.29	0.03679			GO:0015405	P-P-bond-hydrolysis-driven transmembrane transporter activity	85	8	3.93	0.04189
	GO:0072521	purine-containing compound metabolic process	54	7	3.17	0.03688			GO:0050660	flavin adenine dinucleotide binding	42	5	1.94	0.04285
	GO:0010033	response to organic substance	13	3	0.76	0.03693			GO:0000702	oxidized base lesion DNA N-glycosylase activity	1	1	0.05	0.04622
	GO:0030163	protein catabolic process	91	10	5.35	0.03925			GO:0003844	1,4-alpha-glucan branching enzyme activity	1	1	0.05	0.04622
	GO:0009116	nucleoside metabolic process	56	7	3.29	0.04378			GO:0003867	4-aminobutyrate transaminase activity	1	1	0.05	0.04622
	GO:1901657	glycosyl compound metabolic process	56	7	3.29	0.04378			GO:0003868	4-hydroxyphenylpyruvate dioxygenase activity	1	1	0.05	0.04622
	GO:0044283	small molecule biosynthetic process	57	7	3.35	0.04751			GO:0003938	IMP dehydrogenase activity	1	1	0.05	0.04622
	GO:0006629	lipid metabolic process	134	13	7.87	0.04931			GO:0004014	adenosylmethionine decarboxylase activity	1	1	0.05	0.04622
									GO:0004019	adenylosuccinate synthase activity	1	1	0.05	0.04622
									GO:0004070	aspartate carbamoyltransferase activity	1	1	0.05	0.04622
									GO:0004140	dephospho-CoA kinase activity	1	1	0.05	0.04622
									GO:0004329	formate-tetrahydrofolate ligase activity	1	1	0.05	0.04622
									GO:0004342	glucosamine-6-phosphate deaminase activity	1	1	0.05	0.04622
									GO:0004345	glucose-6-phosphate dehydrogenase activity	1	1	0.05	0.04622
									GO:0004346	glucose-6-phosphatase activity	1	1	0.05	0.04622
									GO:0004362	glutathione-disulfide reductase activity	1	1	0.05	0.04622
									GO:0004372	glycine hydroxymethyltransferase activity	1	1	0.05	0.04622
									GO:0004411	homogentisate 1,2-dioxygenase activity	1	1	0.05	0.04622
									GO:0004427	inorganic diphosphatase activity	1	1	0.05	0.04622
									GO:0004611	phosphoenolpyruvate carboxykinase activity	1	1	0.05	0.04622
									GO:0004613	phosphoenolpyruvate carboxykinase (GTP) activity	1	1	0.05	0.04622
									GO:0004618	phosphoglycerate kinase activity	1	1	0.05	0.04622
									GO:0004622	lysophospholipase activity	1	1	0.05	0.04622
									GO:0004639	phosphoribosylaminoimidazolesuccinocarboxamide synthase activity	1	1	0.05	0.04622
									GO:0004647	phosphoserine phosphatase activity	1	1	0.05	0.04622
									GO:0004648	O-phospho-L-serine:2-oxoglutarate aminotransferase activity	1	1	0.05	0.04622
									GO:0004729	oxygen-dependent protoporphyrinogen oxidase activity	1	1	0.05	0.04622
									GO:0004801	sedoheptulose-7-phosphate:D-glyceraldehyde-3-phosphate glyceronetransferase activity	1	1	0.05	0.04622
									GO:0005185	neurohypophyseal hormone activity	1	1	0.05	0.04622
									GO:0008108	UDP-glucose:hexose-1-phosphate uridylyltransferase activity	1	1	0.05	0.04622
									GO:0008113	peptide-methionine (S)-S-oxide reductase activity	1	1	0.05	0.04622
									GO:0008534	oxidized purine nucleobase lesion DNA N-glycosylase activity	1	1	0.05	0.04622
									GO:0010309	acireductone dioxygenase [iron(II)-requiring] activity	1	1	0.05	0.04622
									GO:0015037	peptide disulfide oxidoreductase activity	1	1	0.05	0.04622
									GO:0015038	glutathione disulfide oxidoreductase activity	1	1	0.05	0.04622
									GO:0016743	carboxyl- or carbamoyltransferase activity	1	1	0.05	0.04622
									GO:0016744	transferase activity, transferring aldehyde or ketonic groups	1	1	0.05	0.04622
									GO:0016799	hydrolase activity, hydrolyzing N-glycosyl compounds	1	1	0.05	0.04622
									GO:0017061	S-methyl-5-thioadenosine phosphorylase activity	1	1	0.05	0.04622
									GO:0017172	cysteine dioxygenase activity	1	1	0.05	0.04622
									GO:0017174	glycine N-methyltransferase activity	1	1	0.05	0.04622
									GO:0019104	DNA N-glycosylase activity	1	1	0.05	0.04622
									GO:0034701	tripeptidase activity	1	1	0.05	0.04622
									GO:0043546	molybdopterin cofactor binding	1	1	0.05	0.04622
									GO:0050309	sugar-terminal-phosphatase activity	1	1	0.05	0.04622
									GO:0070569	uridylyltransferase activity	1	1	0.05	0.04622
									GO:0070818	protoporphyrinogen oxidase activity	1	1	0.05	0.04622
									GO:0020037	heme binding	72	7	3.33	0.04763
									GO:0016765	transferase activity, transferring alkyl or aryl (other than methyl) groups	18	3	0.83	0.04768
									GO:0000062	fatty-acyl-CoA binding	8	2	0.37	0.04957
									GO:0004177	aminopeptidase activity	8	2	0.37	0.04957
									GO:1901677	phosphate transmembrane transporter activity	8	2	0.37	0.04957

## Sheet: Young vs Male
		Biological process								Molecular function
	GO.ID	Term	Annotated	Significant	Expected	classicFisher			GO.ID	Term	Annotated	Significant	Expected	classicFisher
UP	GO:0006412	translation	249	118	71.56	9.9e-11		UP	GO:0005198	structural molecule activity	245	135	68.64	1.1e-19
	GO:0045333	cellular respiration	19	17	5.46	5.3e-08			GO:0003735	structural constituent of ribosome	137	85	38.38	5.1e-17
	GO:0055114	oxidation-reduction process	338	138	97.14	4.4e-07			GO:0016491	oxidoreductase activity	413	168	115.7	7.2e-09
	GO:0022900	electron transport chain	11	11	3.16	1.1e-06			GO:0009055	electron carrier activity	34	25	9.53	4.4e-08
	GO:0006091	generation of precursor metabolites and energy	41	26	11.78	3.7e-06			GO:0042302	structural constituent of cuticle	56	35	15.69	6.9e-08
	GO:0046034	ATP metabolic process	23	17	6.61	8.9e-06			GO:0016651	oxidoreductase activity, acting on NAD(P)H	18	16	5.04	1.1e-07
	GO:0009161	ribonucleoside monophosphate metabolic process	33	21	9.48	3.0e-05			GO:0004129	cytochrome-c oxidase activity	11	11	3.08	8.2e-07
	GO:0009126	purine nucleoside monophosphate metabolic process	29	19	8.33	4.1e-05			GO:0015002	heme-copper terminal oxidase activity	11	11	3.08	8.2e-07
	GO:0009141	nucleoside triphosphate metabolic process	29	19	8.33	4.1e-05			GO:0016675	oxidoreductase activity, acting on a heme group of donors	11	11	3.08	8.2e-07
	GO:0009167	purine ribonucleoside monophosphate metabolic process	29	19	8.33	4.1e-05			GO:0016676	oxidoreductase activity, acting on a heme group of donors, oxygen as acceptor	11	11	3.08	8.2e-07
	GO:0015985	energy coupled proton transport, down electrochemical gradient	13	11	3.74	4.5e-05			GO:0015078	hydrogen ion transmembrane transporter activity	52	30	14.57	6.5e-06
	GO:0015986	ATP synthesis coupled proton transport	13	11	3.74	4.5e-05			GO:0003954	NADH dehydrogenase activity	9	9	2.52	1.0e-05
	GO:0072350	tricarboxylic acid metabolic process	13	11	3.74	4.5e-05			GO:0008137	NADH dehydrogenase (ubiquinone) activity	9	9	2.52	1.0e-05
	GO:0006979	response to oxidative stress	27	18	7.76	4.6e-05			GO:0016655	oxidoreductase activity, acting on NAD(P)H, quinone or similar compound as acceptor	9	9	2.52	1.0e-05
	GO:0009144	purine nucleoside triphosphate metabolic process	27	18	7.76	4.6e-05			GO:0050136	NADH dehydrogenase (quinone) activity	9	9	2.52	1.0e-05
	GO:0009199	ribonucleoside triphosphate metabolic process	27	18	7.76	4.6e-05			GO:0016684	oxidoreductase activity, acting on peroxide as acceptor	31	20	8.68	2.4e-05
	GO:0009205	purine ribonucleoside triphosphate metabolic process	27	18	7.76	4.6e-05			GO:0046906	tetrapyrrole binding	73	37	20.45	3.2e-05
	GO:0009123	nucleoside monophosphate metabolic process	34	21	9.77	5.8e-05			GO:0004601	peroxidase activity	27	18	7.56	3.2e-05
	GO:0009060	aerobic respiration	12	10	3.45	0.00014			GO:0015077	monovalent inorganic cation transmembrane transporter activity	101	47	28.3	5.0e-05
	GO:0022904	respiratory electron transport chain	7	7	2.01	0.00016			GO:0020037	heme binding	72	36	20.17	5.9e-05
	GO:1901564	organonitrogen compound metabolic process	338	125	97.14	0.00039			GO:0016209	antioxidant activity	37	21	10.37	0.00022
	GO:0006099	tricarboxylic acid cycle	11	9	3.16	0.00040			GO:0022890	inorganic cation transmembrane transporter activity	129	55	36.14	0.00023
	GO:0006101	citrate metabolic process	11	9	3.16	0.00040			GO:0005215	transporter activity	468	164	131.11	0.00035
	GO:0015980	energy derivation by oxidation of organic compounds	28	17	8.05	0.00040			GO:0008061	chitin binding	36	20	10.09	0.00045
	GO:0006754	ATP biosynthetic process	15	11	4.31	0.00044			GO:0046933	proton-transporting ATP synthase activity, rotational mechanism	6	6	1.68	0.00048
	GO:0009119	ribonucleoside metabolic process	48	25	13.8	0.00052			GO:0051536	iron-sulfur cluster binding	31	17	8.68	0.00147
	GO:0009259	ribonucleotide metabolic process	44	23	12.65	0.00082			GO:0051540	metal cluster binding	31	17	8.68	0.00147
	GO:0006030	chitin metabolic process	42	22	12.07	0.00102			GO:0003723	RNA binding	245	90	68.64	0.00156
	GO:0042278	purine nucleoside metabolic process	42	22	12.07	0.00102			GO:0008324	cation transmembrane transporter activity	171	66	47.91	0.00157
	GO:0046128	purine ribonucleoside metabolic process	42	22	12.07	0.00102			GO:0008121	ubiquinol-cytochrome-c reductase activity	5	5	1.4	0.00172
	GO:0016052	carbohydrate catabolic process	16	11	4.6	0.00103			GO:0016679	oxidoreductase activity, acting on diphenols and related substances as donors	5	5	1.4	0.00172
	GO:0044724	single-organism carbohydrate catabolic process	16	11	4.6	0.00103			GO:0016681	oxidoreductase activity, acting on diphenols and related substances as donors, cytochrome as acceptor	5	5	1.4	0.00172
	GO:0009156	ribonucleoside monophosphate biosynthetic process	25	15	7.19	0.00106			GO:0005506	iron ion binding	75	33	21.01	0.00210
	GO:0006163	purine nucleotide metabolic process	45	23	12.93	0.00122			GO:0019842	vitamin binding	13	9	3.64	0.00237
	GO:0055085	transmembrane transport	323	117	92.83	0.00146			GO:0051537	2 iron, 2 sulfur cluster binding	7	6	1.96	0.00256
	GO:0009127	purine nucleoside monophosphate biosynthetic process	21	13	6.04	0.00154			GO:0022857	transmembrane transporter activity	365	126	102.26	0.00308
	GO:0009168	purine ribonucleoside monophosphate biosynthetic process	21	13	6.04	0.00154			GO:0022891	substrate-specific transmembrane transporter activity	279	99	78.16	0.00330
	GO:0006022	aminoglycan metabolic process	46	23	13.22	0.00179			GO:0022892	substrate-specific transporter activity	303	106	84.89	0.00401
	GO:0009142	nucleoside triphosphate biosynthetic process	19	12	5.46	0.00184			GO:0015075	ion transmembrane transporter activity	263	93	73.68	0.00483
	GO:0009145	purine nucleoside triphosphate biosynthetic process	19	12	5.46	0.00184			GO:0004298	threonine-type endopeptidase activity	14	9	3.92	0.00500
	GO:0009201	ribonucleoside triphosphate biosynthetic process	19	12	5.46	0.00184			GO:0016701	oxidoreductase activity, acting on single donors with incorporation of molecular oxygen	14	9	3.92	0.00500
	GO:0009206	purine ribonucleoside triphosphate biosynthetic process	19	12	5.46	0.00184			GO:0070003	threonine-type peptidase activity	14	9	3.92	0.00500
	GO:0009124	nucleoside monophosphate biosynthetic process	26	15	7.47	0.00185			GO:0005201	extracellular matrix structural constituent	4	4	1.12	0.00615
	GO:0072521	purine-containing compound metabolic process	54	26	15.52	0.00185			GO:0016417	S-acyltransferase activity	4	4	1.12	0.00615
	GO:0009150	purine ribonucleotide metabolic process	41	21	11.78	0.00191			GO:0050113	inositol oxygenase activity	4	4	1.12	0.00615
	GO:0006119	oxidative phosphorylation	5	5	1.44	0.00195			GO:1901677	phosphate transmembrane transporter activity	8	6	2.24	0.00780
	GO:0042773	ATP synthesis coupled electron transport	5	5	1.44	0.00195			GO:0005315	inorganic phosphate transmembrane transporter activity	6	5	1.68	0.00791
	GO:0009163	nucleoside biosynthetic process	36	19	10.35	0.00198			GO:0044769	ATPase activity, coupled to transmembrane movement of ions, rotational mechanism	11	7	3.08	0.01459
	GO:0042455	ribonucleoside biosynthetic process	36	19	10.35	0.00198			GO:0051539	4 iron, 4 sulfur cluster binding	11	7	3.08	0.01459
	GO:1901659	glycosyl compound biosynthetic process	36	19	10.35	0.00198			GO:0052689	carboxylic ester hydrolase activity	16	9	4.48	0.01622
	GO:0044281	small molecule metabolic process	367	130	105.48	0.00214			GO:0043565	sequence-specific DNA binding	46	20	12.89	0.01735
	GO:0006040	amino sugar metabolic process	44	22	12.65	0.00224			GO:0050661	NADP binding	9	6	2.52	0.01787
	GO:1901071	glucosamine-containing compound metabolic process	44	22	12.65	0.00224			GO:0003924	GTPase activity	94	36	26.33	0.01909
	GO:0006082	organic acid metabolic process	200	76	57.48	0.00238			GO:0005319	lipid transporter activity	19	10	5.32	0.02015
	GO:0019752	carboxylic acid metabolic process	200	76	57.48	0.00238			GO:0005242	inward rectifier potassium channel activity	3	3	0.84	0.02196
	GO:0043436	oxoacid metabolic process	200	76	57.48	0.00238			GO:0008028	monocarboxylic acid transmembrane transporter activity	3	3	0.84	0.02196
	GO:0044249	cellular biosynthetic process	891	290	256.08	0.00279			GO:0008508	bile acid:sodium symporter activity	3	3	0.84	0.02196
	GO:0022613	ribonucleoprotein complex biogenesis	37	19	10.63	0.00300			GO:0008519	ammonium transmembrane transporter activity	3	3	0.84	0.02196
	GO:0042254	ribosome biogenesis	32	17	9.2	0.00310			GO:0015101	organic cation transmembrane transporter activity	3	3	0.84	0.02196
	GO:1901576	organic substance biosynthetic process	903	293	259.53	0.00324			GO:0015125	bile acid transmembrane transporter activity	3	3	0.84	0.02196
	GO:0009116	nucleoside metabolic process	56	26	16.09	0.00351			GO:0016405	CoA-ligase activity	3	3	0.84	0.02196
	GO:1901657	glycosyl compound metabolic process	56	26	16.09	0.00351			GO:0016418	S-acetyltransferase activity	3	3	0.84	0.02196
	GO:0009058	biosynthetic process	951	307	273.32	0.00357			GO:0016774	phosphotransferase activity, carboxyl group as acceptor	3	3	0.84	0.02196
	GO:0019693	ribose phosphate metabolic process	51	24	14.66	0.00400			GO:0016878	acid-thiol ligase activity	3	3	0.84	0.02196
	GO:0044085	cellular component biogenesis	96	40	27.59	0.00414			GO:0042802	identical protein binding	3	3	0.84	0.02196
	GO:0006333	chromatin assembly or disassembly	21	12	6.04	0.00589			GO:1901618	organic hydroxy compound transmembrane transporter activity	3	3	0.84	0.02196
	GO:0065004	protein-DNA complex assembly	21	12	6.04	0.00589			GO:0003896	DNA primase activity	5	4	1.4	0.02385
	GO:0071824	protein-DNA complex subunit organization	21	12	6.04	0.00589			GO:0004448	isocitrate dehydrogenase activity	5	4	1.4	0.02385
	GO:0042451	purine nucleoside biosynthetic process	31	16	8.91	0.00592			GO:0008484	sulfuric ester hydrolase activity	5	4	1.4	0.02385
	GO:0046129	purine ribonucleoside biosynthetic process	31	16	8.91	0.00592			GO:0016742	hydroxymethyl-, formyl- and related transferase activity	5	4	1.4	0.02385
	GO:0006261	DNA-dependent DNA replication	14	9	4.02	0.00600			GO:0030976	thiamine pyrophosphate binding	5	4	1.4	0.02385
	GO:0019310	inositol catabolic process	4	4	1.15	0.00680			GO:0016614	oxidoreductase activity, acting on CH-OH group of donors	48	20	13.45	0.02859
	GO:0046174	polyol catabolic process	4	4	1.15	0.00680			GO:0016616	oxidoreductase activity, acting on the CH-OH group of donors, NAD or NADP as acceptor	37	16	10.37	0.03333
	GO:0006164	purine nucleotide biosynthetic process	34	17	9.77	0.00695		DOWN	GO:0016773	phosphotransferase activity, alcohol group as acceptor	350	144	93.1	9.2e-10
	GO:0009260	ribonucleotide biosynthetic process	34	17	9.77	0.00695			GO:0015631	tubulin binding	31	23	8.25	4.1e-08
	GO:0046390	ribose phosphate biosynthetic process	34	17	9.77	0.00695			GO:0016301	kinase activity	350	138	93.1	5.3e-08
	GO:0072522	purine-containing compound biosynthetic process	42	20	12.07	0.00707			GO:0003824	catalytic activity	3141	931	835.48	7.2e-08
	GO:0006790	sulfur compound metabolic process	24	13	6.9	0.00766			GO:0004672	protein kinase activity	282	115	75.01	8.8e-08
	GO:0015698	inorganic anion transport	32	16	9.2	0.00874			GO:0016740	transferase activity	1017	340	270.51	9.1e-08
	GO:0006777	Mo-molybdopterin cofactor biosynthetic process	6	5	1.72	0.00890			GO:0008017	microtubule binding	30	22	7.98	1.2e-07
	GO:0006817	phosphate ion transport	6	5	1.72	0.00890			GO:0003777	microtubule motor activity	26	20	6.92	1.2e-07
	GO:0019720	Mo-molybdopterin cofactor metabolic process	6	5	1.72	0.00890			GO:0016772	transferase activity, transferring phosphorus-containing groups	590	208	156.93	7.5e-07
	GO:0032324	molybdopterin cofactor biosynthetic process	6	5	1.72	0.00890			GO:0032403	protein complex binding	45	27	11.97	2.3e-06
	GO:0043545	molybdopterin cofactor metabolic process	6	5	1.72	0.00890			GO:0033897	ribonuclease T2 activity	14	12	3.72	6.3e-06
	GO:0051189	prosthetic group metabolic process	6	5	1.72	0.00890			GO:0008092	cytoskeletal protein binding	74	37	19.68	1.3e-05
	GO:0015672	monovalent inorganic cation transport	68	29	19.54	0.00936			GO:0016892	endoribonuclease activity, producing 3'-phosphomonoesters	17	13	4.52	2.5e-05
	GO:0010467	gene expression	654	213	187.96	0.01094			GO:0008080	N-acetyltransferase activity	27	17	7.18	7.7e-05
	GO:0032787	monocarboxylic acid metabolic process	38	18	10.92	0.01110			GO:0016894	endonuclease activity, active with either ribo- or deoxyribonucleic acids and producing 3'-phosphomonoesters	21	14	5.59	0.00014
	GO:0006334	nucleosome assembly	20	11	5.75	0.01209			GO:0004674	protein serine/threonine kinase activity	150	60	39.9	0.00021
	GO:0031497	chromatin assembly	20	11	5.75	0.01209			GO:0003909	DNA ligase activity	13	10	3.46	0.00022
	GO:0034728	nucleosome organization	20	11	5.75	0.01209			GO:0003910	DNA ligase (ATP) activity	13	10	3.46	0.00022
	GO:0044712	single-organism catabolic process	61	26	17.53	0.01360			GO:0016410	N-acyltransferase activity	29	17	7.71	0.00027
	GO:0044710	single-organism metabolic process	881	280	253.2	0.01411			GO:0005102	receptor binding	25	15	6.65	0.00044
	GO:0006066	alcohol metabolic process	18	10	5.17	0.01522			GO:0016407	acetyltransferase activity	30	17	7.98	0.00047
	GO:0006414	translational elongation	18	10	5.17	0.01522			GO:0005179	hormone activity	8	7	2.13	0.00057
	GO:0009152	purine ribonucleotide biosynthetic process	31	15	8.91	0.01577			GO:0016886	ligase activity, forming phosphoric ester bonds	14	10	3.72	0.00058
	GO:0006090	pyruvate metabolic process	11	7	3.16	0.01684			GO:0044877	macromolecular complex binding	66	30	17.56	0.00071
	GO:0019751	polyol metabolic process	11	7	3.16	0.01684			GO:0034450	ubiquitin-ubiquitin ligase activity	5	5	1.33	0.00133
	GO:0034622	cellular macromolecular complex assembly	48	21	13.8	0.01830			GO:0061630	ubiquitin protein ligase activity	5	5	1.33	0.00133
	GO:0006270	DNA replication initiation	9	6	2.59	0.02029			GO:0061659	ubiquitin-like protein ligase activity	5	5	1.33	0.00133
	GO:0034220	ion transmembrane transport	57	24	16.38	0.02046			GO:0016798	hydrolase activity, acting on glycosyl bonds	74	31	19.68	0.00296
	GO:0015696	ammonium transport	3	3	0.86	0.02370			GO:0004553	hydrolase activity, hydrolyzing O-glycosyl compounds	72	30	19.15	0.00378
	GO:0042775	mitochondrial ATP synthesis coupled electron transport	3	3	0.86	0.02370			GO:0016787	hydrolase activity	1244	368	330.89	0.00488
	GO:0034645	cellular macromolecule biosynthetic process	689	220	198.02	0.02450			GO:0003689	DNA clamp loader activity	4	4	1.06	0.00499
	GO:1901566	organonitrogen compound biosynthetic process	130	48	37.36	0.02482			GO:0004364	glutathione transferase activity	4	4	1.06	0.00499
	GO:0065003	macromolecular complex assembly	55	23	15.81	0.02507			GO:0015930	glutamate synthase activity	4	4	1.06	0.00499
	GO:0006325	chromatin organization	27	13	7.76	0.02513			GO:0017089	glycolipid transporter activity	4	4	1.06	0.00499
	GO:0006006	glucose metabolic process	5	4	1.44	0.02620			GO:0033170	protein-DNA loading ATPase activity	4	4	1.06	0.00499
	GO:0006020	inositol metabolic process	5	4	1.44	0.02620			GO:0051861	glycolipid binding	4	4	1.06	0.00499
	GO:0044275	cellular carbohydrate catabolic process	5	4	1.44	0.02620			GO:0019200	carbohydrate kinase activity	8	6	2.13	0.00589
	GO:0071822	protein complex subunit organization	56	23	16.09	0.03130			GO:0003774	motor activity	65	27	17.29	0.00613
	GO:0043933	macromolecular complex subunit organization	71	28	20.41	0.03291			GO:0019208	phosphatase regulator activity	6	5	1.6	0.00620
	GO:0009059	macromolecule biosynthetic process	694	220	199.46	0.03341			GO:0008757	S-adenosylmethionine-dependent methyltransferase activity	20	11	5.32	0.00651
	GO:1901615	organic hydroxy compound metabolic process	20	10	5.75	0.03590			GO:0015081	sodium ion transmembrane transporter activity	40	18	10.64	0.00909
	GO:0006461	protein complex assembly	48	20	13.8	0.03677			GO:0043167	ion binding	1987	566	528.52	0.01285
	GO:0070271	protein complex biogenesis	48	20	13.8	0.03677			GO:0004576	oligosaccharyl transferase activity	9	6	2.39	0.01371
	GO:0008152	metabolic process	2838	840	815.66	0.03844			GO:0008170	N-methyltransferase activity	9	6	2.39	0.01371
	GO:0006096	glycolytic process	10	6	2.87	0.03853			GO:0016860	intramolecular oxidoreductase activity	9	6	2.39	0.01371
	GO:0006665	sphingolipid metabolic process	10	6	2.87	0.03853			GO:0004521	endoribonuclease activity	30	14	7.98	0.01420
	GO:0006323	DNA packaging	23	11	6.61	0.04036			GO:0015370	solute:sodium symporter activity	30	14	7.98	0.01420
	GO:0071840	cellular component organization or biogenesis	207	71	59.49	0.04303			GO:0003713	transcription coactivator activity	7	5	1.86	0.01693
	GO:1901135	carbohydrate derivative metabolic process	188	65	54.03	0.04381			GO:0016624	oxidoreductase activity, acting on the aldehyde or oxo group of donors, disulfide as acceptor	7	5	1.86	0.01693
	GO:0009072	aromatic amino acid family metabolic process	8	5	2.3	0.04855			GO:0042578	phosphoric ester hydrolase activity	147	51	39.1	0.01751
	GO:1902600	hydrogen ion transmembrane transport	32	14	9.2	0.04951			GO:0016788	hydrolase activity, acting on ester bonds	265	86	70.49	0.01797
DOWN	GO:0006468	protein phosphorylation	285	118	78.19	9.2e-08			GO:0003756	protein disulfide isomerase activity	3	3	0.8	0.01880
	GO:0016310	phosphorylation	313	123	85.87	1.5e-06			GO:0003873	6-phosphofructo-2-kinase activity	3	3	0.8	0.01880
	GO:0006464	cellular protein modification process	454	168	124.56	1.5e-06			GO:0004649	poly(ADP-ribose) glycohydrolase activity	3	3	0.8	0.01880
	GO:0036211	protein modification process	454	168	124.56	1.5e-06			GO:0004864	protein phosphatase inhibitor activity	3	3	0.8	0.01880
	GO:0006796	phosphate-containing compound metabolic process	517	186	141.84	3.4e-06			GO:0005184	neuropeptide hormone activity	3	3	0.8	0.01880
	GO:0006928	movement of cell or subcellular component	27	19	7.41	3.9e-06			GO:0008252	nucleotidase activity	3	3	0.8	0.01880
	GO:0007018	microtubule-based movement	27	19	7.41	3.9e-06			GO:0008253	5'-nucleotidase activity	3	3	0.8	0.01880
	GO:0006793	phosphorus metabolic process	519	186	142.39	4.6e-06			GO:0016854	racemase and epimerase activity	3	3	0.8	0.01880
	GO:0043412	macromolecule modification	500	179	137.18	7.7e-06			GO:0016857	racemase and epimerase activity, acting on carbohydrates and derivatives	3	3	0.8	0.01880
	GO:0005975	carbohydrate metabolic process	192	78	52.68	3.6e-05			GO:0016864	intramolecular oxidoreductase activity, transposing S-S bonds	3	3	0.8	0.01880
	GO:0006886	intracellular protein transport	154	62	42.25	0.00031			GO:0019212	phosphatase inhibitor activity	3	3	0.8	0.01880
	GO:0046907	intracellular transport	176	68	48.29	0.00064			GO:0004560	alpha-L-fucosidase activity	5	4	1.33	0.01966
	GO:0006310	DNA recombination	16	11	4.39	0.00067			GO:0004814	arginine-tRNA ligase activity	5	4	1.33	0.01966
	GO:0034613	cellular protein localization	163	63	44.72	0.00099			GO:0015928	fucosidase activity	5	4	1.33	0.01966
	GO:0070727	cellular macromolecule localization	163	63	44.72	0.00099			GO:0016778	diphosphotransferase activity	5	4	1.33	0.01966
	GO:0015031	protein transport	195	73	53.5	0.00117			GO:0019888	protein phosphatase regulator activity	5	4	1.33	0.01966
	GO:0044723	single-organism carbohydrate metabolic process	104	43	28.53	0.00134			GO:0004540	ribonuclease activity	34	15	9.04	0.02034
	GO:0005996	monosaccharide metabolic process	24	14	6.58	0.00139			GO:0008270	zinc ion binding	325	103	86.45	0.02071
	GO:0006266	DNA ligation	5	5	1.37	0.00154			GO:0016746	transferase activity, transferring acyl groups	103	37	27.4	0.02271
	GO:0006537	glutamate biosynthetic process	5	5	1.37	0.00154			GO:0004519	endonuclease activity	47	19	12.5	0.02683
	GO:0043650	dicarboxylic acid biosynthetic process	5	5	1.37	0.00154			GO:0005326	neurotransmitter transporter activity	18	9	4.79	0.02856
	GO:0051103	DNA ligation involved in DNA repair	5	5	1.37	0.00154			GO:0005328	neurotransmitter:sodium symporter activity	18	9	4.79	0.02856
	GO:0048193	Golgi vesicle transport	22	13	6.04	0.00175			GO:0016747	transferase activity, transferring acyl groups other than amino-acyl groups	66	25	17.56	0.02894
	GO:0045184	establishment of protein localization	198	73	54.32	0.00190			GO:0005524	ATP binding	843	247	224.23	0.03250
	GO:0006974	cellular response to DNA damage stimulus	74	32	20.3	0.00229			GO:0003684	damaged DNA binding	13	7	3.46	0.03362
	GO:0008104	protein localization	203	74	55.69	0.00251			GO:0008565	protein transporter activity	13	7	3.46	0.03362
	GO:0007017	microtubule-based process	49	23	13.44	0.00262			GO:0032559	adenyl ribonucleotide binding	844	247	224.5	0.03419
	GO:0033554	cellular response to stress	75	32	20.58	0.00297			GO:0000062	fatty-acyl-CoA binding	8	5	2.13	0.03532
	GO:0071702	organic substance transport	246	87	67.49	0.00304			GO:0008173	RNA methyltransferase activity	19	9	5.05	0.04175
	GO:0033036	macromolecule localization	223	79	61.18	0.00442			GO:0035639	purine ribonucleoside triphosphate binding	1005	290	267.32	0.04369
	GO:0006281	DNA repair	71	30	19.48	0.00471			GO:0030170	pyridoxal phosphate binding	37	15	9.84	0.04515
	GO:0009311	oligosaccharide metabolic process	4	4	1.1	0.00564			GO:0001883	purine nucleoside binding	1006	290	267.59	0.04566
	GO:0046836	glycolipid transport	4	4	1.1	0.00564			GO:0032549	ribonucleoside binding	1006	290	267.59	0.04566
	GO:0051336	regulation of hydrolase activity	4	4	1.1	0.00564			GO:0032550	purine ribonucleoside binding	1006	290	267.59	0.04566
	GO:0051716	cellular response to stimulus	397	131	108.92	0.00590			GO:0032555	purine ribonucleotide binding	1006	290	267.59	0.04566
	GO:0051649	establishment of localization in cell	206	73	56.52	0.00605			GO:0016671	oxidoreductase activity, acting on a sulfur group of donors, disulfide as acceptor	6	4	1.6	0.04660
	GO:0009064	glutamine family amino acid metabolic process	17	10	4.66	0.00634			GO:0001882	nucleoside binding	1007	290	267.85	0.04771
	GO:0019318	hexose metabolic process	22	12	6.04	0.00643			GO:0004721	phosphoprotein phosphatase activity	53	20	14.1	0.04937
	GO:0016226	iron-sulfur cluster assembly	8	6	2.19	0.00695
	GO:0031163	metallo-sulfur cluster assembly	8	6	2.19	0.00695
	GO:0006536	glutamate metabolic process	6	5	1.65	0.00715
	GO:0009084	glutamine family amino acid biosynthetic process	13	8	3.57	0.01024
	GO:0006888	ER to Golgi vesicle-mediated transport	11	7	3.02	0.01290
	GO:0065009	regulation of molecular function	16	9	4.39	0.01402
	GO:0051641	cellular localization	216	74	59.26	0.01412
	GO:0009166	nucleotide catabolic process	9	6	2.47	0.01602
	GO:0006914	autophagy	7	5	1.92	0.01938
	GO:0000723	telomere maintenance	3	3	0.82	0.02061
	GO:0006000	fructose metabolic process	3	3	0.82	0.02061
	GO:0006906	vesicle fusion	3	3	0.82	0.02061
	GO:0010921	regulation of phosphatase activity	3	3	0.82	0.02061
	GO:0016050	vesicle organization	3	3	0.82	0.02061
	GO:0032200	telomere organization	3	3	0.82	0.02061
	GO:0035303	regulation of dephosphorylation	3	3	0.82	0.02061
	GO:0043666	regulation of phosphoprotein phosphatase activity	3	3	0.82	0.02061
	GO:0048280	vesicle fusion with Golgi apparatus	3	3	0.82	0.02061
	GO:0060249	anatomical structure homeostasis	3	3	0.82	0.02061
	GO:0090174	organelle membrane fusion	3	3	0.82	0.02061
	GO:0006004	fucose metabolic process	5	4	1.37	0.02204
	GO:0006420	arginyl-tRNA aminoacylation	5	4	1.37	0.02204
	GO:0006511	ubiquitin-dependent protein catabolic process	70	27	19.2	0.02708
	GO:0019941	modification-dependent protein catabolic process	70	27	19.2	0.02708
	GO:0043632	modification-dependent macromolecule catabolic process	70	27	19.2	0.02708
	GO:1901292	nucleoside phosphate catabolic process	10	6	2.74	0.03086

## Sheet: Young vs Phor
		Biological process								Molecular function
	GO.ID	Term	Annotated	Significant	Expected	classicFisher			GO.ID	Term	Annotated	Significant	Expected	classicFisher
UP	GO:0006030	chitin metabolic process	42	21	7.01	5.6e-07		UP	GO:0042302	structural constituent of cuticle	56	39	10.19	3.2e-17
	GO:0006040	amino sugar metabolic process	44	21	7.34	1.5e-06			GO:0005198	structural molecule activity	245	80	44.57	2.1e-08
	GO:1901071	glucosamine-containing compound metabolic process	44	21	7.34	1.5e-06			GO:0008061	chitin binding	36	20	6.55	5.1e-07
	GO:0006022	aminoglycan metabolic process	46	21	7.67	3.7e-06			GO:0005509	calcium ion binding	156	53	28.38	1.4e-06
	GO:0006099	tricarboxylic acid cycle	11	9	1.83	3.8e-06			GO:0016151	nickel cation binding	7	6	1.27	0.00021
	GO:0006101	citrate metabolic process	11	9	1.83	3.8e-06			GO:0008237	metallopeptidase activity	75	26	13.64	0.00047
	GO:0009060	aerobic respiration	12	9	2	1.3e-05			GO:0008199	ferric iron binding	11	7	2	0.00108
	GO:0006810	transport	842	181	140.44	2.5e-05			GO:0005515	protein binding	1678	348	305.23	0.00111
	GO:0044765	single-organism transport	569	130	94.9	2.5e-05			GO:0005088	Ras guanyl-nucleotide exchange factor activity	20	10	3.64	0.00120
	GO:0051234	establishment of localization	845	181	140.94	3.2e-05			GO:0005089	Rho guanyl-nucleotide exchange factor activity	20	10	3.64	0.00120
	GO:0051179	localization	851	182	141.94	3.3e-05			GO:0004601	peroxidase activity	27	12	4.91	0.00145
	GO:0007264	small GTPase mediated signal transduction	112	36	18.68	3.4e-05			GO:0003779	actin binding	38	15	6.91	0.00169
	GO:0035556	intracellular signal transduction	174	50	29.02	3.4e-05			GO:0003774	motor activity	65	22	11.82	0.00178
	GO:1902578	single-organism localization	578	131	96.4	3.6e-05			GO:0004180	carboxypeptidase activity	9	6	1.64	0.00182
	GO:0006091	generation of precursor metabolites and energy	41	18	6.84	3.6e-05			GO:0004181	metallocarboxypeptidase activity	9	6	1.64	0.00182
	GO:0072350	tricarboxylic acid metabolic process	13	9	2.17	3.6e-05			GO:0098772	molecular function regulator	107	32	19.46	0.00201
	GO:0015980	energy derivation by oxidation of organic compounds	28	14	4.67	4.6e-05			GO:0016836	hydro-lyase activity	19	9	3.46	0.00339
	GO:0045333	cellular respiration	19	11	3.17	5.3e-05			GO:0008233	peptidase activity	249	62	45.29	0.00434
	GO:0007155	cell adhesion	47	19	7.84	8.7e-05			GO:0008484	sulfuric ester hydrolase activity	5	4	0.91	0.00466
	GO:0022610	biological adhesion	47	19	7.84	8.7e-05			GO:0005525	GTP binding	162	43	29.47	0.00493
	GO:0009166	nucleotide catabolic process	9	7	1.5	9.2e-05			GO:0032561	guanyl ribonucleotide binding	162	43	29.47	0.00493
	GO:1901292	nucleoside phosphate catabolic process	10	7	1.67	0.00026			GO:0016684	oxidoreductase activity, acting on peroxide as acceptor	31	12	5.64	0.00580
	GO:0006811	ion transport	251	63	41.86	0.00029			GO:0005432	calcium:sodium antiporter activity	3	3	0.55	0.00601
	GO:0046434	organophosphate catabolic process	13	8	2.17	0.00034			GO:0005549	odorant binding	3	3	0.55	0.00601
	GO:0006812	cation transport	148	41	24.68	0.00041			GO:0008519	ammonium transmembrane transporter activity	3	3	0.55	0.00601
	GO:1901565	organonitrogen compound catabolic process	37	15	6.17	0.00046			GO:0015101	organic cation transmembrane transporter activity	3	3	0.55	0.00601
	GO:0044712	single-organism catabolic process	61	21	10.17	0.00053			GO:0015368	calcium:cation antiporter activity	3	3	0.55	0.00601
	GO:0007266	Rho protein signal transduction	20	10	3.34	0.00058			GO:1901677	phosphate transmembrane transporter activity	8	5	1.46	0.00680
	GO:0035023	regulation of Rho protein signal transduction	20	10	3.34	0.00058			GO:0020037	heme binding	72	22	13.1	0.00726
	GO:0006979	response to oxidative stress	27	12	4.5	0.00064			GO:0008238	exopeptidase activity	32	12	5.82	0.00777
	GO:0044699	single-organism process	1908	357	318.23	0.00069			GO:0070011	peptidase activity, acting on L-amino acid peptides	242	59	44.02	0.00853
	GO:0007265	Ras protein signal transduction	28	12	4.67	0.00095			GO:0046906	tetrapyrrole binding	73	22	13.28	0.00866
	GO:0044270	cellular nitrogen compound catabolic process	28	12	4.67	0.00095			GO:0005085	guanyl-nucleotide exchange factor activity	37	13	6.73	0.01055
	GO:0046578	regulation of Ras protein signal transduction	28	12	4.67	0.00095			GO:0019829	cation-transporting ATPase activity	37	13	6.73	0.01055
	GO:0055085	transmembrane transport	323	75	53.87	0.00099			GO:0042625	ATPase activity, coupled to transmembrane movement of ions	37	13	6.73	0.01055
	GO:0007156	homophilic cell adhesion via plasma membrane adhesion molecules	9	6	1.5	0.00112			GO:0016835	carbon-oxygen lyase activity	22	9	4	0.01085
	GO:0098609	cell-cell adhesion	9	6	1.5	0.00112			GO:0005315	inorganic phosphate transmembrane transporter activity	6	4	1.09	0.01197
	GO:0098742	cell-cell adhesion via plasma-membrane adhesion molecules	9	6	1.5	0.00112			GO:0004867	serine-type endopeptidase inhibitor activity	12	6	2.18	0.01217
	GO:0006873	cellular ion homeostasis	12	7	2	0.00127			GO:0015085	calcium ion transmembrane transporter activity	12	6	2.18	0.01217
	GO:0006875	cellular metal ion homeostasis	12	7	2	0.00127			GO:0004175	endopeptidase activity	162	41	29.47	0.01385
	GO:0030003	cellular cation homeostasis	12	7	2	0.00127			GO:0022804	active transmembrane transporter activity	139	36	25.28	0.01419
	GO:0055082	cellular chemical homeostasis	12	7	2	0.00127			GO:0019001	guanyl nucleotide binding	172	43	31.29	0.01476
	GO:0007154	cell communication	327	75	54.54	0.00144			GO:0004013	adenosylhomocysteinase activity	4	3	0.73	0.02075
	GO:0007165	signal transduction	322	73	53.71	0.00232			GO:0004514	nicotinate-nucleotide diphosphorylase (carboxylating) activity	4	3	0.73	0.02075
	GO:0006879	cellular iron ion homeostasis	10	6	1.67	0.00241			GO:0005201	extracellular matrix structural constituent	4	3	0.73	0.02075
	GO:0055072	iron ion homeostasis	10	6	1.67	0.00241			GO:0008603	cAMP-dependent protein kinase regulator activity	4	3	0.73	0.02075
	GO:0046700	heterocycle catabolic process	27	11	4.5	0.00254			GO:0016417	S-acyltransferase activity	4	3	0.73	0.02075
	GO:0023052	signaling	324	73	54.04	0.00275			GO:0016615	malate dehydrogenase activity	4	3	0.73	0.02075
	GO:0044700	single organism signaling	324	73	54.04	0.00275			GO:0016715	oxidoreductase activity, acting on paired donors, with incorporation or reduction of molecular oxygen, reduced ascorbate as one donor, and incorporation of one atom of oxygen	4	3	0.73	0.02075
	GO:0006814	sodium ion transport	20	9	3.34	0.00279			GO:0016802	trialkylsulfonium hydrolase activity	4	3	0.73	0.02075
	GO:0019627	urea metabolic process	5	4	0.83	0.00333			GO:0016706	oxidoreductase activity, acting on paired donors, with incorporation or reduction of molecular oxygen, 2-oxoglutarate as one donor, and incorporation of one atom each of oxygen into both donors	7	4	1.27	0.02393
	GO:0071941	nitrogen cycle metabolic process	5	4	0.83	0.00333			GO:0004222	metalloendopeptidase activity	45	14	8.19	0.02485
	GO:0055065	metal ion homeostasis	14	7	2.34	0.00406			GO:0016209	antioxidant activity	37	12	6.73	0.02647
	GO:0046916	cellular transition metal ion homeostasis	11	6	1.83	0.00457			GO:0008235	metalloexopeptidase activity	14	6	2.55	0.02849
	GO:0015696	ammonium transport	3	3	0.5	0.00462			GO:0072509	divalent inorganic cation transmembrane transporter activity	14	6	2.55	0.02849
	GO:0043419	urea catabolic process	3	3	0.5	0.00462			GO:0005215	transporter activity	468	101	85.13	0.02989
	GO:0043605	cellular amide catabolic process	3	3	0.5	0.00462			GO:0008324	cation transmembrane transporter activity	171	41	31.1	0.03272
	GO:1901361	organic cyclic compound catabolic process	29	11	4.84	0.00489			GO:0004312	fatty acid synthase activity	2	2	0.36	0.03307
	GO:0015672	monovalent inorganic cation transport	68	20	11.34	0.00596			GO:0004313	[acyl-carrier-protein] S-acetyltransferase activity	2	2	0.36	0.03307
	GO:0006730	one-carbon metabolic process	6	4	1	0.00867			GO:0004314	[acyl-carrier-protein] S-malonyltransferase activity	2	2	0.36	0.03307
	GO:0006817	phosphate ion transport	6	4	1	0.00867			GO:0004315	3-oxoacyl-[acyl-carrier-protein] synthase activity	2	2	0.36	0.03307
	GO:0044763	single-organism cellular process	1407	262	234.67	0.00941			GO:0004316	3-oxoacyl-[acyl-carrier-protein] reductase (NADPH) activity	2	2	0.36	0.03307
	GO:1901136	carbohydrate derivative catabolic process	16	7	2.67	0.00997			GO:0004317	3-hydroxypalmitoyl-[acyl-carrier-protein] dehydratase activity	2	2	0.36	0.03307
	GO:0015698	inorganic anion transport	32	11	5.34	0.01133			GO:0004319	enoyl-[acyl-carrier-protein] reductase (NADPH, B-specific) activity	2	2	0.36	0.03307
	GO:0055076	transition metal ion homeostasis	13	6	2.17	0.01257			GO:0004320	oleoyl-[acyl-carrier-protein] hydrolase activity	2	2	0.36	0.03307
	GO:0051056	regulation of small GTPase mediated signal transduction	41	13	6.84	0.01284			GO:0004421	hydroxymethylglutaryl-CoA synthase activity	2	2	0.36	0.03307
	GO:0050801	ion homeostasis	17	7	2.84	0.01456			GO:0004470	malic enzyme activity	2	2	0.36	0.03307
	GO:0055080	cation homeostasis	17	7	2.84	0.01456			GO:0004471	malate dehydrogenase (decarboxylating) (NAD+) activity	2	2	0.36	0.03307
	GO:0098771	inorganic ion homeostasis	17	7	2.84	0.01456			GO:0004657	proline dehydrogenase activity	2	2	0.36	0.03307
	GO:0050896	response to stimulus	444	91	74.05	0.01482			GO:0005388	calcium-transporting ATPase activity	2	2	0.36	0.03307
	GO:0030001	metal ion transport	69	19	11.51	0.01521			GO:0015662	ATPase activity, coupled to transmembrane movement of ions, phosphorylative mechanism	2	2	0.36	0.03307
	GO:0009435	NAD biosynthetic process	7	4	1.17	0.01759			GO:0016295	myristoyl-[acyl-carrier-protein] hydrolase activity	2	2	0.36	0.03307
	GO:1902531	regulation of intracellular signal transduction	43	13	7.17	0.01935			GO:0016296	palmitoyl-[acyl-carrier-protein] hydrolase activity	2	2	0.36	0.03307
	GO:0048878	chemical homeostasis	18	7	3	0.02047			GO:0016297	acyl-[acyl-carrier-protein] hydrolase activity	2	2	0.36	0.03307
	GO:0034655	nucleobase-containing compound catabolic process	22	8	3.67	0.02074			GO:0016419	S-malonyltransferase activity	2	2	0.36	0.03307
	GO:0005975	carbohydrate metabolic process	192	43	32.02	0.02167			GO:0016420	malonyltransferase activity	2	2	0.36	0.03307
	GO:0043648	dicarboxylic acid metabolic process	11	5	1.83	0.02441			GO:0016628	oxidoreductase activity, acting on the CH-CH group of donors, NAD or NADP as acceptor	2	2	0.36	0.03307
	GO:0019439	aromatic compound catabolic process	27	9	4.5	0.02606			GO:0016748	succinyltransferase activity	2	2	0.36	0.03307
	GO:0006562	proline catabolic process	2	2	0.33	0.02778			GO:0019171	3-hydroxyacyl-[acyl-carrier-protein] dehydratase activity	2	2	0.36	0.03307
	GO:0009065	glutamine family amino acid catabolic process	2	2	0.33	0.02778			GO:0031177	phosphopantetheine binding	2	2	0.36	0.03307
	GO:0019359	nicotinamide nucleotide biosynthetic process	8	4	1.33	0.03059			GO:0043169	cation binding	890	181	161.89	0.04248
	GO:0019363	pyridine nucleotide biosynthetic process	8	4	1.33	0.03059			GO:0004356	glutamate-ammonia ligase activity	5	3	0.91	0.04490
	GO:0019674	NAD metabolic process	8	4	1.33	0.03059			GO:0016211	ammonia ligase activity	5	3	0.91	0.04490
	GO:1901606	alpha-amino acid catabolic process	16	6	2.67	0.03761			GO:0016801	hydrolase activity, acting on ether bonds	5	3	0.91	0.04490
	GO:0055114	oxidation-reduction process	338	68	56.37	0.04743			GO:0016880	acid-ammonia (or amide) ligase activity	5	3	0.91	0.04490
DOWN	GO:0008152	metabolic process	2838	813	745.69	1.3e-07			GO:0046912	transferase activity, transferring acyl groups, acyl groups converted into alkyl on transfer	5	3	0.91	0.04490
	GO:0044710	single-organism metabolic process	881	292	231.48	1.8e-07			GO:0070008	serine-type exopeptidase activity	5	3	0.91	0.04490
	GO:0006259	DNA metabolic process	177	71	46.51	2.8e-05		DOWN	GO:0003824	catalytic activity	3141	867	781.62	7.9e-07
	GO:0033554	cellular response to stress	75	35	19.71	0.00010			GO:0005506	iron ion binding	75	35	18.66	3.2e-05
	GO:0006974	cellular response to DNA damage stimulus	74	34	19.44	0.00018			GO:0016491	oxidoreductase activity	413	136	102.77	9.1e-05
	GO:0006807	nitrogen compound metabolic process	1063	323	279.3	0.00027			GO:0048037	cofactor binding	137	52	34.09	0.00042
	GO:1901360	organic cyclic compound metabolic process	926	285	243.31	0.00028			GO:0016705	oxidoreductase activity, acting on paired donors, with incorporation or reduction of molecular oxygen	60	27	14.93	0.00052
	GO:1901615	organic hydroxy compound metabolic process	20	13	5.26	0.00030			GO:0050662	coenzyme binding	97	39	24.14	0.00059
	GO:0000096	sulfur amino acid metabolic process	6	6	1.58	0.00033			GO:0043167	ion binding	1987	544	494.45	0.00127
	GO:0006777	Mo-molybdopterin cofactor biosynthetic process	6	6	1.58	0.00033			GO:0019900	kinase binding	9	7	2.24	0.00129
	GO:0019720	Mo-molybdopterin cofactor metabolic process	6	6	1.58	0.00033			GO:0019901	protein kinase binding	9	7	2.24	0.00129
	GO:0032324	molybdopterin cofactor biosynthetic process	6	6	1.58	0.00033			GO:0003676	nucleic acid binding	1080	308	268.75	0.00161
	GO:0043545	molybdopterin cofactor metabolic process	6	6	1.58	0.00033			GO:0016741	transferase activity, transferring one-carbon groups	92	36	22.89	0.00167
	GO:0051189	prosthetic group metabolic process	6	6	1.58	0.00033			GO:0016701	oxidoreductase activity, acting on single donors with incorporation of molecular oxygen	14	9	3.48	0.00206
	GO:0006281	DNA repair	71	32	18.66	0.00044			GO:0019899	enzyme binding	30	15	7.47	0.00256
	GO:0006289	nucleotide-excision repair	14	10	3.68	0.00052			GO:0005102	receptor binding	25	13	6.22	0.00317
	GO:0006725	cellular aromatic compound metabolic process	907	277	238.31	0.00063			GO:0008168	methyltransferase activity	86	33	21.4	0.00369
	GO:0046483	heterocycle metabolic process	915	279	240.42	0.00067			GO:0008757	S-adenosylmethionine-dependent methyltransferase activity	20	11	4.98	0.00374
	GO:0006260	DNA replication	70	31	18.39	0.00077			GO:0046872	metal ion binding	881	252	219.23	0.00381
	GO:0009451	RNA modification	45	22	11.82	0.00090			GO:0050113	inositol oxygenase activity	4	4	1	0.00382
	GO:0034641	cellular nitrogen compound metabolic process	932	282	244.88	0.00108			GO:0004003	ATP-dependent DNA helicase activity	8	6	1.99	0.00410
	GO:0006020	inositol metabolic process	5	5	1.31	0.00124			GO:0016782	transferase activity, transferring sulfur-containing groups	18	10	4.48	0.00517
	GO:0071704	organic substance metabolic process	2303	648	605.12	0.00126			GO:0043169	cation binding	890	253	221.47	0.00529
	GO:0044238	primary metabolic process	2185	616	574.11	0.00168			GO:0003995	acyl-CoA dehydrogenase activity	13	8	3.23	0.00544
	GO:0006139	nucleobase-containing compound metabolic process	866	262	227.54	0.00175			GO:0000287	magnesium ion binding	32	15	7.96	0.00559
	GO:0000079	regulation of cyclin-dependent protein serine/threonine kinase activity	7	6	1.84	0.00177			GO:0097159	organic cyclic compound binding	2138	574	532.03	0.00614
	GO:0071900	regulation of protein serine/threonine kinase activity	7	6	1.84	0.00177			GO:1901363	heterocyclic compound binding	2131	572	530.29	0.00637
	GO:0090304	nucleic acid metabolic process	726	223	190.76	0.00178			GO:0003678	DNA helicase activity	24	12	5.97	0.00683
	GO:0043094	cellular metabolic compound salvage	9	7	2.36	0.00183			GO:0004620	phospholipase activity	11	7	2.74	0.00731
	GO:0006066	alcohol metabolic process	18	11	4.73	0.00189			GO:0016298	lipase activity	11	7	2.74	0.00731
	GO:0016072	rRNA metabolic process	18	11	4.73	0.00189			GO:0050660	flavin adenine dinucleotide binding	42	18	10.45	0.00799
	GO:0006732	coenzyme metabolic process	54	24	14.19	0.00280			GO:0016780	phosphotransferase activity, for other substituted phosphate groups	9	6	2.24	0.00971
	GO:0006629	lipid metabolic process	134	50	35.21	0.00283			GO:0050661	NADP binding	9	6	2.24	0.00971
	GO:0009069	serine family amino acid metabolic process	14	9	3.68	0.00308			GO:0004298	threonine-type endopeptidase activity	14	8	3.48	0.00994
	GO:0006790	sulfur compound metabolic process	24	13	6.31	0.00330			GO:0070003	threonine-type peptidase activity	14	8	3.48	0.00994
	GO:0055114	oxidation-reduction process	338	110	88.81	0.00437			GO:0016740	transferase activity	1017	282	253.07	0.01317
	GO:0009108	coenzyme biosynthetic process	44	20	11.56	0.00450			GO:0046914	transition metal ion binding	430	127	107	0.01331
	GO:0006364	rRNA processing	17	10	4.47	0.00452			GO:0008026	ATP-dependent helicase activity	86	31	21.4	0.01338
	GO:0000097	sulfur amino acid biosynthetic process	4	4	1.05	0.00475			GO:0070035	purine NTP-dependent helicase activity	86	31	21.4	0.01338
	GO:0006563	L-serine metabolic process	4	4	1.05	0.00475			GO:0008146	sulfotransferase activity	12	7	2.99	0.01381
	GO:0009066	aspartate family amino acid metabolic process	4	4	1.05	0.00475			GO:0008483	transaminase activity	12	7	2.99	0.01381
	GO:0009067	aspartate family amino acid biosynthetic process	4	4	1.05	0.00475			GO:0016769	transferase activity, transferring nitrogenous groups	12	7	2.99	0.01381
	GO:0009070	serine family amino acid biosynthetic process	4	4	1.05	0.00475			GO:0004560	alpha-L-fucosidase activity	5	4	1.24	0.01532
	GO:0019310	inositol catabolic process	4	4	1.05	0.00475			GO:0015928	fucosidase activity	5	4	1.24	0.01532
	GO:0046174	polyol catabolic process	4	4	1.05	0.00475			GO:0000981	sequence-specific DNA binding RNA polymerase II transcription factor activity	3	3	0.75	0.01539
	GO:0051186	cofactor metabolic process	59	25	15.5	0.00500			GO:0004017	adenylate kinase activity	3	3	0.75	0.01539
	GO:0044085	cellular component biogenesis	96	37	25.22	0.00521			GO:0004749	ribose phosphate diphosphokinase activity	3	3	0.75	0.01539
	GO:0044237	cellular metabolic process	1970	554	517.62	0.00559			GO:0004784	superoxide dismutase activity	3	3	0.75	0.01539
	GO:0006644	phospholipid metabolic process	39	18	10.25	0.00568			GO:0004879	ligand-activated sequence-specific DNA binding RNA polymerase II transcription factor activity	3	3	0.75	0.01539
	GO:0046164	alcohol catabolic process	6	5	1.58	0.00583			GO:0004887	thyroid hormone receptor activity	3	3	0.75	0.01539
	GO:1901616	organic hydroxy compound catabolic process	6	5	1.58	0.00583			GO:0016307	phosphatidylinositol phosphate kinase activity	3	3	0.75	0.01539
	GO:0044262	cellular carbohydrate metabolic process	28	14	7.36	0.00598			GO:0016721	oxidoreductase activity, acting on superoxide radicals as acceptor	3	3	0.75	0.01539
	GO:0006950	response to stress	119	44	31.27	0.00599			GO:0016812	hydrolase activity, acting on carbon-nitrogen (but not peptide) bonds, in cyclic amides	3	3	0.75	0.01539
	GO:1901566	organonitrogen compound biosynthetic process	130	47	34.16	0.00746			GO:0098531	direct ligand regulated sequence-specific DNA binding transcription factor activity	3	3	0.75	0.01539
	GO:0051188	cofactor biosynthetic process	49	21	12.87	0.00835			GO:0016779	nucleotidyltransferase activity	151	49	37.58	0.02085
	GO:0019751	polyol metabolic process	11	7	2.89	0.01003			GO:0020037	heme binding	72	26	17.92	0.02176
	GO:0005996	monosaccharide metabolic process	24	12	6.31	0.01073			GO:0046906	tetrapyrrole binding	73	26	18.17	0.02602
	GO:0051246	regulation of protein metabolic process	27	13	7.09	0.01178			GO:0009982	pseudouridine synthase activity	16	8	3.98	0.02626
	GO:0044723	single-organism carbohydrate metabolic process	104	38	27.33	0.01266			GO:0005179	hormone activity	8	5	1.99	0.02669
	GO:0043549	regulation of kinase activity	9	6	2.36	0.01284			GO:0003743	translation initiation factor activity	34	14	8.46	0.02674
	GO:0045859	regulation of protein kinase activity	9	6	2.36	0.01284			GO:0016627	oxidoreductase activity, acting on the CH-CH group of donors	34	14	8.46	0.02674
	GO:0051338	regulation of transferase activity	9	6	2.36	0.01284			GO:0008094	DNA-dependent ATPase activity	28	12	6.97	0.02815
	GO:0044255	cellular lipid metabolic process	89	33	23.38	0.01536			GO:0016874	ligase activity	150	48	37.33	0.02828
	GO:0040007	growth	7	5	1.84	0.01600			GO:0008135	translation factor activity, nucleic acid binding	51	19	12.69	0.03326
	GO:0034470	ncRNA processing	61	24	16.03	0.01686			GO:0019201	nucleotide kinase activity	6	4	1.49	0.03692
	GO:1901605	alpha-amino acid metabolic process	52	21	13.66	0.01792			GO:0051082	unfolded protein binding	33	13	8.21	0.04640
	GO:0006534	cysteine metabolic process	3	3	0.79	0.01810			GO:0004386	helicase activity	166	51	41.31	0.04965
	GO:0006555	methionine metabolic process	3	3	0.79	0.01810
	GO:0009086	methionine biosynthetic process	3	3	0.79	0.01810
	GO:0019509	L-methionine biosynthetic process from methylthioadenosine	3	3	0.79	0.01810
	GO:0043102	amino acid salvage	3	3	0.79	0.01810
	GO:0071265	L-methionine biosynthetic process	3	3	0.79	0.01810
	GO:0071267	L-methionine salvage	3	3	0.79	0.01810
	GO:0006004	fucose metabolic process	5	4	1.31	0.01876
	GO:0044275	cellular carbohydrate catabolic process	5	4	1.31	0.01876
	GO:0006413	translational initiation	23	11	6.04	0.02122
	GO:0044272	sulfur compound biosynthetic process	15	8	3.94	0.02311
	GO:0042254	ribosome biogenesis	32	14	8.41	0.02385
	GO:0022607	cellular component assembly	66	25	17.34	0.02469
	GO:0048856	anatomical structure development	10	6	2.63	0.02502
	GO:0071840	cellular component organization or biogenesis	207	67	54.39	0.02660
	GO:0044283	small molecule biosynthetic process	57	22	14.98	0.02721
	GO:0009058	biosynthetic process	951	273	249.88	0.02934
	GO:0006749	glutathione metabolic process	8	5	2.1	0.03350
	GO:0009072	aromatic amino acid family metabolic process	8	5	2.1	0.03350
	GO:0043933	macromolecular complex subunit organization	71	26	18.66	0.03437
	GO:0065003	macromolecular complex assembly	55	21	14.45	0.03445
	GO:0030163	protein catabolic process	91	32	23.91	0.03653
	GO:1901564	organonitrogen compound metabolic process	338	103	88.81	0.04014
	GO:0019318	hexose metabolic process	22	10	5.78	0.04039
	GO:0022613	ribonucleoprotein complex biogenesis	37	15	9.72	0.04058
	GO:0019637	organophosphate metabolic process	156	51	40.99	0.04104
	GO:0015936	coenzyme A metabolic process	6	4	1.58	0.04461
	GO:0019079	viral genome replication	6	4	1.58	0.04461
	GO:0033865	nucleoside bisphosphate metabolic process	6	4	1.58	0.04461
	GO:0033875	ribonucleoside bisphosphate metabolic process	6	4	1.58	0.04461
	GO:0034032	purine nucleoside bisphosphate metabolic process	6	4	1.58	0.04461
	GO:0042176	regulation of protein catabolic process	6	4	1.58	0.04461
	GO:0044249	cellular biosynthetic process	891	254	234.11	0.04849
	GO:0050790	regulation of catalytic activity	14	7	3.68	0.04892

## Sheet: Phor vs Arrest
		Biological process								Molecular function
	GO.ID	Term	Annotated	Significant	Expected	classicFisher			GO.ID	Term	Annotated	Significant	Expected	classicFisher
UP	GO:0071156	regulation of cell cycle arrest	1	1	0.01	0.007		UP	GO:0019904	protein domain specific binding	8	2	0.06	0.0015
	GO:0071157	negative regulation of cell cycle arrest	1	1	0.01	0.007			GO:0003810	protein-glutamine gamma-glutamyltransferase activity	2	1	0.02	0.0152
	GO:0006605	protein targeting	22	2	0.15	0.010			GO:0004312	fatty acid synthase activity	2	1	0.02	0.0152
	GO:1902580	single-organism cellular localization	23	2	0.16	0.011			GO:0004313	[acyl-carrier-protein] S-acetyltransferase activity	2	1	0.02	0.0152
	GO:0051649	establishment of localization in cell	206	5	1.44	0.013			GO:0004314	[acyl-carrier-protein] S-malonyltransferase activity	2	1	0.02	0.0152
	GO:0018149	peptide cross-linking	2	1	0.01	0.014			GO:0004315	3-oxoacyl-[acyl-carrier-protein] synthase activity	2	1	0.02	0.0152
	GO:0043066	negative regulation of apoptotic process	2	1	0.01	0.014			GO:0004316	3-oxoacyl-[acyl-carrier-protein] reductase (NADPH) activity	2	1	0.02	0.0152
	GO:0043069	negative regulation of programmed cell death	2	1	0.01	0.014			GO:0004317	3-hydroxypalmitoyl-[acyl-carrier-protein] dehydratase activity	2	1	0.02	0.0152
	GO:0060548	negative regulation of cell death	2	1	0.01	0.014			GO:0004319	enoyl-[acyl-carrier-protein] reductase (NADPH, B-specific) activity	2	1	0.02	0.0152
	GO:0051641	cellular localization	216	5	1.51	0.016			GO:0004320	oleoyl-[acyl-carrier-protein] hydrolase activity	2	1	0.02	0.0152
	GO:0033036	macromolecule localization	223	5	1.56	0.018			GO:0016295	myristoyl-[acyl-carrier-protein] hydrolase activity	2	1	0.02	0.0152
	GO:0010948	negative regulation of cell cycle process	3	1	0.02	0.021			GO:0016296	palmitoyl-[acyl-carrier-protein] hydrolase activity	2	1	0.02	0.0152
	GO:0006886	intracellular protein transport	154	4	1.08	0.021			GO:0016297	acyl-[acyl-carrier-protein] hydrolase activity	2	1	0.02	0.0152
	GO:0034613	cellular protein localization	163	4	1.14	0.026			GO:0016419	S-malonyltransferase activity	2	1	0.02	0.0152
	GO:0070727	cellular macromolecule localization	163	4	1.14	0.026			GO:0016420	malonyltransferase activity	2	1	0.02	0.0152
	GO:0071702	organic substance transport	246	5	1.72	0.026			GO:0016628	oxidoreductase activity, acting on the CH-CH group of donors, NAD or NADP as acceptor	2	1	0.02	0.0152
	GO:0000042	protein targeting to Golgi	4	1	0.03	0.028			GO:0019171	3-hydroxyacyl-[acyl-carrier-protein] dehydratase activity	2	1	0.02	0.0152
	GO:0000301	retrograde transport, vesicle recycling within Golgi	4	1	0.03	0.028			GO:0031177	phosphopantetheine binding	2	1	0.02	0.0152
	GO:0010564	regulation of cell cycle process	4	1	0.03	0.028			GO:0016418	S-acetyltransferase activity	3	1	0.02	0.0226
	GO:0034067	protein localization to Golgi apparatus	4	1	0.03	0.028			GO:0072341	modified amino acid binding	3	1	0.02	0.0226
	GO:0072600	establishment of protein localization to Golgi	4	1	0.03	0.028			GO:0016417	S-acyltransferase activity	4	1	0.03	0.0301
	GO:0048523	negative regulation of cellular process	38	2	0.27	0.029			GO:0016790	thiolester hydrolase activity	4	1	0.03	0.0301
	GO:0046907	intracellular transport	176	4	1.23	0.033			GO:0005315	inorganic phosphate transmembrane transporter activity	6	1	0.05	0.0448
	GO:0048519	negative regulation of biological process	41	2	0.29	0.033			GO:0033218	amide binding	6	1	0.05	0.0448
	GO:0007186	G-protein coupled receptor signaling pathway	42	2	0.29	0.034		DOWN	GO:0005515	protein binding	1678	269	209.91	5.2e-07
	GO:0006817	phosphate ion transport	6	1	0.04	0.041			GO:0005488	binding	4408	613	551.41	6.9e-07
	GO:0008277	regulation of G-protein coupled receptor protein signaling pathway	6	1	0.04	0.041			GO:0004674	protein serine/threonine kinase activity	150	37	18.76	2.8e-05
	GO:0009968	negative regulation of signal transduction	6	1	0.04	0.041			GO:0016773	phosphotransferase activity, alcohol group as acceptor	350	70	43.78	3.0e-05
	GO:0010648	negative regulation of cell communication	6	1	0.04	0.041			GO:0004672	protein kinase activity	282	58	35.28	6.5e-05
	GO:0023021	termination of signal transduction	6	1	0.04	0.041			GO:0003774	motor activity	65	20	8.13	7.9e-05
	GO:0023057	negative regulation of signaling	6	1	0.04	0.041			GO:0035639	purine ribonucleoside triphosphate binding	1005	163	125.72	0.00011
	GO:0038032	termination of G-protein coupled receptor signaling pathway	6	1	0.04	0.041			GO:0001883	purine nucleoside binding	1006	163	125.84	0.00012
	GO:0045744	negative regulation of G-protein coupled receptor protein signaling pathway	6	1	0.04	0.041			GO:0032549	ribonucleoside binding	1006	163	125.84	0.00012
	GO:0048585	negative regulation of response to stimulus	6	1	0.04	0.041			GO:0032550	purine ribonucleoside binding	1006	163	125.84	0.00012
	GO:1902582	single-organism intracellular transport	48	2	0.34	0.044			GO:0032555	purine ribonucleotide binding	1006	163	125.84	0.00012
	GO:0015031	protein transport	195	4	1.37	0.045			GO:0001882	nucleoside binding	1007	163	125.97	0.00012
	GO:0045184	establishment of protein localization	198	4	1.39	0.047			GO:0032553	ribonucleotide binding	1011	163	126.47	0.00015
	GO:0006891	intra-Golgi vesicle-mediated transport	7	1	0.05	0.048			GO:0017076	purine nucleotide binding	1029	164	128.72	0.00026
	GO:0006914	autophagy	7	1	0.05	0.048			GO:0005524	ATP binding	843	138	105.45	0.00027
DOWN	GO:0006511	ubiquitin-dependent protein catabolic process	70	21	7.7	1.0e-05			GO:0032559	adenyl ribonucleotide binding	844	138	105.58	0.00028
	GO:0019941	modification-dependent protein catabolic process	70	21	7.7	1.0e-05			GO:0030554	adenyl nucleotide binding	857	138	107.2	0.00056
	GO:0043632	modification-dependent macromolecule catabolic process	70	21	7.7	1.0e-05			GO:0097367	carbohydrate derivative binding	1054	165	131.85	0.00061
	GO:0006468	protein phosphorylation	285	55	31.35	1.2e-05			GO:0016301	kinase activity	350	64	43.78	0.00090
	GO:0016310	phosphorylation	313	57	34.42	5.1e-05			GO:0043168	anion binding	1150	176	143.86	0.00120
	GO:0044265	cellular macromolecule catabolic process	89	23	9.79	5.8e-05			GO:0003724	RNA helicase activity	8	5	1	0.00122
	GO:0007165	signal transduction	322	58	35.41	6.1e-05			GO:0016772	transferase activity, transferring phosphorus-containing groups	590	97	73.8	0.00208
	GO:0044257	cellular protein catabolic process	78	21	8.58	6.3e-05			GO:0017111	nucleoside-triphosphatase activity	502	83	62.8	0.00371
	GO:0051603	proteolysis involved in cellular protein catabolic process	78	21	8.58	6.3e-05			GO:0016817	hydrolase activity, acting on acid anhydrides	526	86	65.8	0.00434
	GO:0023052	signaling	324	58	35.63	7.3e-05			GO:0016462	pyrophosphatase activity	509	83	63.67	0.00542
	GO:0044700	single organism signaling	324	58	35.63	7.3e-05			GO:0017016	Ras GTPase binding	7	4	0.88	0.00623
	GO:0030163	protein catabolic process	91	23	10.01	8.4e-05			GO:0031267	small GTPase binding	7	4	0.88	0.00623
	GO:0007154	cell communication	327	58	35.96	9.5e-05			GO:0051020	GTPase binding	7	4	0.88	0.00623
	GO:0044267	cellular protein metabolic process	854	124	93.93	0.00021			GO:0016818	hydrolase activity, acting on acid anhydrides, in phosphorus-containing anhydrides	520	84	65.05	0.00664
	GO:0006886	intracellular protein transport	154	32	16.94	0.00023			GO:0003697	single-stranded DNA binding	4	3	0.5	0.00708
	GO:0034613	cellular protein localization	163	33	17.93	0.00030			GO:0008536	Ran GTPase binding	4	3	0.5	0.00708
	GO:0070727	cellular macromolecule localization	163	33	17.93	0.00030			GO:0008092	cytoskeletal protein binding	74	17	9.26	0.00858
	GO:0035556	intracellular signal transduction	174	34	19.14	0.00049			GO:0000166	nucleotide binding	1293	188	161.75	0.00871
	GO:0044248	cellular catabolic process	141	29	15.51	0.00053			GO:1901265	nucleoside phosphate binding	1293	188	161.75	0.00871
	GO:0009057	macromolecule catabolic process	116	25	12.76	0.00062			GO:0019899	enzyme binding	30	9	3.75	0.00893
	GO:0015031	protein transport	195	36	21.45	0.00102			GO:0004842	ubiquitin-protein transferase activity	58	14	7.26	0.01052
	GO:0008104	protein localization	203	37	22.33	0.00112			GO:0019787	ubiquitin-like protein transferase activity	58	14	7.26	0.01052
	GO:0019538	protein metabolic process	1058	144	116.36	0.00120			GO:0036094	small molecule binding	1316	190	164.62	0.01119
	GO:0046907	intracellular transport	176	33	19.36	0.00125			GO:0005085	guanyl-nucleotide exchange factor activity	37	10	4.63	0.01304
	GO:0045184	establishment of protein localization	198	36	21.78	0.00136			GO:0043167	ion binding	1987	276	248.56	0.01526
	GO:0033036	macromolecule localization	223	39	24.53	0.00185			GO:0004652	polynucleotide adenylyltransferase activity	2	2	0.25	0.01563
	GO:0051716	cellular response to stimulus	397	62	43.66	0.00193			GO:0016813	hydrolase activity, acting on carbon-nitrogen (but not peptide) bonds, in linear amidines	2	2	0.25	0.01563
	GO:0007264	small GTPase mediated signal transduction	112	23	12.32	0.00201			GO:0003779	actin binding	38	10	4.75	0.01577
	GO:0006464	cellular protein modification process	454	69	49.93	0.00221			GO:0005509	calcium ion binding	156	29	19.51	0.01748
	GO:0036211	protein modification process	454	69	49.93	0.00221			GO:0031625	ubiquitin protein ligase binding	14	5	1.75	0.02297
	GO:0006796	phosphate-containing compound metabolic process	517	76	56.86	0.00332			GO:0044389	ubiquitin-like protein ligase binding	14	5	1.75	0.02297
	GO:0071702	organic substance transport	246	41	27.06	0.00359			GO:0008242	omega peptidase activity	6	3	0.75	0.02913
	GO:1901575	organic substance catabolic process	173	31	19.03	0.00365			GO:0005088	Ras guanyl-nucleotide exchange factor activity	20	6	2.5	0.03106
	GO:0006793	phosphorus metabolic process	519	76	57.08	0.00369			GO:0005089	Rho guanyl-nucleotide exchange factor activity	20	6	2.5	0.03106
	GO:0009056	catabolic process	183	32	20.13	0.00467			GO:0008199	ferric iron binding	11	4	1.38	0.03893
	GO:0030001	metal ion transport	69	15	7.59	0.00681			GO:0098772	molecular function regulator	107	20	13.38	0.04118
	GO:0007265	Ras protein signal transduction	28	8	3.08	0.00854			GO:0001784	phosphotyrosine binding	3	2	0.38	0.04299
	GO:0046578	regulation of Ras protein signal transduction	28	8	3.08	0.00854			GO:0003873	6-phosphofructo-2-kinase activity	3	2	0.38	0.04299
	GO:0051649	establishment of localization in cell	206	34	22.66	0.00902			GO:0004822	isoleucine-tRNA ligase activity	3	2	0.38	0.04299
	GO:0006812	cation transport	148	26	16.28	0.00971			GO:0045309	protein phosphorylated amino acid binding	3	2	0.38	0.04299
	GO:0051641	cellular localization	216	35	23.76	0.01078			GO:0051219	phosphoprotein binding	3	2	0.38	0.04299
	GO:0006537	glutamate biosynthetic process	5	3	0.55	0.01115			GO:0070566	adenylyltransferase activity	3	2	0.38	0.04299
	GO:0043650	dicarboxylic acid biosynthetic process	5	3	0.55	0.01115			GO:0005262	calcium channel activity	7	3	0.88	0.04631
	GO:0051056	regulation of small GTPase mediated signal transduction	41	10	4.51	0.01132
	GO:0006810	transport	842	111	92.61	0.01481
	GO:0051179	localization	851	112	93.6	0.01507
	GO:0043412	macromolecule modification	500	70	54.99	0.01538
	GO:1902531	regulation of intracellular signal transduction	43	10	4.73	0.01586
	GO:0050896	response to stimulus	444	63	48.83	0.01620
	GO:0051234	establishment of localization	845	111	92.94	0.01645
	GO:0007266	Rho protein signal transduction	20	6	2.2	0.01728
	GO:0035023	regulation of Rho protein signal transduction	20	6	2.2	0.01728
	GO:0006879	cellular iron ion homeostasis	10	4	1.1	0.01765
	GO:0055072	iron ion homeostasis	10	4	1.1	0.01765
	GO:0006536	glutamate metabolic process	6	3	0.66	0.02050
	GO:0070588	calcium ion transmembrane transport	6	3	0.66	0.02050
	GO:0046916	cellular transition metal ion homeostasis	11	4	1.21	0.02538
	GO:0009966	regulation of signal transduction	53	11	5.83	0.02661
	GO:0010646	regulation of cell communication	53	11	5.83	0.02661
	GO:0023051	regulation of signaling	53	11	5.83	0.02661
	GO:0048583	regulation of response to stimulus	53	11	5.83	0.02661
	GO:0006000	fructose metabolic process	3	2	0.33	0.03357
	GO:0006428	isoleucyl-tRNA aminoacylation	3	2	0.33	0.03357
	GO:0006672	ceramide metabolic process	3	2	0.33	0.03357
	GO:0043631	RNA polyadenylation	3	2	0.33	0.03357
	GO:0006873	cellular ion homeostasis	12	4	1.32	0.03484
	GO:0006875	cellular metal ion homeostasis	12	4	1.32	0.03484
	GO:0030003	cellular cation homeostasis	12	4	1.32	0.03484
	GO:0055082	cellular chemical homeostasis	12	4	1.32	0.03484
	GO:0065007	biological regulation	621	82	68.3	0.03520
	GO:0006821	chloride transport	13	4	1.43	0.04607
	GO:0055076	transition metal ion homeostasis	13	4	1.43	0.04607

## Sheet: Post-lay vs Emerg
		Biological process								Molecular function
	GO.ID	Term	Annotated	Significant	Expected	classicFisher			GO.ID	Term	Annotated	Significant	Expected	classicFisher
UP	GO:0044260	cellular macromolecule metabolic process	1521	172	114.71	5.2e-12		UP	GO:1901363	heterocyclic compound binding	2131	230	163.63	1.2e-10
	GO:0006260	DNA replication	70	25	5.28	9.7e-12			GO:0003676	nucleic acid binding	1080	137	82.93	1.7e-10
	GO:0090304	nucleic acid metabolic process	726	101	54.75	2.4e-11			GO:0097159	organic cyclic compound binding	2138	230	164.17	1.8e-10
	GO:0006259	DNA metabolic process	177	40	13.35	8.7e-11			GO:0003677	DNA binding	362	58	27.8	3.4e-08
	GO:0043170	macromolecule metabolic process	1775	188	133.87	1.1e-10			GO:0000166	nucleotide binding	1293	140	99.28	3.4e-06
	GO:0006139	nucleobase-containing compound metabolic process	866	111	65.31	3.4e-10			GO:1901265	nucleoside phosphate binding	1293	140	99.28	3.4e-06
	GO:0034641	cellular nitrogen compound metabolic process	932	116	70.29	7.4e-10			GO:0036094	small molecule binding	1316	141	101.05	5.6e-06
	GO:1901360	organic cyclic compound metabolic process	926	115	69.84	1.1e-09			GO:0005488	binding	4408	379	338.47	4.1e-05
	GO:0046483	heterocycle metabolic process	915	114	69.01	1.1e-09			GO:0016874	ligase activity	150	26	11.52	6.2e-05
	GO:0006725	cellular aromatic compound metabolic process	907	113	68.4	1.4e-09			GO:0016881	acid-amino acid ligase activity	33	9	2.53	0.00063
	GO:0006807	nitrogen compound metabolic process	1063	126	80.17	2.4e-09			GO:0005200	structural constituent of cytoskeleton	11	5	0.84	0.00082
	GO:0006461	protein complex assembly	48	18	3.62	3.5e-09			GO:0001882	nucleoside binding	1007	102	77.32	0.00131
	GO:0070271	protein complex biogenesis	48	18	3.62	3.5e-09			GO:0003840	gamma-glutamyltransferase activity	4	3	0.31	0.00170
	GO:0065003	macromolecular complex assembly	55	19	4.15	6.3e-09			GO:0035639	purine ribonucleoside triphosphate binding	1005	101	77.17	0.00181
	GO:0044237	cellular metabolic process	1970	196	148.57	1.5e-08			GO:0001883	purine nucleoside binding	1006	101	77.25	0.00187
	GO:0043933	macromolecular complex subunit organization	71	21	5.35	2.3e-08			GO:0032549	ribonucleoside binding	1006	101	77.25	0.00187
	GO:0071822	protein complex subunit organization	56	18	4.22	5.8e-08			GO:0032550	purine ribonucleoside binding	1006	101	77.25	0.00187
	GO:0071704	organic substance metabolic process	2303	217	173.69	1.3e-07			GO:0032555	purine ribonucleotide binding	1006	101	77.25	0.00187
	GO:0022607	cellular component assembly	66	19	4.98	1.8e-07			GO:0097367	carbohydrate derivative binding	1054	105	80.93	0.00195
	GO:0034622	cellular macromolecular complex assembly	48	16	3.62	1.8e-07			GO:0016879	ligase activity, forming carbon-nitrogen bonds	61	12	4.68	0.00198
	GO:0009987	cellular process	2813	250	212.15	4.9e-07			GO:0032553	ribonucleotide binding	1011	101	77.63	0.00220
	GO:0009059	macromolecule biosynthetic process	694	85	52.34	8.6e-07			GO:0046982	protein heterodimerization activity	32	8	2.46	0.00231
	GO:0044238	primary metabolic process	2185	205	164.79	1.1e-06			GO:0042302	structural constituent of cuticle	56	11	4.3	0.00306
	GO:0034645	cellular macromolecule biosynthetic process	689	84	51.96	1.3e-06			GO:0017076	purine nucleotide binding	1029	101	79.01	0.00387
	GO:0044085	cellular component biogenesis	96	21	7.24	5.8e-06			GO:0005524	ATP binding	843	85	64.73	0.00400
	GO:0006261	DNA-dependent DNA replication	14	7	1.06	2.8e-05			GO:0003896	DNA primase activity	5	3	0.38	0.00400
	GO:0006333	chromatin assembly or disassembly	21	8	1.58	8.2e-05			GO:0032559	adenyl ribonucleotide binding	844	85	64.81	0.00413
	GO:0043623	cellular protein complex assembly	21	8	1.58	8.2e-05			GO:0004812	aminoacyl-tRNA ligase activity	67	12	5.14	0.00448
	GO:0065004	protein-DNA complex assembly	21	8	1.58	8.2e-05			GO:0016875	ligase activity, forming carbon-oxygen bonds	68	12	5.22	0.00508
	GO:0071824	protein-DNA complex subunit organization	21	8	1.58	8.2e-05			GO:0016876	ligase activity, forming aminoacyl-tRNA and related compounds	68	12	5.22	0.00508
	GO:0006325	chromatin organization	27	9	2.04	9.8e-05			GO:0046983	protein dimerization activity	60	11	4.61	0.00533
	GO:0016043	cellular component organization	177	28	13.35	0.00011			GO:0004828	serine-tRNA ligase activity	2	2	0.15	0.00589
	GO:0016070	RNA metabolic process	556	64	41.93	0.00020			GO:0030942	endoplasmic reticulum signal peptide binding	2	2	0.15	0.00589
	GO:1901576	organic substance biosynthetic process	903	94	68.1	0.00023			GO:0030554	adenyl nucleotide binding	857	85	65.81	0.00626
	GO:0006270	DNA replication initiation	9	5	0.68	0.00023			GO:0033218	amide binding	6	3	0.46	0.00755
	GO:0071840	cellular component organization or biogenesis	207	30	15.61	0.00031			GO:0003887	DNA-directed DNA polymerase activity	24	6	1.84	0.00812
	GO:0044249	cellular biosynthetic process	891	92	67.2	0.00037			GO:0034061	DNA polymerase activity	24	6	1.84	0.00812
	GO:0009058	biosynthetic process	951	97	71.72	0.00038			GO:0043168	anion binding	1150	108	88.3	0.01100
	GO:0006334	nucleosome assembly	20	7	1.51	0.00043			GO:0016755	transferase activity, transferring amino-acyl groups	7	3	0.54	0.01247
	GO:0031497	chromatin assembly	20	7	1.51	0.00043			GO:0003743	translation initiation factor activity	34	7	2.61	0.01314
	GO:0034728	nucleosome organization	20	7	1.51	0.00043			GO:0004045	aminoacyl-tRNA hydrolase activity	3	2	0.23	0.01676
	GO:0051276	chromosome organization	61	13	4.6	0.00048			GO:0005048	signal sequence binding	3	2	0.23	0.01676
	GO:0051258	protein polymerization	16	6	1.21	0.00073			GO:0008641	small protein activating enzyme activity	3	2	0.23	0.01676
	GO:0007017	microtubule-based process	49	11	3.7	0.00081			GO:0016670	oxidoreductase activity, acting on a sulfur group of donors, oxygen as acceptor	3	2	0.23	0.01676
	GO:0071103	DNA conformation change	43	10	3.24	0.00105			GO:0016972	thiol oxidase activity	3	2	0.23	0.01676
	GO:0006323	DNA packaging	23	7	1.73	0.00111			GO:0042277	peptide binding	3	2	0.23	0.01676
	GO:0010467	gene expression	654	69	49.32	0.00143			GO:0008094	DNA-dependent ATPase activity	28	6	2.15	0.01750
	GO:0006749	glutathione metabolic process	8	4	0.6	0.00174			GO:0004674	protein serine/threonine kinase activity	150	19	11.52	0.02038
	GO:0044267	cellular protein metabolic process	854	84	64.41	0.00339			GO:0019900	kinase binding	9	3	0.69	0.02665
	GO:0006418	tRNA aminoacylation for protein translation	67	12	5.05	0.00376			GO:0019901	protein kinase binding	9	3	0.69	0.02665
	GO:0008152	metabolic process	2838	235	214.03	0.00414			GO:0003723	RNA binding	245	27	18.81	0.03496
	GO:0043038	amino acid activation	68	12	5.13	0.00426			GO:0008135	translation factor activity, nucleic acid binding	51	8	3.92	0.03893
	GO:0043039	tRNA aminoacylation	68	12	5.13	0.00426			GO:0016779	nucleotidyltransferase activity	151	18	11.59	0.04015
	GO:0006434	seryl-tRNA aminoacylation	2	2	0.15	0.00567			GO:0003918	DNA topoisomerase type II (ATP-hydrolyzing) activity	11	3	0.84	0.04667
	GO:0010035	response to inorganic substance	2	2	0.15	0.00567			GO:0061505	DNA topoisomerase II activity	11	3	0.84	0.04667
	GO:0010038	response to metal ion	2	2	0.15	0.00567		DOWN	GO:0005509	calcium ion binding	156	30	13.65	2.7e-05
	GO:0006352	DNA-templated transcription, initiation	18	5	1.36	0.00892			GO:0004560	alpha-L-fucosidase activity	5	4	0.44	0.00027
	GO:0000079	regulation of cyclin-dependent protein serine/threonine kinase activity	7	3	0.53	0.01183			GO:0015928	fucosidase activity	5	4	0.44	0.00027
	GO:0071900	regulation of protein serine/threonine kinase activity	7	3	0.53	0.01183			GO:0016491	oxidoreductase activity	413	57	36.15	0.00029
	GO:0006996	organelle organization	116	16	8.75	0.01258			GO:0048037	cofactor binding	137	25	11.99	0.00029
	GO:0006396	RNA processing	99	14	7.47	0.01547			GO:0022891	substrate-specific transmembrane transporter activity	279	42	24.42	0.00030
	GO:0006275	regulation of DNA replication	3	2	0.23	0.01616			GO:0015075	ion transmembrane transporter activity	263	40	23.02	0.00034
	GO:0051052	regulation of DNA metabolic process	3	2	0.23	0.01616			GO:0060089	molecular transducer activity	93	19	8.14	0.00036
	GO:0006518	peptide metabolic process	14	4	1.06	0.01733			GO:0016747	transferase activity, transferring acyl groups other than amino-acyl groups	66	15	5.78	0.00045
	GO:0006520	cellular amino acid metabolic process	142	18	10.71	0.01919			GO:0046906	tetrapyrrole binding	73	16	6.39	0.00045
	GO:0019538	protein metabolic process	1058	95	79.79	0.02498			GO:0019203	carbohydrate phosphatase activity	3	3	0.26	0.00067
	GO:0043549	regulation of kinase activity	9	3	0.68	0.02535			GO:0050308	sugar-phosphatase activity	3	3	0.26	0.00067
	GO:0045859	regulation of protein kinase activity	9	3	0.68	0.02535			GO:0004112	cyclic-nucleotide phosphodiesterase activity	10	5	0.88	0.00088
	GO:0051338	regulation of transferase activity	9	3	0.68	0.02535			GO:0004114	3',5'-cyclic-nucleotide phosphodiesterase activity	10	5	0.88	0.00088
	GO:0032446	protein modification by small protein conjugation	23	5	1.73	0.02569			GO:0019829	cation-transporting ATPase activity	37	10	3.24	0.00097
	GO:0070647	protein modification by small protein conjugation or removal	23	5	1.73	0.02569			GO:0042625	ATPase activity, coupled to transmembrane movement of ions	37	10	3.24	0.00097
	GO:0006269	DNA replication, synthesis of RNA primer	4	2	0.3	0.03072			GO:0001071	nucleic acid binding transcription factor activity	72	15	6.3	0.00118
	GO:0009081	branched-chain amino acid metabolic process	4	2	0.3	0.03072			GO:0003700	sequence-specific DNA binding transcription factor activity	72	15	6.3	0.00118
	GO:0009262	deoxyribonucleotide metabolic process	4	2	0.3	0.03072			GO:0020037	heme binding	72	15	6.3	0.00118
	GO:0032784	regulation of DNA-templated transcription, elongation	4	2	0.3	0.03072			GO:0008081	phosphoric diester hydrolase activity	38	10	3.33	0.00121
	GO:0051260	protein homooligomerization	4	2	0.3	0.03072			GO:0022857	transmembrane transporter activity	365	49	31.94	0.00143
	GO:0006081	cellular aldehyde metabolic process	10	3	0.75	0.03423			GO:0050662	coenzyme binding	97	18	8.49	0.00164
	GO:0034660	ncRNA metabolic process	131	16	9.88	0.03585			GO:0022892	substrate-specific transporter activity	303	42	26.52	0.00167
	GO:0032774	RNA biosynthetic process	310	32	23.38	0.03889			GO:0008324	cation transmembrane transporter activity	171	27	14.97	0.00175
	GO:0080090	regulation of primary metabolic process	220	24	16.59	0.04002			GO:0005506	iron ion binding	75	15	6.56	0.00182
	GO:0043412	macromolecule modification	500	48	37.71	0.04160			GO:0015085	calcium ion transmembrane transporter activity	12	5	1.05	0.00238
	GO:0060255	regulation of macromolecule metabolic process	221	24	16.67	0.04188			GO:0004871	signal transducer activity	85	16	7.44	0.00251
	GO:0006220	pyrimidine nucleotide metabolic process	11	3	0.83	0.04450			GO:0042302	structural constituent of cuticle	56	12	4.9	0.00279
	GO:0072657	protein localization to membrane	11	3	0.83	0.04450			GO:0016746	transferase activity, transferring acyl groups	103	18	9.01	0.00328
	GO:0090150	establishment of protein localization to membrane	11	3	0.83	0.04450			GO:0015370	solute:sodium symporter activity	30	8	2.63	0.00339
	GO:0031323	regulation of cellular metabolic process	223	24	16.82	0.04580			GO:0016798	hydrolase activity, acting on glycosyl bonds	74	14	6.48	0.00436
	GO:1901564	organonitrogen compound metabolic process	338	34	25.49	0.04658			GO:0046873	metal ion transmembrane transporter activity	75	14	6.56	0.00494
	GO:0006420	arginyl-tRNA aminoacylation	5	2	0.38	0.04867			GO:0072509	divalent inorganic cation transmembrane transporter activity	14	5	1.23	0.00518
	GO:0009611	response to wounding	5	2	0.38	0.04867			GO:0004601	peroxidase activity	27	7	2.36	0.00714
	GO:0009888	tissue development	5	2	0.38	0.04867			GO:0003847	1-alkyl-2-acetylglycerophosphocholine esterase activity	2	2	0.18	0.00765
	GO:0031099	regeneration	5	2	0.38	0.04867			GO:0004096	catalase activity	2	2	0.18	0.00765
	GO:0042060	wound healing	5	2	0.38	0.04867			GO:0004143	diacylglycerol kinase activity	2	2	0.18	0.00765
	GO:0042246	tissue regeneration	5	2	0.38	0.04867			GO:0004326	tetrahydrofolylpolyglutamate synthase activity	2	2	0.18	0.00765
	GO:0048589	developmental growth	5	2	0.38	0.04867			GO:0004420	hydroxymethylglutaryl-CoA reductase (NADPH) activity	2	2	0.18	0.00765
	GO:0070925	organelle assembly	5	2	0.38	0.04867			GO:0004657	proline dehydrogenase activity	2	2	0.18	0.00765
	GO:0006399	tRNA metabolic process	115	14	8.67	0.04888			GO:0005388	calcium-transporting ATPase activity	2	2	0.18	0.00765
DOWN	GO:0032787	monocarboxylic acid metabolic process	38	15	3.54	5.4e-07			GO:0015662	ATPase activity, coupled to transmembrane movement of ions, phosphorylative mechanism	2	2	0.18	0.00765
	GO:0044699	single-organism process	1908	222	177.56	1.2e-06			GO:0022890	inorganic cation transmembrane transporter activity	129	20	11.29	0.00808
	GO:0055114	oxidation-reduction process	338	54	31.46	3.1e-05			GO:0042578	phosphoric ester hydrolase activity	147	22	12.87	0.00855
	GO:0016053	organic acid biosynthetic process	48	14	4.47	7.3e-05			GO:0005215	transporter activity	468	56	40.96	0.00869
	GO:0046394	carboxylic acid biosynthetic process	48	14	4.47	7.3e-05			GO:0004553	hydrolase activity, hydrolyzing O-glycosyl compounds	72	13	6.3	0.00882
	GO:0019318	hexose metabolic process	22	9	2.05	7.9e-05			GO:0022804	active transmembrane transporter activity	139	21	12.17	0.00905
	GO:0005975	carbohydrate metabolic process	192	34	17.87	0.00014			GO:0015293	symporter activity	35	8	3.06	0.00923
	GO:0044283	small molecule biosynthetic process	57	15	5.3	0.00015			GO:0015294	solute:cation symporter activity	35	8	3.06	0.00923
	GO:0005996	monosaccharide metabolic process	24	9	2.23	0.00018			GO:0004866	endopeptidase inhibitor activity	23	6	2.01	0.01215
	GO:0006090	pyruvate metabolic process	11	6	1.02	0.00019			GO:0061135	endopeptidase regulator activity	23	6	2.01	0.01215
	GO:0044712	single-organism catabolic process	61	15	5.68	0.00033			GO:0016616	oxidoreductase activity, acting on the CH-OH group of donors, NAD or NADP as acceptor	37	8	3.24	0.01298
	GO:0006004	fucose metabolic process	5	4	0.47	0.00034			GO:0016705	oxidoreductase activity, acting on paired donors, with incorporation or reduction of molecular oxygen	60	11	5.25	0.01376
	GO:0006811	ion transport	251	39	23.36	0.00075			GO:0005216	ion channel activity	77	13	6.74	0.01530
	GO:0044710	single-organism metabolic process	881	107	81.99	0.00090			GO:0015267	channel activity	77	13	6.74	0.01530
	GO:0007155	cell adhesion	47	12	4.37	0.00091			GO:0022803	passive transmembrane transporter activity	77	13	6.74	0.01530
	GO:0022610	biological adhesion	47	12	4.37	0.00091			GO:0022838	substrate-specific channel activity	77	13	6.74	0.01530
	GO:0006096	glycolytic process	10	5	0.93	0.00116			GO:0016684	oxidoreductase activity, acting on peroxide as acceptor	31	7	2.71	0.01557
	GO:0008652	cellular amino acid biosynthetic process	31	9	2.88	0.00150			GO:0005343	organic acid:sodium symporter activity	12	4	1.05	0.01626
	GO:1901607	alpha-amino acid biosynthetic process	31	9	2.88	0.00150			GO:0015296	anion:cation symporter activity	12	4	1.05	0.01626
	GO:1902578	single-organism localization	578	74	53.79	0.00166			GO:0015291	secondary active transmembrane transporter activity	54	10	4.73	0.01721
	GO:0044765	single-organism transport	569	73	52.95	0.00169			GO:0005262	calcium channel activity	7	3	0.61	0.01786
	GO:0016052	carbohydrate catabolic process	16	6	1.49	0.00223			GO:0030414	peptidase inhibitor activity	25	6	2.19	0.01835
	GO:0044724	single-organism carbohydrate catabolic process	16	6	1.49	0.00223			GO:0061134	peptidase regulator activity	25	6	2.19	0.01835
	GO:0006629	lipid metabolic process	134	23	12.47	0.00256			GO:0043169	cation binding	890	95	77.89	0.01900
	GO:0044723	single-organism carbohydrate metabolic process	104	19	9.68	0.00289			GO:0015081	sodium ion transmembrane transporter activity	40	8	3.5	0.02051
	GO:0000097	sulfur amino acid biosynthetic process	4	3	0.37	0.00298			GO:0016614	oxidoreductase activity, acting on CH-OH group of donors	48	9	4.2	0.02155
	GO:0044711	single-organism biosynthetic process	210	32	19.54	0.00307			GO:0000981	sequence-specific DNA binding RNA polymerase II transcription factor activity	3	2	0.26	0.02161
	GO:0006631	fatty acid metabolic process	24	7	2.23	0.00489			GO:0004478	methionine adenosyltransferase activity	3	2	0.26	0.02161
	GO:0016042	lipid catabolic process	9	4	0.84	0.00637			GO:0004879	ligand-activated sequence-specific DNA binding RNA polymerase II transcription factor activity	3	2	0.26	0.02161
	GO:0043094	cellular metabolic compound salvage	9	4	0.84	0.00637			GO:0004887	thyroid hormone receptor activity	3	2	0.26	0.02161
	GO:0006720	isoprenoid metabolic process	14	5	1.3	0.00670			GO:0005044	scavenger receptor activity	3	2	0.26	0.02161
	GO:0008299	isoprenoid biosynthetic process	14	5	1.3	0.00670			GO:0038024	cargo receptor activity	3	2	0.26	0.02161
	GO:0006562	proline catabolic process	2	2	0.19	0.00864			GO:0098531	direct ligand regulated sequence-specific DNA binding transcription factor activity	3	2	0.26	0.02161
	GO:0007160	cell-matrix adhesion	2	2	0.19	0.00864			GO:0008509	anion transmembrane transporter activity	64	11	5.6	0.02176
	GO:0007205	protein kinase C-activating G-protein coupled receptor signaling pathway	2	2	0.19	0.00864			GO:0005342	organic acid transmembrane transporter activity	26	6	2.28	0.02214
	GO:0009065	glutamine family amino acid catabolic process	2	2	0.19	0.00864			GO:0008514	organic anion transmembrane transporter activity	26	6	2.28	0.02214
	GO:0009448	gamma-aminobutyric acid metabolic process	2	2	0.19	0.00864			GO:0046943	carboxylic acid transmembrane transporter activity	26	6	2.28	0.02214
	GO:0031589	cell-substrate adhesion	2	2	0.19	0.00864			GO:0005261	cation channel activity	20	5	1.75	0.02588
	GO:0044272	sulfur compound biosynthetic process	15	5	1.4	0.00930			GO:0046872	metal ion binding	881	93	77.11	0.02647
	GO:0006979	response to oxidative stress	27	7	2.51	0.00983			GO:0015077	monovalent inorganic cation transmembrane transporter activity	101	15	8.84	0.02876
	GO:0000096	sulfur amino acid metabolic process	6	3	0.56	0.01292			GO:0016301	kinase activity	350	41	30.63	0.03129
	GO:0007165	signal transduction	322	42	29.97	0.01319			GO:0008236	serine-type peptidase activity	86	13	7.53	0.03530
	GO:0006820	anion transport	80	14	7.45	0.01441			GO:0017171	serine hydrolase activity	86	13	7.53	0.03530
	GO:0023052	signaling	324	42	30.15	0.01459			GO:0005310	dicarboxylic acid transmembrane transporter activity	9	3	0.79	0.03755
	GO:0044700	single organism signaling	324	42	30.15	0.01459			GO:0016645	oxidoreductase activity, acting on the CH-NH group of donors	9	3	0.79	0.03755
	GO:1901566	organonitrogen compound biosynthetic process	130	20	12.1	0.01598			GO:0017153	sodium:dicarboxylate symporter activity	9	3	0.79	0.03755
	GO:0044255	cellular lipid metabolic process	89	15	8.28	0.01608			GO:0036442	hydrogen-exporting ATPase activity	9	3	0.79	0.03755
	GO:0006633	fatty acid biosynthetic process	17	5	1.58	0.01641			GO:0046961	proton-transporting ATPase activity, rotational mechanism	9	3	0.79	0.03755
	GO:0072330	monocarboxylic acid biosynthetic process	17	5	1.58	0.01641			GO:0050661	NADP binding	9	3	0.79	0.03755
	GO:0007154	cell communication	327	42	30.43	0.01692			GO:0051287	NAD binding	22	5	1.93	0.03804
	GO:0006812	cation transport	148	22	13.77	0.01730			GO:0016209	antioxidant activity	37	7	3.24	0.03873
	GO:0051186	cofactor metabolic process	59	11	5.49	0.01833			GO:0003951	NAD+ kinase activity	4	2	0.35	0.04072
	GO:1901605	alpha-amino acid metabolic process	52	10	4.84	0.01954			GO:0008443	phosphofructokinase activity	4	2	0.35	0.04072
	GO:0006576	cellular biogenic amine metabolic process	12	4	1.12	0.01998			GO:0004872	receptor activity	62	10	5.43	0.04136
	GO:0009308	amine metabolic process	12	4	1.12	0.01998			GO:0004252	serine-type endopeptidase activity	72	11	6.3	0.04712
	GO:0044106	cellular amine metabolic process	12	4	1.12	0.01998
	GO:0006560	proline metabolic process	7	3	0.65	0.02106
	GO:0006072	glycerol-3-phosphate metabolic process	3	2	0.28	0.02432
	GO:0006555	methionine metabolic process	3	2	0.28	0.02432
	GO:0006556	S-adenosylmethionine biosynthetic process	3	2	0.28	0.02432
	GO:0009086	methionine biosynthetic process	3	2	0.28	0.02432
	GO:0019509	L-methionine biosynthetic process from methylthioadenosine	3	2	0.28	0.02432
	GO:0043102	amino acid salvage	3	2	0.28	0.02432
	GO:0046500	S-adenosylmethionine metabolic process	3	2	0.28	0.02432
	GO:0071265	L-methionine biosynthetic process	3	2	0.28	0.02432
	GO:0071267	L-methionine salvage	3	2	0.28	0.02432
	GO:0006732	coenzyme metabolic process	54	10	5.03	0.02503
	GO:0008610	lipid biosynthetic process	62	11	5.77	0.02589
	GO:0006082	organic acid metabolic process	200	27	18.61	0.02901
	GO:0019752	carboxylic acid metabolic process	200	27	18.61	0.02901
	GO:0043436	oxoacid metabolic process	200	27	18.61	0.02901
	GO:0006595	polyamine metabolic process	8	3	0.74	0.03141
	GO:0006596	polyamine biosynthetic process	8	3	0.74	0.03141
	GO:0009309	amine biosynthetic process	8	3	0.74	0.03141
	GO:0042401	cellular biogenic amine biosynthetic process	8	3	0.74	0.03141
	GO:0006091	generation of precursor metabolites and energy	41	8	3.82	0.03239
	GO:0016054	organic acid catabolic process	20	5	1.86	0.03262
	GO:0046395	carboxylic acid catabolic process	20	5	1.86	0.03262
	GO:0055085	transmembrane transport	323	40	30.06	0.03339
	GO:1901135	carbohydrate derivative metabolic process	188	25	17.5	0.04082
	GO:0044281	small molecule metabolic process	367	44	34.15	0.04264
	GO:0006835	dicarboxylic acid transport	9	3	0.84	0.04393
	GO:0006563	L-serine metabolic process	4	2	0.37	0.04566
	GO:0009066	aspartate family amino acid metabolic process	4	2	0.37	0.04566
	GO:0009067	aspartate family amino acid biosynthetic process	4	2	0.37	0.04566
	GO:0009070	serine family amino acid biosynthetic process	4	2	0.37	0.04566
	GO:0052646	alditol phosphate metabolic process	4	2	0.37	0.04566
	GO:0072329	monocarboxylic acid catabolic process	4	2	0.37	0.04566
	GO:0097164	ammonium ion metabolic process	4	2	0.37	0.04566
	GO:1901617	organic hydroxy compound biosynthetic process	4	2	0.37	0.04566
	GO:0015988	energy coupled proton transmembrane transport, against electrochemical gradient	22	5	2.05	0.04755
	GO:0015991	ATP hydrolysis coupled proton transport	22	5	2.05	0.04755
	GO:1901575	organic substance catabolic process	173	23	16.1	0.04861
